# Supplementary material for: Proteomics and Metabolomics Profiling of Platelets and Plasma Mediators of Thrombo-Inflammation in Gestational Hypertension and Preeclampsia
Source: Cells. 2022 Apr 7;11(8):1256. doi: 10.3390/cells11081256 (PMC9027992; doi:10.3390/cells11081256)
Supplement: Supplementary file 1 [file cells-11-01256-s001.zip]

Archive with 9 entries (9 files):
- Figure S1.pdf
- Table S1 (TMT labels).xlsx
- Table S2 (plasma - evidence).xlsx
- Table S3 (plasma - protein groups).xlsx
- Table S4 (plasma - MSstats).xlsx
- Table S5 (platelets - evidence).xlsx
- Table S6 (platelets - protein groups).xlsx
- Table S7 (platelets - MSstats).xlsx
- Table S8 (metabolomics).xlsx
