# Supplementary material for: Proteomics and Metabolomics Profiling of Platelets and Plasma Mediators of Thrombo-Inflammation in Gestational Hypertension and Preeclampsia
Source: Cells. 2022 Apr 7;11(8):1256. doi: 10.3390/cells11081256 (PMC9027992; doi:10.3390/cells11081256)
Supplement: Supplementary file 1 [file cells-11-01256-s001.zip › Table S1 (TMT labels).xlsx]

## Sheet: Sheet1
Supplementary Table 1 | Labelling scheme for the plasma and platelet shotgun proteomics of non-pregnant, healthy pregnancy, gestational hypertension, and preeclampsia. Samples were labelled using TMTsixplex according to the manufacture's protocol.
PLASMA PROTEOMICS
Plex: 1			Plex: 2			Plex: 3
Channel	Sample		Channel	Sample		Channel	Sample
126	Non-pregnant		126	Non-pregnant		126	Non-pregnant
127	Healthy pregnancy		127	Healthy pregnancy		127	Healthy pregnancy
128	Healthy pregnancy		128	Non-pregnant		128	Healthy pregnancy
129	Gestational hypertension		129	Preeclampsia		129	Gestational hypertension
130	Preeclampsia		130	Preeclampsia		130	Gestational hypertension
131	Channel Mix		131	Channel Mix		131	Channel Mix
File: S11880_166_Ejaife_1_210422			File: S11881_167_Ejaife_2_210422			File: S11882_168_Ejaife_3_210422
PLATELET PROTEOMICS
Plex: 1			Plex: 2			Plex: 3
Channel	Sample		Channel	Sample		Channel	Sample
126	Preeclampsia		126	Gestational hypertension		126	Healthy pregnancy
127	Gestational hypertension		127	Healthy pregnancy		127	Non-pregnant
128	Healthy pregnancy		128	Non-pregnant		128	Preeclampsia
129	Non-pregnant		129	Preeclampsia		129	Gestational hypertension
130	Preeclampsia		130	Gestational hypertension		130	Healthy pregnancy
131	Channel Mix		131	Channel Mix		131	Channel Mix
File: S12185_283_Ejaife_TMT_1_Platelet_210707			File: S12186_284_Ejaife_TMT_2_Platelet_210707			File: S12187_285_Ejaife_TMT_3_Platelet_210707
