# Supplementary material for: Proteomics and Metabolomics Profiling of Platelets and Plasma Mediators of Thrombo-Inflammation in Gestational Hypertension and Preeclampsia
Source: Cells. 2022 Apr 7;11(8):1256. doi: 10.3390/cells11081256 (PMC9027992; doi:10.3390/cells11081256)
Supplement: Supplementary file 1 [file cells-11-01256-s001.zip › Table S2 (plasma - evidence).xlsx]

## Sheet: Evidence.txt - plasma
Supplementary Table 2 | Peptide spectral matches (PSMs) from plasma shotgun proteomics of non-pregnant, healthy pregnancy, gestational hypertension, and preeclampsia. Data obtained from the evidence.txt file generated by Maxquant.
Sequence	Length	Modifications	Modified sequence	Deamidation (NQ) Probabilities	Oxidation (M) Probabilities	Deamidation (NQ) Score Diffs	Oxidation (M) Score Diffs	Acetyl (N-term)	Deamidation (NQ)	Oxidation (M)	Missed cleavages	Proteins	Leading proteins	Leading razor protein	Gene names	Protein names	Type	Raw file	Fraction	Experiment	MS/MS m/z	Charge	m/z	Mass	Resolution	Uncalibrated - Calibrated m/z [ppm]	Uncalibrated - Calibrated m/z [Da]	Mass error [ppm]	Mass error [Da]	Uncalibrated mass error [ppm]	Uncalibrated mass error [Da]	Max intensity m/z 0	Retention time	Retention length	Calibrated retention time	Calibrated retention time start	Calibrated retention time finish	Retention time calibration	Match time difference	Match m/z difference	Match q-value	Match score	Number of data points	Number of scans	Number of isotopic peaks	PIF	Fraction of total spectrum	Base peak fraction	PEP
AAAALNGVDRR	11	Deamidation (NQ),Acetyl (N-term)	_(ac)AAAALN(de)GVDRR_	AAAALN(1)GVDRR		AAAALN(32.89)GVDRR		1	1	0	1	H0YCH8	H0YCH8	H0YCH8	AKIP1		MULTI-MSMS	S11882_168_Ejaife_3_210422	1	3	578.808	2	578.807	1155.6	80718.1	-0.39102	-0.00022632	3.2758	0.001896	2.8848	0.0016697	578.809	53.987	0.33797	55.942	55.842	56.18	1.955					44	27	2	0.898433	0.000677634	0.0036564	0.010008
AAAALNGVDRR	11	Deamidation (NQ),Acetyl (N-term)	_(ac)AAAALN(de)GVDRR_					1	1	0	1	H0YCH8	H0YCH8	H0YCH8	AKIP1		MULTI-MATCH	S11881_167_Ejaife_2_210422	1	2		2	578.807	1155.6	80077.4	-0.87211	-0.00050478	3.3157	0.0019192	2.4436	0.0014144	578.809	54.286	0.13186	56.039	55.966	56.098	1.7537	0.048676	2.9507e-05	NaN	60.682	12	6	2	NaN	NaN	NaN	NaN
AACAQLNDFLQEYGTQGCQV	20	Unmodified	_AACAQLNDFLQEYGTQGCQV_					0	0	0	0	A0A140TA29;F5GXS0;A0A0G2JL54;P0C0L5;A0A140TA32;A0A140TA44;P0C0L4-2;P0C0L4;A0A140TA49;A0A0G2JPR0	A0A140TA29;A0A140TA32	A0A140TA29	C4B;C4A	Complement C4-B;Complement C4 beta chain;Complement C4-B alpha chain;C4a anaphylatoxin;C4b-B;C4d-B;Complement C4 gamma chain;Complement C4-A;Complement C4 beta chain;Complement C4-A alpha chain;C4a anaphylatoxin;C4b-A;C4d-A;Complement C4 gamma chain	MULTI-MSMS	S11880_166_Ejaife_1_210422	1	1	835.058	3	758.337	2271.99	65595.4	-1.1922	-0.00090409	100730	76.388	100730	76.387	835.059	121.92	0.66658	121.92	121.53	122.2	-7.6294e-06					28	13	3	0.578453	0.00152018	0.00562846	0.025914
AACLLPK	7	Unmodified	_AACLLPK_					0	0	0	0	CON__P02768-1;P02768;A0A0C4DGB6;B7WNR0;H0YA55;D6RHD5	CON__P02768-1	CON__P02768-1	ALB	Serum albumin	MULTI-MSMS	S11880_166_Ejaife_1_210422	1	1	410.926	3	258.151	771.431	86904.7	-0.27055	-6.9843e-05	591810	152.78	591810	152.78	410.926	71.99	1.1558	71.99	71.705	72.861	0					268	71	5	0.958152	0.000704794	0.00198965	0.021784
AACLLPK	7	Unmodified	_AACLLPK_					0	0	0	0	CON__P02768-1;P02768;A0A0C4DGB6;B7WNR0;H0YA55;D6RHD5	CON__P02768-1	CON__P02768-1	ALB	Serum albumin	MULTI-MSMS	S11880_166_Ejaife_1_210422	1	1	615.886	2	386.723	771.431	73945.2	-1.2955	-0.00050102	592580	229.16	592580	229.16	615.887	71.989	1.8902	71.989	71.221	73.112	0					440	109	7	0.99817	0.00902916	0.0371102	0.014309
AACLLPK	7	Unmodified	_AACLLPK_					0	0	0	0	CON__P02768-1;P02768;A0A0C4DGB6;B7WNR0;H0YA55;D6RHD5	CON__P02768-1	CON__P02768-1	ALB	Serum albumin	MULTI-MSMS	S11880_166_Ejaife_1_210422	1	1	615.886	2	386.723	771.431	78068.2	-0.84824	-0.00032803	592580	229.16	592580	229.16	615.886	73.37	1.3227	73.37	73.28	74.603	0					107	63	2	0.958904	0.000394882	0.00289972	0.021986
AACLLPK	7	Unmodified	_AACLLPK_					0	0	0	0	CON__P02768-1;P02768;A0A0C4DGB6;B7WNR0;H0YA55;D6RHD5	CON__P02768-1	CON__P02768-1	ALB	Serum albumin	MULTI-MSMS	S11880_166_Ejaife_1_210422	1	1	410.926	3	258.151	771.431	109002	0.756	0.00019516	591800	152.77	591810	152.78	411.26	74.938	0.52065	74.938	74.569	75.09	0					23	17	2	0.71123	0.000230216	0.00260619	0.027749
AACLLPK	7	Unmodified	_AACLLPK_					0	0	0	0	CON__P02768-1;P02768;A0A0C4DGB6;B7WNR0;H0YA55;D6RHD5	CON__P02768-1	CON__P02768-1	ALB	Serum albumin	MULTI-MSMS	S11880_166_Ejaife_1_210422	1	1	615.886	2	386.723	771.431	78068.1	-0.27383	-0.0001059	592580	229.16	592580	229.16	615.886	75.097	1.1065	75.097	74.431	75.537	7.6294e-06					92	35	4	0.970049	0.000725451	0.0106188	0.021986
AACLLPK	7	Unmodified	_AACLLPK_					0	0	0	0	CON__P02768-1;P02768;A0A0C4DGB6;B7WNR0;H0YA55;D6RHD5	CON__P02768-1	CON__P02768-1	ALB	Serum albumin	MULTI-MSMS	S11881_167_Ejaife_2_210422	1	2	410.926	3	258.151	771.431	86999	-0.78084	-0.00020158	591810	152.78	591800	152.77	410.926	69.721	0.96049	71.876	71.599	72.56	2.1547					251	63	5	1	0.000109582	0.000357111	0.027749
AACLLPK	7	Unmodified	_AACLLPK_					0	0	0	0	CON__P02768-1;P02768;A0A0C4DGB6;B7WNR0;H0YA55;D6RHD5	CON__P02768-1	CON__P02768-1	ALB	Serum albumin	MULTI-MSMS	S11881_167_Ejaife_2_210422	1	2	615.885	2	386.723	771.431	73130.9	-1.7853	-0.0006904	592580	229.16	592570	229.16	615.886	69.707	1.4974	71.862	71.582	73.079	2.1547					368	94	6	0.608304	0.00115641	0.0046107	0.02392
AACLLPK	7	Unmodified	_AACLLPK_					0	0	0	0	CON__P02768-1;P02768;A0A0C4DGB6;B7WNR0;H0YA55;D6RHD5	CON__P02768-1	CON__P02768-1	ALB	Serum albumin	MULTI-MSMS	S11881_167_Ejaife_2_210422	1	2	615.886	2	386.723	771.431	79386.7	-2.0063	-0.00077589	592580	229.16	592580	229.16	615.886	72.751	1.1132	75.006	74.457	75.571	2.2549					71	33	3	0.732124	0.000511641	0.00548887	0.02485
AACLLPK	7	Unmodified	_AACLLPK_					0	0	0	0	CON__P02768-1;P02768;A0A0C4DGB6;B7WNR0;H0YA55;D6RHD5	CON__P02768-1	CON__P02768-1	ALB	Serum albumin	MULTI-MSMS	S11882_168_Ejaife_3_210422	1	3	410.927	3	258.151	771.431	87086.2	-0.65857	-0.00017001	591810	152.78	591800	152.77	410.926	69.482	1.0972	71.938	71.614	72.711	2.456					225	61	5	0.947006	0.000193793	0.000482588	0.027749
AACLLPK	7	Unmodified	_AACLLPK_					0	0	0	0	CON__P02768-1;P02768;A0A0C4DGB6;B7WNR0;H0YA55;D6RHD5	CON__P02768-1	CON__P02768-1	ALB	Serum albumin	MULTI-MSMS	S11882_168_Ejaife_3_210422	1	3	615.886	2	386.723	771.431	73445.5	-0.98874	-0.00038237	592580	229.16	592580	229.16	615.886	69.505	1.866	71.961	71.18	73.046	2.456					364	93	6	0.989935	0.0045021	0.0152438	0.021583
AACLLPK	7	Unmodified	_AACLLPK_					0	0	0	0	CON__P02768-1;P02768;A0A0C4DGB6;B7WNR0;H0YA55;D6RHD5	CON__P02768-1	CON__P02768-1	ALB	Serum albumin	MULTI-MATCH	S11881_167_Ejaife_2_210422	1	2		3	258.151	771.431	NaN	-0.89877	-0.00023202	591800	152.78	591800	152.77	411.26	72.306	0.24765	74.561	74.399	74.646	2.2549	-0.18831	0.0001868	NaN	49.347	8	6	2	NaN	NaN	NaN	NaN
AACLLPK	7	Unmodified	_AACLLPK_					0	0	0	0	CON__P02768-1;P02768;A0A0C4DGB6;B7WNR0;H0YA55;D6RHD5	CON__P02768-1	CON__P02768-1	ALB	Serum albumin	MULTI-MATCH	S11882_168_Ejaife_3_210422	1	3		2	386.723	771.431	78933	-0.96281	-0.00037234	592580	229.16	592580	229.16	615.886	72.391	1.3143	74.948	74.444	75.758	2.5562	-0.069544	0.00029798	NaN	109.88	80	40	3	NaN	NaN	NaN	NaN
AACLLPK	7	Unmodified	_AACLLPK_					0	0	0	0	CON__P02768-1;P02768;A0A0C4DGB6;B7WNR0;H0YA55;D6RHD5	CON__P02768-1	CON__P02768-1	ALB	Serum albumin	MULTI-MATCH	S11882_168_Ejaife_3_210422	1	3		2	386.723	771.431	78770.2	-1.3763	-0.00053224	592580	229.16	592570	229.16	615.886	70.671	0.12257	73.228	73.146	73.268	2.5562	-0.070999	-0.00063095	NaN	109.88	11	10	2	NaN	NaN	NaN	NaN
AADDTWEPFASGK	13	Unmodified	_AADDTWEPFASGK_					0	0	0	0	P02766;A0A087WV45;A0A087WT59	P02766	P02766	TTR	Transthyretin	MULTI-MSMS	S11880_166_Ejaife_1_210422	1	1	618.655	3	465.546	1393.62	77448.1	-0.87657	-0.00040809	328160	152.78	328160	152.78	618.321	92.449	0.93011	92.449	92.001	92.931	0					119	28	5	0.933672	0.00187384	0.0260478	0.00024667
AADDTWEPFASGK	13	Unmodified	_AADDTWEPFASGK_					0	0	0	0	P02766;A0A087WV45;A0A087WT59	P02766	P02766	TTR	Transthyretin	MULTI-MSMS	S11880_166_Ejaife_1_210422	1	1	926.977	2	697.815	1393.62	64226.7	-0.678	-0.00047312	328400	229.16	328400	229.16	926.978	92.414	0.84941	92.414	92.053	92.902	0					86	25	4	0.957009	0.000522371	0.0190456	0.0020982
AADDTWEPFASGK	13	Unmodified	_AADDTWEPFASGK_					0	0	0	0	P02766;A0A087WV45;A0A087WT59	P02766	P02766	TTR	Transthyretin	MULTI-MSMS	S11881_167_Ejaife_2_210422	1	2	927.479	2	697.815	1393.62	64847.8	-0.95716	-0.00066792	328400	229.16	328400	229.16	926.977	89.699	0.80541	92.456	92.141	92.946	2.7561					70	21	4	0.976906	0.000191249	0.00208831	0.0097152
AADDTWEPFASGK	13	Unmodified	_AADDTWEPFASGK_					0	0	0	0	P02766;A0A087WV45;A0A087WT59	P02766	P02766	TTR	Transthyretin	MULTI-MSMS	S11881_167_Ejaife_2_210422	1	2	618.654	3	465.546	1393.62	77279	-1.2479	-0.00058094	328160	152.78	328160	152.77	618.321	89.727	0.93478	92.483	92.05	92.985	2.7561					95	24	5	0.922189	0.00571023	0.0221372	2.0971e-07
AADDTWEPFASGK	13	Unmodified	_AADDTWEPFASGK_					0	0	0	0	P02766;A0A087WV45;A0A087WT59	P02766	P02766	TTR	Transthyretin	MULTI-MSMS	S11882_168_Ejaife_3_210422	1	3	618.655	3	465.546	1393.62	77793.6	-0.78208	-0.00036409	328160	152.78	328160	152.78	618.321	89.415	0.82299	92.473	92.087	92.91	3.0572					89	21	5	0.962732	0.0027453	0.0163318	4.5984e-05
AADDTWEPFASGK	13	Unmodified	_AADDTWEPFASGK_					0	0	0	0	P02766;A0A087WV45;A0A087WT59	P02766	P02766	TTR	Transthyretin	MULTI-MSMS	S11882_168_Ejaife_3_210422	1	3	927.478	2	697.815	1393.62	64760.9	-0.7045	-0.00049161	328400	229.16	328400	229.16	927.479	89.401	0.75117	92.458	92.159	92.91	3.0572					60	19	4	0.988511	0.000422489	0.00560028	0.005354
AAFTECCQAADK	12	Unmodified	_AAFTECCQAADK_					0	0	0	0	CON__P02768-1;P02768;A0A0C4DGB6;B7WNR0;H0YA55;D6RHD5	CON__P02768-1	CON__P02768-1	ALB	Serum albumin	MULTI-MSMS	S11880_166_Ejaife_1_210422	1	1	610.97	3	457.86	1370.56	74631.9	-0.94189	-0.00043125	333670	152.78	333670	152.77	610.636	58.511	2.1064	58.511	58.12	60.226	0					600	128	7	0.898665	0.012191	0.0458824	6.1718e-07
AAFTECCQAADK	12	Unmodified	_AAFTECCQAADK_					0	0	0	0	CON__P02768-1;P02768;A0A0C4DGB6;B7WNR0;H0YA55;D6RHD5	CON__P02768-1	CON__P02768-1	ALB	Serum albumin	MULTI-MSMS	S11880_166_Ejaife_1_210422	1	1	915.449	2	686.287	1370.56	62795.5	-0.9121	-0.00062597	333920	229.16	333920	229.16	915.45	58.53	1.7551	58.53	58.142	59.897	0					471	107	7	0.998881	0.0401442	0.252163	2.8145e-86
AAFTECCQAADK	12	Unmodified	_AAFTECCQAADK_					0	0	0	0	CON__P02768-1;P02768;A0A0C4DGB6;B7WNR0;H0YA55;D6RHD5	CON__P02768-1	CON__P02768-1	ALB	Serum albumin	MULTI-MSMS	S11881_167_Ejaife_2_210422	1	2	610.969	3	457.86	1370.56	77922	-1.8609	-0.00085205	333670	152.78	333670	152.77	610.636	55.719	0.49984	57.573	57.377	57.877	1.854					78	24	5	0.406283	0.000685482	0.00698401	0.0012044
AAFTECCQAADK	12	Unmodified	_AAFTECCQAADK_					0	0	0	0	CON__P02768-1;P02768;A0A0C4DGB6;B7WNR0;H0YA55;D6RHD5	CON__P02768-1	CON__P02768-1	ALB	Serum albumin	MULTI-MSMS	S11881_167_Ejaife_2_210422	1	2	915.449	2	686.287	1370.56	63111.6	-2.1904	-0.0015032	333920	229.16	333910	229.16	915.45	56.623	1.6095	58.477	58.109	59.718	1.854					422	100	7	0.989277	0.015489	0.198124	0
AAFTECCQAADK	12	Unmodified	_AAFTECCQAADK_					0	0	0	0	CON__P02768-1;P02768;A0A0C4DGB6;B7WNR0;H0YA55;D6RHD5	CON__P02768-1	CON__P02768-1	ALB	Serum albumin	MULTI-MSMS	S11881_167_Ejaife_2_210422	1	2	610.635	3	457.86	1370.56	74150.1	-2.5011	-0.0011451	333670	152.78	333670	152.77	610.637	56.63	2.1102	58.484	58.061	60.171	1.854					563	119	7	0.991934	0.20389	0.876216	3.6458e-12
AAFTECCQAADK	12	Unmodified	_AAFTECCQAADK_					0	0	0	0	CON__P02768-1;P02768;A0A0C4DGB6;B7WNR0;H0YA55;D6RHD5	CON__P02768-1	CON__P02768-1	ALB	Serum albumin	MULTI-MSMS	S11882_168_Ejaife_3_210422	1	3	610.636	3	457.86	1370.56	75376.4	-0.87449	-0.00040039	333670	152.78	333670	152.77	610.636	56.54	2.1775	58.595	58.086	60.263	2.0552					515	110	8	0.911589	0.011493	0.0543365	7.3568e-09
AAFTECCQAADK	12	Unmodified	_AAFTECCQAADK_					0	0	0	0	CON__P02768-1;P02768;A0A0C4DGB6;B7WNR0;H0YA55;D6RHD5	CON__P02768-1	CON__P02768-1	ALB	Serum albumin	MULTI-MSMS	S11882_168_Ejaife_3_210422	1	3	915.45	2	686.287	1370.56	62713.8	-0.61074	-0.00041914	333920	229.16	333920	229.16	915.45	56.474	1.8804	58.529	58.181	60.062	2.0552					390	98	7	0.979121	0.00463829	0.0529457	4.1378e-70
AAFTECCQAADK	12	Unmodified	_AAFTECCQAADK_					0	0	0	0	CON__P02768-1;P02768;A0A0C4DGB6;B7WNR0;H0YA55;D6RHD5	CON__P02768-1	CON__P02768-1	ALB	Serum albumin	MULTI-MATCH	S11880_166_Ejaife_1_210422	1	1		3	457.86	1370.56	77239.8	-0.86655	-0.00039676	333670	152.77	333670	152.77	610.636	57.714	0.68183	57.714	57.35	58.032	0	0.081819	0.00016246	NaN	60.49	74	25	4	NaN	NaN	NaN	NaN
AAFTECCQAADK	12	Unmodified	_AAFTECCQAADK_					0	0	0	0	CON__P02768-1;P02768;A0A0C4DGB6;B7WNR0;H0YA55;D6RHD5	CON__P02768-1	CON__P02768-1	ALB	Serum albumin	MULTI-MATCH	S11882_168_Ejaife_3_210422	1	3		3	457.86	1370.56	75844.4	-0.55875	-0.00025583	333670	152.77	333670	152.77	610.636	55.654	0.554	57.609	57.33	57.884	1.955	-0.022708	-0.0013149	NaN	60.49	106	29	5	NaN	NaN	NaN	NaN
AAFTECCQAADK	12	Deamidation (NQ)	_AAFTECCQ(de)AADK_	AAFTECCQ(1)AADK		AAFTECCQ(100.93)AADK		0	1	0	0	CON__P02768-1;P02768;A0A0C4DGB6;B7WNR0;H0YA55;D6RHD5	CON__P02768-1	CON__P02768-1	ALB	Serum albumin	MULTI-MSMS	S11880_166_Ejaife_1_210422	1	1	610.965	3	458.188	1371.54	75318.2	-0.9915	-0.00045429	333430	152.78	333430	152.78	610.964	60.973	0.72258	60.973	60.592	61.314	0					118	36	4	0.623403	0.000910779	0.00253976	0.00015256
AAFTECCQAADK	12	Deamidation (NQ)	_AAFTECCQ(de)AADK_	AAFTECCQ(1)AADK		AAFTECCQ(84.21)AADK		0	1	0	0	CON__P02768-1;P02768;A0A0C4DGB6;B7WNR0;H0YA55;D6RHD5	CON__P02768-1	CON__P02768-1	ALB	Serum albumin	MULTI-MSMS	S11880_166_Ejaife_1_210422	1	1	916.443	2	686.779	1371.54	63512.7	-0.94196	-0.00064692	333680	229.16	333680	229.16	915.943	60.971	0.58095	60.971	60.709	61.29	0					90	30	4	0.948307	0.00029531	0.00229914	0.006219
AAFTECCQAADK	12	Deamidation (NQ)	_AAFTECCQ(de)AADK_	AAFTECCQ(1)AADK		AAFTECCQ(58.17)AADK		0	1	0	0	CON__P02768-1;P02768;A0A0C4DGB6;B7WNR0;H0YA55;D6RHD5	CON__P02768-1	CON__P02768-1	ALB	Serum albumin	MULTI-MSMS	S11880_166_Ejaife_1_210422	1	1	611.298	3	458.188	1371.54	76933.4	-0.69996	-0.00032071	333430	152.78	333430	152.77	610.964	64.989	0.95516	64.989	64.492	65.448	0					113	33	5	0.792866	0.00337911	0.0263133	0.0056422
AAFTECCQAADK	12	Deamidation (NQ)	_AAFTECCQ(de)AADK_	AAFTECCQ(1)AADK		AAFTECCQ(88.19)AADK		0	1	0	0	CON__P02768-1;P02768;A0A0C4DGB6;B7WNR0;H0YA55;D6RHD5	CON__P02768-1	CON__P02768-1	ALB	Serum albumin	MULTI-MSMS	S11881_167_Ejaife_2_210422	1	2	610.964	3	458.188	1371.54	75380.2	-2.3421	-0.0010731	333430	152.78	333430	152.77	610.965	59.123	0.64395	61.077	60.795	61.439	1.9542					113	32	5	0.755631	0.00105967	0.00545528	0.0012371
AAFTECCQAADK	12	Deamidation (NQ)	_AAFTECCQ(de)AADK_	AAFTECCQ(1)AADK		AAFTECCQ(132.78)AADK		0	1	0	0	CON__P02768-1;P02768;A0A0C4DGB6;B7WNR0;H0YA55;D6RHD5	CON__P02768-1	CON__P02768-1	ALB	Serum albumin	MULTI-MSMS	S11881_167_Ejaife_2_210422	1	2	915.942	2	686.779	1371.54	63690.7	-1.9988	-0.0013727	333680	229.16	333680	229.16	915.943	59.111	0.52813	61.066	60.795	61.323	1.9542					73	27	3	0.979441	0.000288958	0.00291528	0.00015637
AAFTECCQAADK	12	Deamidation (NQ)	_AAFTECCQ(de)AADK_	AAFTECCQ(1)AADK		AAFTECCQ(56.23)AADK		0	1	0	0	CON__P02768-1;P02768;A0A0C4DGB6;B7WNR0;H0YA55;D6RHD5	CON__P02768-1	CON__P02768-1	ALB	Serum albumin	MULTI-MSMS	S11881_167_Ejaife_2_210422	1	2	610.963	3	458.188	1371.54	74517.3	-2.148	-0.00098417	333430	152.78	333430	152.77	610.964	62.909	0.95957	64.963	64.55	65.509	2.0544					81	30	4	0.715559	0.00195109	0.0127551	0.0075505
AAFTECCQAADK	12	Deamidation (NQ)	_AAFTECCQ(de)AADK_	AAFTECCQ(1)AADK		AAFTECCQ(102.06)AADK		0	1	0	0	CON__P02768-1;P02768;A0A0C4DGB6;B7WNR0;H0YA55;D6RHD5	CON__P02768-1	CON__P02768-1	ALB	Serum albumin	MULTI-MSMS	S11882_168_Ejaife_3_210422	1	3	915.948	2	686.779	1371.54	63766.3	-1.0222	-0.000702	333680	229.16	333680	229.16	915.943	58.82	0.59231	60.975	60.706	61.298	2.1554					83	27	4	0.956146	0.00023511	0.00249987	0.00050774
AAFTECCQAADK	12	Deamidation (NQ)	_AAFTECCQ(de)AADK_	AAFTECCQ(1)AADK		AAFTECCQ(108.56)AADK		0	1	0	0	CON__P02768-1;P02768;A0A0C4DGB6;B7WNR0;H0YA55;D6RHD5	CON__P02768-1	CON__P02768-1	ALB	Serum albumin	MULTI-MSMS	S11882_168_Ejaife_3_210422	1	3	610.964	3	458.188	1371.54	75545.2	-1.2808	-0.00058686	333430	152.78	333430	152.78	610.965	58.839	0.90084	60.995	60.63	61.531	2.1554					110	40	5	0.773262	0.0015683	0.0120695	1.5026e-05
AAFTECCQAADK	12	Deamidation (NQ)	_AAFTECCQ(de)AADK_	AAFTECCQ(1)AADK		AAFTECCQ(67.15)AADK		0	1	0	0	CON__P02768-1;P02768;A0A0C4DGB6;B7WNR0;H0YA55;D6RHD5	CON__P02768-1	CON__P02768-1	ALB	Serum albumin	MULTI-MSMS	S11882_168_Ejaife_3_210422	1	3	611.297	3	458.188	1371.54	76790.9	-1.012	-0.00046367	333430	152.78	333430	152.77	611.298	62.662	0.82297	64.917	64.495	65.318	2.2556					112	31	5	0.796183	0.00362784	0.0145371	0.0015089
AAGNECPELQPPVHGK	16	Unmodified	_AAGNECPELQPPVHGK_					0	0	0	0	F8W876;P48740-3;P48740-4;P48740;P48740-2	F8W876	F8W876	MASP1	Mannan-binding lectin serine protease 1;Mannan-binding lectin serine protease 1 heavy chain;Mannan-binding lectin serine protease 1 light chain	MSMS	S11880_166_Ejaife_1_210422	1	1	721.384	3	568.611	1702.81	NaN	NaN	NaN	NaN	NaN	NaN	NaN	NaN	56.854	1	56.854	56.354	57.354	0								NaN	NaN	NaN	0.0075649
AAISGENAGLVR	12	Deamidation (NQ)	_AAISGEN(de)AGLVR_	AAISGEN(1)AGLVR		AAISGEN(98.25)AGLVR		0	1	0	0	P19827;F8WAS2;CON__Q0VCM5	P19827	P19827	ITIH1	Inter-alpha-trypsin inhibitor heavy chain H1	MULTI-MSMS	S11880_166_Ejaife_1_210422	1	1	694.391	2	579.809	1157.6	72168.3	-0.37039	-0.00021476	197620	114.58	197620	114.58	694.39	61.519	0.53032	61.519	61.175	61.705	0					61	26	3	0.421361	0.000886896	0.0157633	0.002871
AAISGENAGLVR	12	Deamidation (NQ)	_AAISGEN(de)AGLVR_					0	1	0	0	P19827;F8WAS2;CON__Q0VCM5	P19827	P19827	ITIH1	Inter-alpha-trypsin inhibitor heavy chain H1	MULTI-MATCH	S11881_167_Ejaife_2_210422	1	2		2	579.809	1157.6	72239.8	-1.3349	-0.00077401	197620	114.58	197620	114.58	694.391	59.552	0.45592	61.506	61.223	61.679	1.9542	0.026602	4.999e-05	NaN	98.254	37	18	3	NaN	NaN	NaN	NaN
AAISGENAGLVR	12	Deamidation (NQ)	_AAISGEN(de)AGLVR_					0	1	0	0	P19827;F8WAS2;CON__Q0VCM5	P19827	P19827	ITIH1	Inter-alpha-trypsin inhibitor heavy chain H1	MULTI-MATCH	S11882_168_Ejaife_3_210422	1	3		2	579.809	1157.6	72049.3	-0.87221	-0.00050572	197620	114.58	197620	114.58	694.391	59.258	0.45542	61.413	61.191	61.647	2.1554	-0.066316	0.00028671	NaN	98.254	46	15	4	NaN	NaN	NaN	NaN
AAISGENAGLVR	12	Unmodified	_AAISGENAGLVR_					0	0	0	0	P19827;F8WAS2;CON__Q0VCM5	P19827	P19827	ITIH1	Inter-alpha-trypsin inhibitor heavy chain H1	MULTI-MSMS	S11881_167_Ejaife_2_210422	1	2	693.898	2	579.317	1156.62	73732.9	-1.8859	-0.0010925	197790	114.58	197790	114.58	693.899	53.693	0.53167	55.446	55.158	55.69	1.7537					64	19	4	0.978669	0.00082643	0.00778942	3.7791e-06
AAISGENAGLVR	12	Unmodified	_AAISGENAGLVR_					0	0	0	0	P19827;F8WAS2;CON__Q0VCM5	P19827	P19827	ITIH1	Inter-alpha-trypsin inhibitor heavy chain H1	MULTI-MATCH	S11880_166_Ejaife_1_210422	1	1		2	579.317	1156.62	73589.6	-1.3137	-0.00076102	197790	114.58	197790	114.58	693.899	55.554	0.59977	55.554	55.267	55.867	0	0.056905	0.00019978	NaN	145.46	106	29	5	NaN	NaN	NaN	NaN
AAISGENAGLVR	12	Unmodified	_AAISGENAGLVR_					0	0	0	0	P19827;F8WAS2;CON__Q0VCM5	P19827	P19827	ITIH1	Inter-alpha-trypsin inhibitor heavy chain H1	MULTI-MATCH	S11882_168_Ejaife_3_210422	1	3		2	579.317	1156.62	73526.8	-0.87751	-0.00050836	197790	114.58	197790	114.58	693.899	53.537	0.56226	55.492	55.209	55.772	1.955	-0.005717	-0.00021485	NaN	145.46	108	31	4	NaN	NaN	NaN	NaN
AALQALR	7	Unmodified	_AALQALR_					0	0	0	0	E9PQI5;E9PQ80;E9PSI1;Q9BY43;Q9BY43-2	E9PQI5	E9PQI5	CHMP4A	Charged multivesicular body protein 4a	MULTI-MSMS	S11880_166_Ejaife_1_210422	1	1	486.313	2	371.732	741.45	87769.7	-0.28438	-0.00010571	308240	114.58	308240	114.58	486.314	49.228	0.65306	49.228	48.972	49.625	0					87	31	4	0.9493	0.00124995	0.00444231	0.012361
AALQALR	7	Unmodified	_AALQALR_					0	0	0	0	E9PQI5;E9PQ80;E9PSI1;Q9BY43;Q9BY43-2	E9PQI5	E9PQI5	CHMP4A	Charged multivesicular body protein 4a	MULTI-MSMS	S11881_167_Ejaife_2_210422	1	2	486.313	2	371.732	741.45	90494.9	-1.0515	-0.00039086	308240	114.58	308240	114.58	486.314	47.668	0.57526	49.222	48.993	49.568	1.5532					78	32	3	0.963774	0.000601144	0.00201149	0.013765
AALQALR	7	Unmodified	_AALQALR_					0	0	0	0	E9PQI5;E9PQ80;E9PSI1;Q9BY43;Q9BY43-2	E9PQI5	E9PQI5	CHMP4A	Charged multivesicular body protein 4a	MULTI-MSMS	S11882_168_Ejaife_3_210422	1	3	486.313	2	371.732	741.45	90044.7	-0.24973	-9.2834e-05	308240	114.58	308240	114.58	486.314	47.536	0.66642	49.19	48.918	49.585	1.6544					78	32	3	0.973148	0.000720054	0.00261372	0.013765
AAPSVTLFPPSSEELQANK	19	Unmodified	_AAPSVTLFPPSSEELQANK_					0	0	0	0	A0M8Q6;P0DOY3;P0DOY2;P0CF74	A0M8Q6;P0DOY3	P0DOY3	IGLC7;IGLC6	Ig lambda-7 chain C region;Ig lambda-6 chain C region	MULTI-MSMS	S11880_166_Ejaife_1_210422	1	1	612.092	4	497.26	1985.01	77154.9	-0.63455	-0.00031554	230430	114.58	230420	114.58	612.092	103.92	3.0304	103.92	102.86	105.89	0					428	84	7	0.931312	0.015499	0.100562	6.2233e-28
AAPSVTLFPPSSEELQANK	19	Unmodified	_AAPSVTLFPPSSEELQANK_					0	0	0	0	A0M8Q6;P0DOY3;P0DOY2;P0CF74	A0M8Q6;P0DOY3	P0DOY3	IGLC7;IGLC6	Ig lambda-7 chain C region;Ig lambda-6 chain C region	MULTI-MSMS	S11880_166_Ejaife_1_210422	1	1	815.787	3	662.677	1985.01	67137.2	-0.32587	-0.00021595	230540	152.78	230540	152.78	815.788	103.86	3.7934	103.86	102.6	106.4	0					513	102	7	0.974066	0.115806	0.475611	5.3383e-27
AAPSVTLFPPSSEELQANK	19	Unmodified	_AAPSVTLFPPSSEELQANK_					0	0	0	0	A0M8Q6;P0DOY3;P0DOY2;P0CF74	A0M8Q6;P0DOY3	P0DOY3	IGLC7;IGLC6	Ig lambda-7 chain C region;Ig lambda-6 chain C region	MULTI-MSMS	S11881_167_Ejaife_2_210422	1	2	612.091	4	497.26	1985.01	76720.8	-1.2668	-0.00062994	230430	114.58	230420	114.58	612.092	100.56	2.8724	103.61	102.75	105.62	3.0568					349	79	6	0.92899	0.0104541	0.0762509	2.6862e-25
AAPSVTLFPPSSEELQANK	19	Unmodified	_AAPSVTLFPPSSEELQANK_					0	0	0	0	A0M8Q6;P0DOY3;P0DOY2;P0CF74	A0M8Q6;P0DOY3	P0DOY3	IGLC7;IGLC6	Ig lambda-7 chain C region;Ig lambda-6 chain C region	MULTI-MSMS	S11881_167_Ejaife_2_210422	1	2	815.787	3	662.677	1985.01	67000.7	-0.84433	-0.00055952	230540	152.78	230540	152.78	815.787	100.6	4.4607	103.65	102.68	107.14	3.0568					501	123	7	0.898188	0.0734267	0.317467	1.9497e-46
AAPSVTLFPPSSEELQANK	19	Unmodified	_AAPSVTLFPPSSEELQANK_					0	0	0	0	A0M8Q6;P0DOY3;P0DOY2;P0CF74	A0M8Q6;P0DOY3	P0DOY3	IGLC7;IGLC6	Ig lambda-7 chain C region;Ig lambda-6 chain C region	MULTI-MSMS	S11882_168_Ejaife_3_210422	1	3	612.091	4	497.26	1985.01	77187.7	-0.79905	-0.00039734	230430	114.58	230430	114.58	612.092	100.18	2.701	103.54	102.77	105.47	3.3578					339	73	6	0.840404	0.00748839	0.0470174	5.9079e-21
AAPSVTLFPPSSEELQANK	19	Unmodified	_AAPSVTLFPPSSEELQANK_					0	0	0	0	A0M8Q6;P0DOY3;P0DOY2;P0CF74	A0M8Q6;P0DOY3	P0DOY3	IGLC7;IGLC6	Ig lambda-7 chain C region;Ig lambda-6 chain C region	MULTI-MSMS	S11882_168_Ejaife_3_210422	1	3	815.787	3	662.677	1985.01	67189.1	-0.53516	-0.00035464	230540	152.78	230540	152.78	815.788	100.24	3.3726	103.59	102.64	106.01	3.3578					459	89	7	0.992041	0.0311703	0.180759	9.545e-28
AAQVTIQSSGTFSSK	15	Unmodified	_AAQVTIQSSGTFSSK_					0	0	0	0	P01023	P01023	P01023	A2M	Alpha-2-macroglobulin	MULTI-MSMS	S11880_166_Ejaife_1_210422	1	1	657.704	3	504.595	1510.76	75754.4	-0.20065	-0.00010125	302770	152.78	302770	152.78	657.705	71.617	1.0174	71.617	70.85	71.867	0					103	50	4	0.883959	0.00161802	0.0163014	0.00032771
AAQVTIQSSGTFSSK	15	Unmodified	_AAQVTIQSSGTFSSK_					0	0	0	0	P01023	P01023	P01023	A2M	Alpha-2-macroglobulin	MULTI-MSMS	S11880_166_Ejaife_1_210422	1	1	657.369	3	504.595	1510.76	80176.3	-0.89589	-0.00045206	302770	152.78	302770	152.78	657.705	71.998	0.67037	71.998	71.769	72.439	0					63	48	2	0.936268	0.000114778	0.000743163	0.00019274
AAQVTIQSSGTFSSK	15	Unmodified	_AAQVTIQSSGTFSSK_					0	0	0	0	P01023	P01023	P01023	A2M	Alpha-2-macroglobulin	MSMS	S11880_166_Ejaife_1_210422	1	1	657.37	3	504.595	1510.76	NaN	NaN	NaN	NaN	NaN	NaN	NaN	NaN	72.718	1	72.718	72.218	73.218	0								NaN	NaN	NaN	0.00024607
AAQVTIQSSGTFSSK	15	Unmodified	_AAQVTIQSSGTFSSK_					0	0	0	0	P01023	P01023	P01023	A2M	Alpha-2-macroglobulin	MULTI-MSMS	S11881_167_Ejaife_2_210422	1	2	657.704	3	504.595	1510.76	75689.7	-1.1966	-0.00060381	302770	152.78	302770	152.77	657.37	69.184	0.75497	71.339	70.724	71.479	2.1547					68	21	4	0.572778	0.00140631	0.0113918	0.00033902
AAQVTIQSSGTFSSK	15	Unmodified	_AAQVTIQSSGTFSSK_					0	0	0	0	P01023	P01023	P01023	A2M	Alpha-2-macroglobulin	MULTI-MSMS	S11881_167_Ejaife_2_210422	1	2	657.705	3	504.595	1510.76	80943.5	-1.1415	-0.00057599	302770	152.78	302770	152.77	657.37	69.834	0.62184	71.989	71.919	72.541	2.1547					40	27	2	0.541755	0.000160916	0.000889258	0.0022839
AAQVTIQSSGTFSSK	15	Unmodified	_AAQVTIQSSGTFSSK_					0	0	0	0	P01023	P01023	P01023	A2M	Alpha-2-macroglobulin	MULTI-MSMS	S11882_168_Ejaife_3_210422	1	3	657.37	3	504.595	1510.76	75560.4	-0.62657	-0.00031616	302770	152.78	302770	152.77	657.37	69.013	0.88278	71.469	70.731	71.614	2.456					107	35	4	0.631813	0.00142586	0.0229925	0.00012533
AAQVTIQSSGTFSSK	15	Unmodified	_AAQVTIQSSGTFSSK_					0	0	0	0	P01023	P01023	P01023	A2M	Alpha-2-macroglobulin	MULTI-MSMS	S11882_168_Ejaife_3_210422	1	3	657.37	3	504.595	1510.76	77649.4	-1.0431	-0.00052636	302770	152.78	302770	152.77	657.37	70.363	0.29742	72.919	72.782	73.079	2.5562					17	13	2	0.907	0.000199097	0.000576648	0.00057045
AAQVTIQSSGTFSSK	15	Unmodified	_AAQVTIQSSGTFSSK_					0	0	0	0	P01023	P01023	P01023	A2M	Alpha-2-macroglobulin	MSMS	S11882_168_Ejaife_3_210422	1	3	657.37	3	504.595	1510.76	NaN	NaN	NaN	NaN	NaN	NaN	NaN	NaN	69.525	1	71.981	71.481	72.481	2.456								NaN	NaN	NaN	0.0060974
AAQVTIQSSGTFSSK	15	Unmodified	_AAQVTIQSSGTFSSK_					0	0	0	0	P01023	P01023	P01023	A2M	Alpha-2-macroglobulin	MULTI-MATCH	S11881_167_Ejaife_2_210422	1	2		3	504.595	1510.76	72511.8	-1.1373	-0.00057389	302770	152.78	302770	152.78	657.372	70.736	0.19777	72.991	72.898	73.095	2.2549	0.035675	0.0011721	NaN	63.128	10	7	2	NaN	NaN	NaN	NaN
AAQVTIQSSGTFSSK	15	Unmodified	_AAQVTIQSSGTFSSK_					0	0	0	0	P01023	P01023	P01023	A2M	Alpha-2-macroglobulin	MULTI-MATCH	S11882_168_Ejaife_3_210422	1	3		3	504.595	1510.76	82434.6	-0.87604	-0.00044204	302770	152.78	302770	152.78	657.37	69.838	0.71095	72.294	71.931	72.642	2.456	0.20035	0.0002631	NaN	86.497	57	28	3	NaN	NaN	NaN	NaN
AASGTTGTYQEWK	13	Unmodified	_AASGTTGTYQEWK_					0	0	0	0	P04114	P04114	P04114	APOB	Apolipoprotein B-100;Apolipoprotein B-48	MULTI-MSMS	S11880_166_Ejaife_1_210422	1	1	929.491	2	700.328	1398.64	64239.3	-0.62315	-0.00043641	327220	229.16	327220	229.16	929.492	65.121	0.60597	65.121	64.775	65.381	-7.6294e-06					41	20	3	0.979089	0.000326623	0.00554157	6.7496e-05
AASGTTGTYQEWK	13	Unmodified	_AASGTTGTYQEWK_					0	0	0	0	P04114	P04114	P04114	APOB	Apolipoprotein B-100;Apolipoprotein B-48	MULTI-MATCH	S11881_167_Ejaife_2_210422	1	2		2	700.328	1398.64	61582.6	-1.4416	-0.0010096	327220	229.16	327220	229.16	929.994	62.964	0.50636	65.018	64.741	65.247	2.0544	-0.0582	0.0010867	NaN	120.68	24	13	3	NaN	NaN	NaN	NaN
AASGTTGTYQEWK	13	Unmodified	_AASGTTGTYQEWK_					0	0	0	0	P04114	P04114	P04114	APOB	Apolipoprotein B-100;Apolipoprotein B-48	MULTI-MATCH	S11882_168_Ejaife_3_210422	1	3		2	700.328	1398.64	63073.2	-0.99117	-0.00069414	327220	229.16	327220	229.16	929.492	62.834	0.45792	65.09	64.765	65.223	2.2556	0.013494	-0.00029989	NaN	120.68	22	13	2	NaN	NaN	NaN	NaN
AATGECTATVGK	12	Unmodified	_AATGECTATVGK_					0	0	0	0	P01042-2;P01042;P01042-3	P01042-2	P01042-2	KNG1	Kininogen-1;Kininogen-1 heavy chain;T-kinin;Bradykinin;Lysyl-bradykinin;Kininogen-1 light chain;Low molecular weight growth-promoting factor	MULTI-MSMS	S11880_166_Ejaife_1_210422	1	1	812.442	2	583.28	1164.54	68044.1	-0.96974	-0.00056563	392890	229.16	392890	229.16	812.442	44.443	0.5218	44.443	44.208	44.729	3.8147e-06					94	27	5	0.818265	0.000395226	0.00677882	0.00013674
AATGECTATVGK	12	Unmodified	_AATGECTATVGK_					0	0	0	0	P01042-2;P01042;P01042-3	P01042-2	P01042-2	KNG1	Kininogen-1;Kininogen-1 heavy chain;T-kinin;Bradykinin;Lysyl-bradykinin;Kininogen-1 light chain;Low molecular weight growth-promoting factor	MULTI-MSMS	S11880_166_Ejaife_1_210422	1	1	541.964	3	389.189	1164.54	81863.4	-1.009	-0.00039268	392550	152.78	392550	152.77	541.964	44.444	0.5638	44.444	44.166	44.729	0					109	29	5	0.944645	0.00119815	0.0105327	4.1884e-05
AATGECTATVGK	12	Unmodified	_AATGECTATVGK_					0	0	0	0	P01042-2;P01042;P01042-3	P01042-2	P01042-2	KNG1	Kininogen-1;Kininogen-1 heavy chain;T-kinin;Bradykinin;Lysyl-bradykinin;Kininogen-1 light chain;Low molecular weight growth-promoting factor	MULTI-MSMS	S11881_167_Ejaife_2_210422	1	2	542.298	3	389.189	1164.54	80713.8	-1.0649	-0.00041444	392550	152.78	392550	152.77	541.964	42.869	0.52566	44.222	44.023	44.549	1.3528					100	29	4	0.962798	0.00193455	0.0203302	5.6616e-06
AATGECTATVGK	12	Unmodified	_AATGECTATVGK_					0	0	0	0	P01042-2;P01042;P01042-3	P01042-2	P01042-2	KNG1	Kininogen-1;Kininogen-1 heavy chain;T-kinin;Bradykinin;Lysyl-bradykinin;Kininogen-1 light chain;Low molecular weight growth-promoting factor	MULTI-MSMS	S11881_167_Ejaife_2_210422	1	2	812.442	2	583.28	1164.54	69196.1	-1.7008	-0.00099202	392890	229.16	392890	229.16	812.443	42.912	0.48745	44.265	44.023	44.511	1.3528					83	27	4	0.913089	0.000726643	0.0182337	1.7536e-05
AATGECTATVGK	12	Unmodified	_AATGECTATVGK_					0	0	0	0	P01042-2;P01042;P01042-3	P01042-2	P01042-2	KNG1	Kininogen-1;Kininogen-1 heavy chain;T-kinin;Bradykinin;Lysyl-bradykinin;Kininogen-1 light chain;Low molecular weight growth-promoting factor	MULTI-MSMS	S11882_168_Ejaife_3_210422	1	3	542.298	3	389.189	1164.54	80752.9	-0.68904	-0.00026817	392550	152.78	392550	152.78	541.964	42.784	0.54394	44.238	43.982	44.526	1.454					98	27	5	0.98717	0.00126605	0.0184065	0.00038491
AATGECTATVGK	12	Unmodified	_AATGECTATVGK_					0	0	0	0	P01042-2;P01042;P01042-3	P01042-2	P01042-2	KNG1	Kininogen-1;Kininogen-1 heavy chain;T-kinin;Bradykinin;Lysyl-bradykinin;Kininogen-1 light chain;Low molecular weight growth-promoting factor	MULTI-MSMS	S11882_168_Ejaife_3_210422	1	3	812.442	2	583.28	1164.54	68204.7	-1.0656	-0.00062157	392890	229.16	392890	229.16	812.443	42.791	0.54937	44.255	43.973	44.522	1.4644					100	27	5	0.918546	0.00142635	0.03134	3.6423e-06
AATGECTATVGK	12	Unmodified	_AATGECTATVGK_					0	0	0	0	P01042-2;P01042;P01042-3	P01042-2	P01042-2	KNG1	Kininogen-1;Kininogen-1 heavy chain;T-kinin;Bradykinin;Lysyl-bradykinin;Kininogen-1 light chain;Low molecular weight growth-promoting factor	MULTI-MATCH	S11882_168_Ejaife_3_210422	1	3		3	389.189	1164.54	89722	-0.6147	-0.00023923	392550	152.78	392550	152.78	541.964	43.101	0.088875	44.655	44.639	44.728	1.5542	0.21489	0.0011624	NaN	97.214	7	6	2	NaN	NaN	NaN	NaN
AATVGSLAGQPLQER	15	Unmodified	_AATVGSLAGQPLQER_					0	0	0	0	P02649;H0Y7L5	P02649	P02649	APOE	Apolipoprotein E	MULTI-MSMS	S11880_166_Ejaife_1_210422	1	1	576.326	3	499.939	1496.79	81033.3	-0.08102	-4.0505e-05	152790	76.388	152790	76.388	576.326	68.993	0.42498	68.993	68.817	69.242	0					70	27	3	0.605788	0.000450328	0.00110133	2.7315e-09
AATVGSLAGQPLQER	15	Unmodified	_AATVGSLAGQPLQER_					0	0	0	0	P02649;H0Y7L5	P02649	P02649	APOE	Apolipoprotein E	MULTI-MSMS	S11881_167_Ejaife_2_210422	1	2	576.326	3	499.939	1496.79	81433.8	-1.1362	-0.00056803	152790	76.388	152790	76.387	576.327	66.745	0.48479	68.9	68.656	69.141	2.1547					63	25	4	0.700743	0.000556045	0.0021647	5.7459e-06
AATVGSLAGQPLQER	15	Unmodified	_AATVGSLAGQPLQER_					0	0	0	0	P02649;H0Y7L5	P02649	P02649	APOE	Apolipoprotein E	MULTI-MSMS	S11882_168_Ejaife_3_210422	1	3	576.661	3	499.939	1496.79	80605.8	-0.57371	-0.00028682	152790	76.388	152790	76.387	576.661	66.497	0.42159	68.853	68.623	69.045	2.3558					47	18	3	0.633012	0.00189094	0.00552062	2.6613e-09
AAVYHHFISDGVR	13	Unmodified	_AAVYHHFISDGVR_					0	0	0	0	P01024	P01024	P01024	C3	Complement C3;Complement C3 beta chain;C3-beta-c;Complement C3 alpha chain;C3a anaphylatoxin;Acylation stimulating protein;Complement C3b alpha chain;Complement C3c alpha chain fragment 1;Complement C3dg fragment;Complement C3g fragment;Complement C3d fragment;Complement C3f fragment;Complement C3c alpha chain fragment 2	MULTI-MSMS	S11880_166_Ejaife_1_210422	1	1	426.233	4	368.691	1470.74	92285.6	-0.46528	-0.00017155	155390	57.291	155390	57.291	425.982	50.351	0.93773	50.351	49.88	50.817	3.8147e-06					119	39	4	0.671463	0.000764804	0.0038792	1.2846e-05
AAVYHHFISDGVR	13	Unmodified	_AAVYHHFISDGVR_					0	0	0	0	P01024	P01024	P01024	C3	Complement C3;Complement C3 beta chain;C3-beta-c;Complement C3 alpha chain;C3a anaphylatoxin;Acylation stimulating protein;Complement C3b alpha chain;Complement C3c alpha chain fragment 1;Complement C3dg fragment;Complement C3g fragment;Complement C3d fragment;Complement C3f fragment;Complement C3c alpha chain fragment 2	MULTI-MSMS	S11881_167_Ejaife_2_210422	1	2	425.982	4	368.691	1470.74	94003.3	-0.50126	-0.00018481	155390	57.291	155390	57.291	425.982	48.734	0.69379	50.287	50.044	50.737	1.5532					91	31	4	0.705529	0.000667952	0.00387027	1.3585e-05
AAVYHHFISDGVR	13	Unmodified	_AAVYHHFISDGVR_					0	0	0	0	P01024	P01024	P01024	C3	Complement C3;Complement C3 beta chain;C3-beta-c;Complement C3 alpha chain;C3a anaphylatoxin;Acylation stimulating protein;Complement C3b alpha chain;Complement C3c alpha chain fragment 1;Complement C3dg fragment;Complement C3g fragment;Complement C3d fragment;Complement C3f fragment;Complement C3c alpha chain fragment 2	MULTI-MSMS	S11882_168_Ejaife_3_210422	1	3	425.982	4	368.691	1470.74	92935	0.063247	2.3319e-05	155390	57.291	155390	57.291	426.233	48.483	0.97132	50.137	49.739	50.711	1.6544					150	40	5	0.634828	0.000789643	0.00546789	0.00025554
AAVYQPQPHPQPPPYGHCVTDSGVVYSVGMQWLK	34	Oxidation (M)	_AAVYQPQPHPQPPPYGHCVTDSGVVYSVGM(ox)QWLK_		AAVYQPQPHPQPPPYGHCVTDSGVVYSVGM(1)QWLK		AAVYQPQPHPQPPPYGHCVTDSGVVYSVGM(23.78)QWLK	0	0	1	0	P02751-10;P02751-5;P02751-9;P02751-14;P02751-8;P02751-17;P02751-3;P02751;P02751-6;P02751-13;P02751-7;P02751-15;P02751-11;P02751-4;P02751-12;P02751-16;P02751-2	P02751-10	P02751-10	FN1	Fibronectin;Anastellin;Ugl-Y1;Ugl-Y2;Ugl-Y3	MULTI-MSMS	S11880_166_Ejaife_1_210422	1	1	1068.54	4	953.211	3808.81	59549.9	-0.80439	-0.00076676	120210	114.58	120200	114.58	1068.54	98.63	0.61018	98.63	98.372	98.982	0					51	18	4	0.867186	0.000102001	0.00241344	0.0083426
AAVYQPQPHPQPPPYGHCVTDSGVVYSVGMQWLK	34	Oxidation (M)	_AAVYQPQPHPQPPPYGHCVTDSGVVYSVGM(ox)QWLK_		AAVYQPQPHPQPPPYGHCVTDSGVVYSVGM(1)QWLK		AAVYQPQPHPQPPPYGHCVTDSGVVYSVGM(28.91)QWLK	0	0	1	0	P02751-10;P02751-5;P02751-9;P02751-14;P02751-8;P02751-17;P02751-3;P02751;P02751-6;P02751-13;P02751-7;P02751-15;P02751-11;P02751-4;P02751-12;P02751-16;P02751-2	P02751-10	P02751-10	FN1	Fibronectin;Anastellin;Ugl-Y1;Ugl-Y2;Ugl-Y3	MULTI-MSMS	S11880_166_Ejaife_1_210422	1	1	854.635	5	762.77	3808.81	65564.1	0.18813	0.0001435	120170	91.665	120170	91.665	854.836	98.623	0.695	98.623	98.287	98.982	0					71	21	5	0.834591	0.000486361	0.0025189	0.00060568
AAVYQPQPHPQPPPYGHCVTDSGVVYSVGMQWLK	34	Oxidation (M)	_AAVYQPQPHPQPPPYGHCVTDSGVVYSVGM(ox)QWLK_					0	0	1	0	P02751-10;P02751-5;P02751-9;P02751-14;P02751-8;P02751-17;P02751-3;P02751;P02751-6;P02751-13;P02751-7;P02751-15;P02751-11;P02751-4;P02751-12;P02751-16;P02751-2	P02751-10	P02751-10	FN1	Fibronectin;Anastellin;Ugl-Y1;Ugl-Y2;Ugl-Y3	MULTI-MATCH	S11881_167_Ejaife_2_210422	1	2		5	762.77	3808.81	67498.9	-0.75098	-0.00057283	120170	91.665	120170	91.664	854.836	95.573	0.30539	98.53	98.359	98.665	2.9566	-0.046394	0.00090886	NaN	28.905	12	9	2	NaN	NaN	NaN	NaN
ACDGINDCGDQSDELCCK	18	Unmodified	_ACDGINDCGDQSDELCCK_					0	0	0	0	G3XAM2;E7ETH0;P05156;A0A087X0I2	G3XAM2	G3XAM2	CFI	Complement factor I;Complement factor I heavy chain;Complement factor I light chain	MULTI-MSMS	S11881_167_Ejaife_2_210422	1	2	859.371	3	706.261	2115.76	67685.8	-0.76365	-0.00053934	216320	152.78	216320	152.78	859.372	64.176	0.4138	66.23	66.012	66.426	2.0544					37	18	3	0.931192	0.000461998	0.00214362	0.017531
ACDGINDCGDQSDELCCK	18	Unmodified	_ACDGINDCGDQSDELCCK_					0	0	0	0	G3XAM2;E7ETH0;P05156;A0A087X0I2	G3XAM2	G3XAM2	CFI	Complement factor I;Complement factor I heavy chain;Complement factor I light chain	MULTI-MSMS	S11882_168_Ejaife_3_210422	1	3	859.036	3	706.261	2115.76	67708	-0.17901	-0.00012643	216320	152.78	216320	152.78	859.371	63.989	0.39945	66.244	66.021	66.42	2.2556					42	16	4	0.958825	0.000517868	0.00269385	0.0039412
ACDGINDCGDQSDELCCK	18	Unmodified	_ACDGINDCGDQSDELCCK_					0	0	0	0	G3XAM2;E7ETH0;P05156;A0A087X0I2	G3XAM2	G3XAM2	CFI	Complement factor I;Complement factor I heavy chain;Complement factor I light chain	MULTI-MATCH	S11880_166_Ejaife_1_210422	1	1		3	706.261	2115.76	66460	0.17405	0.00012292	216320	152.78	216320	152.78	859.373	66.294	0.4548	66.294	66.129	66.583	0	0.037773	0.0026729	NaN	42.382	40	19	3	NaN	NaN	NaN	NaN
ACEPGVDYVYK	11	Unmodified	_ACEPGVDYVYK_					0	0	0	0	P01024;M0QXZ3;CON__Q2UVX4	P01024;CON__Q2UVX4	P01024	C3	Complement C3;Complement C3 beta chain;C3-beta-c;Complement C3 alpha chain;C3a anaphylatoxin;Acylation stimulating protein;Complement C3b alpha chain;Complement C3c alpha chain fragment 1;Complement C3dg fragment;Complement C3g fragment;Complement C3d fragment;Complement C3f fragment;Complement C3c alpha chain fragment 2	MULTI-MSMS	S11880_166_Ejaife_1_210422	1	1	879.96	2	650.798	1299.58	64472.1	-0.091881	-5.9796e-05	352130	229.16	352130	229.16	879.961	75.125	1.0313	75.125	74.506	75.537	0					144	37	5	0.990625	0.000732516	0.0115892	1.1582e-07
ACEPGVDYVYK	11	Unmodified	_ACEPGVDYVYK_					0	0	0	0	P01024;M0QXZ3;CON__Q2UVX4	P01024;CON__Q2UVX4	P01024	C3	Complement C3;Complement C3 beta chain;C3-beta-c;Complement C3 alpha chain;C3a anaphylatoxin;Acylation stimulating protein;Complement C3b alpha chain;Complement C3c alpha chain fragment 1;Complement C3dg fragment;Complement C3g fragment;Complement C3d fragment;Complement C3f fragment;Complement C3c alpha chain fragment 2	MULTI-MSMS	S11880_166_Ejaife_1_210422	1	1	586.976	3	434.201	1299.58	78885.6	0.18573	8.0643e-05	351850	152.78	351850	152.78	586.976	75.134	1.3372	75.134	74.34	75.678	7.6294e-06					156	51	6	0.915878	0.00308411	0.0242533	1.6982e-06
ACEPGVDYVYK	11	Unmodified	_ACEPGVDYVYK_					0	0	0	0	P01024;M0QXZ3;CON__Q2UVX4	P01024;CON__Q2UVX4	P01024	C3	Complement C3;Complement C3 beta chain;C3-beta-c;Complement C3 alpha chain;C3a anaphylatoxin;Acylation stimulating protein;Complement C3b alpha chain;Complement C3c alpha chain fragment 1;Complement C3dg fragment;Complement C3g fragment;Complement C3d fragment;Complement C3f fragment;Complement C3c alpha chain fragment 2	MULTI-MSMS	S11881_167_Ejaife_2_210422	1	2	880.461	2	650.798	1299.58	65436.8	-0.79664	-0.00051845	352130	229.16	352120	229.16	879.96	72.776	0.83501	75.031	74.646	75.481	2.2549					73	21	4	0.984656	0.00140223	0.0125464	0.00020905
ACEPGVDYVYK	11	Unmodified	_ACEPGVDYVYK_					0	0	0	0	P01024;M0QXZ3;CON__Q2UVX4	P01024;CON__Q2UVX4	P01024	C3	Complement C3;Complement C3 beta chain;C3-beta-c;Complement C3 alpha chain;C3a anaphylatoxin;Acylation stimulating protein;Complement C3b alpha chain;Complement C3c alpha chain fragment 1;Complement C3dg fragment;Complement C3g fragment;Complement C3d fragment;Complement C3f fragment;Complement C3c alpha chain fragment 2	MULTI-MSMS	S11882_168_Ejaife_3_210422	1	3	879.96	2	650.798	1299.58	65016.1	-0.63256	-0.00041167	352130	229.16	352130	229.16	879.961	72.522	0.90733	75.078	74.629	75.536	2.5562					114	27	6	0.989453	0.000666834	0.0136616	0.0015399
ACEPGVDYVYK	11	Unmodified	_ACEPGVDYVYK_					0	0	0	0	P01024;M0QXZ3;CON__Q2UVX4	P01024;CON__Q2UVX4	P01024	C3	Complement C3;Complement C3 beta chain;C3-beta-c;Complement C3 alpha chain;C3a anaphylatoxin;Acylation stimulating protein;Complement C3b alpha chain;Complement C3c alpha chain fragment 1;Complement C3dg fragment;Complement C3g fragment;Complement C3d fragment;Complement C3f fragment;Complement C3c alpha chain fragment 2	MULTI-MSMS	S11882_168_Ejaife_3_210422	1	3	586.976	3	434.201	1299.58	78509.3	-0.44295	-0.00019233	351850	152.78	351850	152.78	586.976	72.485	1.2058	75.041	74.388	75.594	2.5562					103	34	4	0.879797	0.00251763	0.0220903	2.6098e-05
ACMEEMHQVAIAAK	14	2 Oxidation (M),Acetyl (N-term)	_(ac)ACM(ox)EEM(ox)HQVAIAAK_		ACM(1)EEM(1)HQVAIAAK		ACM(20.11)EEM(20.11)HQVAIAAK	1	0	2	0	J3KSH3;J3KRC0;J3KT10;Q9BW27-3;Q9BW27	J3KSH3	J3KSH3	NUP85	Nuclear pore complex protein Nup85	MSMS	S11882_168_Ejaife_3_210422	1	3	631.303	3	554.914	1661.72	NaN	NaN	NaN	NaN	NaN	NaN	NaN	NaN	31.231	1	32.284	31.784	32.784	1.0532								NaN	NaN	NaN	0.026296
ACNHPAPK	8	Unmodified	_ACNHPAPK_					0	0	0	0	C9J7V5;E9PAQ1;P27918	C9J7V5	C9J7V5	CFP	Properdin	MULTI-MSMS	S11880_166_Ejaife_1_210422	1	1	451.588	3	298.813	893.418	92056.1	-0.73272	-0.00021895	511270	152.78	511270	152.78	451.588	18.588	0.30568	18.588	18.386	18.692	0					62	32	2	0.678294	0.000968946	0.00330965	0.024111
ACNHPAPK	8	Unmodified	_ACNHPAPK_					0	0	0	0	C9J7V5;E9PAQ1;P27918	C9J7V5	C9J7V5	CFP	Properdin	MULTI-MATCH	S11881_167_Ejaife_2_210422	1	2		3	298.813	893.418	93337.2	-0.97	-0.00028985	511270	152.78	511270	152.77	451.588	17.793	0.35837	18.344	18.127	18.485	0.55087	-0.082743	-0.00014221	NaN	58.917	57	39	2	NaN	NaN	NaN	NaN
ACNHPAPK	8	Unmodified	_ACNHPAPK_					0	0	0	0	C9J7V5;E9PAQ1;P27918	C9J7V5	C9J7V5	CFP	Properdin	MULTI-MATCH	S11882_168_Ejaife_3_210422	1	3		3	298.813	893.418	96065.2	-1.2531	-0.00037444	511270	152.78	511270	152.77	451.589	17.797	0.23023	18.349	18.162	18.392	0.55217	-0.078138	0.00019551	NaN	58.917	43	20	3	NaN	NaN	NaN	NaN
ADDKETCFAEEGK	13	Unmodified	_ADDKETCFAEEGK_					0	0	0	1	CON__P02768-1;P02768;B7WNR0;H0YA55;D6RHD5;A0A087WWT3;P02768-3;P02768-2;C9JKR2	CON__P02768-1	CON__P02768-1	ALB	Serum albumin	MULTI-MSMS	S11880_166_Ejaife_1_210422	1	1	730.046	3	500.549	1498.62	70579.4	-0.95067	-0.00047586	457820	229.16	457820	229.16	729.713	58.132	2.2954	58.132	57.507	59.802	-3.8147e-06					564	133	8	0.984833	0.0191092	0.139069	9.0543e-17
ADDKETCFAEEGK	13	Unmodified	_ADDKETCFAEEGK_					0	0	0	1	CON__P02768-1;P02768;B7WNR0;H0YA55;D6RHD5;A0A087WWT3;P02768-3;P02768-2;C9JKR2	CON__P02768-1	CON__P02768-1	ALB	Serum albumin	MULTI-MSMS	S11880_166_Ejaife_1_210422	1	1	547.786	4	375.663	1498.62	79841.6	-0.39692	-0.00014911	457520	171.87	457520	171.87	547.786	58.065	1.0316	58.065	57.475	58.507	0					199	50	6	0.987059	0.0255054	0.0786512	9.5149e-11
ADDKETCFAEEGK	13	Unmodified	_ADDKETCFAEEGK_					0	0	0	1	CON__P02768-1;P02768;B7WNR0;H0YA55;D6RHD5;A0A087WWT3;P02768-3;P02768-2;C9JKR2	CON__P02768-1	CON__P02768-1	ALB	Serum albumin	MULTI-MSMS	S11880_166_Ejaife_1_210422	1	1	729.711	3	500.549	1498.62	71717.1	-1.9243	-0.00096321	457820	229.16	457820	229.16	729.712	60.153	0.74259	60.153	59.609	60.352	0					92	42	3	0.519062	0.0011435	0.00215472	0.00061174
ADDKETCFAEEGK	13	Unmodified	_ADDKETCFAEEGK_					0	0	0	1	CON__P02768-1;P02768;B7WNR0;H0YA55;D6RHD5;A0A087WWT3;P02768-3;P02768-2;C9JKR2	CON__P02768-1	CON__P02768-1	ALB	Serum albumin	MULTI-MSMS	S11881_167_Ejaife_2_210422	1	2	730.045	3	500.549	1498.62	70858.4	-2.6409	-0.0013219	457820	229.16	457820	229.16	729.713	56.314	2.1989	58.168	57.541	59.74	1.854					519	125	8	0.993908	0.0191816	0.13201	9.0543e-17
ADDKETCFAEEGK	13	Unmodified	_ADDKETCFAEEGK_					0	0	0	1	CON__P02768-1;P02768;B7WNR0;H0YA55;D6RHD5;A0A087WWT3;P02768-3;P02768-2;C9JKR2	CON__P02768-1	CON__P02768-1	ALB	Serum albumin	MULTI-MSMS	S11881_167_Ejaife_2_210422	1	2	547.786	4	375.663	1498.62	80792.1	-1.2338	-0.00046349	457520	171.87	457520	171.87	547.786	56.316	0.92965	58.17	57.587	58.517	1.854					165	46	6	0.980061	0.0140434	0.0371886	1.107e-12
ADDKETCFAEEGK	13	Unmodified	_ADDKETCFAEEGK_					0	0	0	1	CON__P02768-1;P02768;B7WNR0;H0YA55;D6RHD5;A0A087WWT3;P02768-3;P02768-2;C9JKR2	CON__P02768-1	CON__P02768-1	ALB	Serum albumin	MULTI-MSMS	S11882_168_Ejaife_3_210422	1	3	729.713	3	500.549	1498.62	71141.2	-1.09	-0.00054561	457820	229.16	457820	229.16	729.713	56.188	1.3351	58.243	57.716	59.051	2.0552					331	75	8	0.974992	0.0137611	0.130566	3.0785e-10
ADDKETCFAEEGK	13	Unmodified	_ADDKETCFAEEGK_					0	0	0	1	CON__P02768-1;P02768;B7WNR0;H0YA55;D6RHD5;A0A087WWT3;P02768-3;P02768-2;C9JKR2	CON__P02768-1	CON__P02768-1	ALB	Serum albumin	MULTI-MSMS	S11882_168_Ejaife_3_210422	1	3	547.786	4	375.663	1498.62	80761.2	-0.00081962	-3.079e-07	457520	171.87	457520	171.87	547.536	56.216	0.85076	58.271	57.716	58.566	2.0552					116	37	5	0.624011	0.00622758	0.0241507	8.1298e-09
ADDKETCFAEEGK	13	Unmodified	_ADDKETCFAEEGK_					0	0	0	1	CON__P02768-1;P02768;B7WNR0;H0YA55;D6RHD5;A0A087WWT3;P02768-3;P02768-2;C9JKR2	CON__P02768-1	CON__P02768-1	ALB	Serum albumin	MULTI-MATCH	S11881_167_Ejaife_2_210422	1	2		3	500.549	1498.62	71804.1	-2.9975	-0.0015004	457820	229.16	457820	229.16	730.047	58.366	0.56488	60.32	59.819	60.383	1.9542	0.12361	0.00056535	NaN	80.312	44	24	2	NaN	NaN	NaN	NaN
ADDKETCFAEEGK	13	Unmodified	_ADDKETCFAEEGK_					0	0	0	1	CON__P02768-1;P02768;B7WNR0;H0YA55;D6RHD5;A0A087WWT3;P02768-3;P02768-2;C9JKR2	CON__P02768-1	CON__P02768-1	ALB	Serum albumin	MULTI-MATCH	S11882_168_Ejaife_3_210422	1	3		3	500.549	1498.62	72851.3	-2.0056	-0.0010039	457820	229.16	457820	229.16	730.381	58.062	0.74547	60.117	59.576	60.322	2.0552	-0.079812	-0.00011488	NaN	80.312	82	30	5	NaN	NaN	NaN	NaN
ADDKETCFAEEGKK	14	Unmodified	_ADDKETCFAEEGKK_					0	0	0	2	CON__P02768-1;P02768;B7WNR0;H0YA55;D6RHD5;A0A087WWT3;P02768-3;P02768-2;C9JKR2	CON__P02768-1	CON__P02768-1	ALB	Serum albumin	MULTI-MSMS	S11880_166_Ejaife_1_210422	1	1	637.1	4	407.687	1626.72	75623.7	-1.391	-0.00056709	562110	229.16	562100	229.16	637.101	54.991	1.3045	54.991	54.621	55.926	0					448	71	8	0.853708	0.00961346	0.102286	6.6198e-08
ADDKETCFAEEGKK	14	Unmodified	_ADDKETCFAEEGKK_					0	0	0	2	CON__P02768-1;P02768;B7WNR0;H0YA55;D6RHD5;A0A087WWT3;P02768-3;P02768-2;C9JKR2	CON__P02768-1	CON__P02768-1	ALB	Serum albumin	MULTI-MSMS	S11880_166_Ejaife_1_210422	1	1	849.132	3	543.247	1626.72	66884	-1.0687	-0.00058056	562450	305.55	562450	305.55	849.132	54.982	0.65963	54.982	54.745	55.404	0					140	37	5	0.983977	0.00223826	0.00847407	0.0004796
ADDKETCFAEEGKK	14	Unmodified	_ADDKETCFAEEGKK_					0	0	0	2	CON__P02768-1;P02768;B7WNR0;H0YA55;D6RHD5;A0A087WWT3;P02768-3;P02768-2;C9JKR2	CON__P02768-1	CON__P02768-1	ALB	Serum albumin	MULTI-MSMS	S11880_166_Ejaife_1_210422	1	1	636.85	4	407.687	1626.72	77073.9	-1.2004	-0.00048938	562100	229.16	562100	229.16	637.101	56.752	1.2814	56.752	56.317	57.598	-3.8147e-06					172	63	4	0.662875	0.00162959	0.00589731	0.0036287
ADDKETCFAEEGKK	14	Unmodified	_ADDKETCFAEEGKK_					0	0	0	2	CON__P02768-1;P02768;B7WNR0;H0YA55;D6RHD5;A0A087WWT3;P02768-3;P02768-2;C9JKR2	CON__P02768-1	CON__P02768-1	ALB	Serum albumin	MULTI-MSMS	S11881_167_Ejaife_2_210422	1	2	849.131	3	543.247	1626.72	66973.6	-2.7884	-0.0015148	562450	305.55	562450	305.55	849.133	53.195	0.6174	54.949	54.694	55.311	1.7537					114	28	5	0.984786	0.00180464	0.00534628	0.00027818
ADDKETCFAEEGKK	14	Unmodified	_ADDKETCFAEEGKK_					0	0	0	2	CON__P02768-1;P02768;B7WNR0;H0YA55;D6RHD5;A0A087WWT3;P02768-3;P02768-2;C9JKR2	CON__P02768-1	CON__P02768-1	ALB	Serum albumin	MULTI-MSMS	S11881_167_Ejaife_2_210422	1	2	637.1	4	407.687	1626.72	75468.7	-3.1656	-0.0012906	562110	229.16	562100	229.16	637.101	53.179	1.1846	54.933	54.571	55.755	1.7537					316	56	8	0.667533	0.0065965	0.0228598	9.5456e-05
ADDKETCFAEEGKK	14	Unmodified	_ADDKETCFAEEGKK_					0	0	0	2	CON__P02768-1;P02768;B7WNR0;H0YA55;D6RHD5;A0A087WWT3;P02768-3;P02768-2;C9JKR2	CON__P02768-1	CON__P02768-1	ALB	Serum albumin	MULTI-MSMS	S11882_168_Ejaife_3_210422	1	3	849.132	3	543.247	1626.72	66974.2	-1.1172	-0.00060689	562450	305.55	562450	305.55	849.132	53.003	0.71436	54.958	54.658	55.372	1.955					164	48	4	0.978813	0.00192626	0.00710105	0.00043402
ADDKETCFAEEGKK	14	Unmodified	_ADDKETCFAEEGKK_					0	0	0	2	CON__P02768-1;P02768;B7WNR0;H0YA55;D6RHD5;A0A087WWT3;P02768-3;P02768-2;C9JKR2	CON__P02768-1	CON__P02768-1	ALB	Serum albumin	MULTI-MSMS	S11882_168_Ejaife_3_210422	1	3	637.1	4	407.687	1626.72	75086.6	-1.3247	-0.00054006	562110	229.16	562100	229.16	637.101	52.979	1.4111	54.934	54.52	55.931	1.955					571	94	8	0.596548	0.00695791	0.0213698	0.00045229
ADDKETCFAEEGKK	14	Unmodified	_ADDKETCFAEEGKK_					0	0	0	2	CON__P02768-1;P02768;B7WNR0;H0YA55;D6RHD5;A0A087WWT3;P02768-3;P02768-2;C9JKR2	CON__P02768-1	CON__P02768-1	ALB	Serum albumin	MULTI-MATCH	S11881_167_Ejaife_2_210422	1	2		4	407.687	1626.72	77207.9	-0.914	-0.00037262	562100	229.16	562100	229.16	636.85	54.967	1.14	56.821	56.123	57.263	1.854	0.03438	-0.00083736	NaN	56.286	134	60	3	NaN	NaN	NaN	NaN
ADGESCSASMMYQEGK	16	2 Oxidation (M)	_ADGESCSASM(ox)M(ox)YQEGK_		ADGESCSASM(1)M(1)YQEGK		ADGESCSASM(100.54)M(100.54)YQEGK	0	0	2	0	P01008	P01008	P01008	SERPINC1	Antithrombin-III	MULTI-MSMS	S11880_166_Ejaife_1_210422	1	1	748.001	3	594.892	1781.65	72303.8	-1.1122	-0.00066165	256810	152.78	256810	152.77	748.336	44.855	0.53164	44.855	44.467	44.999	0					88	35	4	0.887611	0.000563943	0.000547121	1.792e-07
ADGESCSASMMYQEGK	16	2 Oxidation (M)	_ADGESCSASM(ox)M(ox)YQEGK_		ADGESCSASM(1)M(1)YQEGK		ADGESCSASM(51.77)M(51.77)YQEGK	0	0	2	0	P01008	P01008	P01008	SERPINC1	Antithrombin-III	MULTI-MSMS	S11881_167_Ejaife_2_210422	1	2	747.666	3	594.892	1781.65	73353	-1.5982	-0.00095078	256810	152.78	256810	152.77	747.668	43.379	0.38553	44.832	44.555	44.941	1.453					44	21	3	0.65797	0.000227555	0.00233477	0.0023
ADGESCSASMMYQEGK	16	2 Oxidation (M)	_ADGESCSASM(ox)M(ox)YQEGK_		ADGESCSASM(1)M(1)YQEGK		ADGESCSASM(62.38)M(62.38)YQEGK	0	0	2	0	P01008	P01008	P01008	SERPINC1	Antithrombin-III	MULTI-MSMS	S11882_168_Ejaife_3_210422	1	3	747.668	3	594.892	1781.65	71851.4	-1.1956	-0.00071122	256810	152.78	256810	152.77	747.668	43.277	0.56201	44.831	44.428	44.99	1.5542					103	33	5	0.957133	0.000182346	0.00154301	0.00020356
ADGESCSASMMYQEGK	16	Oxidation (M)	_ADGESCSASM(ox)MYQEGK_		ADGESCSASM(0.829)M(0.171)YQEGK		ADGESCSASM(6.84)M(-6.84)YQEGK	0	0	1	0	P01008	P01008	P01008	SERPINC1	Antithrombin-III	MULTI-MSMS	S11882_168_Ejaife_3_210422	1	3	742.67	3	589.56	1765.66	71460.6	-0.22928	-0.00013517	259130	152.77	259130	152.77	742.67	54.484	0.41597	56.439	56.198	56.614	1.955					38	17	4	0.608966	0.000366073	0.00554082	0.00022006
ADIGCTPGSGK	11	Unmodified	_ADIGCTPGSGK_					0	0	0	0	P01024	P01024	P01024	C3	Complement C3;Complement C3 beta chain;C3-beta-c;Complement C3 alpha chain;C3a anaphylatoxin;Acylation stimulating protein;Complement C3b alpha chain;Complement C3c alpha chain fragment 1;Complement C3dg fragment;Complement C3g fragment;Complement C3d fragment;Complement C3f fragment;Complement C3c alpha chain fragment 2	MULTI-MSMS	S11880_166_Ejaife_1_210422	1	1	760.911	2	531.748	1061.48	68037.7	-0.78574	-0.00041781	430960	229.16	430960	229.16	760.911	50.689	0.77379	50.689	50.327	51.101	0					135	33	5	0.983271	0.000452419	0.00713835	0.0012219
ADIGCTPGSGK	11	Unmodified	_ADIGCTPGSGK_					0	0	0	0	P01024	P01024	P01024	C3	Complement C3;Complement C3 beta chain;C3-beta-c;Complement C3 alpha chain;C3a anaphylatoxin;Acylation stimulating protein;Complement C3b alpha chain;Complement C3c alpha chain fragment 1;Complement C3dg fragment;Complement C3g fragment;Complement C3d fragment;Complement C3f fragment;Complement C3c alpha chain fragment 2	MULTI-MSMS	S11881_167_Ejaife_2_210422	1	2	760.911	2	531.748	1061.48	70232	-0.70202	-0.0003733	430960	229.16	430960	229.16	760.91	49.115	0.73363	50.668	50.29	51.024	1.5532					138	35	5	0.98735	0.000924065	0.00851976	0.0002395
ADIGCTPGSGK	11	Unmodified	_ADIGCTPGSGK_					0	0	0	0	P01024	P01024	P01024	C3	Complement C3;Complement C3 beta chain;C3-beta-c;Complement C3 alpha chain;C3a anaphylatoxin;Acylation stimulating protein;Complement C3b alpha chain;Complement C3c alpha chain fragment 1;Complement C3dg fragment;Complement C3g fragment;Complement C3d fragment;Complement C3f fragment;Complement C3c alpha chain fragment 2	MULTI-MATCH	S11882_168_Ejaife_3_210422	1	3		2	531.748	1061.48	67927.5	0.1409	7.4922e-05	430960	229.16	430960	229.16	760.91	48.892	0.73473	50.646	50.299	51.034	1.7546	-0.021543	-0.00030002	NaN	118.4	118	31	5	NaN	NaN	NaN	NaN
ADLFYDVEALDLESPK	16	Unmodified	_ADLFYDVEALDLESPK_					0	0	0	0	P04196	P04196	P04196	HRG	Histidine-rich glycoprotein	MULTI-MSMS	S11880_166_Ejaife_1_210422	1	1	762.077	3	608.968	1823.88	68286.9	-1.0462	-0.00063711	250880	152.78	250870	152.77	762.078	126.13	0.40638	126.13	125.96	126.36	0					24	7	5	0.979421	0.035809	0.923865	5.2757e-16
ADLFYDVEALDLESPK	16	Unmodified	_ADLFYDVEALDLESPK_					0	0	0	0	P04196	P04196	P04196	HRG	Histidine-rich glycoprotein	MULTI-MSMS	S11881_167_Ejaife_2_210422	1	2	762.077	3	608.968	1823.88	68326.4	-0.98757	-0.0006014	250880	152.78	250870	152.77	762.078	125.11	0.35875	128.17	127.99	128.35	3.0568					23	6	5	0.984681	0.0234636	0.30436	2.0324e-12
ADLFYDVEALDLESPK	16	Unmodified	_ADLFYDVEALDLESPK_					0	0	0	0	P04196	P04196	P04196	HRG	Histidine-rich glycoprotein	MULTI-MSMS	S11882_168_Ejaife_3_210422	1	3	762.077	3	608.968	1823.88	68830.3	-0.49879	-0.00030375	250880	152.78	250870	152.77	762.078	124.92	0.45955	128.18	128	128.46	3.2576					25	8	5	0.945439	0.0187931	0.397936	2.0324e-12
ADLSGITGAR	10	Unmodified	_ADLSGITGAR_					0	0	0	0	P01011;G3V3A0	P01011	P01011	SERPINA3	Alpha-1-antichymotrypsin;Alpha-1-antichymotrypsin His-Pro-less	MULTI-MSMS	S11880_166_Ejaife_1_210422	1	1	595.34	2	480.759	959.504	79269.1	-0.30598	-0.0001471	238330	114.58	238330	114.58	595.34	61.72	0.8764	61.72	61.372	62.249	0					132	39	4	0.610295	0.00526821	0.0740674	8.2543e-08
ADLSGITGAR	10	Unmodified	_ADLSGITGAR_					0	0	0	0	P01011;G3V3A0	P01011	P01011	SERPINA3	Alpha-1-antichymotrypsin;Alpha-1-antichymotrypsin His-Pro-less	MULTI-MSMS	S11881_167_Ejaife_2_210422	1	2	595.34	2	480.759	959.504	79819.2	-1.0334	-0.00049679	238330	114.58	238330	114.58	595.34	59.822	0.89748	61.776	61.462	62.359	1.9542					102	33	4	0.76065	0.00259721	0.027152	0.00045888
ADLSGITGAR	10	Unmodified	_ADLSGITGAR_					0	0	0	0	P01011;G3V3A0	P01011	P01011	SERPINA3	Alpha-1-antichymotrypsin;Alpha-1-antichymotrypsin His-Pro-less	MULTI-MSMS	S11882_168_Ejaife_3_210422	1	3	595.34	2	480.759	959.504	79490	-0.36794	-0.00017689	238330	114.58	238330	114.58	595.34	59.618	0.85229	61.773	61.43	62.282	2.1554					104	31	4	0.793602	0.00319102	0.0481411	6.5471e-08
ADRDQYELLCLDNTR	15	Unmodified	_ADRDQYELLCLDNTR_					0	0	0	1	P02787;C9JVG0	P02787	P02787	TF	Serotransferrin	MULTI-MSMS	S11882_168_Ejaife_3_210422	1	3	704.685	3	627.964	1880.87	71477.1	-0.58523	-0.0003675	121640	76.387	121640	76.387	704.685	73.785	0.87549	76.441	75.896	76.772	2.6564					130	29	7	0.77366	0.0268232	0.391531	1.7429e-30
ADRDQYELLCLDNTR	15	Unmodified	_ADRDQYELLCLDNTR_					0	0	0	1	P02787;C9JVG0	P02787	P02787	TF	Serotransferrin	MULTI-MATCH	S11880_166_Ejaife_1_210422	1	1		3	627.964	1880.87	73695.9	0.13364	8.3921e-05	121640	76.387	121640	76.387	704.351	76.386	0.73999	76.386	75.935	76.675	7.6294e-06	-0.035311	0.00019947	NaN	185.02	76	24	4	NaN	NaN	NaN	NaN
ADRDQYELLCLDNTR	15	Unmodified	_ADRDQYELLCLDNTR_					0	0	0	1	P02787;C9JVG0	P02787	P02787	TF	Serotransferrin	MULTI-MATCH	S11881_167_Ejaife_2_210422	1	2		3	627.964	1880.87	75505.2	-1.1309	-0.00071015	121640	76.387	121640	76.387	705.019	74.082	0.42921	76.437	76.127	76.556	2.3551	0.015676	1.3942e-05	NaN	185.02	33	12	4	NaN	NaN	NaN	NaN
ADRDQYELLCLDNTR	15	Deamidation (NQ)	_ADRDQYELLCLDN(de)TR_	ADRDQYELLCLDN(1)TR		ADRDQ(-56.8)YELLCLDN(56.8)TR		0	1	0	1	P02787;C9JVG0	P02787	P02787	TF	Serotransferrin	MULTI-MSMS	S11882_168_Ejaife_3_210422	1	3	705.013	3	628.292	1881.85	73621.4	-0.78933	-0.00049593	121580	76.388	121580	76.388	704.68	77.214	1.1263	79.97	79.15	80.276	2.7566					150	38	5	0.846263	0.00337313	0.0105293	0.00072596
ADRDQYELLCLDNTR	15	Deamidation (NQ)	_ADRDQYELLCLDN(de)TR_					0	1	0	1	P02787;C9JVG0	P02787	P02787	TF	Serotransferrin	MULTI-MATCH	S11881_167_Ejaife_2_210422	1	2		3	628.292	1881.85	73458.8	-1.3154	-0.00082648	121580	76.388	121580	76.387	705.014	78.032	0.12859	80.487	80.432	80.56	2.4554	0.25838	-0.0015849	NaN	79.81	5	4	2	NaN	NaN	NaN	NaN
ADSSPVK	7	Unmodified	_ADSSPVK_					0	0	0	0	P0DOY3;P0DOY2	P0DOY3	P0DOY3			MULTI-MSMS	S11880_166_Ejaife_1_210422	1	1	581.347	2	352.185	702.355	78075.7	-1.2307	-0.00043344	650690	229.16	650690	229.16	581.348	36.359	0.89779	36.359	36.027	36.925	0					195	60	5	0.937963	0.00225247	0.0140983	0.025341
ADSSPVK	7	Unmodified	_ADSSPVK_					0	0	0	0	P0DOY3;P0DOY2	P0DOY3	P0DOY3			MULTI-MSMS	S11880_166_Ejaife_1_210422	1	1	387.9	3	235.126	702.355	97761.9	-1.068	-0.00025112	649760	152.78	649760	152.77	387.901	36.325	0.53226	36.325	36.075	36.607	-3.8147e-06					80	29	4	0.633382	0.000626193	0.00156201	0.023194
ADSSPVK	7	Unmodified	_ADSSPVK_					0	0	0	0	P0DOY3;P0DOY2	P0DOY3	P0DOY3			MULTI-MSMS	S11881_167_Ejaife_2_210422	1	2	387.901	3	235.126	702.355	98404.8	-1.2044	-0.00028317	649760	152.78	649760	152.77	387.901	35.146	0.52538	36.298	36.089	36.614	1.1523					104	34	4	0.555693	0.00143174	0.0052982	0.023194
ADSSPVK	7	Unmodified	_ADSSPVK_					0	0	0	0	P0DOY3;P0DOY2	P0DOY3	P0DOY3			MULTI-MSMS	S11882_168_Ejaife_3_210422	1	3	387.901	3	235.126	702.355	96384.1	-1.0241	-0.00024079	649760	152.78	649760	152.78	387.901	35.157	0.46568	36.411	36.15	36.615	1.2536					65	24	4	0.700496	0.00198511	0.0087143	0.023194
ADSSPVK	7	Unmodified	_ADSSPVK_					0	0	0	0	P0DOY3;P0DOY2	P0DOY3	P0DOY3			MULTI-MATCH	S11881_167_Ejaife_2_210422	1	2		2	352.185	702.355	79784.8	-1.4205	-0.00050029	650690	229.16	650690	229.16	581.348	35.164	1.1565	36.317	35.724	36.88	1.1523	-0.035786	-2.6573e-05	NaN	100.45	222	66	5	NaN	NaN	NaN	NaN
ADSSPVK	7	Unmodified	_ADSSPVK_					0	0	0	0	P0DOY3;P0DOY2	P0DOY3	P0DOY3			MULTI-MATCH	S11882_168_Ejaife_3_210422	1	3		2	352.185	702.355	79760.1	-1.7537	-0.00061764	650690	229.16	650690	229.16	581.348	35.128	1.0675	36.381	35.841	36.908	1.2536	0.029118	0.00045028	NaN	100.45	179	56	5	NaN	NaN	NaN	NaN
ADSVVDLLSYNVQGSGETTYDHK	23	Unmodified	_ADSVVDLLSYNVQGSGETTYDHK_					0	0	0	0	P04114	P04114	P04114	APOB	Apolipoprotein B-100;Apolipoprotein B-48	MULTI-MSMS	S11880_166_Ejaife_1_210422	1	1	986.503	3	833.394	2497.16	62568.8	-0.75322	-0.00062773	183320	152.78	183320	152.78	986.504	108.53	0.50678	108.53	108.34	108.85	0					48	17	5	0.961682	0.000345473	0.00275445	3.0935e-08
ADSVVDLLSYNVQGSGETTYDHK	23	Unmodified	_ADSVVDLLSYNVQGSGETTYDHK_					0	0	0	0	P04114	P04114	P04114	APOB	Apolipoprotein B-100;Apolipoprotein B-48	MULTI-MSMS	S11880_166_Ejaife_1_210422	1	1	740.13	4	625.297	2497.16	72381	-0.5884	-0.00036792	183240	114.58	183240	114.58	740.381	108.58	0.6353	108.58	108.36	108.99	-7.6294e-06					80	21	6	0.85763	0.00220525	0.0150095	4.3292e-12
ADSVVDLLSYNVQGSGETTYDHK	23	Unmodified	_ADSVVDLLSYNVQGSGETTYDHK_					0	0	0	0	P04114	P04114	P04114	APOB	Apolipoprotein B-100;Apolipoprotein B-48	MULTI-MSMS	S11881_167_Ejaife_2_210422	1	2	740.38	4	625.297	2497.16	71546	-1.9983	-0.0012495	183240	114.58	183240	114.58	740.131	105.57	0.55685	108.73	108.4	108.96	3.1571					50	17	5	0.786221	0.000313508	0.00256937	4.6964e-05
ADSVVDLLSYNVQGSGETTYDHK	23	Unmodified	_ADSVVDLLSYNVQGSGETTYDHK_					0	0	0	0	P04114	P04114	P04114	APOB	Apolipoprotein B-100;Apolipoprotein B-48	MULTI-MSMS	S11881_167_Ejaife_2_210422	1	2	986.504	3	833.394	2497.16	62892.1	-2.084	-0.0017368	183320	152.78	183320	152.77	986.505	105.58	0.53667	108.73	108.46	108.99	3.1571					39	16	4	0.9554	0.000383673	0.00202861	1.2788e-06
ADSVVDLLSYNVQGSGETTYDHK	23	Unmodified	_ADSVVDLLSYNVQGSGETTYDHK_					0	0	0	0	P04114	P04114	P04114	APOB	Apolipoprotein B-100;Apolipoprotein B-48	MULTI-MSMS	S11882_168_Ejaife_3_210422	1	3	986.169	3	833.394	2497.16	62358.1	-1.2027	-0.0010023	183320	152.78	183320	152.78	986.505	105.07	0.58657	108.63	108.37	108.96	3.5582					40	15	4	0.967439	0.000505563	0.00611076	5.0233e-08
ADSVVDLLSYNVQGSGETTYDHK	23	Unmodified	_ADSVVDLLSYNVQGSGETTYDHK_					0	0	0	0	P04114	P04114	P04114	APOB	Apolipoprotein B-100;Apolipoprotein B-48	MULTI-MSMS	S11882_168_Ejaife_3_210422	1	3	740.13	4	625.297	2497.16	71222.1	-1.124	-0.00070282	183240	114.58	183240	114.58	740.13	105.15	0.69139	108.71	108.39	109.08	3.5582					64	18	5	0.890871	0.00103101	0.00879102	1.1205e-15
ADVQAHGEGQEFSITCLVDEEEMK	24	Oxidation (M)	_ADVQAHGEGQEFSITCLVDEEEM(ox)K_		ADVQAHGEGQEFSITCLVDEEEM(1)K		ADVQAHGEGQEFSITCLVDEEEM(26.48)K	0	0	1	0	P19827;P19827-2;P19827-3;H7C0N0	P19827	P19827	ITIH1	Inter-alpha-trypsin inhibitor heavy chain H1	MULTI-MSMS	S11880_166_Ejaife_1_210422	1	1	1066.51	3	913.402	2737.18	57815.1	-0.87398	-0.0007983	167260	152.78	167260	152.77	1066.51	101.26	1.0118	101.26	100.81	101.82	-7.6294e-06					124	25	6	0.870646	0.00131387	0.0154274	0.01864
ADVQAHGEGQEFSITCLVDEEEMK	24	Oxidation (M)	_ADVQAHGEGQEFSITCLVDEEEM(ox)K_		ADVQAHGEGQEFSITCLVDEEEM(1)K		ADVQAHGEGQEFSITCLVDEEEM(31.83)K	0	0	1	0	P19827;P19827-2;P19827-3;H7C0N0	P19827	P19827	ITIH1	Inter-alpha-trypsin inhibitor heavy chain H1	MULTI-MSMS	S11880_166_Ejaife_1_210422	1	1	799.885	4	685.303	2737.18	63962.5	-0.49163	-0.00033691	167200	114.58	167200	114.58	800.137	101.3	1.1328	101.3	100.76	101.9	0					132	28	6	0.735532	0.00149155	0.018412	0.005314
ADVQAHGEGQEFSITCLVDEEEMK	24	Oxidation (M)	_ADVQAHGEGQEFSITCLVDEEEM(ox)K_		ADVQAHGEGQEFSITCLVDEEEM(1)K		ADVQAHGEGQEFSITCLVDEEEM(26.76)K	0	0	1	0	P19827;P19827-2;P19827-3;H7C0N0	P19827	P19827	ITIH1	Inter-alpha-trypsin inhibitor heavy chain H1	MULTI-MSMS	S11881_167_Ejaife_2_210422	1	2	1066.51	3	913.402	2737.18	57052.6	-1.4148	-0.0012923	167260	152.78	167260	152.77	1066.51	98.315	1.0325	101.27	100.71	101.74	2.9566					94	23	5	0.960846	0.00263096	0.0355256	0.017751
ADVQAHGEGQEFSITCLVDEEEMK	24	Oxidation (M)	_ADVQAHGEGQEFSITCLVDEEEM(ox)K_					0	0	1	0	P19827;P19827-2;P19827-3;H7C0N0	P19827	P19827	ITIH1	Inter-alpha-trypsin inhibitor heavy chain H1	MULTI-MATCH	S11881_167_Ejaife_2_210422	1	2		4	685.303	2737.18	65976.6	-0.729	-0.00049959	167200	114.58	167200	114.58	800.136	98.237	0.98138	101.19	100.71	101.69	2.9566	-0.05402	-0.0012458	NaN	31.83	103	22	6	NaN	NaN	NaN	NaN
ADVQAHGEGQEFSITCLVDEEEMK	24	Oxidation (M)	_ADVQAHGEGQEFSITCLVDEEEM(ox)K_					0	0	1	0	P19827;P19827-2;P19827-3;H7C0N0	P19827	P19827	ITIH1	Inter-alpha-trypsin inhibitor heavy chain H1	MULTI-MATCH	S11882_168_Ejaife_3_210422	1	3		3	913.402	2737.18	55069.5	-0.69242	-0.00063245	167260	152.78	167260	152.78	1066.51	97.949	1.0331	101.31	100.72	101.75	3.3578	0.026919	0.0025442	NaN	26.759	98	25	5	NaN	NaN	NaN	NaN
ADVQAHGEGQEFSITCLVDEEEMKK	25	Unmodified	_ADVQAHGEGQEFSITCLVDEEEMKK_					0	0	0	1	P19827;P19827-2;P19827-3;H7C0N0	P19827	P19827	ITIH1	Inter-alpha-trypsin inhibitor heavy chain H1	MULTI-MSMS	S11882_168_Ejaife_3_210422	1	3	885.45	4	713.328	2849.28	64194.9	-0.87951	-0.00062738	240940	171.87	240940	171.87	885.452	95.272	0.76135	98.529	98.226	98.988	3.2576					53	20	4	0.94316	0.000665209	0.0072855	7.0754e-07
AEAESLYQSK	10	Unmodified	_AEAESLYQSK_					0	0	0	0	P04264;CON__P04264	P04264	P04264	KRT1	Keratin, type II cytoskeletal 1	MULTI-MSMS	S11880_166_Ejaife_1_210422	1	1	528.627	3	375.852	1124.53	83416.9	-0.28315	-0.00010642	406480	152.78	406480	152.78	528.962	62.026	0.37867	62.026	61.87	62.249	0					24	13	2	0.576281	0.000289926	0.00365359	0.0033756
AEAESLYQSK	10	Unmodified	_AEAESLYQSK_					0	0	0	0	P04264;CON__P04264	P04264	P04264	KRT1	Keratin, type II cytoskeletal 1	MULTI-MSMS	S11881_167_Ejaife_2_210422	1	2	528.627	3	375.852	1124.53	83199.5	-1.043	-0.00039203	406480	152.77	406470	152.77	528.627	60.428	0.75384	62.382	61.848	62.602	1.9542					42	23	2	0.719718	0.00141995	0.0189916	0.020411
AEAESLYQSK	10	Unmodified	_AEAESLYQSK_					0	0	0	0	P04264;CON__P04264	P04264	P04264	KRT1	Keratin, type II cytoskeletal 1	MULTI-MSMS	S11882_168_Ejaife_3_210422	1	3	528.627	3	375.852	1124.53	83430.2	-0.48624	-0.00018275	406480	152.77	406480	152.77	528.627	60.221	0.77954	62.377	61.817	62.596	2.1554					73	27	4	0.846384	0.000702033	0.00891033	0.0041839
AEAQAQYSAAVAK	13	Unmodified	_AEAQAQYSAAVAK_					0	0	0	0	Q14624;B7ZKJ8;Q14624-3;Q14624-2;Q14624-4	Q14624	Q14624	ITIH4	Inter-alpha-trypsin inhibitor heavy chain H4;70 kDa inter-alpha-trypsin inhibitor heavy chain H4;35 kDa inter-alpha-trypsin inhibitor heavy chain H4	MULTI-MSMS	S11880_166_Ejaife_1_210422	1	1	589.333	3	436.558	1306.65	80631.5	-0.40751	-0.0001779	349950	152.78	349950	152.78	589.667	58.299	0.58572	58.299	57.975	58.561	0					102	37	4	0.834481	0.0016217	0.0066926	2.7448e-08
AEAQAQYSAAVAK	13	Unmodified	_AEAQAQYSAAVAK_					0	0	0	0	Q14624;B7ZKJ8;Q14624-3;Q14624-2;Q14624-4	Q14624	Q14624	ITIH4	Inter-alpha-trypsin inhibitor heavy chain H4;70 kDa inter-alpha-trypsin inhibitor heavy chain H4;35 kDa inter-alpha-trypsin inhibitor heavy chain H4	MULTI-MSMS	S11880_166_Ejaife_1_210422	1	1	883.495	2	654.333	1306.65	67689.8	-0.81468	-0.00053307	350220	229.16	350220	229.16	883.496	58.238	0.37782	58.238	58.013	58.391	0					36	18	3	0.893747	0.000135872	0.00104617	5.3789e-09
AEAQAQYSAAVAK	13	Unmodified	_AEAQAQYSAAVAK_					0	0	0	0	Q14624;B7ZKJ8;Q14624-3;Q14624-2;Q14624-4	Q14624	Q14624	ITIH4	Inter-alpha-trypsin inhibitor heavy chain H4;70 kDa inter-alpha-trypsin inhibitor heavy chain H4;35 kDa inter-alpha-trypsin inhibitor heavy chain H4	MULTI-MSMS	S11881_167_Ejaife_2_210422	1	2	589.667	3	436.558	1306.65	82861.6	-1.4737	-0.00064336	349950	152.78	349950	152.77	589.333	56.303	0.53698	58.157	57.877	58.414	1.854					66	25	3	0.639879	0.00164306	0.00609593	0.00012656
AEAQAQYSAAVAK	13	Unmodified	_AEAQAQYSAAVAK_					0	0	0	0	Q14624;B7ZKJ8;Q14624-3;Q14624-2;Q14624-4	Q14624	Q14624	ITIH4	Inter-alpha-trypsin inhibitor heavy chain H4;70 kDa inter-alpha-trypsin inhibitor heavy chain H4;35 kDa inter-alpha-trypsin inhibitor heavy chain H4	MULTI-MSMS	S11882_168_Ejaife_3_210422	1	3	589.667	3	436.558	1306.65	81957.7	-0.29572	-0.0001291	349950	152.78	349950	152.78	589.668	56.236	0.56419	58.291	57.936	58.5	2.0552					59	22	3	0.751132	0.00174994	0.00779505	0.00013272
AEAQAQYSAAVAK	13	Unmodified	_AEAQAQYSAAVAK_					0	0	0	0	Q14624;B7ZKJ8;Q14624-3;Q14624-2;Q14624-4	Q14624	Q14624	ITIH4	Inter-alpha-trypsin inhibitor heavy chain H4;70 kDa inter-alpha-trypsin inhibitor heavy chain H4;35 kDa inter-alpha-trypsin inhibitor heavy chain H4	MULTI-MATCH	S11881_167_Ejaife_2_210422	1	2		2	654.333	1306.65	69317.4	-1.369	-0.00089581	350220	229.16	350220	229.16	883.496	56.314	0.23861	58.168	58.086	58.325	1.854	-0.071817	-0.00057149	NaN	142.08	17	12	2	NaN	NaN	NaN	NaN
AEAQAQYSAAVAK	13	Unmodified	_AEAQAQYSAAVAK_					0	0	0	0	Q14624;B7ZKJ8;Q14624-3;Q14624-2;Q14624-4	Q14624	Q14624	ITIH4	Inter-alpha-trypsin inhibitor heavy chain H4;70 kDa inter-alpha-trypsin inhibitor heavy chain H4;35 kDa inter-alpha-trypsin inhibitor heavy chain H4	MULTI-MATCH	S11882_168_Ejaife_3_210422	1	3		2	654.333	1306.65	69756.4	-0.72436	-0.00047397	350220	229.16	350220	229.16	883.998	56.258	0.43335	58.313	58.012	58.445	2.0552	0.073447	0.00041225	NaN	142.08	24	16	2	NaN	NaN	NaN	NaN
AEATTLHVAPQGTAMAVSTFR	21	Oxidation (M)	_AEATTLHVAPQGTAM(ox)AVSTFR_		AEATTLHVAPQGTAM(1)AVSTFR		AEATTLHVAPQGTAM(25.19)AVSTFR	0	0	1	0	P07360;Q5SQ08	P07360	P07360	C8G	Complement component C8 gamma chain	MULTI-MSMS	S11880_166_Ejaife_1_210422	1	1	802.757	3	725.7	2174.08	69617.1	-0.21564	-0.00015649	105260	76.387	105260	76.387	802.422	70.086	0.39565	70.086	69.918	70.313	0					32	13	3	0.763511	0.00031481	0.00238978	0.023629
AEATTLHVAPQGTAMAVSTFR	21	Oxidation (M)	_AEATTLHVAPQGTAM(ox)AVSTFR_		AEATTLHVAPQGTAM(1)AVSTFR		AEATTLHVAPQGTAM(24.01)AVSTFR	0	0	1	0	P07360;Q5SQ08	P07360	P07360	C8G	Complement component C8 gamma chain	MULTI-MSMS	S11882_168_Ejaife_3_210422	1	3	802.422	3	725.7	2174.08	70154.9	-0.41389	-0.00030036	105260	76.387	105260	76.387	802.756	67.429	0.36601	69.885	69.771	70.137	2.456					32	14	3	0.943884	0.000502126	0.00446867	0.026027
AEATTLHVAPQGTAMAVSTFR	21	Oxidation (M)	_AEATTLHVAPQGTAM(ox)AVSTFR_					0	0	1	0	P07360;Q5SQ08	P07360	P07360	C8G	Complement component C8 gamma chain	MULTI-MATCH	S11881_167_Ejaife_2_210422	1	2		3	725.7	2174.08	71615.7	-1.0106	-0.00073337	105260	76.388	105260	76.387	802.422	67.662	0.34158	69.816	69.666	70.008	2.1547	-0.11289	0.0010773	NaN	25.186	17	12	2	NaN	NaN	NaN	NaN
AEDHFSVIDFNQNIR	15	Unmodified	_AEDHFSVIDFNQNIR_					0	0	0	0	Q5T985;P19823	Q5T985	Q5T985	ITIH2	Inter-alpha-trypsin inhibitor heavy chain H2	MULTI-MSMS	S11880_166_Ejaife_1_210422	1	1	679.013	3	602.292	1803.85	74462.9	-0.31515	-0.00018981	126830	76.388	126830	76.388	678.68	85.255	1.1992	85.255	84.698	85.897	0					140	34	6	0.918668	0.00274619	0.00710567	3.042e-08
AEDHFSVIDFNQNIR	15	Unmodified	_AEDHFSVIDFNQNIR_					0	0	0	0	Q5T985;P19823	Q5T985	Q5T985	ITIH2	Inter-alpha-trypsin inhibitor heavy chain H2	MULTI-MSMS	S11881_167_Ejaife_2_210422	1	2	679.013	3	602.292	1803.85	73971.7	-1.3699	-0.00082507	126830	76.388	126830	76.387	679.014	82.572	1.033	85.228	84.754	85.787	2.6559					133	28	6	0.979389	0.00878924	0.0278182	2.6552e-30
AEDHFSVIDFNQNIR	15	Unmodified	_AEDHFSVIDFNQNIR_					0	0	0	0	Q5T985;P19823	Q5T985	Q5T985	ITIH2	Inter-alpha-trypsin inhibitor heavy chain H2	MULTI-MSMS	S11882_168_Ejaife_3_210422	1	3	678.68	3	602.292	1803.85	74448.2	-0.54988	-0.00033119	126830	76.388	126830	76.387	679.014	82.288	0.95939	85.145	84.681	85.641	2.8568					116	27	6	0.833134	0.00258767	0.00654207	3.042e-08
AEDHFSVIDFNQNIR	15	Deamidation (NQ)	_AEDHFSVIDFN(de)QNIR_	AEDHFSVIDFN(0.738)Q(0.131)N(0.131)IR		AEDHFSVIDFN(7.52)Q(-7.52)N(-7.52)IR		0	1	0	0	Q5T985;P19823	Q5T985	Q5T985	ITIH2	Inter-alpha-trypsin inhibitor heavy chain H2	MULTI-MSMS	S11880_166_Ejaife_1_210422	1	1	679.007	3	602.62	1804.84	75222.2	-0.38341	-0.00023105	126760	76.388	126760	76.387	679.342	89.635	0.6144	89.635	89.296	89.91	0					68	23	4	0.688666	0.000406112	0.00222763	0.0076158
AEDHFSVIDFNQNIR	15	Deamidation (NQ)	_AEDHFSVIDFN(de)QNIR_	AEDHFSVIDFN(0.959)Q(0.021)N(0.021)IR		AEDHFSVIDFN(16.65)Q(-16.65)N(-16.65)IR		0	1	0	0	Q5T985;P19823	Q5T985	Q5T985	ITIH2	Inter-alpha-trypsin inhibitor heavy chain H2	MULTI-MSMS	S11881_167_Ejaife_2_210422	1	2	679.007	3	602.62	1804.84	74898.3	-0.99412	-0.00059908	126760	76.388	126760	76.387	679.008	87.135	0.62282	89.791	89.257	89.88	2.6559					40	19	4	0.836123	0.00194346	0.0142777	0.00041663
AEDHFSVIDFNQNIR	15	Deamidation (NQ)	_AEDHFSVIDFN(de)QNIR_	AEDHFSVIDFN(0.871)Q(0.065)N(0.065)IR		AEDHFSVIDFN(11.29)Q(-11.29)N(-11.29)IR		0	1	0	0	Q5T985;P19823	Q5T985	Q5T985	ITIH2	Inter-alpha-trypsin inhibitor heavy chain H2	MULTI-MSMS	S11882_168_Ejaife_3_210422	1	3	679.342	3	602.62	1804.84	74611.8	-0.52646	-0.00031725	126760	76.388	126760	76.387	679.007	86.789	0.5836	89.846	89.488	90.072	3.0572					46	20	5	0.965101	0.00315057	0.0295575	0.00038171
AEDLVGK	7	Unmodified	_AEDLVGK_					0	0	0	0	P01024	P01024	P01024	C3	Complement C3;Complement C3 beta chain;C3-beta-c;Complement C3 alpha chain;C3a anaphylatoxin;Acylation stimulating protein;Complement C3b alpha chain;Complement C3c alpha chain fragment 1;Complement C3dg fragment;Complement C3g fragment;Complement C3d fragment;Complement C3f fragment;Complement C3c alpha chain fragment 2	MULTI-MSMS	S11880_166_Ejaife_1_210422	1	1	595.363	2	366.2	730.386	80367.5	-0.56046	-0.00020524	625790	229.16	625780	229.16	595.363	61.276	0.77371	61.276	60.931	61.705	0					146	38	6	0.906461	0.00680223	0.0763397	0.021846
AEDLVGK	7	Unmodified	_AEDLVGK_					0	0	0	0	P01024	P01024	P01024	C3	Complement C3;Complement C3 beta chain;C3-beta-c;Complement C3 alpha chain;C3a anaphylatoxin;Acylation stimulating protein;Complement C3b alpha chain;Complement C3c alpha chain fragment 1;Complement C3dg fragment;Complement C3g fragment;Complement C3d fragment;Complement C3f fragment;Complement C3c alpha chain fragment 2	MULTI-MSMS	S11881_167_Ejaife_2_210422	1	2	595.363	2	366.2	730.386	79848.8	-1.5042	-0.00055084	625790	229.16	625780	229.16	595.363	59.408	0.71044	61.362	61.038	61.749	1.9542					106	34	5	0.891255	0.00665363	0.0562274	0.023003
AEDLVGK	7	Unmodified	_AEDLVGK_					0	0	0	0	P01024	P01024	P01024	C3	Complement C3;Complement C3 beta chain;C3-beta-c;Complement C3 alpha chain;C3a anaphylatoxin;Acylation stimulating protein;Complement C3b alpha chain;Complement C3c alpha chain fragment 1;Complement C3dg fragment;Complement C3g fragment;Complement C3d fragment;Complement C3f fragment;Complement C3c alpha chain fragment 2	MULTI-MSMS	S11882_168_Ejaife_3_210422	1	3	595.363	2	366.2	730.386	80299.2	-0.82193	-0.00030099	625790	229.16	625780	229.16	595.363	59.146	0.7912	61.301	60.949	61.74	2.1554					109	30	5	0.951379	0.0128819	0.155715	0.023003
AEDTALYYCAK	11	Unmodified	_AEDTALYYCAK_					0	0	0	0	P0DP04;P01782	P0DP04	P0DP04		Ig heavy chain V-III region DOB	MULTI-MSMS	S11880_166_Ejaife_1_210422	1	1	588.308	3	435.532	1303.58	80459.1	0.14873	6.4775e-05	350780	152.78	350780	152.78	588.642	74.769	0.61207	74.769	74.431	75.043	0					40	20	3	0.620327	0.00104888	0.012579	0.0015098
AEDTALYYCAK	11	Unmodified	_AEDTALYYCAK_					0	0	0	0	P0DP04;P01782	P0DP04	P0DP04		Ig heavy chain V-III region DOB	MULTI-MSMS	S11881_167_Ejaife_2_210422	1	2	881.957	2	652.795	1303.58	66051.9	-0.86859	-0.00056701	351050	229.16	351050	229.16	881.96	72.501	0.58775	74.755	74.457	75.045	2.2549					29	15	3	1	0.000104907	0.00269003	0.0069664
AEDTALYYCAK	11	Unmodified	_AEDTALYYCAK_					0	0	0	0	P0DP04;P01782	P0DP04	P0DP04		Ig heavy chain V-III region DOB	MULTI-MSMS	S11881_167_Ejaife_2_210422	1	2	588.642	3	435.532	1303.58	81590.9	-1.0751	-0.00046824	350780	152.78	350780	152.78	588.309	72.499	0.75143	74.754	74.399	75.15	2.2549					53	21	4	0.584012	0.00209224	0.019864	0.0015098
AEDTALYYCAK	11	Unmodified	_AEDTALYYCAK_					0	0	0	0	P0DP04;P01782	P0DP04	P0DP04		Ig heavy chain V-III region DOB	MULTI-MSMS	S11882_168_Ejaife_3_210422	1	3	881.957	2	652.795	1303.58	72212.5	-1.0069	-0.00065727	351050	229.16	351050	229.16	882.461	70.32	0.19053	72.877	72.845	73.035	2.5562					10	8	2	0.924117	0.000118259	0.000591128	0.01829
AEDTALYYCAK	11	Unmodified	_AEDTALYYCAK_					0	0	0	0	P0DP04;P01782	P0DP04	P0DP04		Ig heavy chain V-III region DOB	MULTI-MSMS	S11882_168_Ejaife_3_210422	1	3	588.642	3	435.532	1303.58	81552.4	-0.30956	-0.00013483	350780	152.78	350780	152.78	588.309	72.227	0.48016	74.783	74.509	74.989	2.5562					38	13	4	0.782654	0.00158506	0.0155255	0.0014704
AEDTALYYCAK	11	Unmodified	_AEDTALYYCAK_					0	0	0	0	P0DP04;P01782	P0DP04	P0DP04		Ig heavy chain V-III region DOB	MULTI-MATCH	S11880_166_Ejaife_1_210422	1	1		2	652.795	1303.58	81335.9	-1.3181	-0.00086042	351050	229.16	351050	229.16	882.461	72.776	0.23031	72.776	72.564	72.794	0	-0.050392	2.0842e-05	NaN	60.973	9	6	2	NaN	NaN	NaN	NaN
AEDTAVYYCAK	11	Unmodified	_AEDTAVYYCAK_					0	0	0	0	P0DP03;A0A0J9YY99;P01768;P01764	P0DP03	P0DP03	IGHV3-23	Ig heavy chain V-III region CAM;Ig heavy chain V-III region 23	MULTI-MSMS	S11880_166_Ejaife_1_210422	1	1	583.636	3	430.861	1289.56	78380.9	-0.57558	-0.00024799	354580	152.78	354580	152.77	583.636	66.903	0.9183	66.903	66.493	67.411	0					116	32	5	0.865418	0.00602819	0.0275107	2.9942e-05
AEDTAVYYCAK	11	Unmodified	_AEDTAVYYCAK_					0	0	0	0	P0DP03;A0A0J9YY99;P01768;P01764	P0DP03	P0DP03	IGHV3-23	Ig heavy chain V-III region CAM;Ig heavy chain V-III region 23	MULTI-MSMS	S11880_166_Ejaife_1_210422	1	1	874.949	2	645.787	1289.56	67238.4	-0.58938	-0.00038061	354860	229.16	354860	229.16	874.95	66.866	0.72205	66.866	66.55	67.272	0					83	25	4	0.62591	0.00151019	0.0449752	5.8623e-08
AEDTAVYYCAK	11	Unmodified	_AEDTAVYYCAK_					0	0	0	0	P0DP03;A0A0J9YY99;P01768;P01764	P0DP03	P0DP03	IGHV3-23	Ig heavy chain V-III region CAM;Ig heavy chain V-III region 23	MULTI-MSMS	S11881_167_Ejaife_2_210422	1	2	583.969	3	430.861	1289.56	79084.1	-1.1042	-0.00047576	354580	152.78	354580	152.77	583.636	64.836	0.80451	66.89	66.491	67.296	2.0544					100	25	6	0.855829	0.00796768	0.0938052	2.2202e-05
AEDTAVYYCAK	11	Unmodified	_AEDTAVYYCAK_					0	0	0	0	P0DP03;A0A0J9YY99;P01768;P01764	P0DP03	P0DP03	IGHV3-23	Ig heavy chain V-III region CAM;Ig heavy chain V-III region 23	MULTI-MSMS	S11881_167_Ejaife_2_210422	1	2	875.451	2	645.787	1289.56	67056.1	-0.55742	-0.00035997	354860	229.16	354860	229.16	874.949	64.833	0.57985	66.888	66.56	67.14	2.0544					61	18	4	0.694271	0.00201797	0.0520704	6.3665e-05
AEDTAVYYCAK	11	Unmodified	_AEDTAVYYCAK_					0	0	0	0	P0DP03;A0A0J9YY99;P01768;P01764	P0DP03	P0DP03	IGHV3-23	Ig heavy chain V-III region CAM;Ig heavy chain V-III region 23	MULTI-MSMS	S11882_168_Ejaife_3_210422	1	3	583.97	3	430.861	1289.56	80203.3	-0.58314	-0.00025125	354580	152.78	354580	152.78	583.636	64.603	0.70993	66.958	66.585	67.294	2.3558					68	18	5	0.817048	0.00525598	0.0670684	0.00067757
AEDTAVYYCAK	11	Unmodified	_AEDTAVYYCAK_					0	0	0	0	P0DP03;A0A0J9YY99;P01768;P01764	P0DP03	P0DP03	IGHV3-23	Ig heavy chain V-III region CAM;Ig heavy chain V-III region 23	MULTI-MATCH	S11882_168_Ejaife_3_210422	1	3		2	645.787	1289.56	67492	-0.41292	-0.00026666	354860	229.16	354860	229.16	874.95	64.608	0.70993	66.964	66.585	67.294	2.3558	0.058133	0.00058452	NaN	163.94	47	18	3	NaN	NaN	NaN	NaN
AEDTAVYYCAR	11	Unmodified	_AEDTAVYYCAR_					0	0	0	0	A0A0B4J1X5;A0A0C4DH42;P0DP02;A0A0J9YVT0;A0A0B4J1V1;P01767;P01772;P01763;P01762;P01780	A0A0B4J1X5;P01780	P01780	IGHV3-74;IGHV3-66;IGHV3-21	Ig heavy chain V-III region BUT;Ig heavy chain V-III region KOL;Ig heavy chain V-III region WEA;Ig heavy chain V-III region TRO;Ig heavy chain V-III region JON	MULTI-MSMS	S11880_166_Ejaife_1_210422	1	1	774.371	2	659.79	1317.57	68747.4	-1.3481	-0.00088943	173660	114.58	173660	114.58	774.372	55.35	0.7853	55.35	54.994	55.779	0					173	42	5	0.978565	0.000412735	0.00290429	9.7009e-07
AEDTAVYYCAR	11	Unmodified	_AEDTAVYYCAR_					0	0	0	0	A0A0B4J1X5;A0A0C4DH42;P0DP02;A0A0J9YVT0;A0A0B4J1V1;P01767;P01772;P01763;P01762;P01780	A0A0B4J1X5;P01780	P01780	IGHV3-74;IGHV3-66;IGHV3-21	Ig heavy chain V-III region BUT;Ig heavy chain V-III region KOL;Ig heavy chain V-III region WEA;Ig heavy chain V-III region TRO;Ig heavy chain V-III region JON	MULTI-MSMS	S11880_166_Ejaife_1_210422	1	1	516.583	3	440.196	1317.57	82730.8	-1.0573	-0.00046542	173530	76.388	173530	76.387	516.584	55.274	0.65339	55.274	55.043	55.696	0					126	36	5	0.877766	0.00225307	0.0146869	0.00019051
AEDTAVYYCAR	11	Unmodified	_AEDTAVYYCAR_					0	0	0	0	A0A0B4J1X5;A0A0C4DH42;P0DP02;A0A0J9YVT0;A0A0B4J1V1;P01767;P01772;P01763;P01762;P01780	A0A0B4J1X5;P01780	P01780	IGHV3-74;IGHV3-66;IGHV3-21	Ig heavy chain V-III region BUT;Ig heavy chain V-III region KOL;Ig heavy chain V-III region WEA;Ig heavy chain V-III region TRO;Ig heavy chain V-III region JON	MULTI-MSMS	S11881_167_Ejaife_2_210422	1	2	774.371	2	659.79	1317.57	67429.1	-1.6297	-0.0010753	173660	114.58	173660	114.58	774.372	53.587	0.73238	55.341	54.97	55.703	1.7537					118	29	5	0.981914	0.000612635	0.00781685	1.4181e-07
AEDTAVYYCAR	11	Unmodified	_AEDTAVYYCAR_					0	0	0	0	A0A0B4J1X5;A0A0C4DH42;P0DP02;A0A0J9YVT0;A0A0B4J1V1;P01767;P01772;P01763;P01762;P01780	A0A0B4J1X5;P01780	P01780	IGHV3-74;IGHV3-66;IGHV3-21	Ig heavy chain V-III region BUT;Ig heavy chain V-III region KOL;Ig heavy chain V-III region WEA;Ig heavy chain V-III region TRO;Ig heavy chain V-III region JON	MULTI-MSMS	S11881_167_Ejaife_2_210422	1	2	516.583	3	440.196	1317.57	84137.9	-1.7331	-0.00076292	173530	76.388	173530	76.387	516.584	53.579	0.533	55.333	55.07	55.603	1.7537					72	19	4	0.774805	0.002337	0.011556	7.8153e-05
AEDTAVYYCAR	11	Unmodified	_AEDTAVYYCAR_					0	0	0	0	A0A0B4J1X5;A0A0C4DH42;P0DP02;A0A0J9YVT0;A0A0B4J1V1;P01767;P01772;P01763;P01762;P01780	A0A0B4J1X5;P01780	P01780	IGHV3-74;IGHV3-66;IGHV3-21	Ig heavy chain V-III region BUT;Ig heavy chain V-III region KOL;Ig heavy chain V-III region WEA;Ig heavy chain V-III region TRO;Ig heavy chain V-III region JON	MULTI-MSMS	S11882_168_Ejaife_3_210422	1	3	774.371	2	659.79	1317.57	69314.4	-0.49177	-0.00032446	173660	114.58	173660	114.58	774.372	53.474	0.68031	55.429	55.053	55.733	1.955					146	38	5	0.994703	0.000408619	0.00338278	0.00016743
AEDTAVYYCAR	11	Unmodified	_AEDTAVYYCAR_					0	0	0	0	A0A0B4J1X5;A0A0C4DH42;P0DP02;A0A0J9YVT0;A0A0B4J1V1;P01767;P01772;P01763;P01762;P01780	A0A0B4J1X5;P01780	P01780	IGHV3-74;IGHV3-66;IGHV3-21	Ig heavy chain V-III region BUT;Ig heavy chain V-III region KOL;Ig heavy chain V-III region WEA;Ig heavy chain V-III region TRO;Ig heavy chain V-III region JON	MULTI-MSMS	S11882_168_Ejaife_3_210422	1	3	516.583	3	440.196	1317.57	85425.2	-0.42896	-0.00018883	173530	76.388	173530	76.388	516.584	53.4	0.62566	55.355	55.085	55.711	1.955					107	34	4	0.809498	0.00139223	0.00610958	1.3559e-05
AEDTAVYYCVK	11	Unmodified	_AEDTAVYYCVK_					0	0	0	0	A0A0B4J2B5;A0A0J9YX35	A0A0B4J2B5	A0A0B4J2B5	IGHV3OR16-9		MULTI-MSMS	S11882_168_Ejaife_3_210422	1	3	592.978	3	440.204	1317.59	74597.5	-0.50289	-0.00022138	347060	152.78	347050	152.78	593.314	73.061	0.43096	75.658	75.428	75.859	2.5974					30	15	3	0.514367	0.000197896	0.000525051	0.0050871
AEDTAVYYCVK	11	Unmodified	_AEDTAVYYCVK_					0	0	0	0	A0A0B4J2B5;A0A0J9YX35	A0A0B4J2B5	A0A0B4J2B5	IGHV3OR16-9		MULTI-MATCH	S11880_166_Ejaife_1_210422	1	1		3	440.204	1317.59	75237.9	0.17867	7.8652e-05	347050	152.77	347050	152.78	593.314	75.577	0.52602	75.577	75.409	75.935	0	-0.068766	-0.00061579	NaN	48.741	48	25	3	NaN	NaN	NaN	NaN
AEDTAVYYCVK	11	Unmodified	_AEDTAVYYCVK_					0	0	0	0	A0A0B4J2B5;A0A0J9YX35	A0A0B4J2B5	A0A0B4J2B5	IGHV3OR16-9		MULTI-MATCH	S11881_167_Ejaife_2_210422	1	2		3	440.204	1317.59	75674.3	-1.0106	-0.00044489	347060	152.78	347050	152.77	593.314	73.347	0.53931	75.702	75.368	75.907	2.3551	0.056165	0.0002481	NaN	48.741	41	22	2	NaN	NaN	NaN	NaN
AEDTAVYYCVR	11	Unmodified	_AEDTAVYYCVR_					0	0	0	0	A0A0C4DH35	A0A0C4DH35	A0A0C4DH35	IGHV3-35		MULTI-MSMS	S11880_166_Ejaife_1_210422	1	1	788.387	2	673.806	1345.6	70223.3	-0.034177	-2.3029e-05	170050	114.58	170050	114.58	788.387	64.372	0.50816	64.372	64.233	64.741	0					62	28	3	0.962563	0.000437509	0.00271856	0.0012219
AEDTAVYYCVR	11	Unmodified	_AEDTAVYYCVR_					0	0	0	0	A0A0C4DH35	A0A0C4DH35	A0A0C4DH35	IGHV3-35		MULTI-MSMS	S11881_167_Ejaife_2_210422	1	2	525.927	3	449.54	1345.6	84790.6	-0.80358	-0.00036124	169920	76.388	169920	76.387	525.927	62.401	0.48309	64.455	64.258	64.741	2.0544					38	19	3	0.7892	0.000523239	0.00283063	0.0052792
AEDTAVYYCVR	11	Unmodified	_AEDTAVYYCVR_					0	0	0	0	A0A0C4DH35	A0A0C4DH35	A0A0C4DH35	IGHV3-35		MULTI-MSMS	S11882_168_Ejaife_3_210422	1	3	788.386	2	673.806	1345.6	69058.6	-0.47369	-0.00031917	170050	114.58	170050	114.58	788.387	62.26	0.51697	64.516	64.248	64.765	2.2556					51	24	3	0.989543	0.000736244	0.00938485	0.0006416
AEDTAVYYCVR	11	Unmodified	_AEDTAVYYCVR_					0	0	0	0	A0A0C4DH35	A0A0C4DH35	A0A0C4DH35	IGHV3-35		MULTI-MSMS	S11882_168_Ejaife_3_210422	1	3	525.927	3	449.54	1345.6	85509.2	-0.55632	-0.00025009	169920	76.387	169920	76.387	525.927	62.239	0.52997	64.494	64.306	64.836	2.2556					38	22	3	0.542853	0.000874951	0.00717764	0.0043028
AEDTAVYYCVR	11	Unmodified	_AEDTAVYYCVR_					0	0	0	0	A0A0C4DH35	A0A0C4DH35	A0A0C4DH35	IGHV3-35		MULTI-MATCH	S11880_166_Ejaife_1_210422	1	1		3	449.54	1345.6	86611.3	-0.23248	-0.00010451	169920	76.388	169920	76.387	525.927	64.383	0.35801	64.383	64.322	64.68	-7.6294e-06	-0.061432	-7.1663e-05	NaN	47.894	43	19	3	NaN	NaN	NaN	NaN
AEDTAVYYCVR	11	Unmodified	_AEDTAVYYCVR_					0	0	0	0	A0A0C4DH35	A0A0C4DH35	A0A0C4DH35	IGHV3-35		MULTI-MATCH	S11881_167_Ejaife_2_210422	1	2		2	673.806	1345.6	69145.6	-1.0412	-0.00070155	170050	114.58	170050	114.58	788.388	62.47	0.51468	64.524	64.277	64.791	2.0544	0.053942	0.00064631	NaN	102.61	46	20	3	NaN	NaN	NaN	NaN
AEEEHLGILGPQLHADVGDK	20	Unmodified	_AEEEHLGILGPQLHADVGDK_					0	0	0	0	P00450;E9PFZ2;H7C5R1	P00450	P00450	CP	Ceruloplasmin	MULTI-MSMS	S11880_166_Ejaife_1_210422	1	1	647.605	4	532.772	2127.06	74630.6	-0.354	-0.0001886	215070	114.58	215070	114.58	647.605	79.286	0.94646	79.286	78.981	79.928	0					126	26	7	0.81662	0.0021696	0.0051732	1.0306e-11
AEEEHLGILGPQLHADVGDK	20	Unmodified	_AEEEHLGILGPQLHADVGDK_					0	0	0	0	P00450;E9PFZ2;H7C5R1	P00450	P00450	CP	Ceruloplasmin	MULTI-MSMS	S11881_167_Ejaife_2_210422	1	2	647.604	4	532.772	2127.06	74532.4	-1.3903	-0.00074074	215070	114.58	215070	114.58	647.605	76.742	0.97643	79.198	78.767	79.743	2.4554					150	28	8	0.893903	0.00495387	0.0137224	1.9289e-19
AEEEHLGILGPQLHADVGDK	20	Unmodified	_AEEEHLGILGPQLHADVGDK_					0	0	0	0	P00450;E9PFZ2;H7C5R1	P00450	P00450	CP	Ceruloplasmin	MULTI-MSMS	S11881_167_Ejaife_2_210422	1	2	518.284	5	426.419	2127.06	83999.2	-0.93229	-0.00039755	214960	91.665	214960	91.665	518.285	76.726	0.38808	79.181	79.024	79.412	2.4554					29	11	4	0.826594	0.000842717	0.0105366	0.0084329
AEEEHLGILGPQLHADVGDK	20	Unmodified	_AEEEHLGILGPQLHADVGDK_					0	0	0	0	P00450;E9PFZ2;H7C5R1	P00450	P00450	CP	Ceruloplasmin	MULTI-MSMS	S11882_168_Ejaife_3_210422	1	3	647.604	4	532.772	2127.06	74829	-0.98944	-0.00052715	215070	114.58	215070	114.58	647.605	76.353	0.8699	79.109	78.758	79.628	2.7566					127	26	6	0.597702	0.00242929	0.008265	1.4996e-15
AEFAEVSK	8	Unmodified	_AEFAEVSK_					0	0	0	0	CON__P02768-1;P02768;A0A0C4DGB6;B7WNR0;H0YA55;D6RHD5;P02768-2;C9JKR2	CON__P02768-1	CON__P02768-1	ALB	Serum albumin	MULTI-MSMS	S11880_166_Ejaife_1_210422	1	1	669.887	2	440.724	879.434	74547.2	-1.0823	-0.00047702	519970	229.16	519970	229.16	669.888	65.798	2.3989	65.798	65.426	67.825	0					568	118	6	0.994353	0.0166465	0.129662	0.009879
AEFAEVSK	8	Unmodified	_AEFAEVSK_					0	0	0	0	CON__P02768-1;P02768;A0A0C4DGB6;B7WNR0;H0YA55;D6RHD5;P02768-2;C9JKR2	CON__P02768-1	CON__P02768-1	ALB	Serum albumin	MULTI-MSMS	S11880_166_Ejaife_1_210422	1	1	446.927	3	294.152	879.434	90828.1	-0.24932	-7.3338e-05	519380	152.78	519370	152.78	446.927	65.738	0.3669	65.738	65.517	65.884	0					88	26	5	0.955372	0.00479721	0.0367926	0.0082287
AEFAEVSK	8	Unmodified	_AEFAEVSK_					0	0	0	0	CON__P02768-1;P02768;A0A0C4DGB6;B7WNR0;H0YA55;D6RHD5;P02768-2;C9JKR2	CON__P02768-1	CON__P02768-1	ALB	Serum albumin	MULTI-MSMS	S11880_166_Ejaife_1_210422	1	1	669.887	2	440.724	879.434	75593.4	-0.2465	-0.00010864	519970	229.16	519970	229.16	669.887	68.678	1.1873	68.678	67.758	68.946	0					143	56	3	0.713698	0.000366011	0.00436932	0.022864
AEFAEVSK	8	Unmodified	_AEFAEVSK_					0	0	0	0	CON__P02768-1;P02768;A0A0C4DGB6;B7WNR0;H0YA55;D6RHD5;P02768-2;C9JKR2	CON__P02768-1	CON__P02768-1	ALB	Serum albumin	MULTI-MSMS	S11881_167_Ejaife_2_210422	1	2	669.886	2	440.724	879.434	75113.8	-1.8979	-0.00083645	519970	229.16	519970	229.16	669.888	63.741	2.4194	65.796	65.412	67.831	2.0544					562	118	7	0.990717	0.0102789	0.0931539	0.009879
AEFAEVSK	8	Unmodified	_AEFAEVSK_					0	0	0	0	CON__P02768-1;P02768;A0A0C4DGB6;B7WNR0;H0YA55;D6RHD5;P02768-2;C9JKR2	CON__P02768-1	CON__P02768-1	ALB	Serum albumin	MULTI-MSMS	S11881_167_Ejaife_2_210422	1	2	446.927	3	294.152	879.434	90171.6	-1.1981	-0.00035244	519380	152.78	519370	152.78	446.927	63.775	0.88758	65.83	65.538	66.426	2.0544					209	63	5	0.74868	0.000847919	0.00180857	0.01313
AEFAEVSK	8	Unmodified	_AEFAEVSK_					0	0	0	0	CON__P02768-1;P02768;A0A0C4DGB6;B7WNR0;H0YA55;D6RHD5;P02768-2;C9JKR2	CON__P02768-1	CON__P02768-1	ALB	Serum albumin	MULTI-MSMS	S11881_167_Ejaife_2_210422	1	2	669.886	2	440.724	879.434	75975.9	-1.8277	-0.0008055	519970	229.16	519970	229.16	669.887	66.526	1.0945	68.68	67.862	68.956	2.1547					114	44	4	0.766502	0.000505377	0.00981751	0.015139
AEFAEVSK	8	Unmodified	_AEFAEVSK_					0	0	0	0	CON__P02768-1;P02768;A0A0C4DGB6;B7WNR0;H0YA55;D6RHD5;P02768-2;C9JKR2	CON__P02768-1	CON__P02768-1	ALB	Serum albumin	MULTI-MSMS	S11882_168_Ejaife_3_210422	1	3	669.886	2	440.724	879.434	74550.2	-0.8855	-0.00039026	519970	229.16	519970	229.16	669.888	63.605	2.3911	65.861	65.461	67.852	2.2556					479	111	6	0.997627	0.00978543	0.0902299	0.009879
AEFAEVSK	8	Unmodified	_AEFAEVSK_					0	0	0	0	CON__P02768-1;P02768;A0A0C4DGB6;B7WNR0;H0YA55;D6RHD5;P02768-2;C9JKR2	CON__P02768-1	CON__P02768-1	ALB	Serum albumin	MULTI-MSMS	S11882_168_Ejaife_3_210422	1	3	446.927	3	294.152	879.434	90212.3	-0.3369	-9.9101e-05	519380	152.78	519370	152.78	446.927	63.514	0.20217	65.769	65.592	65.795	2.2556					55	22	3	0.987989	0.000697099	0.00279974	0.0073249
AEFAEVSK	8	Unmodified	_AEFAEVSK_					0	0	0	0	CON__P02768-1;P02768;A0A0C4DGB6;B7WNR0;H0YA55;D6RHD5;P02768-2;C9JKR2	CON__P02768-1	CON__P02768-1	ALB	Serum albumin	MULTI-MATCH	S11882_168_Ejaife_3_210422	1	3		2	440.724	879.434	75614.8	-0.93608	-0.00041255	519970	229.16	519970	229.16	669.887	66.226	1.0596	68.582	67.872	68.931	2.3558	-0.064679	-0.00022476	NaN	112.84	97	39	3	NaN	NaN	NaN	NaN
AEFQDALEK	9	Unmodified	_AEFQDALEK_					0	0	0	0	A0A140TA29;F5GXS0;A0A0G2JL54;P0C0L5;A0A140TA32;A0A140TA44;P0C0L4-2;P0C0L4;A0A140TA49;A0A0G2JPR0	A0A140TA29;A0A140TA32	A0A140TA29	C4B;C4A	Complement C4-B;Complement C4 beta chain;Complement C4-B alpha chain;C4a anaphylatoxin;C4b-B;C4d-B;Complement C4 gamma chain;Complement C4-A;Complement C4 beta chain;Complement C4-A alpha chain;C4a anaphylatoxin;C4b-A;C4d-A;Complement C4 gamma chain	MULTI-MSMS	S11880_166_Ejaife_1_210422	1	1	754.922	2	525.759	1049.5	71218.1	-0.099941	-5.2545e-05	435870	229.16	435870	229.16	754.922	79.113	1.1351	79.113	78.73	79.865	0					127	32	6	0.992283	0.00123061	0.00769994	0.010147
AEFQDALEK	9	Unmodified	_AEFQDALEK_					0	0	0	0	A0A140TA29;F5GXS0;A0A0G2JL54;P0C0L5;A0A140TA32;A0A140TA44;P0C0L4-2;P0C0L4;A0A140TA49;A0A0G2JPR0	A0A140TA29;A0A140TA32	A0A140TA29	C4B;C4A	Complement C4-B;Complement C4 beta chain;Complement C4-B alpha chain;C4a anaphylatoxin;C4b-B;C4d-B;Complement C4 gamma chain;Complement C4-A;Complement C4 beta chain;Complement C4-A alpha chain;C4a anaphylatoxin;C4b-A;C4d-A;Complement C4 gamma chain	MULTI-MSMS	S11880_166_Ejaife_1_210422	1	1	503.617	3	350.842	1049.5	88173.9	0.072897	2.5575e-05	435450	152.78	435450	152.78	503.617	79.21	0.60471	79.21	78.9	79.504	0					37	16	4	0.835025	0.000270061	0.00119688	0.013816
AEFQDALEK	9	Unmodified	_AEFQDALEK_					0	0	0	0	A0A140TA29;F5GXS0;A0A0G2JL54;P0C0L5;A0A140TA32;A0A140TA44;P0C0L4-2;P0C0L4;A0A140TA49;A0A0G2JPR0	A0A140TA29;A0A140TA32	A0A140TA29	C4B;C4A	Complement C4-B;Complement C4 beta chain;Complement C4-B alpha chain;C4a anaphylatoxin;C4b-B;C4d-B;Complement C4 gamma chain;Complement C4-A;Complement C4 beta chain;Complement C4-A alpha chain;C4a anaphylatoxin;C4b-A;C4d-A;Complement C4 gamma chain	MULTI-MSMS	S11881_167_Ejaife_2_210422	1	2	754.921	2	525.759	1049.5	71042.1	-1.3579	-0.00071394	435870	229.16	435870	229.16	754.922	76.74	1.658	79.195	78.412	80.07	2.4554					164	52	6	0.990646	0.000850468	0.0065588	0.010147
AEFQDALEK	9	Unmodified	_AEFQDALEK_					0	0	0	0	A0A140TA29;F5GXS0;A0A0G2JL54;P0C0L5;A0A140TA32;A0A140TA44;P0C0L4-2;P0C0L4;A0A140TA49;A0A0G2JPR0	A0A140TA29;A0A140TA32	A0A140TA29	C4B;C4A	Complement C4-B;Complement C4 beta chain;Complement C4-B alpha chain;C4a anaphylatoxin;C4b-B;C4d-B;Complement C4 gamma chain;Complement C4-A;Complement C4 beta chain;Complement C4-A alpha chain;C4a anaphylatoxin;C4b-A;C4d-A;Complement C4 gamma chain	MULTI-MSMS	S11882_168_Ejaife_3_210422	1	3	754.921	2	525.759	1049.5	71367.6	-0.97377	-0.00051197	435870	229.16	435870	229.16	754.922	76.389	1.3156	79.146	78.58	79.896	2.7566					145	42	6	0.977774	0.000389003	0.00301292	0.007722
AEFQDALEK	9	Unmodified	_AEFQDALEK_					0	0	0	0	A0A140TA29;F5GXS0;A0A0G2JL54;P0C0L5;A0A140TA32;A0A140TA44;P0C0L4-2;P0C0L4;A0A140TA49;A0A0G2JPR0	A0A140TA29;A0A140TA32	A0A140TA29	C4B;C4A	Complement C4-B;Complement C4 beta chain;Complement C4-B alpha chain;C4a anaphylatoxin;C4b-B;C4d-B;Complement C4 gamma chain;Complement C4-A;Complement C4 beta chain;Complement C4-A alpha chain;C4a anaphylatoxin;C4b-A;C4d-A;Complement C4 gamma chain	MULTI-MSMS	S11882_168_Ejaife_3_210422	1	3	503.616	3	350.842	1049.5	89873.7	-0.82806	-0.00029052	435450	152.78	435450	152.77	503.617	76.406	0.50498	79.163	78.917	79.422	2.7566					25	16	2	0.686251	0.000232408	0.00403207	0.011846
AEFQDALEK	9	Unmodified	_AEFQDALEK_					0	0	0	0	A0A140TA29;F5GXS0;A0A0G2JL54;P0C0L5;A0A140TA32;A0A140TA44;P0C0L4-2;P0C0L4;A0A140TA49;A0A0G2JPR0	A0A140TA29;A0A140TA32	A0A140TA29	C4B;C4A	Complement C4-B;Complement C4 beta chain;Complement C4-B alpha chain;C4a anaphylatoxin;C4b-B;C4d-B;Complement C4 gamma chain;Complement C4-A;Complement C4 beta chain;Complement C4-A alpha chain;C4a anaphylatoxin;C4b-A;C4d-A;Complement C4 gamma chain	MULTI-MATCH	S11881_167_Ejaife_2_210422	1	2		3	350.842	1049.5	89019.9	-1.0246	-0.00035948	435450	152.78	435450	152.78	503.617	76.783	0.52312	79.239	78.914	79.437	2.4554	0.034866	0.00011364	NaN	64.04	20	15	2	NaN	NaN	NaN	NaN
AEFTGR	6	Unmodified	_AEFTGR_					0	0	0	0	P04114	P04114	P04114	APOB	Apolipoprotein B-100;Apolipoprotein B-48	MULTI-MSMS	S11880_166_Ejaife_1_210422	1	1	455.253	2	340.672	679.329	90173.2	-0.82272	-0.00028028	336340	114.58	336340	114.58	455.253	32.33	0.63735	32.33	32.046	32.683	0					122	58	3	0.900197	0.00115542	0.00744198	0.028068
AEFTGR	6	Unmodified	_AEFTGR_					0	0	0	0	P04114	P04114	P04114	APOB	Apolipoprotein B-100;Apolipoprotein B-48	MULTI-MSMS	S11882_168_Ejaife_3_210422	1	3	455.253	2	340.672	679.329	89968.4	-0.24306	-8.2803e-05	336340	114.58	336340	114.58	455.253	31.292	1.05	32.446	32.225	33.275	1.1534					147	93	2	0.738432	0.000620182	0.00251815	0.027833
AEFTGR	6	Unmodified	_AEFTGR_					0	0	0	0	P04114	P04114	P04114	APOB	Apolipoprotein B-100;Apolipoprotein B-48	MULTI-MATCH	S11881_167_Ejaife_2_210422	1	2		2	340.672	679.329	91154.9	-0.72807	-0.00024803	336340	114.58	336340	114.58	455.253	31.358	0.5955	32.41	32.192	32.788	1.0521	0.015082	-0.00014802	NaN	113.08	89	61	2	NaN	NaN	NaN	NaN
AELQEGAR	8	Unmodified	_AELQEGAR_					0	0	0	0	P02647;F8W696	P02647	P02647	APOA1	Apolipoprotein A-I;Proapolipoprotein A-I;Truncated apolipoprotein A-I	MULTI-MSMS	S11880_166_Ejaife_1_210422	1	1	551.806	2	437.225	872.435	83522.9	-1.1623	-0.0005082	262070	114.58	262060	114.58	551.807	29.314	1.6529	29.314	28.9	30.553	0					457	142	6	0.947362	0.0138463	0.251119	2.1338e-25
AELQEGAR	8	Unmodified	_AELQEGAR_					0	0	0	0	P02647;F8W696	P02647	P02647	APOA1	Apolipoprotein A-I;Proapolipoprotein A-I;Truncated apolipoprotein A-I	MULTI-MSMS	S11881_167_Ejaife_2_210422	1	2	551.806	2	437.225	872.435	81887.7	-0.85935	-0.00037573	262070	114.58	262060	114.58	551.807	28.262	1.5702	29.214	28.843	30.413	0.95182					458	140	6	0.944943	0.00906255	0.181026	0.01179
AELQEGAR	8	Unmodified	_AELQEGAR_					0	0	0	0	P02647;F8W696	P02647	P02647	APOA1	Apolipoprotein A-I;Proapolipoprotein A-I;Truncated apolipoprotein A-I	MULTI-MSMS	S11882_168_Ejaife_3_210422	1	3	551.806	2	437.225	872.435	82246.4	-0.38075	-0.00016647	262070	114.58	262070	114.58	551.807	28.309	1.5988	29.262	28.873	30.472	0.95298					527	146	6	0.954439	0.00615679	0.186004	0.021237
AEMADQAAAWLTR	13	Oxidation (M)	_AEM(ox)ADQAAAWLTR_		AEM(1)ADQAAAWLTR		AEM(58.83)ADQAAAWLTR	0	0	1	0	A0A140TA29;F5GXS0;A0A0G2JL54;P0C0L5;A0A140TA32;A0A140TA44;A0A140TA49;A0A0G2JPR0	A0A140TA29;A0A140TA32	A0A140TA29	C4B	Complement C4-B;Complement C4 beta chain;Complement C4-B alpha chain;C4a anaphylatoxin;C4b-B;C4d-B;Complement C4 gamma chain	MULTI-MSMS	S11880_166_Ejaife_1_210422	1	1	560.286	3	483.898	1448.67	83140.8	-0.54509	-0.00026377	157860	76.388	157860	76.388	560.286	81.97	0.73779	81.97	81.656	82.394	7.6294e-06					54	22	3	0.785368	0.000820613	0.0048084	0.0025381
AEMADQAAAWLTR	13	Oxidation (M)	_AEM(ox)ADQAAAWLTR_		AEM(1)ADQAAAWLTR		AEM(50.16)ADQAAAWLTR	0	0	1	0	A0A140TA29;F5GXS0;A0A0G2JL54;P0C0L5;A0A140TA32;A0A140TA44;A0A140TA49;A0A0G2JPR0	A0A140TA29;A0A140TA32	A0A140TA29	C4B	Complement C4-B;Complement C4 beta chain;Complement C4-B alpha chain;C4a anaphylatoxin;C4b-B;C4d-B;Complement C4 gamma chain	MSMS	S11882_168_Ejaife_3_210422	1	3	560.285	3	483.898	1448.67	NaN	NaN	NaN	NaN	NaN	NaN	NaN	NaN	79.691	1	82.548	82.048	83.048	2.8568								NaN	NaN	NaN	0.0051246
AEMADQAAAWLTR	13	Oxidation (M)	_AEM(ox)ADQAAAWLTR_					0	0	1	0	A0A140TA29;F5GXS0;A0A0G2JL54;P0C0L5;A0A140TA32;A0A140TA44;A0A140TA49;A0A0G2JPR0	A0A140TA29;A0A140TA32	A0A140TA29	C4B	Complement C4-B;Complement C4 beta chain;Complement C4-B alpha chain;C4a anaphylatoxin;C4b-B;C4d-B;Complement C4 gamma chain	MULTI-MATCH	S11881_167_Ejaife_2_210422	1	2		3	483.898	1448.67	83610	-1.2805	-0.00061964	157860	76.388	157860	76.387	560.62	79.49	0.4203	82.045	81.877	82.298	2.5556	0.0090103	-4.4205e-05	NaN	58.831	25	16	2	NaN	NaN	NaN	NaN
AEMADQAAAWLTR	13	Oxidation (M)	_AEM(ox)ADQAAAWLTR_					0	0	1	0	A0A140TA29;F5GXS0;A0A0G2JL54;P0C0L5;A0A140TA32;A0A140TA44;A0A140TA49;A0A0G2JPR0	A0A140TA29;A0A140TA32	A0A140TA29	C4B	Complement C4-B;Complement C4 beta chain;Complement C4-B alpha chain;C4a anaphylatoxin;C4b-B;C4d-B;Complement C4 gamma chain	MULTI-MATCH	S11882_168_Ejaife_3_210422	1	3		3	483.898	1448.67	82632.5	-0.8905	-0.00043091	157860	76.388	157860	76.387	560.286	79.237	0.43174	82.093	81.82	82.251	2.8568	0.057281	0.00017826	NaN	58.831	35	13	4	NaN	NaN	NaN	NaN
AEMADQAAAWLTR	13	Unmodified	_AEMADQAAAWLTR_					0	0	0	0	A0A140TA29;F5GXS0;A0A0G2JL54;P0C0L5;A0A140TA32;A0A140TA44;A0A140TA49;A0A0G2JPR0	A0A140TA29;A0A140TA32	A0A140TA29	C4B	Complement C4-B;Complement C4 beta chain;Complement C4-B alpha chain;C4a anaphylatoxin;C4b-B;C4d-B;Complement C4 gamma chain	MULTI-MSMS	S11880_166_Ejaife_1_210422	1	1	554.954	3	478.566	1432.68	84436.9	-1.0963	-0.00052463	159620	76.388	159620	76.387	554.954	101	0.77508	101	100.66	101.43	0					43	19	3	0.904609	0.000617065	0.0218536	0.0042473
AEMADQAAAWLTR	13	Unmodified	_AEMADQAAAWLTR_					0	0	0	0	A0A140TA29;F5GXS0;A0A0G2JL54;P0C0L5;A0A140TA32;A0A140TA44;A0A140TA49;A0A0G2JPR0	A0A140TA29;A0A140TA32	A0A140TA29	C4B	Complement C4-B;Complement C4 beta chain;Complement C4-B alpha chain;C4a anaphylatoxin;C4b-B;C4d-B;Complement C4 gamma chain	MULTI-MSMS	S11882_168_Ejaife_3_210422	1	3	555.288	3	478.566	1432.68	82718.1	-0.76395	-0.0003656	159620	76.388	159620	76.387	554.954	97.629	0.73534	100.99	100.64	101.37	3.3578					51	18	3	0.812997	0.00145188	0.0327102	0.015739
AEMADQAAAWLTR	13	Unmodified	_AEMADQAAAWLTR_					0	0	0	0	A0A140TA29;F5GXS0;A0A0G2JL54;P0C0L5;A0A140TA32;A0A140TA44;A0A140TA49;A0A0G2JPR0	A0A140TA29;A0A140TA32	A0A140TA29	C4B	Complement C4-B;Complement C4 beta chain;Complement C4-B alpha chain;C4a anaphylatoxin;C4b-B;C4d-B;Complement C4 gamma chain	MULTI-MATCH	S11881_167_Ejaife_2_210422	1	2		3	478.566	1432.68	82504.7	-0.78147	-0.00037399	159620	76.388	159620	76.387	555.288	98.04	0.62299	101	100.67	101.29	2.9566	0.0033747	0.00042547	NaN	56.569	31	14	3	NaN	NaN	NaN	NaN
AEPLAFTFSHDYK	13	Unmodified	_AEPLAFTFSHDYK_					0	0	0	0	P04114	P04114	P04114	APOB	Apolipoprotein B-100;Apolipoprotein B-48	MULTI-MSMS	S11880_166_Ejaife_1_210422	1	1	662.358	3	509.249	1524.72	76343.1	-0.26551	-0.00013521	300000	152.78	300000	152.77	662.358	90.012	0.75276	90.012	89.642	90.394	-7.6294e-06					102	37	4	0.748883	0.000878883	0.00434649	0.00091867
AEPLAFTFSHDYK	13	Unmodified	_AEPLAFTFSHDYK_					0	0	0	0	P04114	P04114	P04114	APOB	Apolipoprotein B-100;Apolipoprotein B-48	MULTI-MSMS	S11881_167_Ejaife_2_210422	1	2	662.024	3	509.249	1524.72	77065.2	-1.0766	-0.00054823	300000	152.78	300000	152.77	662.359	87.231	0.69464	89.886	89.562	90.257	2.6559					68	29	3	1	0.000149395	0.00075917	2.9753e-05
AEPLAFTFSHDYK	13	Unmodified	_AEPLAFTFSHDYK_					0	0	0	0	P04114	P04114	P04114	APOB	Apolipoprotein B-100;Apolipoprotein B-48	MULTI-MSMS	S11882_168_Ejaife_3_210422	1	3	662.024	3	509.249	1524.72	75789	-0.34336	-0.00017485	300000	152.78	300000	152.77	662.024	87.004	0.65799	90.061	89.749	90.407	3.0572					94	25	5	0.971173	0.00156008	0.00454792	1.0523e-10
AEQCCEETASSISLHGK	17	Unmodified	_AEQCCEETASSISLHGK_					0	0	0	0	P02748	P02748	P02748	C9	Complement component C9;Complement component C9a;Complement component C9b	MSMS	S11880_166_Ejaife_1_210422	1	1	789.054	3	636.281	1905.82	NaN	NaN	NaN	NaN	NaN	NaN	NaN	NaN	54.899	1	54.899	54.399	55.399	0								NaN	NaN	NaN	2.0103e-18
AEQCCEETASSISLHGK	17	Unmodified	_AEQCCEETASSISLHGK_					0	0	0	0	P02748	P02748	P02748	C9	Complement component C9;Complement component C9a;Complement component C9b	MULTI-MSMS	S11882_168_Ejaife_3_210422	1	3	789.056	3	636.281	1905.82	70743.6	-0.96688	-0.00061521	240110	152.78	240110	152.78	789.056	52.961	0.1904	54.916	54.754	54.944	1.955					20	12	2	0.974815	0.000816855	0.00303617	0.00013765
AEQCCEETASSISLHGK	17	Unmodified	_AEQCCEETASSISLHGK_					0	0	0	0	P02748	P02748	P02748	C9	Complement component C9;Complement component C9a;Complement component C9b	MULTI-MATCH	S11881_167_Ejaife_2_210422	1	2		3	636.281	1905.82	70178.6	-2.4405	-0.0015529	240110	152.78	240110	152.77	789.391	53.208	0.44752	54.961	54.742	55.19	1.7537	0.022802	0.0001985	NaN	80.638	47	22	3	NaN	NaN	NaN	NaN
AESPEVCFNEESPK	14	Unmodified	_AESPEVCFNEESPK_					0	0	0	0	P43652	P43652	P43652	AFM	Afamin	MULTI-MSMS	S11880_166_Ejaife_1_210422	1	1	694.346	3	541.572	1621.69	72622.6	-1.1893	-0.0006441	282100	152.78	282090	152.77	694.681	72.456	0.60259	72.456	72.121	72.723	-7.6294e-06					91	23	5	0.89348	0.00181382	0.00934285	2.2925e-05
AESPEVCFNEESPK	14	Unmodified	_AESPEVCFNEESPK_					0	0	0	0	P43652	P43652	P43652	AFM	Afamin	MULTI-MSMS	S11881_167_Ejaife_2_210422	1	2	694.68	3	541.572	1621.69	72386.3	-0.93507	-0.00050641	282090	152.77	282090	152.77	694.346	70.122	0.48766	72.277	72.072	72.56	2.1547					62	16	5	0.985821	0.00294156	0.0225016	0.00038034
AESPEVCFNEESPK	14	Unmodified	_AESPEVCFNEESPK_					0	0	0	0	P43652	P43652	P43652	AFM	Afamin	MULTI-MSMS	S11882_168_Ejaife_3_210422	1	3	694.681	3	541.572	1621.69	73136.3	-0.84699	-0.00045871	282100	152.77	282090	152.77	694.346	69.871	0.63164	72.327	72.05	72.681	2.456					68	22	5	0.986516	0.00193335	0.010707	0.00041496
AETAPPNFVQRLQSMTVR	18	Oxidation (M),2 Deamidation (NQ)	_AETAPPN(de)FVQ(de)RLQSM(ox)TVR_	AETAPPN(0.997)FVQ(0.502)RLQ(0.502)SMTVR	AETAPPNFVQRLQSM(1)TVR	AETAPPN(21.63)FVQ(0)RLQ(0)SMTVR	AETAPPNFVQRLQSM(21.63)TVR	0	2	1	1	A0A0A0MRA3;A0A0A0MTS7;Q8WZ42-6;Q8WZ42-3;Q8WZ42-10;Q8WZ42-9;Q8WZ42-5;Q8WZ42-11;Q8WZ42-4;Q8WZ42-7;Q8WZ42-2;Q8WZ42;Q8WZ42-8;Q8WZ42-13;Q8WZ42-12	A0A0A0MRA3	A0A0A0MRA3	TTN	Titin	MULTI-MSMS	S11880_166_Ejaife_1_210422	1	1	1147.1	2	1032.01	2062.02	57954.4	-0.79011	-0.0008154	111030	114.58	111030	114.58	1147.1	119.66	0.45992	119.66	119.48	119.94	0					26	8	5	0.94715	0.00272549	0.0476771	0.023788
AETAPPNFVQRLQSMTVR	18	Oxidation (M),2 Deamidation (NQ)	_AETAPPN(de)FVQ(de)RLQSM(ox)TVR_	AETAPPN(0.996)FVQ(0.502)RLQ(0.502)SMTVR	AETAPPNFVQRLQSM(1)TVR	AETAPPN(21.23)FVQ(0)RLQ(0)SMTVR	AETAPPNFVQRLQSM(21.23)TVR	0	2	1	1	A0A0A0MRA3;A0A0A0MTS7;Q8WZ42-6;Q8WZ42-3;Q8WZ42-10;Q8WZ42-9;Q8WZ42-5;Q8WZ42-11;Q8WZ42-4;Q8WZ42-7;Q8WZ42-2;Q8WZ42;Q8WZ42-8;Q8WZ42-13;Q8WZ42-12	A0A0A0MRA3	A0A0A0MRA3	TTN	Titin	MULTI-MSMS	S11881_167_Ejaife_2_210422	1	2	1147.1	2	1032.01	2062.02	57907.7	-1.6148	-0.0016665	111030	114.58	111030	114.58	1147.1	117.52	0.69904	120.58	120.3	121	3.0568					72	18	6	0.803081	0.00515282	0.316173	0.024121
AFIQLWAFDAVK	12	Unmodified	_AFIQLWAFDAVK_					0	0	0	0	P02760;S4R471	P02760	P02760	AMBP	Protein AMBP;Alpha-1-microglobulin;Inter-alpha-trypsin inhibitor light chain;Trypstatin	MULTI-MSMS	S11880_166_Ejaife_1_210422	1	1	623.368	3	470.259	1407.76	77892.9	-1.3164	-0.00061907	324870	152.78	324870	152.77	623.368	126.99	0.30746	126.99	126.83	127.13	0					16	5	4	0.905682	0.00383729	0.0192996	0.00015808
AFIQLWAFDAVK	12	Unmodified	_AFIQLWAFDAVK_					0	0	0	0	P02760;S4R471	P02760	P02760	AMBP	Protein AMBP;Alpha-1-microglobulin;Inter-alpha-trypsin inhibitor light chain;Trypstatin	MULTI-MSMS	S11881_167_Ejaife_2_210422	1	2	623.034	3	470.259	1407.76	76985.9	-1.4161	-0.00066594	324870	152.78	324870	152.77	623.034	125.83	0.30762	128.88	128.7	129.01	3.0568					17	5	5	0.905497	0.0046916	0.100777	0.0012265
AFIQLWAFDAVK	12	Unmodified	_AFIQLWAFDAVK_					0	0	0	0	P02760;S4R471	P02760	P02760	AMBP	Protein AMBP;Alpha-1-microglobulin;Inter-alpha-trypsin inhibitor light chain;Trypstatin	MULTI-MSMS	S11882_168_Ejaife_3_210422	1	3	623.034	3	470.259	1407.76	78138.7	-0.93289	-0.0004387	324880	152.78	324870	152.78	623.369	125.63	0.66019	128.89	128.71	129.37	3.2576					25	12	5	0.993516	0.00725025	0.126344	0.00058778
AFPALTSLDLSDNPGLGER	19	Unmodified	_AFPALTSLDLSDNPGLGER_					0	0	0	0	D6RFL4;P08571	D6RFL4	D6RFL4	CD14	Monocyte differentiation antigen CD14;Monocyte differentiation antigen CD14, urinary form;Monocyte differentiation antigen CD14, membrane-bound form	MULTI-MSMS	S11881_167_Ejaife_2_210422	1	2	734.724	3	658.337	1971.99	73051.9	-1.5491	-0.0010198	116030	76.388	116030	76.387	735.059	118.83	0.35809	121.88	121.66	122.02	3.0568					14	6	3	0.78749	0.000290924	0.00384421	0.018429
AFPEERYYSHVLWAPRTG	18	Unmodified	_AFPEERYYSHVLWAPRTG_					0	0	0	2	E9PJQ1	E9PJQ1	E9PJQ1	NAALADL1		MSMS	S11882_168_Ejaife_3_210422	1	3	803.413	3	727.029	2178.06	NaN	NaN	NaN	NaN	NaN	NaN	NaN	NaN	64.353	1	66.609	66.109	67.109	2.2556								NaN	NaN	NaN	0.024037
AFQYHSK	7	Unmodified	_AFQYHSK_					0	0	0	0	P00747;CON__P06868;Q5TEH5;A6PVI2;Q15195;Q02325	P00747	P00747	PLG;PLGLA;PLGLB1	Plasminogen;Plasmin heavy chain A;Activation peptide;Angiostatin;Plasmin heavy chain A, short form;Plasmin light chain B;Plasminogen-like protein A;Plasminogen-like protein B	MULTI-MSMS	S11880_166_Ejaife_1_210422	1	1	446.924	3	294.149	879.424	92569.9	-1.0568	-0.00031087	519380	152.78	519380	152.77	446.924	39.858	0.56509	39.858	39.565	40.13	3.8147e-06					128	44	4	0.755001	0.000974564	0.0029401	0.024265
AFQYHSK	7	Unmodified	_AFQYHSK_					0	0	0	0	P00747;CON__P06868;Q5TEH5;A6PVI2;Q15195;Q02325	P00747	P00747	PLG;PLGLA;PLGLB1	Plasminogen;Plasmin heavy chain A;Activation peptide;Angiostatin;Plasmin heavy chain A, short form;Plasmin light chain B;Plasminogen-like protein A;Plasminogen-like protein B	MULTI-MSMS	S11881_167_Ejaife_2_210422	1	2	446.923	3	294.149	879.424	93224.6	-1.0967	-0.00032259	519380	152.78	519380	152.77	446.924	38.707	0.49455	39.959	39.742	40.236	1.2525					91	39	3	0.47385	0.000215026	0.000540221	0.022524
AFQYHSK	7	Unmodified	_AFQYHSK_					0	0	0	0	P00747;CON__P06868;Q5TEH5;A6PVI2;Q15195;Q02325	P00747	P00747	PLG;PLGLA;PLGLB1	Plasminogen;Plasmin heavy chain A;Activation peptide;Angiostatin;Plasmin heavy chain A, short form;Plasmin light chain B;Plasminogen-like protein A;Plasminogen-like protein B	MULTI-MSMS	S11882_168_Ejaife_3_210422	1	3	446.923	3	294.149	879.424	91226.4	-0.62498	-0.00018384	519380	152.78	519380	152.78	446.924	38.606	0.6329	39.96	39.649	40.282	1.3538					145	44	4	0.956986	0.00373298	0.0111711	0.0096459
AFVLSSVDELEQQR	14	Unmodified	_AFVLSSVDELEQQR_					0	0	0	0	P04275	P04275	P04275	VWF	von Willebrand factor;von Willebrand antigen 2	MULTI-MSMS	S11880_166_Ejaife_1_210422	1	1	617.668	3	540.946	1619.82	77978.5	-0.73771	-0.00039906	141210	76.388	141210	76.388	617.334	104.82	0.62817	104.82	104.48	105.1	0					36	16	3	0.95869	0.000837874	0.00951016	0.00060095
AFVLSSVDELEQQR	14	Unmodified	_AFVLSSVDELEQQR_					0	0	0	0	P04275	P04275	P04275	VWF	von Willebrand factor;von Willebrand antigen 2	MULTI-MATCH	S11881_167_Ejaife_2_210422	1	2		3	540.946	1619.82	79545.7	-0.919	-0.00049713	141210	76.388	141210	76.387	617.334	101.75	0.6595	104.81	104.45	105.11	3.0568	0.017306	-0.00042543	NaN	53.754	27	15	3	NaN	NaN	NaN	NaN
AFVLSSVDELEQQR	14	Unmodified	_AFVLSSVDELEQQR_					0	0	0	0	P04275	P04275	P04275	VWF	von Willebrand factor;von Willebrand antigen 2	MULTI-MATCH	S11882_168_Ejaife_3_210422	1	3		3	540.946	1619.82	80830.9	-0.47526	-0.00025709	141210	76.388	141210	76.388	617.668	101.29	0.62138	104.74	104.36	104.98	3.458	-0.046476	0.00099127	NaN	53.754	16	13	2	NaN	NaN	NaN	NaN
AGAEPASER	9	Unmodified	_AGAEPASER_					0	0	0	0	P01042-2;P01042-3	P01042-2	P01042-2	KNG1	Kininogen-1;Kininogen-1 heavy chain;T-kinin;Bradykinin;Lysyl-bradykinin;Kininogen-1 light chain;Low molecular weight growth-promoting factor	MULTI-MSMS	S11880_166_Ejaife_1_210422	1	1	558.796	2	444.215	886.414	80937.4	-1.7395	-0.0007727	257940	114.58	257940	114.58	558.797	16.295	0.96971	16.295	15.966	16.936	-1.9073e-06					240	88	3	0.879355	0.00317865	0.0726065	0.024025
AGAEPASER	9	Unmodified	_AGAEPASER_					0	0	0	0	P01042-2;P01042-3	P01042-2	P01042-2	KNG1	Kininogen-1;Kininogen-1 heavy chain;T-kinin;Bradykinin;Lysyl-bradykinin;Kininogen-1 light chain;Low molecular weight growth-promoting factor	MULTI-MSMS	S11881_167_Ejaife_2_210422	1	2	558.795	2	444.215	886.414	80712.8	-1.3229	-0.00058765	257940	114.58	257940	114.58	558.796	15.495	0.92911	15.946	15.662	16.591	0.45063					240	79	5	0.770768	0.00242653	0.0445562	0.028164
AGAEPASER	9	Unmodified	_AGAEPASER_					0	0	0	0	P01042-2;P01042-3	P01042-2	P01042-2	KNG1	Kininogen-1;Kininogen-1 heavy chain;T-kinin;Bradykinin;Lysyl-bradykinin;Kininogen-1 light chain;Low molecular weight growth-promoting factor	MULTI-MATCH	S11882_168_Ejaife_3_210422	1	3		2	444.215	886.414	80893.4	-2.2836	-0.0010144	257940	114.58	257940	114.58	558.797	15.833	0.97776	16.285	15.912	16.89	0.45197	0.11001	0.0003687	NaN	79.116	253	80	5	NaN	NaN	NaN	NaN
AGAFCLSEDAGLGISSTASLR	21	Unmodified	_AGAFCLSEDAGLGISSTASLR_					0	0	0	0	P01023;P20742;P20742-2	P01023;P20742	P01023	A2M;PZP	Alpha-2-macroglobulin;Pregnancy zone protein	MSMS	S11880_166_Ejaife_1_210422	1	1	771.397	3	695.009	2082.01	NaN	NaN	NaN	NaN	NaN	NaN	NaN	NaN	109.51	1	109.51	109.01	110.01	7.6294e-06								NaN	NaN	NaN	0.0017507
AGAFCLSEDAGLGISSTASLR	21	Unmodified	_AGAFCLSEDAGLGISSTASLR_					0	0	0	0	P01023;P20742;P20742-2	P01023;P20742	P01023	A2M;PZP	Alpha-2-macroglobulin;Pregnancy zone protein	MULTI-MSMS	S11882_168_Ejaife_3_210422	1	3	771.731	3	695.009	2082.01	70695.6	-0.36724	-0.00025524	109910	76.388	109910	76.387	772.065	106.21	2.2271	109.76	108.87	111.1	3.5582					154	56	4	0.312979	0.000446005	0.0277467	0.00035041
AGAFCLSEDAGLGISSTASLR	21	Unmodified	_AGAFCLSEDAGLGISSTASLR_					0	0	0	0	P01023;P20742;P20742-2	P01023;P20742	P01023	A2M;PZP	Alpha-2-macroglobulin;Pregnancy zone protein	MULTI-MATCH	S11881_167_Ejaife_2_210422	1	2		3	695.009	2082.01	72691.6	-0.63544	-0.00044164	109910	76.387	109910	76.387	771.731	106.9	2.3058	110.06	109.06	111.37	3.1571	0.14734	-0.00056179	NaN	45.094	128	55	3	NaN	NaN	NaN	NaN
AGALNSNDAFVLK	13	Unmodified	_AGALNSNDAFVLK_					0	0	0	0	P06396;A0A0A0MS51;A0A0A0MT01;P06396-2;P06396-4;P06396-3;CON__Q3SX14	P06396	P06396	GSN	Gelsolin	MULTI-MSMS	S11880_166_Ejaife_1_210422	1	1	593.345	3	440.57	1318.69	79647.2	-0.62226	-0.00027415	346770	152.78	346770	152.77	593.679	91.994	0.50481	91.994	91.771	92.276	0					40	19	3	0.967632	0.000449119	0.00306773	8.8713e-06
AGALNSNDAFVLK	13	Unmodified	_AGALNSNDAFVLK_					0	0	0	0	P06396;A0A0A0MS51;A0A0A0MT01;P06396-2;P06396-4;P06396-3;CON__Q3SX14	P06396	P06396	GSN	Gelsolin	MULTI-MSMS	S11881_167_Ejaife_2_210422	1	2	593.344	3	440.57	1318.69	79805.7	-0.77241	-0.0003403	346770	152.77	346770	152.77	593.345	89.127	0.31269	91.883	91.737	92.05	2.7561					28	13	3	0.790379	0.000234035	0.00200878	0.00021541
AGALNSNDAFVLK	13	Unmodified	_AGALNSNDAFVLK_					0	0	0	0	P06396;A0A0A0MS51;A0A0A0MT01;P06396-2;P06396-4;P06396-3;CON__Q3SX14	P06396	P06396	GSN	Gelsolin	MSMS	S11881_167_Ejaife_2_210422	1	2	889.512	2	660.351	1318.69	NaN	NaN	NaN	NaN	NaN	NaN	NaN	NaN	89.048	1	91.804	91.304	92.304	2.7561								NaN	NaN	NaN	0.021342
AGALNSNDAFVLK	13	Unmodified	_AGALNSNDAFVLK_					0	0	0	0	P06396;A0A0A0MS51;A0A0A0MT01;P06396-2;P06396-4;P06396-3;CON__Q3SX14	P06396	P06396	GSN	Gelsolin	MULTI-MSMS	S11882_168_Ejaife_3_210422	1	3	593.679	3	440.57	1318.69	88443.5	-0.99758	-0.00043951	346770	152.78	346770	152.77	593.679	88.693	0.30393	91.75	91.672	91.976	3.0572					25	12	3	0.678408	0.000318739	0.00386358	0.00055939
AGDFLEANYMNLQR	14	Oxidation (M)	_AGDFLEANYM(ox)NLQR_		AGDFLEANYM(1)NLQR		AGDFLEANYM(92.86)NLQR	0	0	1	0	P01024;M0R0Q9	P01024	P01024	C3	Complement C3;Complement C3 beta chain;C3-beta-c;Complement C3 alpha chain;C3a anaphylatoxin;Acylation stimulating protein;Complement C3b alpha chain;Complement C3c alpha chain fragment 1;Complement C3dg fragment;Complement C3g fragment;Complement C3d fragment;Complement C3f fragment;Complement C3c alpha chain fragment 2	MULTI-MSMS	S11880_166_Ejaife_1_210422	1	1	629.981	3	553.259	1656.76	76471.4	-0.29989	-0.00016592	138070	76.387	138070	76.387	629.647	90.046	1.3138	90.046	89.459	90.773	0					192	57	5	0.989074	0.00371103	0.0114802	0.0001782
AGDFLEANYMNLQR	14	Oxidation (M)	_AGDFLEANYM(ox)NLQR_		AGDFLEANYM(1)NLQR		AGDFLEANYM(60.35)NLQR	0	0	1	0	P01024;M0R0Q9	P01024	P01024	C3	Complement C3;Complement C3 beta chain;C3-beta-c;Complement C3 alpha chain;C3a anaphylatoxin;Acylation stimulating protein;Complement C3b alpha chain;Complement C3c alpha chain fragment 1;Complement C3dg fragment;Complement C3g fragment;Complement C3d fragment;Complement C3f fragment;Complement C3c alpha chain fragment 2	MULTI-MSMS	S11881_167_Ejaife_2_210422	1	2	629.647	3	553.259	1656.76	75806.9	-0.94511	-0.00052289	138070	76.387	138070	76.387	629.647	87.53	1.0046	90.186	89.77	90.774	2.6559					145	45	5	0.540567	0.000514681	0.001326	0.0014353
AGDFLEANYMNLQR	14	Oxidation (M)	_AGDFLEANYM(ox)NLQR_		AGDFLEANYM(1)NLQR		AGDFLEANYM(52.89)NLQR	0	0	1	0	P01024;M0R0Q9	P01024	P01024	C3	Complement C3;Complement C3 beta chain;C3-beta-c;Complement C3 alpha chain;C3a anaphylatoxin;Acylation stimulating protein;Complement C3b alpha chain;Complement C3c alpha chain fragment 1;Complement C3dg fragment;Complement C3g fragment;Complement C3d fragment;Complement C3f fragment;Complement C3c alpha chain fragment 2	MULTI-MSMS	S11882_168_Ejaife_3_210422	1	3	629.648	3	553.259	1656.76	75949.5	-0.48551	-0.00026861	138070	76.387	138070	76.387	629.981	87.093	1.0175	90.15	89.831	90.848	3.0572					121	36	5	0.826417	0.00105543	0.00317027	0.0051041
AGDFLEANYMNLQR	14	Unmodified	_AGDFLEANYMNLQR_					0	0	0	0	P01024;M0R0Q9	P01024	P01024	C3	Complement C3;Complement C3 beta chain;C3-beta-c;Complement C3 alpha chain;C3a anaphylatoxin;Acylation stimulating protein;Complement C3b alpha chain;Complement C3c alpha chain fragment 1;Complement C3dg fragment;Complement C3g fragment;Complement C3d fragment;Complement C3f fragment;Complement C3c alpha chain fragment 2	MULTI-MSMS	S11880_166_Ejaife_1_210422	1	1	624.315	3	547.928	1640.76	78295.4	-0.67895	-0.00037201	139410	76.387	139410	76.387	624.65	102.32	0.701	102.32	101.99	102.69	7.6294e-06					57	24	3	0.896771	0.00114235	0.00433149	3.329e-10
AGDFLEANYMNLQR	14	Unmodified	_AGDFLEANYMNLQR_					0	0	0	0	P01024;M0R0Q9	P01024	P01024	C3	Complement C3;Complement C3 beta chain;C3-beta-c;Complement C3 alpha chain;C3a anaphylatoxin;Acylation stimulating protein;Complement C3b alpha chain;Complement C3c alpha chain fragment 1;Complement C3dg fragment;Complement C3g fragment;Complement C3d fragment;Complement C3f fragment;Complement C3c alpha chain fragment 2	MSMS	S11880_166_Ejaife_1_210422	1	1	935.969	2	821.388	1640.76	NaN	NaN	NaN	NaN	NaN	NaN	NaN	NaN	102.42	1	102.42	101.92	102.92	7.6294e-06								NaN	NaN	NaN	0.019267
AGDFLEANYMNLQR	14	Unmodified	_AGDFLEANYMNLQR_					0	0	0	0	P01024;M0R0Q9	P01024	P01024	C3	Complement C3;Complement C3 beta chain;C3-beta-c;Complement C3 alpha chain;C3a anaphylatoxin;Acylation stimulating protein;Complement C3b alpha chain;Complement C3c alpha chain fragment 1;Complement C3dg fragment;Complement C3g fragment;Complement C3d fragment;Complement C3f fragment;Complement C3c alpha chain fragment 2	MULTI-MSMS	S11881_167_Ejaife_2_210422	1	2	624.315	3	547.928	1640.76	78741.6	-0.75357	-0.0004129	139410	76.387	139410	76.387	624.65	99.295	0.72213	102.35	102.07	102.79	3.0568					56	22	3	0.687743	0.000930831	0.00429126	7.5543e-08
AGDFLEANYMNLQR	14	Unmodified	_AGDFLEANYMNLQR_					0	0	0	0	P01024;M0R0Q9	P01024	P01024	C3	Complement C3;Complement C3 beta chain;C3-beta-c;Complement C3 alpha chain;C3a anaphylatoxin;Acylation stimulating protein;Complement C3b alpha chain;Complement C3c alpha chain fragment 1;Complement C3dg fragment;Complement C3g fragment;Complement C3d fragment;Complement C3f fragment;Complement C3c alpha chain fragment 2	MULTI-MSMS	S11882_168_Ejaife_3_210422	1	3	624.315	3	547.928	1640.76	77871.9	-1.0155	-0.00055644	139410	76.388	139410	76.387	624.65	99.027	0.79395	102.38	101.93	102.72	3.3578					71	27	3	0.744173	0.00115154	0.00550205	2.4471e-05
AGEQVTYTCATYYK	14	Unmodified	_AGEQVTYTCATYYK_					0	0	0	0	P08603	P08603	P08603	CFH	Complement factor H	MULTI-MSMS	S11882_168_Ejaife_3_210422	1	3	705.027	3	552.252	1653.73	73655.9	-0.69712	-0.00038498	276640	152.78	276640	152.78	705.362	70.359	0.47424	72.915	72.643	73.117	2.5562					71	20	5	0.960202	0.00123572	0.0026562	1.5879e-07
AGEQVTYTCATYYK	14	Unmodified	_AGEQVTYTCATYYK_					0	0	0	0	P08603	P08603	P08603	CFH	Complement factor H	MULTI-MATCH	S11880_166_Ejaife_1_210422	1	1		3	552.252	1653.73	73618.6	-0.67638	-0.00037353	276640	152.78	276640	152.78	705.362	72.979	0.44289	72.979	72.677	73.12	0	0.021141	-0.00014796	NaN	106.58	50	26	3	NaN	NaN	NaN	NaN
AGEQVTYTCATYYK	14	Unmodified	_AGEQVTYTCATYYK_					0	0	0	0	P08603	P08603	P08603	CFH	Complement factor H	MULTI-MATCH	S11881_167_Ejaife_2_210422	1	2		3	552.252	1653.73	74311.8	-1.0531	-0.00058156	276640	152.78	276640	152.78	705.028	70.724	0.29967	72.979	72.76	73.06	2.2549	0.021599	0.00078263	NaN	106.58	22	16	2	NaN	NaN	NaN	NaN
AGEVQEPELR	10	Unmodified	_AGEVQEPELR_					0	0	0	0	P25311	P25311	P25311	AZGP1	Zinc-alpha-2-glycoprotein	MULTI-MSMS	S11880_166_Ejaife_1_210422	1	1	678.869	2	564.288	1126.56	76059.4	-0.77417	-0.00043686	203060	114.58	203050	114.58	678.87	50.459	0.71098	50.459	50.126	50.837	0					84	31	4	0.597954	0.000335201	0.00289024	0.0041633
AGEVQEPELR	10	Unmodified	_AGEVQEPELR_					0	0	0	0	P25311	P25311	P25311	AZGP1	Zinc-alpha-2-glycoprotein	MULTI-MSMS	S11881_167_Ejaife_2_210422	1	2	678.869	2	564.288	1126.56	75860.8	-0.97596	-0.00055072	203050	114.58	203050	114.58	678.869	48.77	0.67363	50.323	50.113	50.787	1.5532					74	31	3	0.961837	0.000530327	0.00316777	0.011312
AGEVQEPELR	10	Unmodified	_AGEVQEPELR_					0	0	0	0	P25311	P25311	P25311	AZGP1	Zinc-alpha-2-glycoprotein	MULTI-MSMS	S11882_168_Ejaife_3_210422	1	3	678.87	2	564.288	1126.56	75829.3	-0.30454	-0.00017185	203050	114.58	203050	114.58	678.87	48.744	0.68629	50.499	50.081	50.767	1.7546					67	26	4	0.676453	0.00103965	0.00955802	0.0031393
AGHIAWTSSGK	11	Unmodified	_AGHIAWTSSGK_					0	0	0	0	P04114	P04114	P04114	APOB	Apolipoprotein B-100;Apolipoprotein B-48	MULTI-MSMS	S11880_166_Ejaife_1_210422	1	1	524.968	3	372.193	1113.56	82596.9	-0.37293	-0.0001388	410470	152.78	410470	152.78	524.968	49.477	0.69787	49.477	49.182	49.88	-3.8147e-06					98	31	4	0.809825	0.00448757	0.0247902	0.001899
AGHIAWTSSGK	11	Unmodified	_AGHIAWTSSGK_					0	0	0	0	P04114	P04114	P04114	APOB	Apolipoprotein B-100;Apolipoprotein B-48	MULTI-MSMS	S11881_167_Ejaife_2_210422	1	2	524.967	3	372.193	1113.56	84219.1	-1.1954	-0.00044492	410470	152.78	410470	152.77	524.968	47.921	0.62226	49.474	49.166	49.789	1.5532					77	29	4	0.744874	0.00282274	0.018228	0.0016153
AGHIAWTSSGK	11	Unmodified	_AGHIAWTSSGK_					0	0	0	0	P04114	P04114	P04114	APOB	Apolipoprotein B-100;Apolipoprotein B-48	MULTI-MSMS	S11882_168_Ejaife_3_210422	1	3	524.968	3	372.193	1113.56	83483.7	-0.27019	-0.00010056	410470	152.78	410470	152.78	524.968	47.717	0.61539	49.371	49.056	49.671	1.6544					101	29	6	0.792838	0.00655859	0.0242709	0.001734
AGLHYK	6	Unmodified	_AGLHYK_					0	0	0	0	Q96GJ1-3;Q96GJ1-2;Q96GJ1	Q96GJ1-3	Q96GJ1-3	TRMT2B	tRNA (uracil(54)-C(5))-methyltransferase homolog	MULTI-MSMS	S11880_166_Ejaife_1_210422	1	1	382.906	3	230.131	687.37	100575	-1.2781	-0.00029414	663860	152.78	663860	152.78	382.906	34.658	0.41709	34.658	34.422	34.839	0					79	34	3	0.321055	0.000584082	0.00476483	0.023836
AGLHYK	6	Unmodified	_AGLHYK_					0	0	0	0	Q96GJ1-3;Q96GJ1-2;Q96GJ1	Q96GJ1-3	Q96GJ1-3	TRMT2B	tRNA (uracil(54)-C(5))-methyltransferase homolog	MULTI-MATCH	S11881_167_Ejaife_2_210422	1	2		3	230.131	687.37	101630	-1.0704	-0.00024632	663860	152.78	663860	152.78	382.906	33.549	0.43024	34.701	34.427	34.858	1.1523	0.030434	-6.208e-05	NaN	59.818	60	34	2	NaN	NaN	NaN	NaN
AGLHYK	6	Unmodified	_AGLHYK_					0	0	0	0	Q96GJ1-3;Q96GJ1-2;Q96GJ1	Q96GJ1-3	Q96GJ1-3	TRMT2B	tRNA (uracil(54)-C(5))-methyltransferase homolog	MULTI-MATCH	S11882_168_Ejaife_3_210422	1	3		3	230.131	687.37	100739	-0.42755	-9.8393e-05	663860	152.78	663860	152.78	382.906	33.5	0.49118	34.653	34.354	34.845	1.1534	-0.017475	-9.6363e-05	NaN	59.818	88	39	3	NaN	NaN	NaN	NaN
AGLQAFFQVQECNK	14	Unmodified	_AGLQAFFQVQECNK_					0	0	0	0	P00450;E9PFZ2;H7C5R1	P00450	P00450	CP	Ceruloplasmin	MSMS	S11881_167_Ejaife_2_210422	1	2	700.042	3	547.268	1638.78	NaN	NaN	NaN	NaN	NaN	NaN	NaN	NaN	104.09	1	107.14	106.64	107.64	3.0568								NaN	NaN	NaN	0.0052596
AGLQAFFQVQECNK	14	Unmodified	_AGLQAFFQVQECNK_					0	0	0	0	P00450;E9PFZ2;H7C5R1	P00450	P00450	CP	Ceruloplasmin	MULTI-MSMS	S11882_168_Ejaife_3_210422	1	3	700.377	3	547.268	1638.78	74267.5	-0.87326	-0.00047791	279160	152.78	279160	152.77	700.378	103.67	0.55628	107.13	106.76	107.31	3.458					39	17	3	0.868924	0.00158332	0.0243886	0.00026787
AGLQAFFQVQECNK	14	Unmodified	_AGLQAFFQVQECNK_					0	0	0	0	P00450;E9PFZ2;H7C5R1	P00450	P00450	CP	Ceruloplasmin	MULTI-MATCH	S11881_167_Ejaife_2_210422	1	2		3	547.268	1638.78	74495.5	-1.3723	-0.00075099	279160	152.77	279160	152.77	700.712	104.05	0.36214	107.1	106.81	107.17	3.0568	-0.014599	-0.00021889	NaN	90.731	17	8	3	NaN	NaN	NaN	NaN
AGVETTK	7	Unmodified	_AGVETTK_					0	0	0	0	A0A0B4J231;B9A064;P0CG04	A0A0B4J231	A0A0B4J231	IGLL5;IGLC1	Immunoglobulin lambda-like polypeptide 5;Ig lambda-1 chain C regions	MULTI-MSMS	S11880_166_Ejaife_1_210422	1	1	582.355	2	353.193	704.37	80474.1	-1.255	-0.00044324	648830	229.16	648830	229.16	582.355	35.744	0.53711	35.744	35.49	36.027	0					78	24	4	0.954649	0.00425627	0.040253	0.02104
AGVETTK	7	Unmodified	_AGVETTK_					0	0	0	0	A0A0B4J231;B9A064;P0CG04	A0A0B4J231	A0A0B4J231	IGLL5;IGLC1	Immunoglobulin lambda-like polypeptide 5;Ig lambda-1 chain C regions	MULTI-MATCH	S11881_167_Ejaife_2_210422	1	2		2	353.193	704.37	80688.5	-1.3787	-0.00048696	648830	229.16	648830	229.16	582.356	34.505	0.52985	35.657	35.47	36	1.1523	-0.068094	-7.0571e-05	NaN	119.89	67	20	5	NaN	NaN	NaN	NaN
AGVETTK	7	Unmodified	_AGVETTK_					0	0	0	0	A0A0B4J231;B9A064;P0CG04	A0A0B4J231	A0A0B4J231	IGLL5;IGLC1	Immunoglobulin lambda-like polypeptide 5;Ig lambda-1 chain C regions	MULTI-MATCH	S11882_168_Ejaife_3_210422	1	3		2	353.193	704.37	80186.2	-1.5129	-0.00053433	648830	229.16	648830	229.16	582.356	34.521	0.50355	35.775	35.539	36.043	1.2536	0.049418	0.00040682	NaN	119.89	78	25	4	NaN	NaN	NaN	NaN
AGVETTKPSK	10	Unmodified	_AGVETTKPSK_					0	0	0	1	A0A0B4J231;B9A064;P0CG04	A0A0B4J231	A0A0B4J231	IGLL5;IGLC1	Immunoglobulin lambda-like polypeptide 5;Ig lambda-1 chain C regions	MULTI-MSMS	S11880_166_Ejaife_1_210422	1	1	427.017	4	255.145	1016.55	92601.4	-1.2633	-0.00032232	673630	171.87	673620	171.87	427.017	42.295	0.46588	42.295	42.083	42.549	-3.8147e-06					115	40	4	0.828107	0.000395658	0.00146041	0.00063431
AGVETTKPSK	10	Unmodified	_AGVETTKPSK_					0	0	0	1	A0A0B4J231;B9A064;P0CG04	A0A0B4J231	A0A0B4J231	IGLL5;IGLC1	Immunoglobulin lambda-like polypeptide 5;Ig lambda-1 chain C regions	MULTI-MSMS	S11880_166_Ejaife_1_210422	1	1	569.02	3	339.857	1016.55	79988.1	-0.79446	-0.00027	674290	229.16	674290	229.16	569.02	42.315	0.99362	42.315	41.983	42.977	0					303	70	6	0.814384	0.0405763	0.220498	0.0016453
AGVETTKPSK	10	Unmodified	_AGVETTKPSK_					0	0	0	1	A0A0B4J231;B9A064;P0CG04	A0A0B4J231	A0A0B4J231	IGLL5;IGLC1	Immunoglobulin lambda-like polypeptide 5;Ig lambda-1 chain C regions	MULTI-MSMS	S11881_167_Ejaife_2_210422	1	2	569.02	3	339.857	1016.55	80283	-1.2615	-0.00042873	674290	229.16	674290	229.16	569.02	40.762	0.6552	42.115	41.885	42.54	1.3528					197	53	5	0.840818	0.0055326	0.00689391	0.001439
AGVETTKPSK	10	Unmodified	_AGVETTKPSK_					0	0	0	1	A0A0B4J231;B9A064;P0CG04	A0A0B4J231	A0A0B4J231	IGLL5;IGLC1	Immunoglobulin lambda-like polypeptide 5;Ig lambda-1 chain C regions	MULTI-MSMS	S11881_167_Ejaife_2_210422	1	2	427.017	4	255.145	1016.55	89782.1	-0.93985	-0.0002398	673630	171.87	673620	171.87	427.017	40.815	0.36599	42.168	41.999	42.365	1.3528					58	27	3	0.849927	0.000448479	0.00161715	0.0012095
AGVETTKPSK	10	Unmodified	_AGVETTKPSK_					0	0	0	1	A0A0B4J231;B9A064;P0CG04	A0A0B4J231	A0A0B4J231	IGLL5;IGLC1	Immunoglobulin lambda-like polypeptide 5;Ig lambda-1 chain C regions	MULTI-MATCH	S11882_168_Ejaife_3_210422	1	3		3	339.857	1016.55	80209.4	-0.93525	-0.00031785	674290	229.16	674290	229.16	569.02	40.666	0.71319	42.12	41.893	42.606	1.454	-0.063471	0.00013737	NaN	83.397	209	57	6	NaN	NaN	NaN	NaN
AGVETTKPSK	10	Unmodified	_AGVETTKPSK_					0	0	0	1	A0A0B4J231;B9A064;P0CG04	A0A0B4J231	A0A0B4J231	IGLL5;IGLC1	Immunoglobulin lambda-like polypeptide 5;Ig lambda-1 chain C regions	MULTI-MATCH	S11882_168_Ejaife_3_210422	1	3		4	255.145	1016.55	92435	-1.0023	-0.00025574	673630	171.87	673620	171.87	427.017	40.681	0.35894	42.135	41.936	42.295	1.454	-0.064537	-0.00017135	NaN	96.89	67	27	4	NaN	NaN	NaN	NaN
AGVETTTPSK	10	Unmodified	_AGVETTTPSK_					0	0	0	0	P0DOY3;P0DOY2	P0DOY3	P0DOY3			MULTI-MSMS	S11880_166_Ejaife_1_210422	1	1	724.921	2	495.759	989.503	72619.2	-1.6057	-0.00079604	462250	229.16	462250	229.16	724.922	44.67	0.9613	44.67	44.369	45.33	0					232	65	6	0.889881	0.000612734	0.00943511	0.0011341
AGVETTTPSK	10	Unmodified	_AGVETTTPSK_					0	0	0	0	P0DOY3;P0DOY2	P0DOY3	P0DOY3			MULTI-MSMS	S11880_166_Ejaife_1_210422	1	1	483.616	3	330.842	989.503	86503	-1.1312	-0.00037425	461780	152.78	461780	152.78	483.617	44.696	0.82757	44.696	44.369	45.196	0					185	54	6	0.974561	0.00799765	0.0625384	0.00068544
AGVETTTPSK	10	Unmodified	_AGVETTTPSK_					0	0	0	0	P0DOY3;P0DOY2	P0DOY3	P0DOY3			MULTI-MSMS	S11881_167_Ejaife_2_210422	1	2	724.921	2	495.759	989.503	72179.7	-2.2002	-0.0010908	462250	229.16	462250	229.16	724.922	43.126	0.96043	44.579	44.298	45.258	1.453					221	63	6	0.948785	0.0016758	0.025715	2.5053e-08
AGVETTTPSK	10	Unmodified	_AGVETTTPSK_					0	0	0	0	P0DOY3;P0DOY2	P0DOY3	P0DOY3			MULTI-MSMS	S11881_167_Ejaife_2_210422	1	2	483.951	3	330.842	989.503	86247.2	-1.2597	-0.00041677	461780	152.78	461780	152.77	483.617	43.201	0.71185	44.654	44.298	45.01	1.453					169	44	6	0.774014	0.000373225	0.000771953	0.00058903
AGVETTTPSK	10	Unmodified	_AGVETTTPSK_					0	0	0	0	P0DOY3;P0DOY2	P0DOY3	P0DOY3			MULTI-MSMS	S11882_168_Ejaife_3_210422	1	3	724.921	2	495.759	989.503	71955.7	-1.48	-0.0007337	462250	229.16	462250	229.16	724.922	42.981	0.96701	44.535	44.256	45.223	1.5542					196	59	6	0.742939	0.000594151	0.00842749	0.0033809
AGVETTTPSK	10	Unmodified	_AGVETTTPSK_					0	0	0	0	P0DOY3;P0DOY2	P0DOY3	P0DOY3			MULTI-MSMS	S11882_168_Ejaife_3_210422	1	3	483.617	3	330.842	989.503	86540.3	-0.95309	-0.00031532	461780	152.78	461780	152.77	483.617	43.009	0.68017	44.564	44.276	44.957	1.5542					154	39	6	0.946117	0.00359737	0.0242252	0.0006664
AHLDIAGSLEGHLR	14	Unmodified	_AHLDIAGSLEGHLR_					0	0	0	0	P04114	P04114	P04114	APOB	Apolipoprotein B-100;Apolipoprotein B-48	MULTI-MSMS	S11880_166_Ejaife_1_210422	1	1	430.494	4	372.953	1487.78	92646.8	-0.075252	-2.8065e-05	153610	57.291	153610	57.291	430.244	68.305	0.88789	68.305	67.849	68.737	0					121	36	4	0.978638	0.000874337	0.0207902	0.00032793
AHLDIAGSLEGHLR	14	Unmodified	_AHLDIAGSLEGHLR_					0	0	0	0	P04114	P04114	P04114	APOB	Apolipoprotein B-100;Apolipoprotein B-48	MULTI-MSMS	S11881_167_Ejaife_2_210422	1	2	430.494	4	372.953	1487.78	92109.8	-0.77896	-0.00029051	153610	57.29	153610	57.29	430.244	66.151	0.85633	68.306	67.988	68.845	2.1547					74	32	3	0.981764	0.00123273	0.0143755	0.00021694
AHLDIAGSLEGHLR	14	Unmodified	_AHLDIAGSLEGHLR_					0	0	0	0	P04114	P04114	P04114	APOB	Apolipoprotein B-100;Apolipoprotein B-48	MULTI-MSMS	S11882_168_Ejaife_3_210422	1	3	430.495	4	372.953	1487.78	92627.7	-0.31883	-0.00011891	153610	57.29	153610	57.29	430.244	65.818	1.3822	68.174	67.849	69.231	2.3558					122	58	4	0.944536	0.00175438	0.00771077	0.00024145
AHLNIK	6	Unmodified	_AHLNIK_					0	0	0	0	P04114	P04114	P04114	APOB	Apolipoprotein B-100;Apolipoprotein B-48	MULTI-MSMS	S11880_166_Ejaife_1_210422	1	1	385.253	3	232.478	694.413	96613.6	-1.4909	-0.00034661	657160	152.78	657160	152.77	385.253	41.056	0.59938	41.056	40.784	41.383	0					118	45	3	0.602457	0.00122923	0.00387826	0.017998
AHLNIK	6	Unmodified	_AHLNIK_					0	0	0	0	P04114	P04114	P04114	APOB	Apolipoprotein B-100;Apolipoprotein B-48	MULTI-MSMS	S11881_167_Ejaife_2_210422	1	2	385.253	3	232.478	694.413	97848.1	-1.3106	-0.0003047	657160	152.78	657160	152.77	385.253	39.76	0.51132	41.013	40.755	41.267	1.2525					74	30	3	0.775048	0.00176376	0.0100301	0.013903
AHLNIK	6	Unmodified	_AHLNIK_					0	0	0	0	P04114	P04114	P04114	APOB	Apolipoprotein B-100;Apolipoprotein B-48	MULTI-MSMS	S11882_168_Ejaife_3_210422	1	3	385.253	3	232.478	694.413	97877.6	-0.52555	-0.00012218	657160	152.78	657160	152.77	385.253	39.583	0.62981	40.936	40.643	41.272	1.3538					132	50	3	0.575407	0.00103312	0.00879117	0.018841
AHVSFK	6	Unmodified	_AHVSFK_					0	0	0	0	Q5T985;P19823;Q5T987	Q5T985	Q5T985	ITIH2	Inter-alpha-trypsin inhibitor heavy chain H2	MULTI-MSMS	S11880_166_Ejaife_1_210422	1	1	382.906	3	230.131	687.37	97207.8	-1.7304	-0.00039823	663860	152.78	663860	152.78	382.906	40.408	0.69628	40.408	40.152	40.848	0					134	41	4	0.979431	0.00322065	0.00604721	0.011297
AHVSFK	6	Unmodified	_AHVSFK_					0	0	0	0	Q5T985;P19823;Q5T987	Q5T985	Q5T985	ITIH2	Inter-alpha-trypsin inhibitor heavy chain H2	MULTI-MSMS	S11881_167_Ejaife_2_210422	1	2	382.906	3	230.131	687.37	98424.6	-1.321	-0.000304	663860	152.78	663860	152.78	382.906	39.175	0.73709	40.427	40.119	40.856	1.2525					111	42	4	0.831419	0.00204241	0.0118482	0.024343
AHVSFK	6	Unmodified	_AHVSFK_					0	0	0	0	Q5T985;P19823;Q5T987	Q5T985	Q5T985	ITIH2	Inter-alpha-trypsin inhibitor heavy chain H2	MULTI-MSMS	S11882_168_Ejaife_3_210422	1	3	382.906	3	230.131	687.37	96915.1	-0.41472	-9.544e-05	663860	152.78	663860	152.78	382.906	39.028	0.62343	40.381	40.094	40.718	1.3538					107	37	4	0.977988	0.00285043	0.0141971	0.021582
AHVSFKPTVAQQR	13	Unmodified	_AHVSFKPTVAQQR_					0	0	0	1	Q5T985;P19823;Q5T987	Q5T985	Q5T985	ITIH2	Inter-alpha-trypsin inhibitor heavy chain H2	MULTI-MSMS	S11880_166_Ejaife_1_210422	1	1	482.537	4	367.956	1467.79	88338.4	-1.1299	-0.00041574	311400	114.58	311400	114.58	482.538	44.162	0.67053	44.162	43.815	44.486	0					129	34	5	0.656056	0.0020453	0.0126139	2.5558e-05
AHVSFKPTVAQQR	13	Unmodified	_AHVSFKPTVAQQR_					0	0	0	1	Q5T985;P19823;Q5T987	Q5T985	Q5T985	ITIH2	Inter-alpha-trypsin inhibitor heavy chain H2	MULTI-MSMS	S11882_168_Ejaife_3_210422	1	3	482.537	4	367.956	1467.79	88139.4	-0.96226	-0.00035407	311400	114.58	311400	114.58	482.538	42.41	0.79011	43.864	43.574	44.364	1.454					140	39	5	0.865923	0.00492375	0.0217828	2.0755e-07
AHVSFKPTVAQQR	13	Unmodified	_AHVSFKPTVAQQR_					0	0	0	1	Q5T985;P19823;Q5T987	Q5T985	Q5T985	ITIH2	Inter-alpha-trypsin inhibitor heavy chain H2	MULTI-MATCH	S11881_167_Ejaife_2_210422	1	2		4	367.956	1467.79	88032.1	-0.99546	-0.00036629	311400	114.58	311400	114.58	482.537	42.569	0.70767	43.922	43.631	44.339	1.3528	-0.060561	-0.00037499	NaN	123.75	115	37	5	NaN	NaN	NaN	NaN
AHYGGFTVQNEANK	14	Unmodified	_AHYGGFTVQNEANK_					0	0	0	0	P02675;D6REL8	P02675	P02675	FGB	Fibrinogen beta chain;Fibrinopeptide B;Fibrinogen beta chain	MULTI-MSMS	S11880_166_Ejaife_1_210422	1	1	665.688	3	512.579	1534.72	76667.6	-0.97377	-0.00049914	298050	152.78	298050	152.77	665.689	52.927	0.59824	52.927	52.655	53.253	0					132	42	4	0.938991	0.000958987	0.000973719	7.6915e-08
AHYGGFTVQNEANK	14	Unmodified	_AHYGGFTVQNEANK_					0	0	0	0	P02675;D6REL8	P02675	P02675	FGB	Fibrinogen beta chain;Fibrinopeptide B;Fibrinogen beta chain	MULTI-MSMS	S11881_167_Ejaife_2_210422	1	2	665.353	3	512.579	1534.72	76137.9	-0.88507	-0.00045367	298050	152.78	298050	152.77	665.354	51.319	0.53864	52.972	52.702	53.241	1.6535					93	35	3	0.960509	0.000584684	0.00106333	7.0771e-08
AHYGGFTVQNEANK	14	Unmodified	_AHYGGFTVQNEANK_					0	0	0	0	P02675;D6REL8	P02675	P02675	FGB	Fibrinogen beta chain;Fibrinopeptide B;Fibrinogen beta chain	MULTI-MSMS	S11882_168_Ejaife_3_210422	1	3	665.689	3	512.579	1534.72	75041.5	-0.17372	-8.9043e-05	298050	152.78	298050	152.78	665.355	51.093	0.98083	52.848	52.392	53.373	1.7546					240	52	6	0.98407	0.00194585	0.0153728	1.0634e-07
AHYGGFTVQNEANK	14	Deamidation (NQ)	_AHYGGFTVQN(de)EANK_	AHYGGFTVQ(0.154)N(0.845)EANK		AHYGGFTVQ(-7.38)N(7.38)EAN(-33.1)K		0	1	0	0	P02675;D6REL8	P02675	P02675	FGB	Fibrinogen beta chain;Fibrinopeptide B;Fibrinogen beta chain	MULTI-MSMS	S11882_168_Ejaife_3_210422	1	3	665.683	3	512.907	1535.7	75882.4	0.019072	9.782e-06	297860	152.78	297860	152.78	665.683	54.509	0.49542	56.464	56.198	56.694	1.955					56	21	4	0.788629	0.000624646	0.00983387	0.00034458
AHYGGFTVQNEANK	14	Deamidation (NQ)	_AHYGGFTVQN(de)EANK_	AHYGGFTVQ(0.016)N(0.984)EANK		AHYGGFTVQ(-17.89)N(17.89)EAN(-41.63)K		0	1	0	0	P02675;D6REL8	P02675	P02675	FGB	Fibrinogen beta chain;Fibrinopeptide B;Fibrinogen beta chain	MULTI-MSMS	S11882_168_Ejaife_3_210422	1	3	666.017	3	512.907	1535.7	75180	-0.17482	-8.9665e-05	297860	152.78	297860	152.78	666.017	55.488	0.73938	57.443	57.145	57.884	1.955					120	36	5	0.988961	0.00219613	0.0174225	1.3746e-08
AHYGGFTVQNEANK	14	Deamidation (NQ)	_AHYGGFTVQN(de)EANK_					0	1	0	0	P02675;D6REL8	P02675	P02675	FGB	Fibrinogen beta chain;Fibrinopeptide B;Fibrinogen beta chain	MULTI-MATCH	S11881_167_Ejaife_2_210422	1	2		3	512.907	1535.7	79011.6	-1.0365	-0.00053162	297860	152.77	297860	152.77	665.682	55.609	0.41151	57.463	57.352	57.763	1.854	0.0099392	-0.00075739	NaN	134.98	25	21	2	NaN	NaN	NaN	NaN
AIAANEADAVTLDAGLVYDAYLAPNNLK	28	Unmodified	_AIAANEADAVTLDAGLVYDAYLAPNNLK_					0	0	0	0	P02787;F8WCI6;C9JB55	P02787	P02787	TF	Serotransferrin	MULTI-MSMS	S11880_166_Ejaife_1_210422	1	1	1112.6	3	959.494	2875.46	59289.6	-1.5272	-0.0014654	159220	152.78	159220	152.77	1112.6	126.58	0.30752	126.58	126.42	126.72	0					19	5	6	0.227049	0.00140247	0.0172244	0.0030936
AIAANEADAVTLDAGLVYDAYLAPNNLK	28	Unmodified	_AIAANEADAVTLDAGLVYDAYLAPNNLK_					0	0	0	0	P02787;F8WCI6;C9JB55	P02787	P02787	TF	Serotransferrin	MULTI-MSMS	S11881_167_Ejaife_2_210422	1	2	1112.6	3	959.494	2875.46	60050.2	-1.8182	-0.0017446	159230	152.78	159220	152.77	1112.6	125.49	0.359	128.55	128.35	128.7	3.0568					23	6	5	0.485256	0.00148305	0.00819714	0.00027279
AIAANEADAVTLDAGLVYDAYLAPNNLK	28	Unmodified	_AIAANEADAVTLDAGLVYDAYLAPNNLK_					0	0	0	0	P02787;F8WCI6;C9JB55	P02787	P02787	TF	Serotransferrin	MULTI-MSMS	S11882_168_Ejaife_3_210422	1	3	1112.6	3	959.494	2875.46	58311.3	-0.76607	-0.00073504	159230	152.78	159220	152.77	1112.94	125.31	0.29844	128.57	128.46	128.76	3.2576					12	5	3	0.779799	0.00152165	0.00592815	3.9416e-06
AIDEDCSQYEPIPGSQK	17	Unmodified	_AIDEDCSQYEPIPGSQK_					0	0	0	0	P07357	P07357	P07357	C8A	Complement component C8 alpha chain	MULTI-MSMS	S11880_166_Ejaife_1_210422	1	1	799.067	3	646.291	1935.85	68874.9	0.083321	5.385e-05	236390	152.78	236390	152.78	799.401	78.473	0.56487	78.473	78.277	78.842	0					77	26	4	0.967588	0.000587874	0.00115236	3.5179e-11
AIDEDCSQYEPIPGSQK	17	Unmodified	_AIDEDCSQYEPIPGSQK_					0	0	0	0	P07357	P07357	P07357	C8A	Complement component C8 alpha chain	MSMS	S11881_167_Ejaife_2_210422	1	2	799.399	3	646.291	1935.85	NaN	NaN	NaN	NaN	NaN	NaN	NaN	NaN	75.839	1	78.194	77.694	78.694	2.3551								NaN	NaN	NaN	2.5434e-05
AIDEDCSQYEPIPGSQK	17	Unmodified	_AIDEDCSQYEPIPGSQK_					0	0	0	0	P07357	P07357	P07357	C8A	Complement component C8 alpha chain	MULTI-MSMS	S11882_168_Ejaife_3_210422	1	3	799.4	3	646.291	1935.85	68585.4	-0.95156	-0.00061498	236390	152.78	236390	152.77	799.735	75.695	0.45677	78.352	78.166	78.623	2.6564					79	25	4	0.905023	0.000655226	0.000732951	0.00014679
AIDEDCSQYEPIPGSQK	17	Unmodified	_AIDEDCSQYEPIPGSQK_					0	0	0	0	P07357	P07357	P07357	C8A	Complement component C8 alpha chain	MULTI-MATCH	S11881_167_Ejaife_2_210422	1	2		3	646.291	1935.85	68647.4	-0.77506	-0.00050092	236390	152.78	236390	152.77	799.066	75.958	0.42442	78.313	78.194	78.619	2.3551	-0.065877	-0.00019652	NaN	111.43	70	17	5	NaN	NaN	NaN	NaN
AIEDYINEFSVR	12	Unmodified	_AIEDYINEFSVR_					0	0	0	0	P02748;CON__Q3MHN2	P02748	P02748	C9	Complement component C9;Complement component C9a;Complement component C9b	MULTI-MSMS	S11880_166_Ejaife_1_210422	1	1	842.94	2	728.359	1454.7	67572.1	-0.2434	-0.00017728	157310	114.58	157310	114.58	842.94	114.95	1.0215	114.95	114.44	115.46	0					123	27	6	0.697446	0.00118358	0.0223792	0.0050167
AIEDYINEFSVR	12	Unmodified	_AIEDYINEFSVR_					0	0	0	0	P02748;CON__Q3MHN2	P02748	P02748	C9	Complement component C9;Complement component C9a;Complement component C9b	MULTI-MSMS	S11881_167_Ejaife_2_210422	1	2	842.939	2	728.359	1454.7	66891.4	-0.65225	-0.00047507	157310	114.58	157310	114.58	842.94	111.82	1.0683	114.97	114.54	115.61	3.1571					119	30	7	0.765563	0.000868001	0.0208564	0.003881
AIEDYINEFSVR	12	Unmodified	_AIEDYINEFSVR_					0	0	0	0	P02748;CON__Q3MHN2	P02748	P02748	C9	Complement component C9;Complement component C9a;Complement component C9b	MULTI-MSMS	S11882_168_Ejaife_3_210422	1	3	842.941	2	728.359	1454.7	67014.9	-0.14145	-0.00010302	157310	114.58	157310	114.58	842.94	111.49	1.1481	115.05	114.47	115.62	3.5582					118	30	6	0.815015	0.00151822	0.0336079	0.00033635
AIGYLNTGYQR	11	Unmodified	_AIGYLNTGYQR_					0	0	0	0	P01023	P01023	P01023	A2M	Alpha-2-macroglobulin	MULTI-MSMS	S11880_166_Ejaife_1_210422	1	1	742.907	2	628.325	1254.64	71147.3	-0.25661	-0.00016123	182360	114.58	182360	114.58	742.907	70.112	0.80283	70.112	69.731	70.533	0					107	25	5	0.99129	0.00115848	0.0131123	7.6438e-06
AIGYLNTGYQR	11	Unmodified	_AIGYLNTGYQR_					0	0	0	0	P01023	P01023	P01023	A2M	Alpha-2-macroglobulin	MULTI-MSMS	S11880_166_Ejaife_1_210422	1	1	495.607	3	419.219	1254.64	86853	0.39456	0.00016541	182210	76.388	182210	76.388	495.607	70.087	0.76692	70.087	69.731	70.497	0					81	24	4	0.961753	0.00189959	0.00896472	0.00010352
AIGYLNTGYQR	11	Unmodified	_AIGYLNTGYQR_					0	0	0	0	P01023	P01023	P01023	A2M	Alpha-2-macroglobulin	MULTI-MSMS	S11881_167_Ejaife_2_210422	1	2	742.907	2	628.325	1254.64	71301.9	-1.3685	-0.00085983	182360	114.58	182360	114.58	742.907	67.952	0.77304	70.106	69.689	70.462	2.1547					114	29	5	0.991594	0.00246212	0.0316405	1.8894e-05
AIGYLNTGYQR	11	Unmodified	_AIGYLNTGYQR_					0	0	0	0	P01023	P01023	P01023	A2M	Alpha-2-macroglobulin	MULTI-MSMS	S11881_167_Ejaife_2_210422	1	2	495.941	3	419.219	1254.64	86866.1	-0.44645	-0.00018716	182210	76.388	182210	76.387	495.607	67.909	0.70979	70.064	69.689	70.399	2.1547					87	27	4	0.750625	0.00102763	0.00689317	0.0013185
AIGYLNTGYQR	11	Unmodified	_AIGYLNTGYQR_					0	0	0	0	P01023	P01023	P01023	A2M	Alpha-2-macroglobulin	MULTI-MSMS	S11882_168_Ejaife_3_210422	1	3	742.907	2	628.325	1254.64	71629.9	-0.43775	-0.00027505	182360	114.58	182360	114.58	742.907	67.654	1.1593	70.11	69.771	70.93	2.456					127	41	5	0.81733	0.000715774	0.0142399	0.0007751
AIGYLNTGYQR	11	Unmodified	_AIGYLNTGYQR_					0	0	0	0	P01023	P01023	P01023	A2M	Alpha-2-macroglobulin	MULTI-MSMS	S11882_168_Ejaife_3_210422	1	3	495.607	3	419.219	1254.64	87294.5	0.15459	6.4806e-05	182210	76.388	182210	76.388	495.607	67.677	0.66749	70.133	69.845	70.512	2.456					71	24	4	0.874468	0.000723057	0.0108182	1.1614e-05
AIGYLNTGYQR	11	Deamidation (NQ)	_AIGYLN(de)TGYQR_	AIGYLN(1)TGYQR		AIGYLN(54.04)TGYQ(-54.04)R		0	1	0	0	P01023	P01023	P01023	A2M	Alpha-2-macroglobulin	MULTI-MSMS	S11880_166_Ejaife_1_210422	1	1	743.398	2	628.817	1255.62	73671.9	-0.62148	-0.0003908	182220	114.58	182220	114.58	743.398	73.258	0.37722	73.258	73.159	73.536	-7.6294e-06					71	42	2	0.396621	0.000446876	0.0020083	0.00025097
AIGYLNTGYQR	11	Deamidation (NQ)	_AIGYLN(de)TGYQR_	AIGYLN(1)TGYQR		AIGYLN(61.68)TGYQ(-61.68)R		0	1	0	0	P01023	P01023	P01023	A2M	Alpha-2-macroglobulin	MULTI-MSMS	S11881_167_Ejaife_2_210422	1	2	743.708	2	628.817	1255.62	74097.8	-1.1642	-0.00073207	182220	114.58	182220	114.58	743.398	71.118	0.4492	73.373	73.261	73.71	2.2549					41	35	2	0.618825	0.000582594	0.00129967	0.0012843
AIGYLNTGYQR	11	Deamidation (NQ)	_AIGYLN(de)TGYQR_	AIGYLN(1)TGYQR		AIGYLN(37.89)TGYQ(-37.89)R		0	1	0	0	P01023	P01023	P01023	A2M	Alpha-2-macroglobulin	MULTI-MSMS	S11881_167_Ejaife_2_210422	1	2	743.4	2	628.817	1255.62	73087.7	-1.2598	-0.00079219	182220	114.58	182220	114.58	743.4	72.249	0.54865	74.504	74.307	74.856	2.2549					29	15	3	0.585413	0.000339166	0.0106596	0.023974
AIGYLNTGYQR	11	Deamidation (NQ)	_AIGYLN(de)TGYQR_	AIGYLN(0.999)TGYQ(0.001)R		AIGYLN(31.29)TGYQ(-31.29)R		0	1	0	0	P01023	P01023	P01023	A2M	Alpha-2-macroglobulin	MULTI-MSMS	S11882_168_Ejaife_3_210422	1	3	743.398	2	628.817	1255.62	73078.1	-0.87912	-0.00055281	182220	114.58	182220	114.58	743.398	70.853	0.51244	73.409	73.248	73.76	2.5562					65	43	2	0.983258	0.000436826	0.00188313	0.0011676
AIGYLNTGYQR	11	Deamidation (NQ)	_AIGYLN(de)TGYQR_					0	1	0	0	P01023	P01023	P01023	A2M	Alpha-2-macroglobulin	MULTI-MATCH	S11880_166_Ejaife_1_210422	1	1		2	628.817	1255.62	69717.9	-0.12742	-8.0123e-05	182220	114.58	182220	114.58	743.4	74.473	0.61922	74.473	74.13	74.75	0	-0.081154	0.00055606	NaN	87.308	42	19	3	NaN	NaN	NaN	NaN
AIGYLNTGYQR	11	Deamidation (NQ)	_AIGYLN(de)TGYQR_					0	1	0	0	P01023	P01023	P01023	A2M	Alpha-2-macroglobulin	MULTI-MATCH	S11882_168_Ejaife_3_210422	1	3		2	628.817	1255.62	72449.3	-0.57149	-0.00035936	182220	114.58	182220	114.58	743.399	72.129	0.50035	74.685	74.342	74.842	2.5562	0.13107	-0.00067184	NaN	87.308	30	14	3	NaN	NaN	NaN	NaN
AIHLDLEEYR	10	Unmodified	_AIHLDLEEYR_					0	0	0	0	J3KRP0;Q96KN2	J3KRP0	J3KRP0	CNDP1	Beta-Ala-His dipeptidase	MULTI-MSMS	S11880_166_Ejaife_1_210422	1	1	496.607	3	420.219	1257.64	87825.6	0.54985	0.00023106	181780	76.387	181780	76.388	496.606	76.359	0.77573	76.359	75.986	76.762	-7.6294e-06					55	25	3	0.824459	0.000687506	0.00887586	0.0042787
AIHLDLEEYR	10	Unmodified	_AIHLDLEEYR_					0	0	0	0	J3KRP0;Q96KN2	J3KRP0	J3KRP0	CNDP1	Beta-Ala-His dipeptidase	MULTI-MSMS	S11881_167_Ejaife_2_210422	1	2	496.606	3	420.219	1257.64	92528.3	-0.46188	-0.00019409	181780	76.387	181780	76.387	496.606	73.889	0.46228	76.244	75.981	76.443	2.3551					29	13	3	0.97521	0.000267393	0.00444085	0.02493
AIHLDLEEYR	10	Unmodified	_AIHLDLEEYR_					0	0	0	0	J3KRP0;Q96KN2	J3KRP0	J3KRP0	CNDP1	Beta-Ala-His dipeptidase	MULTI-MATCH	S11882_168_Ejaife_3_210422	1	3		3	420.219	1257.64	95612.4	-0.28144	-0.00011826	181780	76.388	181780	76.387	496.941	73.639	0.55546	76.295	76.009	76.564	2.6564	-0.0041402	0.00027306	NaN	68.893	43	15	4	NaN	NaN	NaN	NaN
AILYNYREAENLK	13	2 Deamidation (NQ)	_AILYN(de)YREAEN(de)LK_	AILYN(1)YREAEN(1)LK		AILYN(26.6)YREAEN(26.6)LK		0	2	0	1	CON__Q2UVX4	CON__Q2UVX4	CON__Q2UVX4			MULTI-MSMS	S11882_168_Ejaife_3_210422	1	3	1029.07	2	799.907	1597.8	61414	0.080476	6.4373e-05	286490	229.16	286490	229.16	1029.57	110.18	0.59232	113.73	113.52	114.11	3.5582					35	15	4	0.959356	0.000190612	0.00148088	0.027762
AILYNYREAENLK	13	2 Deamidation (NQ)	_AILYN(de)YREAEN(de)LK_					0	2	0	1	CON__Q2UVX4	CON__Q2UVX4	CON__Q2UVX4			MULTI-MATCH	S11881_167_Ejaife_2_210422	1	2		2	799.907	1597.8	60395.5	-0.8824	-0.00070584	286490	229.16	286490	229.16	1029.07	110.7	0.51993	113.86	113.54	114.06	3.1571	0.062855	0.00034584	NaN	26.598	35	15	4	NaN	NaN	NaN	NaN
AIMNNR	6	Oxidation (M),Deamidation (NQ)	_AIM(ox)N(de)NR_	AIMN(0.999)N(0.001)R	AIM(1)NNR	AIMN(32.37)N(-32.37)R	AIM(61.01)NNR	0	1	1	0	A0A087WXM3;P59047	A0A087WXM3	A0A087WXM3	NLRP5	NACHT, LRR and PYD domains-containing protein 5	MULTI-MSMS	S11882_168_Ejaife_3_210422	1	3	482.756	2	368.176	734.338	87524.8	-0.88501	-0.00032584	311210	114.58	311210	114.58	482.756	40.065	0.79961	41.519	41.081	41.88	1.454					113	49	3	0.879942	0.00112003	0.0138994	0.020798
AIMNNR	6	Oxidation (M),Deamidation (NQ)	_AIM(ox)N(de)NR_					0	1	1	0	A0A087WXM3;P59047	A0A087WXM3	A0A087WXM3	NLRP5	NACHT, LRR and PYD domains-containing protein 5	MULTI-MATCH	S11880_166_Ejaife_1_210422	1	1		2	368.176	734.338	89154.5	-1.226	-0.00045137	311210	114.58	311210	114.58	482.756	41.289	0.65184	41.289	41.009	41.661	3.8147e-06	-0.14865	0.00020592	NaN	61.006	121	51	3	NaN	NaN	NaN	NaN
AIMNNR	6	Oxidation (M),Deamidation (NQ)	_AIM(ox)N(de)NR_					0	1	1	0	A0A087WXM3;P59047	A0A087WXM3	A0A087WXM3	NLRP5	NACHT, LRR and PYD domains-containing protein 5	MULTI-MATCH	S11881_167_Ejaife_2_210422	1	2		2	368.176	734.338	88638.8	-1.0048	-0.00036996	311210	114.58	311210	114.58	482.756	40.153	0.59578	41.506	41.199	41.795	1.3528	0.067905	-7.3362e-05	NaN	61.006	73	32	4	NaN	NaN	NaN	NaN
AIPVTQYLK	9	Unmodified	_AIPVTQYLK_					0	0	0	0	P43652	P43652	P43652	AFM	Afamin	MULTI-MSMS	S11880_166_Ejaife_1_210422	1	1	746.473	2	516.808	1031.6	71077.7	-0.60123	-0.00031072	443420	229.16	443420	229.16	745.971	92.85	0.64847	92.85	92.604	93.252	-7.6294e-06					62	19	4	0.989246	0.00168376	0.029068	0.014327
AIPVTQYLK	9	Unmodified	_AIPVTQYLK_					0	0	0	0	P43652	P43652	P43652	AFM	Afamin	MULTI-MSMS	S11881_167_Ejaife_2_210422	1	2	745.97	2	516.808	1031.6	72051.1	-1.2086	-0.00062463	443420	229.16	443420	229.16	745.971	89.916	0.5675	92.672	92.379	92.946	2.7561					47	15	4	0.931837	0.00107772	0.0234545	0.010907
AIPVTQYLK	9	Unmodified	_AIPVTQYLK_					0	0	0	0	P43652	P43652	P43652	AFM	Afamin	MULTI-MSMS	S11882_168_Ejaife_3_210422	1	3	745.971	2	516.808	1031.6	71098.6	-0.7218	-0.00037303	443420	229.16	443420	229.16	745.971	89.595	0.66002	92.652	92.321	92.981	3.0572					55	17	4	0.997291	0.00129382	0.0260405	0.010907
AIPVTQYLK	9	Unmodified	_AIPVTQYLK_					0	0	0	0	P43652	P43652	P43652	AFM	Afamin	MULTI-MSMS	S11882_168_Ejaife_3_210422	1	3	497.649	3	344.874	1031.6	87448.2	0.018646	6.4306e-06	442990	152.77	442990	152.77	497.649	89.505	0.43368	92.563	92.44	92.873	3.0572					21	11	2	0.982053	0.000405662	0.00620309	0.02583
AIPVTQYLK	9	Unmodified	_AIPVTQYLK_					0	0	0	0	P43652	P43652	P43652	AFM	Afamin	MULTI-MATCH	S11880_166_Ejaife_1_210422	1	1		3	344.874	1031.6	87421.3	0.066309	2.2868e-05	442990	152.78	442990	152.78	497.65	92.892	0.49259	92.892	92.656	93.149	0	0.20567	0.00050439	NaN	48.796	33	14	4	NaN	NaN	NaN	NaN
AIPVTQYLK	9	Unmodified	_AIPVTQYLK_					0	0	0	0	P43652	P43652	P43652	AFM	Afamin	MULTI-MATCH	S11881_167_Ejaife_2_210422	1	2		3	344.874	1031.6	89041.5	-0.23144	-7.9817e-05	442990	152.77	442990	152.77	497.649	89.849	0.41051	92.605	92.462	92.872	2.7561	-0.081724	-0.00037995	NaN	48.796	25	10	3	NaN	NaN	NaN	NaN
AIQLTYNPDESSK	13	Unmodified	_AIQLTYNPDESSK_					0	0	0	0	P02679-2;P02679;C9JEU5;C9JC84	P02679-2	P02679-2	FGG	Fibrinogen gamma chain	MULTI-MSMS	S11880_166_Ejaife_1_210422	1	1	962.525	2	733.362	1464.71	64380.1	-0.3607	-0.00026453	312480	229.16	312480	229.16	962.525	81.227	0.40186	81.227	81.039	81.441	0					40	16	3	0.956741	0.000225138	0.00370395	0.0025141
AIQLTYNPDESSK	13	Unmodified	_AIQLTYNPDESSK_					0	0	0	0	P02679-2;P02679;C9JEU5;C9JC84	P02679-2	P02679-2	FGG	Fibrinogen gamma chain	MULTI-MSMS	S11880_166_Ejaife_1_210422	1	1	642.353	3	489.244	1464.71	77025.7	-0.27519	-0.00013463	312270	152.77	312270	152.77	642.019	81.188	0.60943	81.188	80.969	81.579	0					78	24	4	0.864478	0.00185547	0.0100881	5.0241e-05
AIQLTYNPDESSK	13	Unmodified	_AIQLTYNPDESSK_					0	0	0	0	P02679-2;P02679;C9JEU5;C9JC84	P02679-2	P02679-2	FGG	Fibrinogen gamma chain	MULTI-MSMS	S11881_167_Ejaife_2_210422	1	2	962.524	2	733.362	1464.71	64936.7	-1.7069	-0.0012517	312480	229.16	312480	229.16	962.525	78.774	0.39953	81.229	81.01	81.41	2.4554					24	14	2	0.963595	9.05609e-05	0.00134574	0.0090549
AIQLTYNPDESSK	13	Unmodified	_AIQLTYNPDESSK_					0	0	0	0	P02679-2;P02679;C9JEU5;C9JC84	P02679-2	P02679-2	FGG	Fibrinogen gamma chain	MULTI-MSMS	S11881_167_Ejaife_2_210422	1	2	642.352	3	489.244	1464.71	76464.4	-1.5357	-0.00075132	312270	152.78	312270	152.77	642.353	78.733	0.58516	81.188	80.896	81.481	2.4554					66	20	4	0.90678	0.00303761	0.0145224	1.1011e-07
AIQLTYNPDESSK	13	Unmodified	_AIQLTYNPDESSK_					0	0	0	0	P02679-2;P02679;C9JEU5;C9JC84	P02679-2	P02679-2	FGG	Fibrinogen gamma chain	MULTI-MATCH	S11882_168_Ejaife_3_210422	1	3		3	489.244	1464.71	78960.8	-0.47285	-0.00023134	312270	152.77	312270	152.77	642.019	78.426	0.57093	81.183	80.879	81.45	2.7566	-0.0035273	1.6803e-07	NaN	110.38	49	17	4	NaN	NaN	NaN	NaN
AIQLTYNPDESSKPNMIDAATLK	23	Oxidation (M)	_AIQLTYNPDESSKPNM(ox)IDAATLK_		AIQLTYNPDESSKPNM(1)IDAATLK		AIQLTYNPDESSKPNM(113.26)IDAATLK	0	0	1	1	P02679-2;P02679;C9JEU5;C9JC84	P02679-2	P02679-2	FGG	Fibrinogen gamma chain	MULTI-MSMS	S11880_166_Ejaife_1_210422	1	1	806.943	4	634.82	2535.25	66893.4	-0.65387	-0.00041509	270740	171.87	270740	171.87	806.943	95.499	0.86378	95.499	95.009	95.873	0					135	25	8	0.975559	0.0127216	0.0904885	3.2613e-25
AIQLTYNPDESSKPNMIDAATLK	23	Oxidation (M)	_AIQLTYNPDESSKPNM(ox)IDAATLK_		AIQLTYNPDESSKPNM(1)IDAATLK		AIQLTYNPDESSKPNM(53.34)IDAATLK	0	0	1	1	P02679-2;P02679;C9JEU5;C9JC84	P02679-2	P02679-2	FGG	Fibrinogen gamma chain	MULTI-MSMS	S11880_166_Ejaife_1_210422	1	1	807.194	4	634.82	2535.25	67661.6	0.046566	2.9561e-05	270740	171.87	270740	171.87	807.194	99.94	2.5924	99.94	98.839	101.43	0					236	62	6	0.598063	0.00286029	0.0781425	4.0866e-06
AIQLTYNPDESSKPNMIDAATLK	23	Oxidation (M)	_AIQLTYNPDESSKPNM(ox)IDAATLK_		AIQLTYNPDESSKPNM(1)IDAATLK		AIQLTYNPDESSKPNM(27.04)IDAATLK	0	0	1	1	P02679-2;P02679;C9JEU5;C9JC84	P02679-2	P02679-2	FGG	Fibrinogen gamma chain	MULTI-MSMS	S11880_166_Ejaife_1_210422	1	1	807.195	4	634.82	2535.25	67343.7	-0.34877	-0.00022141	270740	171.87	270740	171.87	806.943	101.85	1.0995	101.85	101.12	102.22	0					66	27	3	0.961897	0.00064789	0.00788139	0.026324
AIQLTYNPDESSKPNMIDAATLK	23	Oxidation (M)	_AIQLTYNPDESSKPNM(ox)IDAATLK_		AIQLTYNPDESSKPNM(1)IDAATLK		AIQLTYNPDESSKPNM(94.84)IDAATLK	0	0	1	1	P02679-2;P02679;C9JEU5;C9JC84	P02679-2	P02679-2	FGG	Fibrinogen gamma chain	MULTI-MSMS	S11881_167_Ejaife_2_210422	1	2	807.193	4	634.82	2535.25	66947.6	-1.4492	-0.00092001	270740	171.87	270740	171.87	806.944	92.533	0.72697	95.389	95.009	95.736	2.8563					129	21	8	0.978354	0.00781833	0.0815448	1.9764e-11
AIQLTYNPDESSKPNMIDAATLK	23	Oxidation (M)	_AIQLTYNPDESSKPNM(ox)IDAATLK_		AIQLTYNPDESSKPNM(1)IDAATLK		AIQLTYNPDESSKPNM(21.37)IDAATLK	0	0	1	1	P02679-2;P02679;C9JEU5;C9JC84	P02679-2	P02679-2	FGG	Fibrinogen gamma chain	MULTI-MSMS	S11881_167_Ejaife_2_210422	1	2	1075.92	3	846.091	2535.25	59445.1	-2.0946	-0.0017722	270850	229.16	270850	229.16	1075.59	92.521	0.61571	95.377	95.068	95.684	2.8563					78	17	6	0.992389	0.00240207	0.0164823	0.026508
AIQLTYNPDESSKPNMIDAATLK	23	Oxidation (M)	_AIQLTYNPDESSKPNM(ox)IDAATLK_		AIQLTYNPDESSKPNM(1)IDAATLK		AIQLTYNPDESSKPNM(58.37)IDAATLK	0	0	1	1	P02679-2;P02679;C9JEU5;C9JC84	P02679-2	P02679-2	FGG	Fibrinogen gamma chain	MULTI-MSMS	S11882_168_Ejaife_3_210422	1	3	807.193	4	634.82	2535.25	66862	-0.8833	-0.00056073	270740	171.87	270740	171.87	806.944	92.122	0.84681	95.279	94.888	95.735	3.1574					146	26	8	0.847666	0.00398106	0.0655668	5.1656e-07
AIQLTYNPDESSKPNMIDAATLK	23	Oxidation (M)	_AIQLTYNPDESSKPNM(ox)IDAATLK_		AIQLTYNPDESSKPNM(1)IDAATLK		AIQLTYNPDESSKPNM(88.04)IDAATLK	0	0	1	1	P02679-2;P02679;C9JEU5;C9JC84	P02679-2	P02679-2	FGG	Fibrinogen gamma chain	MULTI-MSMS	S11882_168_Ejaife_3_210422	1	3	1075.59	3	846.091	2535.25	58980.2	-0.94457	-0.0007992	270850	229.16	270850	229.16	1075.59	92.104	0.68916	95.262	94.924	95.614	3.1574					99	19	7	0.986657	0.00578173	0.0417076	2.3081e-09
AIQLTYNPDESSKPNMIDAATLK	23	Oxidation (M)	_AIQLTYNPDESSKPNM(ox)IDAATLK_		AIQLTYNPDESSKPNM(1)IDAATLK		AIQLTYNPDESSKPNM(67.36)IDAATLK	0	0	1	1	P02679-2;P02679;C9JEU5;C9JC84	P02679-2	P02679-2	FGG	Fibrinogen gamma chain	MULTI-MSMS	S11882_168_Ejaife_3_210422	1	3	806.943	4	634.82	2535.25	67508.4	-0.45432	-0.00028841	270740	171.87	270740	171.87	806.943	96.482	3.0141	99.84	98.588	101.6	3.3578					265	75	6	0.739853	0.00361072	0.0295749	1.7832e-08
AIQLTYNPDESSKPNMIDAATLK	23	Oxidation (M)	_AIQLTYNPDESSKPNM(ox)IDAATLK_		AIQLTYNPDESSKPNM(1)IDAATLK		AIQLTYNPDESSKPNM(47.81)IDAATLK	0	0	1	1	P02679-2;P02679;C9JEU5;C9JC84	P02679-2	P02679-2	FGG	Fibrinogen gamma chain	MULTI-MSMS	S11882_168_Ejaife_3_210422	1	3	806.943	4	634.82	2535.25	67865.4	-0.75367	-0.00047845	270740	171.87	270740	171.87	807.194	98.354	1.1451	101.71	100.95	102.09	3.3578					59	27	3	0.418525	0.00118616	0.016379	7.751e-05
AIQLTYNPDESSKPNMIDAATLK	23	Oxidation (M)	_AIQLTYNPDESSKPNM(ox)IDAATLK_		AIQLTYNPDESSKPNM(1)IDAATLK		AIQLTYNPDESSKPNM(32.71)IDAATLK	0	0	1	1	P02679-2;P02679;C9JEU5;C9JC84	P02679-2	P02679-2	FGG	Fibrinogen gamma chain	MULTI-MSMS	S11882_168_Ejaife_3_210422	1	3	807.192	4	634.82	2535.25	67813.3	-0.95518	-0.00060637	270740	171.87	270740	171.87	806.943	99.515	1.2486	102.87	102.09	103.34	3.3578					111	40	5	0.317779	0.0002748	0.00255332	0.010858
AIQLTYNPDESSKPNMIDAATLK	23	Oxidation (M)	_AIQLTYNPDESSKPNM(ox)IDAATLK_					0	0	1	1	P02679-2;P02679;C9JEU5;C9JC84	P02679-2	P02679-2	FGG	Fibrinogen gamma chain	MULTI-MATCH	S11880_166_Ejaife_1_210422	1	1		3	846.091	2535.25	59801	-1.3707	-0.0011597	270850	229.16	270850	229.16	1075.59	95.526	0.65482	95.526	95.152	95.807	0	0.1377	0.00010681	NaN	88.036	88	18	7	NaN	NaN	NaN	NaN
AIQLTYNPDESSKPNMIDAATLK	23	Oxidation (M)	_AIQLTYNPDESSKPNM(ox)IDAATLK_					0	0	1	1	P02679-2;P02679;C9JEU5;C9JC84	P02679-2	P02679-2	FGG	Fibrinogen gamma chain	MULTI-MATCH	S11880_166_Ejaife_1_210422	1	1		4	634.82	2535.25	69069.7	-0.28238	-0.00017926	270740	171.87	270740	171.87	806.943	103.07	0.9157	103.07	102.49	103.41	0	0.098705	0.00019184	NaN	32.706	64	26	4	NaN	NaN	NaN	NaN
AIQLTYNPDESSKPNMIDAATLK	23	Oxidation (M)	_AIQLTYNPDESSKPNM(ox)IDAATLK_					0	0	1	1	P02679-2;P02679;C9JEU5;C9JC84	P02679-2	P02679-2	FGG	Fibrinogen gamma chain	MULTI-MATCH	S11881_167_Ejaife_2_210422	1	2		4	634.82	2535.25	67484	-0.92649	-0.00058815	270740	171.87	270740	171.87	806.942	98.258	0.42107	101.21	100.87	101.29	2.9566	-0.37613	-0.0022134	NaN	47.808	10	9	2	NaN	NaN	NaN	NaN
AIQLTYNPDESSKPNMIDAATLK	23	Oxidation (M)	_AIQLTYNPDESSKPNM(ox)IDAATLK_					0	0	1	1	P02679-2;P02679;C9JEU5;C9JC84	P02679-2	P02679-2	FGG	Fibrinogen gamma chain	MULTI-MATCH	S11881_167_Ejaife_2_210422	1	2		4	634.82	2535.25	69215	-1.0954	-0.00069536	270740	171.87	270740	171.87	807.194	97.064	1.7171	100.02	99.278	101	2.9566	0.087023	0.00059044	NaN	67.364	122	43	4	NaN	NaN	NaN	NaN
AIQLTYNPDESSKPNMIDAATLK	23	Oxidation (M),Deamidation (NQ)	_AIQLTYNPDESSKPN(de)M(ox)IDAATLK_	AIQ(0.028)LTYN(0.215)PDESSKPN(0.757)MIDAATLK	AIQLTYNPDESSKPNM(1)IDAATLK	AIQ(-14.26)LTYN(-5.47)PDESSKPN(5.47)MIDAATLK	AIQLTYNPDESSKPNM(21.37)IDAATLK	0	1	1	1	P02679-2;P02679;C9JEU5;C9JC84	P02679-2	P02679-2	FGG	Fibrinogen gamma chain	MULTI-MSMS	S11880_166_Ejaife_1_210422	1	1	1076.25	3	846.42	2536.24	59963.7	-1.0547	-0.00089271	270740	229.16	270740	229.16	1076.25	98.316	0.55251	98.316	98.149	98.701	-7.6294e-06					34	21	2	0.398925	0.000132134	0.000911262	0.027598
AIQLTYNPDESSKPNMIDAATLK	23	Oxidation (M),Deamidation (NQ)	_AIQLTYNPDESSKPN(de)M(ox)IDAATLK_	AIQ(0.001)LTYN(0.059)PDESSKPN(0.94)MIDAATLK	AIQLTYNPDESSKPNM(1)IDAATLK	AIQ(-30.81)LTYN(-12.03)PDESSKPN(12.03)MIDAATLK	AIQLTYNPDESSKPNM(45.4)IDAATLK	0	1	1	1	P02679-2;P02679;C9JEU5;C9JC84	P02679-2	P02679-2	FGG	Fibrinogen gamma chain	MULTI-MSMS	S11880_166_Ejaife_1_210422	1	1	807.188	4	635.066	2536.24	66445	-0.32543	-0.00020667	270640	171.87	270630	171.87	807.189	98.324	0.97615	98.324	98.006	98.982	0					135	34	5	0.691528	0.00230216	0.00597114	7.405e-05
AIQLTYNPDESSKPNMIDAATLK	23	Oxidation (M),Deamidation (NQ)	_AIQLTYNPDESSKPN(de)M(ox)IDAATLK_	AIQLTYN(0.063)PDESSKPN(0.937)MIDAATLK	AIQLTYNPDESSKPNM(1)IDAATLK	AIQ(-36.33)LTYN(-11.74)PDESSKPN(11.74)MIDAATLK	AIQLTYNPDESSKPNM(51.88)IDAATLK	0	1	1	1	P02679-2;P02679;C9JEU5;C9JC84	P02679-2	P02679-2	FGG	Fibrinogen gamma chain	MULTI-MSMS	S11882_168_Ejaife_3_210422	1	3	807.438	4	635.066	2536.24	67439.6	-0.8159	-0.00051815	270640	171.87	270630	171.87	807.439	94.928	0.66868	98.186	97.862	98.531	3.2576					112	23	6	0.781219	0.0015631	0.0071273	2.9952e-06
AIQLTYNPDESSKPNMIDAATLK	23	Oxidation (M),Deamidation (NQ)	_AIQLTYNPDESSKPN(de)M(ox)IDAATLK_					0	1	1	1	P02679-2;P02679;C9JEU5;C9JC84	P02679-2	P02679-2	FGG	Fibrinogen gamma chain	MULTI-MATCH	S11881_167_Ejaife_2_210422	1	2		4	635.066	2536.24	68108.1	-1.441	-0.00091515	270640	171.87	270630	171.87	807.189	95.289	0.56984	98.246	98.023	98.593	2.9566	-0.0059509	0.00092744	NaN	51.876	92	22	5	NaN	NaN	NaN	NaN
AIQLTYNPDESSKPNMIDAATLK	23	Oxidation (M),Deamidation (NQ)	_AIQLTYNPDESSKPN(de)M(ox)IDAATLK_					0	1	1	1	P02679-2;P02679;C9JEU5;C9JC84	P02679-2	P02679-2	FGG	Fibrinogen gamma chain	MULTI-MATCH	S11882_168_Ejaife_3_210422	1	3		3	846.42	2536.24	60250.8	-0.87801	-0.00074316	270740	229.16	270740	229.16	1075.92	94.898	0.48588	98.155	98.002	98.488	3.2576	-0.080151	-0.00053508	NaN	21.37	43	17	4	NaN	NaN	NaN	NaN
AIQLTYNPDESSKPNMIDAATLK	23	Unmodified	_AIQLTYNPDESSKPNMIDAATLK_					0	0	0	1	P02679-2;P02679;C9JEU5;C9JC84	P02679-2	P02679-2	FGG	Fibrinogen gamma chain	MULTI-MSMS	S11880_166_Ejaife_1_210422	1	1	803.195	4	630.822	2519.26	67274.4	-0.60242	-0.00038002	272460	171.87	272460	171.87	802.945	105.12	0.78668	105.12	104.77	105.56	0					95	18	7	0.690783	0.00411343	0.0491952	1.7271e-08
AIQLTYNPDESSKPNMIDAATLK	23	Unmodified	_AIQLTYNPDESSKPNMIDAATLK_					0	0	0	1	P02679-2;P02679;C9JEU5;C9JC84	P02679-2	P02679-2	FGG	Fibrinogen gamma chain	MULTI-MSMS	S11880_166_Ejaife_1_210422	1	1	1070.59	3	840.76	2519.26	59967.1	-1.1436	-0.00096148	272570	229.16	272570	229.16	1070.26	105.12	0.56776	105.12	104.85	105.42	0					51	13	6	0.991421	0.00281213	0.036103	0.0016111
AIQLTYNPDESSKPNMIDAATLK	23	Unmodified	_AIQLTYNPDESSKPNMIDAATLK_					0	0	0	1	P02679-2;P02679;C9JEU5;C9JC84	P02679-2	P02679-2	FGG	Fibrinogen gamma chain	MULTI-MSMS	S11881_167_Ejaife_2_210422	1	2	802.944	4	630.822	2519.26	67778.9	-0.59163	-0.00037321	272460	171.87	272460	171.87	802.944	101.91	0.65306	104.96	104.63	105.29	3.0568					78	15	7	0.866222	0.0121091	0.0765449	2.3765e-25
AIQLTYNPDESSKPNMIDAATLK	23	Unmodified	_AIQLTYNPDESSKPNMIDAATLK_					0	0	0	1	P02679-2;P02679;C9JEU5;C9JC84	P02679-2	P02679-2	FGG	Fibrinogen gamma chain	MULTI-MSMS	S11882_168_Ejaife_3_210422	1	3	802.944	4	630.822	2519.26	67048.9	-0.35959	-0.00022683	272460	171.87	272460	171.87	802.945	101.43	0.77558	104.89	104.58	105.36	3.458					103	18	7	0.97437	0.0453368	0.430723	2.5373e-57
AIQLTYNPDESSKPNMIDAATLK	23	Unmodified	_AIQLTYNPDESSKPNMIDAATLK_					0	0	0	1	P02679-2;P02679;C9JEU5;C9JC84	P02679-2	P02679-2	FGG	Fibrinogen gamma chain	MULTI-MSMS	S11882_168_Ejaife_3_210422	1	3	1070.26	3	840.76	2519.26	58783.1	-0.34906	-0.00029347	272570	229.16	272570	229.16	1070.26	101.46	0.5703	104.92	104.63	105.2	3.458					65	13	7	0.955286	0.00934947	0.0811708	6.6671e-09
AIQLTYNPDESSKPNMIDAATLK	23	Unmodified	_AIQLTYNPDESSKPNMIDAATLK_					0	0	0	1	P02679-2;P02679;C9JEU5;C9JC84	P02679-2	P02679-2	FGG	Fibrinogen gamma chain	MULTI-MATCH	S11881_167_Ejaife_2_210422	1	2		3	840.76	2519.26	59805.3	-1.3178	-0.0011079	272570	229.16	272560	229.16	1070.26	101.91	0.52438	104.96	104.68	105.21	3.0568	-0.037318	0.00018945	NaN	86.625	45	12	5	NaN	NaN	NaN	NaN
AIQLTYNPDESSKPNMIDAATLK	23	Deamidation (NQ)	_AIQLTYNPDESSKPN(de)MIDAATLK_	AIQLTYN(0.033)PDESSKPN(0.967)MIDAATLK		AIQ(-37.82)LTYN(-14.65)PDESSKPN(14.65)MIDAATLK		0	1	0	1	P02679-2;P02679;C9JEU5;C9JC84	P02679-2	P02679-2	FGG	Fibrinogen gamma chain	MULTI-MSMS	S11882_168_Ejaife_3_210422	1	3	803.19	4	631.068	2520.24	67863.8	-1.0637	-0.00067129	272350	171.87	272350	171.87	803.191	104.29	0.66031	107.75	107.38	108.04	3.458					45	17	5	0.687431	0.00133326	0.018319	3.7208e-05
AIQLTYNPDESSKPNMIDAATLK	23	Deamidation (NQ)	_AIQLTYNPDESSKPN(de)MIDAATLK_					0	1	0	1	P02679-2;P02679;C9JEU5;C9JC84	P02679-2	P02679-2	FGG	Fibrinogen gamma chain	MULTI-MATCH	S11880_166_Ejaife_1_210422	1	1		4	631.068	2520.24	69864.7	-0.57776	-0.0003646	272350	171.87	272350	171.87	803.19	107.97	0.39374	107.97	107.65	108.04	-7.6294e-06	0.10863	-0.001469	NaN	48.656	19	10	3	NaN	NaN	NaN	NaN
AISGGSIQIENGYFVHYFAPEGLTTMPK	28	Oxidation (M),Deamidation (NQ)	_AISGGSIQIEN(de)GYFVHYFAPEGLTTM(ox)PK_	AISGGSIQ(0.003)IEN(0.997)GYFVHYFAPEGLTTMPK	AISGGSIQIENGYFVHYFAPEGLTTM(1)PK	AISGGSIQ(-24.82)IEN(24.82)GYFVHYFAPEGLTTMPK	AISGGSIQIENGYFVHYFAPEGLTTM(125.11)PK	0	1	1	0	Q14624;B7ZKJ8;Q14624-3;Q14624-2;Q14624-4;H7C0L5	Q14624	Q14624	ITIH4	Inter-alpha-trypsin inhibitor heavy chain H4;70 kDa inter-alpha-trypsin inhibitor heavy chain H4;35 kDa inter-alpha-trypsin inhibitor heavy chain H4	MULTI-MSMS	S11880_166_Ejaife_1_210422	1	1	876.705	4	761.873	3043.46	64486.1	-0.5264	-0.00040105	150390	114.58	150390	114.58	876.706	120.17	0.46049	120.17	119.99	120.45	7.6294e-06					32	8	6	0.978504	0.00490353	0.121688	6.3485e-35
AISGGSIQIENGYFVHYFAPEGLTTMPK	28	Oxidation (M),Deamidation (NQ)	_AISGGSIQIEN(de)GYFVHYFAPEGLTTM(ox)PK_	AISGGSIQ(0.03)IEN(0.97)GYFVHYFAPEGLTTMPK	AISGGSIQIENGYFVHYFAPEGLTTM(1)PK	AISGGSIQ(-15.1)IEN(15.1)GYFVHYFAPEGLTTMPK	AISGGSIQIENGYFVHYFAPEGLTTM(51.59)PK	0	1	1	0	Q14624;B7ZKJ8;Q14624-3;Q14624-2;Q14624-4;H7C0L5	Q14624	Q14624	ITIH4	Inter-alpha-trypsin inhibitor heavy chain H4;70 kDa inter-alpha-trypsin inhibitor heavy chain H4;35 kDa inter-alpha-trypsin inhibitor heavy chain H4	MULTI-MSMS	S11882_168_Ejaife_3_210422	1	3	876.706	4	761.873	3043.46	63045.7	-0.45129	-0.00034382	150400	114.58	150390	114.58	876.957	118.59	0.4677	121.95	121.69	122.16	3.3578					39	9	6	0.903442	0.00453548	0.0235237	6.8752e-09
AISGGSIQIENGYFVHYFAPEGLTTMPK	28	Oxidation (M),Deamidation (NQ)	_AISGGSIQIEN(de)GYFVHYFAPEGLTTM(ox)PK_					0	1	1	0	Q14624;B7ZKJ8;Q14624-3;Q14624-2;Q14624-4;H7C0L5	Q14624	Q14624	ITIH4	Inter-alpha-trypsin inhibitor heavy chain H4;70 kDa inter-alpha-trypsin inhibitor heavy chain H4;35 kDa inter-alpha-trypsin inhibitor heavy chain H4	MULTI-MATCH	S11881_167_Ejaife_2_210422	1	2		4	761.873	3043.46	65070.3	-0.52841	-0.00040258	150390	114.58	150390	114.58	876.706	118.86	0.44942	121.91	121.71	122.16	3.0568	-0.016045	-0.00070679	NaN	51.586	30	8	5	NaN	NaN	NaN	NaN
AISGGSIQIENGYFVHYFAPEGLTTMPK	28	Deamidation (NQ)	_AISGGSIQIEN(de)GYFVHYFAPEGLTTMPK_	AISGGSIQ(0.234)IEN(0.766)GYFVHYFAPEGLTTMPK		AISGGSIQ(-5.16)IEN(5.16)GYFVHYFAPEGLTTMPK		0	1	0	0	Q14624;B7ZKJ8;Q14624-3;Q14624-2;Q14624-4;H7C0L5	Q14624	Q14624	ITIH4	Inter-alpha-trypsin inhibitor heavy chain H4;70 kDa inter-alpha-trypsin inhibitor heavy chain H4;35 kDa inter-alpha-trypsin inhibitor heavy chain H4	MULTI-MSMS	S11882_168_Ejaife_3_210422	1	3	872.707	4	757.874	3027.47	65774.2	-0.29522	-0.00022374	151190	114.58	151190	114.58	872.707	120.87	0.3018	124.13	123.91	124.21	3.2576					17	5	5	0.80408	0.000703765	0.00303624	0.024867
AIVGHVDLYK	10	Unmodified	_AIVGHVDLYK_					0	0	0	0	F6SL11;O95258-2;O95258;O95258-3	F6SL11	F6SL11	SLC25A14	Brain mitochondrial carrier protein 1	MULTI-MSMS	S11880_166_Ejaife_1_210422	1	1	786.981	2	557.816	1113.62	70062.4	0.18793	0.00010483	410820	229.16	410820	229.16	786.981	122.64	0.4092	122.64	122.45	122.86	0					21	7	4	0.652599	0.00313522	0.154513	0.024153
AKDQLTCNK	9	Unmodified	_AKDQLTCNK_					0	0	0	1	P01024;M0QYC8	P01024	P01024	C3	Complement C3;Complement C3 beta chain;C3-beta-c;Complement C3 alpha chain;C3a anaphylatoxin;Acylation stimulating protein;Complement C3b alpha chain;Complement C3c alpha chain fragment 1;Complement C3dg fragment;Complement C3g fragment;Complement C3d fragment;Complement C3f fragment;Complement C3c alpha chain fragment 2	MULTI-MSMS	S11882_168_Ejaife_3_210422	1	3	589.013	3	359.85	1076.53	79284.2	-1.0772	-0.00038763	636830	229.16	636830	229.16	589.013	40.927	0.73799	42.381	42.062	42.8	1.454					171	51	4	0.770772	0.00225181	0.0100935	0.0023867
AKLEEQAQQIR	11	Unmodified	_AKLEEQAQQIR_					0	0	0	1	P02649	P02649	P02649	APOE	Apolipoprotein E	MULTI-MSMS	S11882_168_Ejaife_3_210422	1	3	591.352	3	438.577	1312.71	78330.6	-0.24624	-0.000108	348340	152.78	348340	152.78	591.352	47.253	0.5992	48.907	48.648	49.247	1.6544					78	30	3	0.775035	0.00220086	0.0120447	0.002002
AKLPDATPK	9	Unmodified	_AKLPDATPK_					0	0	0	1	P02774;P02774-3;P02774-2	P02774	P02774	GC	Vitamin D-binding protein	MULTI-MSMS	S11880_166_Ejaife_1_210422	1	1	543.35	3	314.187	939.539	87365.7	-0.96384	-0.00030283	729380	229.16	729380	229.16	543.35	53.357	0.33971	53.357	53.179	53.519	3.8147e-06					29	13	3	0.983653	0.00112472	0.00598664	0.025113
AKLPDATPK	9	Unmodified	_AKLPDATPK_					0	0	0	1	P02774;P02774-3;P02774-2	P02774	P02774	GC	Vitamin D-binding protein	MULTI-MATCH	S11881_167_Ejaife_2_210422	1	2		3	314.187	939.539	87132.6	-0.66888	-0.00021015	729380	229.16	729380	229.16	543.35	51.569	0.31068	53.223	53.125	53.436	1.6535	-0.012095	-0.00066508	NaN	53.756	24	12	3	NaN	NaN	NaN	NaN
AKLPDATPK	9	Unmodified	_AKLPDATPK_					0	0	0	1	P02774;P02774-3;P02774-2	P02774	P02774	GC	Vitamin D-binding protein	MULTI-MATCH	S11882_168_Ejaife_3_210422	1	3		3	314.187	939.539	83161.1	0.091864	2.8863e-05	729380	229.16	729380	229.16	543.35	51.37	0.44772	53.124	52.925	53.373	1.7546	-0.11048	-0.0001584	NaN	53.756	77	23	4	NaN	NaN	NaN	NaN
AKPALEDLR	9	Unmodified	_AKPALEDLR_					0	0	0	1	P02647;F8W696	P02647	P02647	APOA1	Apolipoprotein A-I;Proapolipoprotein A-I;Truncated apolipoprotein A-I	MULTI-MSMS	S11880_166_Ejaife_1_210422	1	1	735.955	2	506.793	1011.57	71343.5	-1.4064	-0.00071276	452180	229.16	452180	229.16	735.956	56.807	0.57293	56.807	56.509	57.082	-3.8147e-06					76	28	3	0.601624	0.00118076	0.00646926	0.0020454
AKPALEDLR	9	Unmodified	_AKPALEDLR_					0	0	0	1	P02647;F8W696	P02647	P02647	APOA1	Apolipoprotein A-I;Proapolipoprotein A-I;Truncated apolipoprotein A-I	MULTI-MSMS	S11881_167_Ejaife_2_210422	1	2	490.973	3	338.198	1011.57	86363.5	-0.19599	-6.6282e-05	451730	152.77	451730	152.77	490.973	54.849	1.5742	56.702	56.26	57.834	1.854					287	84	6	0.817769	0.004283	0.0500881	0.0093127
AKPALEDLR	9	Unmodified	_AKPALEDLR_					0	0	0	1	P02647;F8W696	P02647	P02647	APOA1	Apolipoprotein A-I;Proapolipoprotein A-I;Truncated apolipoprotein A-I	MULTI-MSMS	S11882_168_Ejaife_3_210422	1	3	490.973	3	338.198	1011.57	85693.9	0.3845	0.00013004	451730	152.78	451730	152.78	490.973	54.674	1.8075	56.629	56.242	58.05	1.955					336	89	6	0.77837	0.00265275	0.0385538	0.0097863
AKPALEDLR	9	Unmodified	_AKPALEDLR_					0	0	0	1	P02647;F8W696	P02647	P02647	APOA1	Apolipoprotein A-I;Proapolipoprotein A-I;Truncated apolipoprotein A-I	MULTI-MSMS	S11882_168_Ejaife_3_210422	1	3	735.956	2	506.793	1011.57	71876.7	-0.13041	-6.6089e-05	452180	229.16	452180	229.16	735.956	54.674	0.54108	56.629	56.366	56.907	1.955					68	26	3	0.557509	0.00128585	0.00753533	0.025764
AKPALEDLR	9	Unmodified	_AKPALEDLR_					0	0	0	1	P02647;F8W696	P02647	P02647	APOA1	Apolipoprotein A-I;Proapolipoprotein A-I;Truncated apolipoprotein A-I	MULTI-MATCH	S11880_166_Ejaife_1_210422	1	1		3	338.198	1011.57	86233.7	-0.54818	-0.00018539	451730	152.78	451730	152.78	490.973	56.779	1.5861	56.779	56.35	57.936	0	0.075347	0.00063737	NaN	70.028	307	76	6	NaN	NaN	NaN	NaN
AKPALEDLR	9	Unmodified	_AKPALEDLR_					0	0	0	1	P02647;F8W696	P02647	P02647	APOA1	Apolipoprotein A-I;Proapolipoprotein A-I;Truncated apolipoprotein A-I	MULTI-MATCH	S11881_167_Ejaife_2_210422	1	2		2	506.793	1011.57	71861.7	-1.5277	-0.00077423	452180	229.16	452180	229.16	735.956	54.863	0.54721	56.717	56.416	56.963	1.854	-0.00054423	6.6648e-05	NaN	89.355	60	31	3	NaN	NaN	NaN	NaN
ALADGVQK	8	Unmodified	_ALADGVQK_					0	0	0	0	O14791;O14791-2;O14791-3	O14791	O14791	APOL1	Apolipoprotein L1	MULTI-MSMS	S11880_166_Ejaife_1_210422	1	1	630.389	2	401.227	800.439	75422.4	-1.529	-0.00061346	571160	229.16	571160	229.16	630.39	54.919	0.71845	54.919	54.666	55.385	-3.8147e-06					62	40	2	0.980786	0.00101221	0.00617974	0.016056
ALADGVQK	8	Unmodified	_ALADGVQK_					0	0	0	0	O14791;O14791-2;O14791-3	O14791	O14791	APOL1	Apolipoprotein L1	MULTI-MSMS	S11881_167_Ejaife_2_210422	1	2	630.389	2	401.227	800.439	76353	-3.1868	-0.0012786	571160	229.16	571150	229.16	630.391	53.094	0.51847	54.848	54.618	55.136	1.7537					44	26	2	0.953671	0.000648116	0.00532591	0.016056
ALDLINK	7	Unmodified	_ALDLINK_					0	0	0	0	P04196	P04196	P04196	HRG	Histidine-rich glycoprotein	MULTI-MSMS	S11880_166_Ejaife_1_210422	1	1	622.902	2	393.74	785.465	76795.6	-1.0447	-0.00041133	582020	229.16	582020	229.16	622.903	86.189	0.64381	86.189	85.897	86.541	0					57	16	5	0.754991	0.00472062	0.128357	0.023003
ALDLINK	7	Unmodified	_ALDLINK_					0	0	0	0	P04196	P04196	P04196	HRG	Histidine-rich glycoprotein	MULTI-MSMS	S11880_166_Ejaife_1_210422	1	1	415.604	3	262.829	785.465	99237.3	-0.21425	-5.631e-05	581270	152.78	581270	152.78	415.604	86.224	0.4936	86.224	85.936	86.43	-7.6294e-06					25	12	3	0.910909	0.00061559	0.0196211	0.027363
ALDLINK	7	Unmodified	_ALDLINK_					0	0	0	0	P04196	P04196	P04196	HRG	Histidine-rich glycoprotein	MULTI-MSMS	S11881_167_Ejaife_2_210422	1	2	622.902	2	393.74	785.465	78718.9	-1.8218	-0.00071732	582020	229.16	582020	229.16	622.903	83.565	0.61942	86.221	85.87	86.49	2.6559					46	13	5	0.771203	0.00498922	0.0918799	0.023003
ALDLINK	7	Unmodified	_ALDLINK_					0	0	0	0	P04196	P04196	P04196	HRG	Histidine-rich glycoprotein	MULTI-MSMS	S11882_168_Ejaife_3_210422	1	3	622.902	2	393.74	785.465	79301.3	-0.53073	-0.00020897	582020	229.16	582020	229.16	622.902	83.214	0.53295	86.171	85.932	86.465	2.957					41	13	4	0.647255	0.00336814	0.058548	0.023003
ALDLINK	7	Unmodified	_ALDLINK_					0	0	0	0	P04196	P04196	P04196	HRG	Histidine-rich glycoprotein	MULTI-MSMS	S11882_168_Ejaife_3_210422	1	3	415.604	3	262.829	785.465	97406.7	-0.26921	-7.0755e-05	581270	152.78	581270	152.77	415.604	83.231	0.375	86.188	85.97	86.345	2.957					17	9	3	0.947631	0.000330932	0.00419926	0.027363
ALDLINK	7	Unmodified	_ALDLINK_					0	0	0	0	P04196	P04196	P04196	HRG	Histidine-rich glycoprotein	MULTI-MATCH	S11881_167_Ejaife_2_210422	1	2		3	262.829	785.465	96922.3	-1.2222	-0.00032124	581270	152.78	581270	152.77	415.604	83.532	0.49084	86.187	85.957	86.448	2.6559	-0.012321	1.5369e-05	NaN	50.039	18	10	2	NaN	NaN	NaN	NaN
ALDLSLK	7	Unmodified	_ALDLSLK_					0	0	0	0	A0A087WW43;Q06033-2;Q06033	A0A087WW43	A0A087WW43	ITIH3	Inter-alpha-trypsin inhibitor heavy chain H3	MULTI-MSMS	S11880_166_Ejaife_1_210422	1	1	609.397	2	380.234	758.454	79294.9	-0.62244	-0.00023667	602690	229.16	602690	229.16	609.397	89.543	0.58118	89.543	89.267	89.849	0					52	22	4	0.789936	0.000510132	0.00316377	0.020741
ALDLSLK	7	Unmodified	_ALDLSLK_					0	0	0	0	A0A087WW43;Q06033-2;Q06033	A0A087WW43	A0A087WW43	ITIH3	Inter-alpha-trypsin inhibitor heavy chain H3	MULTI-MSMS	S11881_167_Ejaife_2_210422	1	2	609.396	2	380.234	758.454	78688.3	-2.0218	-0.00076874	602690	229.16	602690	229.16	609.397	86.816	0.4888	89.472	89.209	89.698	2.6559					31	12	3	0.937035	0.00270384	0.0854395	0.025341
ALDLSLK	7	Unmodified	_ALDLSLK_					0	0	0	0	A0A087WW43;Q06033-2;Q06033	A0A087WW43	A0A087WW43	ITIH3	Inter-alpha-trypsin inhibitor heavy chain H3	MULTI-MSMS	S11882_168_Ejaife_3_210422	1	3	609.397	2	380.234	758.454	79401.8	-0.82835	-0.00031497	602690	229.16	602690	229.16	609.397	86.401	0.48036	89.458	89.312	89.793	3.0572					38	14	4	0.986908	0.0015667	0.0261513	0.02104
ALDNLAR	7	Unmodified	_ALDNLAR_					0	0	0	0	O14791;O14791-2;O14791-3;B1AH96	O14791	O14791	APOL1	Apolipoprotein L1	MULTI-MSMS	S11880_166_Ejaife_1_210422	1	1	501.301	2	386.719	771.424	87736.6	-0.34056	-0.0001317	296290	114.58	296290	114.58	501.301	50.108	0.53304	50.108	49.794	50.327	0					53	22	3	0.985743	0.000920362	0.0076286	0.024236
ALDNLAR	7	Unmodified	_ALDNLAR_					0	0	0	0	O14791;O14791-2;O14791-3;B1AH96	O14791	O14791	APOL1	Apolipoprotein L1	MULTI-MATCH	S11881_167_Ejaife_2_210422	1	2		2	386.719	771.424	89717.4	-0.66311	-0.00025644	296290	114.58	296290	114.58	501.301	48.552	0.50135	50.105	49.789	50.29	1.5532	0.0066058	1.36e-05	NaN	101.28	42	23	2	NaN	NaN	NaN	NaN
ALDNLAR	7	Unmodified	_ALDNLAR_					0	0	0	0	O14791;O14791-2;O14791-3;B1AH96	O14791	O14791	APOL1	Apolipoprotein L1	MULTI-MATCH	S11882_168_Ejaife_3_210422	1	3		2	386.719	771.424	87939.9	0.065082	2.5168e-05	296290	114.58	296290	114.58	501.301	48.428	0.54878	50.082	49.794	50.343	1.6544	-0.016263	-8.7784e-06	NaN	101.28	53	23	3	NaN	NaN	NaN	NaN
ALEESNYELEGK	12	Unmodified	_ALEESNYELEGK_					0	0	0	0	CON__P02535-1;CON__P13645;P13645	CON__P02535-1	CON__P02535-1	KRT10	Keratin, type I cytoskeletal 10	MULTI-MSMS	S11881_167_Ejaife_2_210422	1	2	920.991	2	691.328	1380.64	65231.1	-1.4637	-0.0010119	331480	229.16	331480	229.16	920.491	72.9	0.41629	75.155	74.969	75.386	2.2549					30	11	3	0.754617	0.000352774	0.00922954	0.028154
ALEESNYELEGK	12	Unmodified	_ALEESNYELEGK_					0	0	0	0	CON__P02535-1;CON__P13645;P13645	CON__P02535-1	CON__P02535-1	KRT10	Keratin, type I cytoskeletal 10	MULTI-MSMS	S11882_168_Ejaife_3_210422	1	3	614.331	3	461.221	1380.64	80530.2	-0.86002	-0.00039666	331240	152.78	331240	152.78	614.331	72.672	0.52296	75.228	74.959	75.482	2.5562					42	15	3	0.693207	0.001142	0.00825877	0.00089228
ALEESNYELEGK	12	Unmodified	_ALEESNYELEGK_					0	0	0	0	CON__P02535-1;CON__P13645;P13645	CON__P02535-1	CON__P02535-1	KRT10	Keratin, type I cytoskeletal 10	MULTI-MATCH	S11880_166_Ejaife_1_210422	1	1		2	691.328	1380.64	65720	-0.033369	-2.3069e-05	331480	229.16	331480	229.16	920.49	75.258	0.35052	75.258	75.09	75.44	0	0.046761	-8.9823e-05	NaN	55.567	21	13	2	NaN	NaN	NaN	NaN
ALEESNYELEGK	12	Unmodified	_ALEESNYELEGK_					0	0	0	0	CON__P02535-1;CON__P13645;P13645	CON__P02535-1	CON__P02535-1	KRT10	Keratin, type I cytoskeletal 10	MULTI-MATCH	S11882_168_Ejaife_3_210422	1	3		2	691.328	1380.64	64308.9	-0.67375	-0.00046578	331480	229.16	331480	229.16	920.491	72.665	0.49251	75.221	74.989	75.482	2.5562	0.0095444	0.00029692	NaN	55.567	38	14	4	NaN	NaN	NaN	NaN
ALEILQEEDLIDEDDIPVR	19	Unmodified	_ALEILQEEDLIDEDDIPVR_					0	0	0	0	A0A140TA29;F5GXS0;A0A0G2JL54;P0C0L5;A0A140TA32;A0A140TA44;P0C0L4-2;P0C0L4;A0A140TA49;A0A0G2JPR0	A0A140TA29;A0A140TA32	A0A140TA29	C4B;C4A	Complement C4-B;Complement C4 beta chain;Complement C4-B alpha chain;C4a anaphylatoxin;C4b-B;C4d-B;Complement C4 gamma chain;Complement C4-A;Complement C4 beta chain;Complement C4-A alpha chain;C4a anaphylatoxin;C4b-A;C4d-A;Complement C4 gamma chain	MULTI-MSMS	S11880_166_Ejaife_1_210422	1	1	819.099	3	742.378	2224.11	67554.8	-0.65352	-0.00048516	102900	76.388	102900	76.387	819.1	123.72	0.55334	123.72	123.48	124.03	7.6294e-06					49	10	7	0.986225	0.0410778	0.756036	3.2413e-57
ALEILQEEDLIDEDDIPVR	19	Unmodified	_ALEILQEEDLIDEDDIPVR_					0	0	0	0	A0A140TA29;F5GXS0;A0A0G2JL54;P0C0L5;A0A140TA32;A0A140TA44;P0C0L4-2;P0C0L4;A0A140TA49;A0A0G2JPR0	A0A140TA29;A0A140TA32	A0A140TA29	C4B;C4A	Complement C4-B;Complement C4 beta chain;Complement C4-B alpha chain;C4a anaphylatoxin;C4b-B;C4d-B;Complement C4 gamma chain;Complement C4-A;Complement C4 beta chain;Complement C4-A alpha chain;C4a anaphylatoxin;C4b-A;C4d-A;Complement C4 gamma chain	MULTI-MSMS	S11880_166_Ejaife_1_210422	1	1	1228.65	2	1113.06	2224.11	55790.3	-1.4108	-0.0015703	102940	114.58	102940	114.58	1228.15	123.71	0.25188	123.71	123.58	123.83	0					18	4	5	0.993416	0.00141302	0.059672	0.00011747
ALEILQEEDLIDEDDIPVR	19	Unmodified	_ALEILQEEDLIDEDDIPVR_					0	0	0	0	A0A140TA29;F5GXS0;A0A0G2JL54;P0C0L5;A0A140TA32;A0A140TA44;P0C0L4-2;P0C0L4;A0A140TA49;A0A0G2JPR0	A0A140TA29;A0A140TA32	A0A140TA29	C4B;C4A	Complement C4-B;Complement C4 beta chain;Complement C4-B alpha chain;C4a anaphylatoxin;C4b-B;C4d-B;Complement C4 gamma chain;Complement C4-A;Complement C4 beta chain;Complement C4-A alpha chain;C4a anaphylatoxin;C4b-A;C4d-A;Complement C4 gamma chain	MULTI-MSMS	S11881_167_Ejaife_2_210422	1	2	1228.14	2	1113.06	2224.11	56664.3	-1.3075	-0.0014553	102940	114.58	102940	114.58	1228.15	122.56	0.30737	125.61	125.44	125.74	3.0568					18	5	5	0.95325	0.000673702	0.0165868	0.00011651
ALEILQEEDLIDEDDIPVR	19	Unmodified	_ALEILQEEDLIDEDDIPVR_					0	0	0	0	A0A140TA29;F5GXS0;A0A0G2JL54;P0C0L5;A0A140TA32;A0A140TA44;P0C0L4-2;P0C0L4;A0A140TA49;A0A0G2JPR0	A0A140TA29;A0A140TA32	A0A140TA29	C4B;C4A	Complement C4-B;Complement C4 beta chain;Complement C4-B alpha chain;C4a anaphylatoxin;C4b-B;C4d-B;Complement C4 gamma chain;Complement C4-A;Complement C4 beta chain;Complement C4-A alpha chain;C4a anaphylatoxin;C4b-A;C4d-A;Complement C4 gamma chain	MULTI-MSMS	S11881_167_Ejaife_2_210422	1	2	819.099	3	742.378	2224.11	66666.9	-0.70045	-0.00052	102900	76.387	102890	76.387	819.1	122.56	1.2065	125.61	125.03	126.23	3.0568					54	23	7	0.970673	0.019608	0.17846	1.2127e-19
ALEILQEEDLIDEDDIPVR	19	Unmodified	_ALEILQEEDLIDEDDIPVR_					0	0	0	0	A0A140TA29;F5GXS0;A0A0G2JL54;P0C0L5;A0A140TA32;A0A140TA44;P0C0L4-2;P0C0L4;A0A140TA49;A0A0G2JPR0	A0A140TA29;A0A140TA32	A0A140TA29	C4B;C4A	Complement C4-B;Complement C4 beta chain;Complement C4-B alpha chain;C4a anaphylatoxin;C4b-B;C4d-B;Complement C4 gamma chain;Complement C4-A;Complement C4 beta chain;Complement C4-A alpha chain;C4a anaphylatoxin;C4b-A;C4d-A;Complement C4 gamma chain	MULTI-MSMS	S11882_168_Ejaife_3_210422	1	3	819.099	3	742.378	2224.11	66779.1	-1.1038	-0.00081943	102900	76.388	102900	76.387	819.1	122.35	0.76735	125.61	125.38	126.14	3.2576					44	14	6	0.987142	0.0466071	0.969927	1.5783e-56
ALEILQEEDLIDEDDIPVR	19	Unmodified	_ALEILQEEDLIDEDDIPVR_					0	0	0	0	A0A140TA29;F5GXS0;A0A0G2JL54;P0C0L5;A0A140TA32;A0A140TA44;P0C0L4-2;P0C0L4;A0A140TA49;A0A0G2JPR0	A0A140TA29;A0A140TA32	A0A140TA29	C4B;C4A	Complement C4-B;Complement C4 beta chain;Complement C4-B alpha chain;C4a anaphylatoxin;C4b-B;C4d-B;Complement C4 gamma chain;Complement C4-A;Complement C4 beta chain;Complement C4-A alpha chain;C4a anaphylatoxin;C4b-A;C4d-A;Complement C4 gamma chain	MULTI-MSMS	S11882_168_Ejaife_3_210422	1	3	1228.14	2	1113.06	2224.11	56147	-1.4336	-0.0015957	102940	114.58	102940	114.58	1228.15	122.35	0.25623	125.61	125.48	125.74	3.2576					19	4	5	0.975986	0.0018901	0.102281	8.2807e-05
ALFVSEEEK	9	Unmodified	_ALFVSEEEK_					0	0	0	0	B4E1Z4;P00751;E7ETN3;H7C5H1	B4E1Z4	B4E1Z4	CFB	Complement factor B;Complement factor B Ba fragment;Complement factor B Bb fragment	MULTI-MSMS	S11880_166_Ejaife_1_210422	1	1	755.429	2	526.269	1050.52	68644.6	0.15547	8.1821e-05	435450	229.16	435450	229.16	755.431	78.536	0.86805	78.536	78.061	78.929	0					96	46	4	0.970116	0.000397662	0.00098659	0.008477
ALFVSEEEK	9	Unmodified	_ALFVSEEEK_					0	0	0	0	B4E1Z4;P00751;E7ETN3;H7C5H1	B4E1Z4	B4E1Z4	CFB	Complement factor B;Complement factor B Ba fragment;Complement factor B Bb fragment	MULTI-MSMS	S11880_166_Ejaife_1_210422	1	1	503.957	3	351.182	1050.52	88020	0.34664	0.00012174	435030	152.78	435030	152.78	504.291	78.488	0.58451	78.488	78.345	78.929	0					58	23	3	0.82697	0.000714999	0.00171559	0.0023021
ALFVSEEEK	9	Unmodified	_ALFVSEEEK_					0	0	0	0	B4E1Z4;P00751;E7ETN3;H7C5H1	B4E1Z4	B4E1Z4	CFB	Complement factor B;Complement factor B Ba fragment;Complement factor B Bb fragment	MULTI-MSMS	S11881_167_Ejaife_2_210422	1	2	755.43	2	526.269	1050.52	70018.4	-0.99053	-0.00052129	435450	229.16	435450	229.16	755.431	76.144	0.68649	78.599	78.227	78.914	2.4554					61	28	3	0.68186	0.000466317	0.00119303	0.0085245
ALFVSEEEK	9	Unmodified	_ALFVSEEEK_					0	0	0	0	B4E1Z4;P00751;E7ETN3;H7C5H1	B4E1Z4	B4E1Z4	CFB	Complement factor B;Complement factor B Ba fragment;Complement factor B Bb fragment	MULTI-MSMS	S11881_167_Ejaife_2_210422	1	2	503.957	3	351.182	1050.52	87675.9	-0.68351	-0.00024003	435030	152.78	435030	152.77	503.957	76.057	0.55756	78.412	78.256	78.814	2.3552					40	17	3	0.964523	0.0023651	0.00514177	0.00059384
ALFVSEEEK	9	Unmodified	_ALFVSEEEK_					0	0	0	0	B4E1Z4;P00751;E7ETN3;H7C5H1	B4E1Z4	B4E1Z4	CFB	Complement factor B;Complement factor B Ba fragment;Complement factor B Bb fragment	MULTI-MSMS	S11882_168_Ejaife_3_210422	1	3	755.43	2	526.269	1050.52	70936.9	-0.8596	-0.00045238	435450	229.16	435450	229.16	755.431	75.799	0.72113	78.455	78.074	78.795	2.6564					72	36	4	0.993675	0.000473532	0.00140078	0.0072222
ALFVSEEEK	9	Unmodified	_ALFVSEEEK_					0	0	0	0	B4E1Z4;P00751;E7ETN3;H7C5H1	B4E1Z4	B4E1Z4	CFB	Complement factor B;Complement factor B Ba fragment;Complement factor B Bb fragment	MULTI-MSMS	S11882_168_Ejaife_3_210422	1	3	503.957	3	351.182	1050.52	88070	-0.7642	-0.00026837	435030	152.78	435030	152.77	504.291	75.803	0.49883	78.459	78.265	78.763	2.6564					42	19	3	0.908926	0.00136595	0.00418455	0.0030315
ALGHLDLSGNR	11	Unmodified	_ALGHLDLSGNR_					0	0	0	0	P02750	P02750	P02750	LRG1	Leucine-rich alpha-2-glycoprotein	MULTI-MSMS	S11880_166_Ejaife_1_210422	1	1	461.598	3	384.876	1151.6	89384.2	-1.1879	-0.00045718	198470	76.388	198470	76.387	461.263	55.423	0.60984	55.423	55.138	55.748	0					79	32	3	0.839939	0.00116812	0.00573676	0.0014999
ALGHLDLSGNR	11	Unmodified	_ALGHLDLSGNR_					0	0	0	0	P02750	P02750	P02750	LRG1	Leucine-rich alpha-2-glycoprotein	MULTI-MSMS	S11881_167_Ejaife_2_210422	1	2	461.263	3	384.876	1151.6	91076.8	-1.6372	-0.00063012	198470	76.388	198470	76.387	461.263	53.637	0.4546	55.391	55.114	55.569	1.7537					44	16	4	0.941408	0.00119387	0.00634943	3.9097e-05
ALGHLDLSGNR	11	Unmodified	_ALGHLDLSGNR_					0	0	0	0	P02750	P02750	P02750	LRG1	Leucine-rich alpha-2-glycoprotein	MULTI-MSMS	S11882_168_Ejaife_3_210422	1	3	461.263	3	384.876	1151.6	89407	-0.46103	-0.00017744	198470	76.388	198470	76.387	461.263	53.451	0.52641	55.406	55.135	55.661	1.955					74	29	3	0.713653	0.000689109	0.002944	0.0068897
ALGISPFHEHAEVVFTANDSGPR	23	Unmodified	_ALGISPFHEHAEVVFTANDSGPR_					0	0	0	0	P02766;A0A087WV45	P02766	P02766	TTR	Transthyretin	MULTI-MSMS	S11880_166_Ejaife_1_210422	1	1	670.847	4	613.557	2450.2	74039.1	-0.088016	-5.4003e-05	93375	57.291	93375	57.291	671.098	82.982	1.929	82.982	82.709	84.638	0					262	79	5	0.861556	0.00284338	0.0115318	2.6537e-29
ALGISPFHEHAEVVFTANDSGPR	23	Unmodified	_ALGISPFHEHAEVVFTANDSGPR_					0	0	0	0	P02766;A0A087WV45	P02766	P02766	TTR	Transthyretin	MULTI-MSMS	S11881_167_Ejaife_2_210422	1	2	671.098	4	613.557	2450.2	74122.6	-1.3185	-0.00080895	93375	57.291	93374	57.29	670.848	80.379	2.0549	82.935	82.722	84.777	2.5556					195	70	5	0.941978	0.00206202	0.00790619	1.5251e-33
ALGISPFHEHAEVVFTANDSGPR	23	Unmodified	_ALGISPFHEHAEVVFTANDSGPR_					0	0	0	0	P02766;A0A087WV45	P02766	P02766	TTR	Transthyretin	MULTI-MSMS	S11882_168_Ejaife_3_210422	1	3	671.099	4	613.557	2450.2	74401.9	-0.519	-0.00031843	93375	57.291	93375	57.291	671.098	79.994	1.519	82.85	82.655	84.174	2.8568					188	53	6	0.93773	0.00322072	0.021118	3.4638e-27
ALGISPFHEHAEVVFTANDSGPR	23	Deamidation (NQ)	_ALGISPFHEHAEVVFTAN(de)DSGPR_	ALGISPFHEHAEVVFTAN(1)DSGPR		ALGISPFHEHAEVVFTAN(106.73)DSGPR		0	1	0	0	P02766;A0A087WV45	P02766	P02766	TTR	Transthyretin	MULTI-MSMS	S11880_166_Ejaife_1_210422	1	1	671.094	4	613.803	2451.18	75262	-0.43863	-0.00026923	93338	57.291	93337	57.291	671.345	87.93	1.507	87.93	87.619	89.126	-7.6294e-06					163	55	5	0.932591	0.000631091	0.00142642	2.5186e-20
ALGISPFHEHAEVVFTANDSGPR	23	Deamidation (NQ)	_ALGISPFHEHAEVVFTAN(de)DSGPR_	ALGISPFHEHAEVVFTAN(1)DSGPR		ALGISPFHEHAEVVFTAN(99.06)DSGPR		0	1	0	0	P02766;A0A087WV45	P02766	P02766	TTR	Transthyretin	MULTI-MSMS	S11881_167_Ejaife_2_210422	1	2	671.092	4	613.803	2451.18	74732.6	-1.1331	-0.0006955	93338	57.291	93337	57.29	671.345	85.269	1.0385	87.925	87.687	88.725	2.6559					122	38	5	0.738552	0.000759742	0.00209598	1.2596e-15
ALGISPFHEHAEVVFTANDSGPR	23	Deamidation (NQ)	_ALGISPFHEHAEVVFTAN(de)DSGPR_	ALGISPFHEHAEVVFTAN(1)DSGPR		ALGISPFHEHAEVVFTAN(107.45)DSGPR		0	1	0	0	P02766;A0A087WV45	P02766	P02766	TTR	Transthyretin	MULTI-MSMS	S11882_168_Ejaife_3_210422	1	3	671.344	4	613.803	2451.18	73518.9	-0.86122	-0.00052862	93338	57.291	93337	57.29	671.344	85.059	1.1885	88.016	87.689	88.877	2.957					129	40	5	0.963693	0.000968096	0.00147831	2.2128e-20
ALHQVFEHMLDVSK	14	Unmodified	_ALHQVFEHMLDVSK_					0	0	0	0	B4E1Z4;E9PDZ0;A0A0G2JK28;B4DQI1;A0A0G2JIE7;H0Y3H6;A0A0G2JL69;P06681-2;P06681-3;P06681	B4E1Z4;B4DQI1	B4E1Z4	C2	Complement C2;Complement C2b fragment;Complement C2a fragment	MULTI-MSMS	S11882_168_Ejaife_3_210422	1	3	528.797	4	414.216	1652.83	86713.7	0.12481	5.1698e-05	276620	114.58	276620	114.58	528.797	90.647	0.63746	93.805	93.489	94.126	3.1574					38	14	3	0.852423	0.000738828	0.0151647	0.0032193
ALHQVFEHMLDVSK	14	Unmodified	_ALHQVFEHMLDVSK_					0	0	0	0	B4E1Z4;E9PDZ0;A0A0G2JK28;B4DQI1;A0A0G2JIE7;H0Y3H6;A0A0G2JL69;P06681-2;P06681-3;P06681	B4E1Z4;B4DQI1	B4E1Z4	C2	Complement C2;Complement C2b fragment;Complement C2a fragment	MULTI-MATCH	S11880_166_Ejaife_1_210422	1	1		4	414.216	1652.83	94797.7	-0.10133	-4.1971e-05	276620	114.58	276620	114.58	528.797	93.966	0.49209	93.966	93.71	94.202	0	0.080639	0.00054522	NaN	53.754	24	12	3	NaN	NaN	NaN	NaN
ALLAFQESK	9	Unmodified	_ALLAFQESK_					0	0	0	0	P20851-2;P20851	P20851-2	P20851-2	C4BPB	C4b-binding protein beta chain	MULTI-MSMS	S11880_166_Ejaife_1_210422	1	1	732.944	2	503.782	1005.55	72964.3	-0.66335	-0.00033418	454890	229.16	454880	229.16	732.945	89.881	0.42796	89.881	89.518	89.946	-7.6294e-06					24	14	2	0	0	0	0.0068788
ALLAFQESK	9	Unmodified	_ALLAFQESK_					0	0	0	0	P20851-2;P20851	P20851-2	P20851-2	C4BPB	C4b-binding protein beta chain	MULTI-MSMS	S11881_167_Ejaife_2_210422	1	2	732.944	2	503.782	1005.55	72817.9	-2.0132	-0.0010142	454890	229.16	454880	229.16	733.447	87.088	0.38945	89.744	89.423	89.812	2.6559					12	9	2	0.953932	0.000758871	0.0258896	0.0083704
ALLAFQESK	9	Unmodified	_ALLAFQESK_					0	0	0	0	P20851-2;P20851	P20851-2	P20851-2	C4BPB	C4b-binding protein beta chain	MULTI-MSMS	S11882_168_Ejaife_3_210422	1	3	732.944	2	503.782	1005.55	73656.5	-0.76029	-0.00038302	454890	229.16	454880	229.16	733.447	86.798	0.37318	89.855	89.531	89.905	3.0572					20	9	3	0.159683	0.000122399	0.00076268	0.0072933
ALLAYAFALAGNQDK	15	Unmodified	_ALLAYAFALAGNQDK_					0	0	0	0	P01023	P01023	P01023	A2M	Alpha-2-macroglobulin	MULTI-MSMS	S11882_168_Ejaife_3_210422	1	3	675.725	3	522.616	1564.82	75006	-0.99584	-0.00052044	292330	152.78	292330	152.77	675.725	124.87	0.35884	128.13	127.95	128.31	3.2576					14	6	3	0.892404	0.00123663	0.0344414	0.0076041
ALMDETMK	8	2 Oxidation (M)	_ALM(ox)DETM(ox)K_		ALM(1)DETM(1)K		ALM(36.4)DETM(36.4)K	0	0	2	0	P02649;H0Y7L5;E9PEV4;E7ERP7	P02649	P02649	APOE	Apolipoprotein E	MULTI-MSMS	S11880_166_Ejaife_1_210422	1	1	476.921	3	324.146	969.415	95658.2	-0.83999	-0.00027228	471320	152.78	471320	152.78	476.921	46.264	0.34508	46.264	46.199	46.544	0					24	17	2	0.700006	0.000423636	0.00174222	0.022651
ALNHLPLEYNSALYSR	16	Unmodified	_ALNHLPLEYNSALYSR_					0	0	0	0	P13671	P13671	P13671	C6	Complement component C6	MULTI-MSMS	S11880_166_Ejaife_1_210422	1	1	697.379	3	620.992	1859.95	73730.6	-0.53625	-0.00033301	123010	76.388	123010	76.387	697.714	86.176	0.5668	86.176	85.825	86.392	0					49	14	4	0.986125	0.00286367	0.0378673	0.00032714
ALNHLPLEYNSALYSR	16	Unmodified	_ALNHLPLEYNSALYSR_					0	0	0	0	P13671	P13671	P13671	C6	Complement component C6	MULTI-MSMS	S11881_167_Ejaife_2_210422	1	2	697.379	3	620.992	1859.95	74096.7	-1.2376	-0.00076854	123010	76.388	123010	76.387	697.379	83.375	0.65379	86.031	85.622	86.276	2.6559					45	14	4	0.86016	0.00185617	0.0137873	0.0097914
ALNHLPLEYNSALYSR	16	Unmodified	_ALNHLPLEYNSALYSR_					0	0	0	0	P13671	P13671	P13671	C6	Complement component C6	MULTI-MSMS	S11882_168_Ejaife_3_210422	1	3	697.714	3	620.992	1859.95	73931.5	-0.31203	-0.00019377	123010	76.387	123010	76.387	697.713	83.067	0.6483	85.924	85.597	86.245	2.8568					54	15	5	0.789833	0.00203237	0.0132874	0.00013663
ALPAPIEK	8	Unmodified	_ALPAPIEK_					0	0	0	0	P01860;A0A0A0MS08;P01857;A0A0A0MS07	P01860;A0A0A0MS08	A0A0A0MS08	IGHG3;IGHG1	Ig gamma-3 chain C region;Ig gamma-1 chain C region	MULTI-MSMS	S11880_166_Ejaife_1_210422	1	1	648.918	2	419.755	837.496	75403	-0.32171	-0.00013504	545940	229.16	545940	229.16	648.919	75.692	1.5644	75.692	75.265	76.829	0					269	63	6	0.845913	0.00363427	0.0741693	0.020207
ALPAPIEK	8	Unmodified	_ALPAPIEK_					0	0	0	0	P01860;A0A0A0MS08;P01857;A0A0A0MS07	P01860;A0A0A0MS08	A0A0A0MS08	IGHG3;IGHG1	Ig gamma-3 chain C region;Ig gamma-1 chain C region	MULTI-MSMS	S11880_166_Ejaife_1_210422	1	1	432.948	3	280.173	837.496	91773.6	0.26214	7.3444e-05	545290	152.78	545290	152.78	432.948	75.692	0.55653	75.692	75.378	75.935	0					67	26	3	0.854475	0.00126385	0.0039081	0.025117
ALPAPIEK	8	Unmodified	_ALPAPIEK_					0	0	0	0	P01860;A0A0A0MS08;P01857;A0A0A0MS07	P01860;A0A0A0MS08	A0A0A0MS08	IGHG3;IGHG1	Ig gamma-3 chain C region;Ig gamma-1 chain C region	MULTI-MSMS	S11881_167_Ejaife_2_210422	1	2	648.918	2	419.755	837.496	75287.8	-1.6848	-0.00070722	545950	229.16	545940	229.16	648.919	73.24	1.538	75.595	75.223	76.761	2.3551					226	61	6	0.884374	0.0194988	0.374569	0.016422
ALPAPIEK	8	Unmodified	_ALPAPIEK_					0	0	0	0	P01860;A0A0A0MS08;P01857;A0A0A0MS07	P01860;A0A0A0MS08	A0A0A0MS08	IGHG3;IGHG1	Ig gamma-3 chain C region;Ig gamma-1 chain C region	MULTI-MSMS	S11881_167_Ejaife_2_210422	1	2	432.948	3	280.173	837.496	91941	-0.77469	-0.00021705	545290	152.78	545290	152.77	432.948	73.243	0.47403	75.598	75.368	75.842	2.3551					57	19	4	0.940413	0.0063008	0.0175307	0.0071776
ALPAPIEK	8	Unmodified	_ALPAPIEK_					0	0	0	0	P01860;A0A0A0MS08;P01857;A0A0A0MS07	P01860;A0A0A0MS08	A0A0A0MS08	IGHG3;IGHG1	Ig gamma-3 chain C region;Ig gamma-1 chain C region	MULTI-MSMS	S11882_168_Ejaife_3_210422	1	3	648.918	2	419.755	837.496	75391.2	-1.0977	-0.00046077	545950	229.16	545940	229.16	648.919	72.998	1.4656	75.554	75.171	76.637	2.5562					190	48	6	0.828891	0.0170141	0.256734	0.026652
ALPAPIEK	8	Unmodified	_ALPAPIEK_					0	0	0	0	P01860;A0A0A0MS08;P01857;A0A0A0MS07	P01860;A0A0A0MS08	A0A0A0MS08	IGHG3;IGHG1	Ig gamma-3 chain C region;Ig gamma-1 chain C region	MULTI-MSMS	S11882_168_Ejaife_3_210422	1	3	432.948	3	280.173	837.496	91007.5	-0.35143	-9.846e-05	545290	152.78	545290	152.78	432.948	73.048	0.55421	75.604	75.242	75.796	2.5562					45	18	3	0.799673	0.000635655	0.00270123	0.025117
ALPQPQNVTSLLGCTH	16	Unmodified	_ALPQPQNVTSLLGCTH_					0	0	0	0	P02790	P02790	P02790	HPX	Hemopexin	MULTI-MSMS	S11882_168_Ejaife_3_210422	1	3	655.685	3	579.298	1734.87	76045	-0.51512	-0.00029841	131860	76.388	131860	76.387	655.686	101.65	0.61257	105.11	104.86	105.48	3.458					30	15	3	0.89411	0.000854676	0.0193155	0.0092751
ALPQPQNVTSLLGCTH	16	Unmodified	_ALPQPQNVTSLLGCTH_					0	0	0	0	P02790	P02790	P02790	HPX	Hemopexin	MULTI-MATCH	S11880_166_Ejaife_1_210422	1	1		3	579.298	1734.87	76470.2	-0.70908	-0.00041077	131860	76.388	131860	76.387	656.02	105.25	0.51089	105.25	104.95	105.46	0	0.10418	0.00037779	NaN	43.813	32	11	4	NaN	NaN	NaN	NaN
ALPQPQNVTSLLGCTH	16	Unmodified	_ALPQPQNVTSLLGCTH_					0	0	0	0	P02790	P02790	P02790	HPX	Hemopexin	MULTI-MATCH	S11881_167_Ejaife_2_210422	1	2		3	579.298	1734.87	78613	-0.80069	-0.00046384	131860	76.387	131860	76.387	656.02	102.03	0.51286	105.09	104.87	105.38	3.0568	-0.060422	-0.00061062	NaN	43.813	31	12	4	NaN	NaN	NaN	NaN
ALPTTYEK	8	Unmodified	_ALPTTYEK_					0	0	0	0	P02748	P02748	P02748	C9	Complement component C9;Complement component C9a;Complement component C9b	MULTI-MSMS	S11880_166_Ejaife_1_210422	1	1	690.91	2	461.748	921.481	74503.3	-0.59879	-0.00027649	496300	229.16	496290	229.16	690.911	65.165	0.60084	65.165	64.869	65.469	0					65	21	4	0.634791	0.00205424	0.0335138	0.020684
ALPTTYEK	8	Unmodified	_ALPTTYEK_					0	0	0	0	P02748	P02748	P02748	C9	Complement component C9;Complement component C9a;Complement component C9b	MULTI-MSMS	S11881_167_Ejaife_2_210422	1	2	690.91	2	461.748	921.481	74823.9	-1.5468	-0.00071422	496300	229.16	496290	229.16	690.911	62.996	0.63725	65.05	64.741	65.378	2.0544					51	17	4	0.751192	0.0030675	0.070013	0.016958
ALPTTYEK	8	Unmodified	_ALPTTYEK_					0	0	0	0	P02748	P02748	P02748	C9	Complement component C9;Complement component C9a;Complement component C9b	MULTI-MSMS	S11882_168_Ejaife_3_210422	1	3	690.91	2	461.748	921.481	74022.1	-0.98598	-0.00045527	496300	229.16	496290	229.16	690.911	62.812	0.49579	65.068	64.787	65.283	2.2556					50	15	4	0.703505	0.00369295	0.0780161	0.020684
ALQDQLVLVAAK	12	Unmodified	_ALQDQLVLVAAK_					0	0	0	0	P01019	P01019	P01019	AGT	Angiotensinogen;Angiotensin-1;Angiotensin-2;Angiotensin-3;Angiotensin-4;Angiotensin 1-9;Angiotensin 1-7;Angiotensin 1-5;Angiotensin 1-4	MULTI-MSMS	S11880_166_Ejaife_1_210422	1	1	864.044	2	634.882	1267.75	65246	0.020189	1.2817e-05	360950	229.16	360950	229.16	864.045	104.93	0.73056	104.93	104.59	105.32	0					62	18	4	0.630288	0.000876385	0.0259647	0.00073983
ALQDQLVLVAAK	12	Unmodified	_ALQDQLVLVAAK_					0	0	0	0	P01019	P01019	P01019	AGT	Angiotensinogen;Angiotensin-1;Angiotensin-2;Angiotensin-3;Angiotensin-4;Angiotensin 1-9;Angiotensin 1-7;Angiotensin 1-5;Angiotensin 1-4	MULTI-MSMS	S11880_166_Ejaife_1_210422	1	1	576.365	3	423.591	1267.75	80530.7	-0.52061	-0.00022052	360670	152.78	360670	152.77	576.366	104.94	1.0941	104.94	104.56	105.65	0					85	26	4	0.964194	0.00650144	0.0972088	9.3744e-05
ALQDQLVLVAAK	12	Unmodified	_ALQDQLVLVAAK_					0	0	0	0	P01019	P01019	P01019	AGT	Angiotensinogen;Angiotensin-1;Angiotensin-2;Angiotensin-3;Angiotensin-4;Angiotensin 1-9;Angiotensin 1-7;Angiotensin 1-5;Angiotensin 1-4	MULTI-MSMS	S11881_167_Ejaife_2_210422	1	2	576.365	3	423.591	1267.75	79249	-0.42237	-0.00017891	360670	152.77	360670	152.77	576.365	101.78	0.76555	104.84	104.48	105.25	3.0568					69	18	5	0.976789	0.00758757	0.0543287	8.702e-06
ALQDQLVLVAAK	12	Unmodified	_ALQDQLVLVAAK_					0	0	0	0	P01019	P01019	P01019	AGT	Angiotensinogen;Angiotensin-1;Angiotensin-2;Angiotensin-3;Angiotensin-4;Angiotensin 1-9;Angiotensin 1-7;Angiotensin 1-5;Angiotensin 1-4	MULTI-MSMS	S11881_167_Ejaife_2_210422	1	2	864.044	2	634.882	1267.75	66044.4	-0.026814	-1.7024e-05	360950	229.16	360950	229.16	864.044	101.77	0.62564	104.82	104.48	105.11	3.0568					44	14	4	0.854814	0.00150991	0.0203659	0.0001145
ALQDQLVLVAAK	12	Unmodified	_ALQDQLVLVAAK_					0	0	0	0	P01019	P01019	P01019	AGT	Angiotensinogen;Angiotensin-1;Angiotensin-2;Angiotensin-3;Angiotensin-4;Angiotensin 1-9;Angiotensin 1-7;Angiotensin 1-5;Angiotensin 1-4	MULTI-MSMS	S11882_168_Ejaife_3_210422	1	3	576.365	3	423.591	1267.75	79793.4	-0.23652	-0.00010019	360670	152.78	360670	152.77	576.366	101.35	0.92169	104.81	104.44	105.36	3.458					86	21	6	0.966576	0.00876328	0.100205	8.702e-06
ALQDQLVLVAAK	12	Unmodified	_ALQDQLVLVAAK_					0	0	0	0	P01019	P01019	P01019	AGT	Angiotensinogen;Angiotensin-1;Angiotensin-2;Angiotensin-3;Angiotensin-4;Angiotensin 1-9;Angiotensin 1-7;Angiotensin 1-5;Angiotensin 1-4	MULTI-MSMS	S11882_168_Ejaife_3_210422	1	3	864.044	2	634.882	1267.75	65796.5	0.27818	0.00017661	360950	229.16	360950	229.16	864.044	101.35	0.68896	104.81	104.48	105.17	3.458					56	15	5	0.932444	0.00165846	0.0371312	2.6037e-05
ALQEYAAK	8	Unmodified	_ALQEYAAK_					0	0	0	0	P13671	P13671	P13671	C6	Complement component C6	MULTI-MSMS	S11881_167_Ejaife_2_210422	1	2	676.401	2	447.24	892.465	76244.6	-2.1658	-0.00096863	512390	229.16	512390	229.16	676.403	58.779	0.37232	60.733	60.57	60.942	1.9542					31	22	2	0.670215	0.000265386	0.00243536	0.024958
ALQEYAAK	8	Unmodified	_ALQEYAAK_					0	0	0	0	P13671	P13671	P13671	C6	Complement component C6	MULTI-MATCH	S11880_166_Ejaife_1_210422	1	1		2	447.24	892.465	72692.8	-1.2278	-0.00054911	512390	229.16	512390	229.16	676.403	60.768	0.46771	60.768	60.5	60.967	-3.8147e-06	0.077778	0.00019589	NaN	90.657	63	26	3	NaN	NaN	NaN	NaN
ALQEYAAK	8	Unmodified	_ALQEYAAK_					0	0	0	0	P13671	P13671	P13671	C6	Complement component C6	MULTI-MATCH	S11882_168_Ejaife_3_210422	1	3		2	447.24	892.465	76705.4	-1.6877	-0.00075481	512390	229.16	512390	229.16	676.403	58.514	0.40141	60.569	60.447	60.849	2.0552	-0.12067	0.00021926	NaN	90.657	51	25	3	NaN	NaN	NaN	NaN
ALRFLGSNDEEMSYDNNPFIK	21	Oxidation (M),2 Deamidation (NQ)	_ALRFLGSN(de)DEEM(ox)SYDN(de)NPFIK_	ALRFLGSN(0.918)DEEMSYDN(0.541)N(0.541)PFIK	ALRFLGSNDEEM(1)SYDNNPFIK	ALRFLGSN(7.49)DEEMSYDN(0)N(0)PFIK	ALRFLGSNDEEM(21.8)SYDNNPFIK	0	2	1	1	P12107-4;P12107-3;P12107;P12107-2	P12107-4	P12107-4	COL11A1	Collagen alpha-1(XI) chain	MULTI-MSMS	S11881_167_Ejaife_2_210422	1	2	734.867	4	620.284	2477.11	70884.3	-1.464	-0.00090809	184730	114.58	184730	114.58	735.118	69.566	0.78404	71.721	71.423	72.207	2.1547					148	64	5	0.837868	0.00209925	0.0055864	0.021533
ALRFLGSNDEEMSYDNNPFIK	21	Oxidation (M),2 Deamidation (NQ)	_ALRFLGSN(de)DEEM(ox)SYDN(de)NPFIK_	ALRFLGSN(0.918)DEEMSYDN(0.541)N(0.541)PFIK	ALRFLGSNDEEM(1)SYDNNPFIK	ALRFLGSN(7.49)DEEMSYDN(0)N(0)PFIK	ALRFLGSNDEEM(21.8)SYDNNPFIK	0	2	1	1	P12107-4;P12107-3;P12107;P12107-2	P12107-4	P12107-4	COL11A1	Collagen alpha-1(XI) chain	MULTI-MSMS	S11882_168_Ejaife_3_210422	1	3	735.118	4	620.284	2477.11	70896.6	-0.60255	-0.00037375	184730	114.58	184730	114.58	735.118	69.292	0.97337	71.748	71.307	72.281	2.456					188	60	5	0.698424	0.00027583	0.00115321	0.021533
ALRFLGSNDEEMSYDNNPFIK	21	Oxidation (M),2 Deamidation (NQ)	_ALRFLGSN(de)DEEM(ox)SYDN(de)NPFIK_					0	2	1	1	P12107-4;P12107-3;P12107;P12107-2	P12107-4	P12107-4	COL11A1	Collagen alpha-1(XI) chain	MULTI-MATCH	S11880_166_Ejaife_1_210422	1	1		4	620.284	2477.11	71862.9	-0.43341	-0.00026884	184730	114.58	184730	114.58	735.37	71.537	0.15349	71.537	71.396	71.549	0	-0.13189	0.0029392	NaN	21.803	5	4	2	NaN	NaN	NaN	NaN
ALTDMPQMR	9	2 Oxidation (M)	_ALTDM(ox)PQM(ox)R_		ALTDM(1)PQM(1)R		ALTDM(44.77)PQM(44.77)R	0	0	2	0	P02671-2;P02671	P02671-2	P02671-2	FGA	Fibrinogen alpha chain;Fibrinopeptide A;Fibrinogen alpha chain	MULTI-MSMS	S11880_166_Ejaife_1_210422	1	1	662.333	2	547.752	1093.49	71832.9	-1.0604	-0.00058086	209180	114.58	209180	114.58	662.333	35.086	1.887	35.086	34.188	36.075	0					340	143	4	0.99815	0.00657229	0.0193951	0.023498
ALTDMPQMR	9	2 Oxidation (M)	_ALTDM(ox)PQM(ox)R_		ALTDM(1)PQM(1)R		ALTDM(42.83)PQM(42.83)R	0	0	2	0	P02671-2;P02671	P02671-2	P02671-2	FGA	Fibrinogen alpha chain;Fibrinopeptide A;Fibrinogen alpha chain	MULTI-MSMS	S11881_167_Ejaife_2_210422	1	2	662.333	2	547.752	1093.49	72117.4	-1.1303	-0.00061913	209180	114.58	209180	114.58	662.333	33.984	1.3679	35.136	34.302	35.67	1.1523					287	117	4	0.985467	0.00395761	0.0108143	0.024739
ALTDMPQMR	9	2 Oxidation (M)	_ALTDM(ox)PQM(ox)R_		ALTDM(1)PQM(1)R		ALTDM(36.57)PQM(36.57)R	0	0	2	0	P02671-2;P02671	P02671-2	P02671-2	FGA	Fibrinogen alpha chain;Fibrinopeptide A;Fibrinogen alpha chain	MULTI-MSMS	S11882_168_Ejaife_3_210422	1	3	662.333	2	547.752	1093.49	72387.3	-0.8276	-0.00045332	209180	114.58	209180	114.58	662.334	33.92	1.4618	35.073	34.214	35.676	1.1534					299	124	4	0.998775	0.00392907	0.0109456	0.0274
ALTDMPQMR	9	2 Oxidation (M)	_ALTDM(ox)PQM(ox)R_		ALTDM(1)PQM(1)R		ALTDM(40.1)PQM(40.1)R	0	0	2	0	P02671-2;P02671	P02671-2	P02671-2	FGA	Fibrinogen alpha chain;Fibrinopeptide A;Fibrinogen alpha chain	MULTI-MSMS	S11882_168_Ejaife_3_210422	1	3	662.333	2	547.752	1093.49	74247	-0.82666	-0.0004528	209180	114.58	209180	114.58	662.333	40.383	2.3105	41.837	40.095	42.406	1.454					380	164	4	0.967168	0.00214872	0.0167697	0.025899
ALTDMPQMR	9	2 Oxidation (M)	_ALTDM(ox)PQM(ox)R_					0	0	2	0	P02671-2;P02671	P02671-2	P02671-2	FGA	Fibrinogen alpha chain;Fibrinopeptide A;Fibrinogen alpha chain	MULTI-MATCH	S11880_166_Ejaife_1_210422	1	1		2	547.752	1093.49	73880.6	-1.1905	-0.00065208	209180	114.58	209180	114.58	662.334	41.638	2.6295	41.638	39.858	42.487	3.8147e-06	-0.14163	2.314e-05	NaN	40.103	318	194	4	NaN	NaN	NaN	NaN
ALTDMPQMR	9	2 Oxidation (M)	_ALTDM(ox)PQM(ox)R_					0	0	2	0	P02671-2;P02671	P02671-2	P02671-2	FGA	Fibrinogen alpha chain;Fibrinopeptide A;Fibrinogen alpha chain	MULTI-MATCH	S11881_167_Ejaife_2_210422	1	2		2	547.752	1093.49	74800.8	-1.2067	-0.00066095	209180	114.58	209180	114.58	662.334	40.511	2.1522	41.864	40.14	42.293	1.3528	0.083922	4.6296e-05	NaN	40.103	286	135	4	NaN	NaN	NaN	NaN
ALTDMPQMR	9	Oxidation (M)	_ALTDM(ox)PQMR_		ALTDM(1)PQMR		ALTDM(45.42)PQM(-45.42)R	0	0	1	0	P02671-2;P02671	P02671-2	P02671-2	FGA	Fibrinogen alpha chain;Fibrinopeptide A;Fibrinogen alpha chain	MULTI-MSMS	S11881_167_Ejaife_2_210422	1	2	654.336	2	539.755	1077.49	73470.7	-1.5932	-0.00085994	212280	114.58	212280	114.58	654.336	47.548	0.80957	49.101	48.692	49.501	1.5532					146	47	4	0.996713	0.000843052	0.0210677	0.024737
ALTDMPQMR	9	Oxidation (M)	_ALTDM(ox)PQMR_					0	0	1	0	P02671-2;P02671	P02671-2	P02671-2	FGA	Fibrinogen alpha chain;Fibrinopeptide A;Fibrinogen alpha chain	MULTI-MATCH	S11880_166_Ejaife_1_210422	1	1		2	539.755	1077.49	76727.3	-0.67242	-0.00036294	212280	114.58	212280	114.58	654.336	49.089	0.75688	49.089	48.746	49.503	0	0.012747	-0.00011811	NaN	76.035	124	39	4	NaN	NaN	NaN	NaN
ALTDMPQMR	9	Oxidation (M)	_ALTDM(ox)PQMR_					0	0	1	0	P02671-2;P02671	P02671-2	P02671-2	FGA	Fibrinogen alpha chain;Fibrinopeptide A;Fibrinogen alpha chain	MULTI-MATCH	S11882_168_Ejaife_3_210422	1	3		2	539.755	1077.49	73702.4	-0.79305	-0.00042805	212280	114.58	212280	114.58	654.336	47.383	0.78857	49.037	48.648	49.436	1.6544	-0.038411	0.00017507	NaN	76.035	129	39	4	NaN	NaN	NaN	NaN
ALVDTLK	7	Unmodified	_ALVDTLK_					0	0	0	0	P04114	P04114	P04114	APOB	Apolipoprotein B-100;Apolipoprotein B-48	MULTI-MSMS	S11880_166_Ejaife_1_210422	1	1	609.397	2	380.234	758.454	78903	-0.86473	-0.0003288	602690	229.16	602690	229.16	609.397	77.395	0.77172	77.395	77.114	77.886	0					88	29	5	0.929064	0.000128137	0.000549511	0.018142
ALVDTLK	7	Unmodified	_ALVDTLK_					0	0	0	0	P04114	P04114	P04114	APOB	Apolipoprotein B-100;Apolipoprotein B-48	MULTI-MSMS	S11881_167_Ejaife_2_210422	1	2	609.397	2	380.234	758.454	78901.1	-1.8215	-0.00069258	602690	229.16	602690	229.16	609.397	74.939	0.71822	77.294	76.992	77.711	2.3552					57	19	4	0.973438	0.00242218	0.0474411	0.016244
ALVDTLK	7	Unmodified	_ALVDTLK_					0	0	0	0	P04114	P04114	P04114	APOB	Apolipoprotein B-100;Apolipoprotein B-48	MULTI-MSMS	S11882_168_Ejaife_3_210422	1	3	609.397	2	380.234	758.454	78744.9	-1.1921	-0.00045328	602690	229.16	602690	229.16	609.397	74.708	0.82083	77.365	77.032	77.853	2.6564					69	22	5	0.945103	0.00804286	0.221834	0.014771
ALVEGVDQLFTDYQIK	16	Unmodified	_ALVEGVDQLFTDYQIK_					0	0	0	0	P01031	P01031	P01031	C5	Complement C5;Complement C5 beta chain;Complement C5 alpha chain;C5a anaphylatoxin;Complement C5 alpha chain	MULTI-MSMS	S11880_166_Ejaife_1_210422	1	1	766.431	3	613.656	1837.95	69958.1	-1.1387	-0.00069875	248960	152.78	248960	152.77	766.766	125.32	0.35764	125.32	125.15	125.5	0					22	6	5	0.986779	0.00544933	0.0552556	2.1095e-12
ALVEGVDQLFTDYQIK	16	Unmodified	_ALVEGVDQLFTDYQIK_					0	0	0	0	P01031	P01031	P01031	C5	Complement C5;Complement C5 beta chain;Complement C5 alpha chain;C5a anaphylatoxin;Complement C5 alpha chain	MULTI-MSMS	S11881_167_Ejaife_2_210422	1	2	766.765	3	613.656	1837.95	69749.8	-0.73469	-0.00045085	248960	152.78	248960	152.77	766.431	124.2	0.29117	127.26	127.13	127.42	3.0568					18	5	5	0.985314	0.004329	0.0166694	2.2584e-07
ALVEGVDQLFTDYQIK	16	Unmodified	_ALVEGVDQLFTDYQIK_					0	0	0	0	P01031	P01031	P01031	C5	Complement C5;Complement C5 beta chain;Complement C5 alpha chain;C5a anaphylatoxin;Complement C5 alpha chain	MULTI-MATCH	S11882_168_Ejaife_3_210422	1	3		3	613.656	1837.95	70349.8	-0.52509	-0.00032223	248960	152.78	248960	152.78	766.766	124.01	0.37814	127.27	127.11	127.49	3.2576	0.0053596	0.0003712	NaN	101.36	20	7	5	NaN	NaN	NaN	NaN
ALVEQGFTVPEIK	13	Unmodified	_ALVEQGFTVPEIK_					0	0	0	0	P04114	P04114	P04114	APOB	Apolipoprotein B-100;Apolipoprotein B-48	MULTI-MSMS	S11880_166_Ejaife_1_210422	1	1	630.376	3	477.601	1429.78	77031.8	-0.64748	-0.00030924	319880	152.78	319880	152.78	630.711	108.82	0.73206	108.82	108.49	109.22	0					83	22	5	0.780944	0.00624072	0.0693452	7.6431e-08
ALVEQGFTVPEIK	13	Unmodified	_ALVEQGFTVPEIK_					0	0	0	0	P04114	P04114	P04114	APOB	Apolipoprotein B-100;Apolipoprotein B-48	MULTI-MSMS	S11881_167_Ejaife_2_210422	1	2	630.711	3	477.601	1429.78	77350.1	-1.8194	-0.00086893	319880	152.78	319880	152.77	630.711	105.53	0.58224	108.69	108.38	108.96	3.1571					65	18	4	0.799822	0.00260756	0.0147277	0.00054045
ALVEQGFTVPEIK	13	Unmodified	_ALVEQGFTVPEIK_					0	0	0	0	P04114	P04114	P04114	APOB	Apolipoprotein B-100;Apolipoprotein B-48	MULTI-MSMS	S11882_168_Ejaife_3_210422	1	3	630.711	3	477.601	1429.78	77227.9	-1.3296	-0.00063503	319880	152.78	319880	152.78	630.377	105.1	0.66512	108.66	108.35	109.01	3.5582					66	18	6	0.810665	0.00558768	0.0391561	0.00063697
ALVLIAFAQYLQQCPFEDHVK	21	Unmodified	_ALVLIAFAQYLQQCPFEDHVK_					0	0	0	0	CON__P02768-1;P02768;A0A0C4DGB6;A0A087WWT3;P02768-3;H7C013	CON__P02768-1	CON__P02768-1	ALB	Serum albumin	MULTI-MSMS	S11880_166_Ejaife_1_210422	1	1	738.408	4	623.327	2489.28	71065.2	-0.99735	-0.00062167	183820	114.58	183820	114.58	738.159	129.32	0.43854	129.32	129.14	129.58	0					34	8	6	0.880704	0.00583066	0.0496913	2.9202e-06
ALVLIAFAQYLQQCPFEDHVK	21	Unmodified	_ALVLIAFAQYLQQCPFEDHVK_					0	0	0	0	CON__P02768-1;P02768;A0A0C4DGB6;A0A087WWT3;P02768-3;H7C013	CON__P02768-1	CON__P02768-1	ALB	Serum albumin	MULTI-MSMS	S11881_167_Ejaife_2_210422	1	2	738.159	4	623.327	2489.28	70703	-1.4191	-0.00088458	183820	114.58	183820	114.58	738.159	128.09	0.55692	131.15	130.96	131.51	3.0568					42	11	6	0.964649	0.00783446	0.0896766	5.9154e-22
ALVLIAFAQYLQQCPFEDHVK	21	Unmodified	_ALVLIAFAQYLQQCPFEDHVK_					0	0	0	0	CON__P02768-1;P02768;A0A0C4DGB6;A0A087WWT3;P02768-3;H7C013	CON__P02768-1	CON__P02768-1	ALB	Serum albumin	MULTI-MSMS	S11882_168_Ejaife_3_210422	1	3	738.409	4	623.327	2489.28	71206.9	-0.59346	-0.00036992	183820	114.58	183820	114.58	738.409	127.94	0.56161	131.2	131.04	131.6	3.2576					42	11	6	0.960825	0.00456622	0.0786748	2.6314e-06
ALVQQMEQLR	10	Unmodified	_ALVQQMEQLR_					0	0	0	0	P06727	P06727	P06727	APOA4	Apolipoprotein A-IV	MULTI-MSMS	S11880_166_Ejaife_1_210422	1	1	722.911	2	608.329	1214.64	76442.1	-0.1313	-7.9876e-05	188350	114.58	188350	114.58	722.911	82.146	0.45705	82.146	81.896	82.353	0					41	14	4	0.983052	0.000254892	0.00286444	0.014001
ALVQQMEQLR	10	Unmodified	_ALVQQMEQLR_					0	0	0	0	P06727	P06727	P06727	APOA4	Apolipoprotein A-IV	MULTI-MSMS	S11881_167_Ejaife_2_210422	1	2	722.91	2	608.329	1214.64	81703.1	-1.5733	-0.00095709	188350	114.58	188350	114.58	722.911	79.554	0.42038	82.11	81.82	82.24	2.5556					28	16	3	0.983539	0.0004668	0.00380992	0.0060156
ALVQQMEQLR	10	Unmodified	_ALVQQMEQLR_					0	0	0	0	P06727	P06727	P06727	APOA4	Apolipoprotein A-IV	MULTI-MSMS	S11882_168_Ejaife_3_210422	1	3	722.911	2	608.329	1214.64	74699.4	-0.48335	-0.00029404	188350	114.58	188350	114.58	722.91	79.186	0.49816	82.043	81.753	82.251	2.8568					29	15	3	0.710916	0.00033921	0.00303122	0.0024101
ALYAQAR	7	Unmodified	_ALYAQAR_					0	0	0	0	Q5T985;P19823;Q5T987;CON__Q9TRI1	Q5T985	Q5T985	ITIH2	Inter-alpha-trypsin inhibitor heavy chain H2	MULTI-MSMS	S11880_166_Ejaife_1_210422	1	1	511.303	2	396.722	791.429	86355.2	-0.95138	-0.00037743	288820	114.58	288820	114.58	511.303	37.729	0.69775	37.729	37.46	38.157	0					151	56	4	0.991758	0.00107192	0.00284807	0.014414
ALYAQAR	7	Unmodified	_ALYAQAR_					0	0	0	0	Q5T985;P19823;Q5T987;CON__Q9TRI1	Q5T985	Q5T985	ITIH2	Inter-alpha-trypsin inhibitor heavy chain H2	MULTI-MSMS	S11881_167_Ejaife_2_210422	1	2	511.303	2	396.722	791.429	86732.9	-1.2692	-0.00050351	288820	114.58	288820	114.58	511.303	36.653	0.58048	37.805	37.604	38.184	1.1523					115	43	4	0.979592	0.000900301	0.00252929	0.014138
ALYAQAR	7	Unmodified	_ALYAQAR_					0	0	0	0	Q5T985;P19823;Q5T987;CON__Q9TRI1	Q5T985	Q5T985	ITIH2	Inter-alpha-trypsin inhibitor heavy chain H2	MULTI-MSMS	S11882_168_Ejaife_3_210422	1	3	511.303	2	396.722	791.429	86286.9	-1.0384	-0.00041196	288820	114.58	288820	114.58	511.303	36.581	0.65281	37.834	37.599	38.251	1.2536					141	52	4	0.89027	0.00161971	0.00485961	0.013031
ALYLQYTDETFR	12	Unmodified	_ALYLQYTDETFR_					0	0	0	0	P00450;E9PFZ2;D6RE86	P00450	P00450	CP	Ceruloplasmin	MULTI-MSMS	S11880_166_Ejaife_1_210422	1	1	874.957	2	760.375	1518.74	65838.2	-0.17041	-0.00012957	150690	114.58	150690	114.58	874.956	99.04	1.4309	99.04	98.526	99.957	0					117	34	6	0.955357	0.00185946	0.0184281	9.5615e-05
ALYLQYTDETFR	12	Unmodified	_ALYLQYTDETFR_					0	0	0	0	P00450;E9PFZ2;D6RE86	P00450	P00450	CP	Ceruloplasmin	MULTI-MSMS	S11880_166_Ejaife_1_210422	1	1	583.64	3	507.252	1518.74	79785.2	-0.15545	-7.8852e-05	150590	76.387	150590	76.387	583.64	99.122	1.015	99.122	98.635	99.65	0					84	25	5	0.926908	0.00314544	0.0182818	4.2221e-05
ALYLQYTDETFR	12	Unmodified	_ALYLQYTDETFR_					0	0	0	0	P00450;E9PFZ2;D6RE86	P00450	P00450	CP	Ceruloplasmin	MULTI-MSMS	S11881_167_Ejaife_2_210422	1	2	874.956	2	760.375	1518.74	66040.6	-0.51893	-0.00039458	150690	114.58	150690	114.58	874.956	96.125	1.4441	99.082	98.559	100	2.9566					113	38	6	0.992693	0.00142372	0.0177832	9.4124e-05
ALYLQYTDETFR	12	Unmodified	_ALYLQYTDETFR_					0	0	0	0	P00450;E9PFZ2;D6RE86	P00450	P00450	CP	Ceruloplasmin	MULTI-MSMS	S11882_168_Ejaife_3_210422	1	3	875.458	2	760.375	1518.74	66228.9	-0.34543	-0.00026266	150690	114.58	150690	114.58	874.956	95.708	1.3502	98.966	98.531	99.881	3.2576					117	34	6	0.993834	0.00185987	0.0238002	0.0070723
ALYLQYTDETFR	12	Unmodified	_ALYLQYTDETFR_					0	0	0	0	P00450;E9PFZ2;D6RE86	P00450	P00450	CP	Ceruloplasmin	MULTI-MSMS	S11882_168_Ejaife_3_210422	1	3	583.974	3	507.252	1518.74	78588.8	-0.48468	-0.00024586	150590	76.388	150590	76.387	583.64	95.737	0.77747	98.995	98.676	99.453	3.2576					72	19	5	0.937201	0.00214063	0.0149164	0.0072567
ALYLQYTDETFR	12	Unmodified	_ALYLQYTDETFR_					0	0	0	0	P00450;E9PFZ2;D6RE86	P00450	P00450	CP	Ceruloplasmin	MULTI-MATCH	S11881_167_Ejaife_2_210422	1	2		3	507.252	1518.74	80335.4	-0.98586	-0.00050008	150590	76.388	150590	76.387	583.974	96.097	0.70229	99.053	98.706	99.408	2.9566	-0.0035502	0.00045185	NaN	122.42	65	17	5	NaN	NaN	NaN	NaN
ALYWVNGQVPDGVSK	15	Deamidation (NQ)	_ALYWVN(de)GQVPDGVSK_	ALYWVN(0.988)GQ(0.012)VPDGVSK		ALYWVN(19.07)GQ(-19.07)VPDGVSK		0	1	0	0	P04114;A8MUN2	P04114	P04114	APOB	Apolipoprotein B-100;Apolipoprotein B-48	MULTI-MSMS	S11880_166_Ejaife_1_210422	1	1	698.054	3	545.279	1632.81	73954.2	-0.66548	-0.00036287	280180	152.78	280180	152.77	698.054	107.45	0.56595	107.45	107.24	107.81	0					114	34	4	0.910319	0.000953929	0.00330051	9.0148e-06
ALYWVNGQVPDGVSK	15	Deamidation (NQ)	_ALYWVN(de)GQVPDGVSK_	ALYWVN(0.927)GQ(0.073)VPDGVSK		ALYWVN(11.03)GQ(-11.03)VPDGVSK		0	1	0	0	P04114;A8MUN2	P04114	P04114	APOB	Apolipoprotein B-100;Apolipoprotein B-48	MULTI-MSMS	S11880_166_Ejaife_1_210422	1	1	698.388	3	545.279	1632.81	72588	-0.53372	-0.00029103	280180	152.78	280180	152.78	698.388	108.74	0.63449	108.74	108.42	109.05	0					67	20	5	0.913902	0.00109275	0.00679758	0.00033105
ALYWVNGQVPDGVSK	15	Deamidation (NQ)	_ALYWVN(de)GQVPDGVSK_	ALYWVN(0.99)GQ(0.01)VPDGVSK		ALYWVN(19.76)GQ(-19.76)VPDGVSK		0	1	0	0	P04114;A8MUN2	P04114	P04114	APOB	Apolipoprotein B-100;Apolipoprotein B-48	MULTI-MSMS	S11881_167_Ejaife_2_210422	1	2	698.387	3	545.279	1632.81	74033.1	-1.4842	-0.00080931	280180	152.78	280180	152.77	698.054	104.37	0.52721	107.42	107.24	107.76	3.0568					79	26	4	0.944773	0.00086701	0.00202042	0.00022023
ALYWVNGQVPDGVSK	15	Deamidation (NQ)	_ALYWVN(de)GQVPDGVSK_	ALYWVN(0.973)GQ(0.027)VPDGVSK		ALYWVN(15.5)GQ(-15.5)VPDGVSK		0	1	0	0	P04114;A8MUN2	P04114	P04114	APOB	Apolipoprotein B-100;Apolipoprotein B-48	MULTI-MSMS	S11881_167_Ejaife_2_210422	1	2	698.053	3	545.279	1632.81	73643.8	-1.849	-0.0010082	280180	152.78	280180	152.77	698.389	105.55	0.52934	108.71	108.43	108.96	3.1571					35	16	3	0.861589	0.000501999	0.00427014	0.0015772
ALYWVNGQVPDGVSK	15	Deamidation (NQ)	_ALYWVN(de)GQVPDGVSK_	ALYWVN(0.991)GQ(0.009)VPDGVSK		ALYWVN(20.47)GQ(-20.47)VPDGVSK		0	1	0	0	P04114;A8MUN2	P04114	P04114	APOB	Apolipoprotein B-100;Apolipoprotein B-48	MULTI-MSMS	S11882_168_Ejaife_3_210422	1	3	698.054	3	545.279	1632.81	73884.8	-1.0186	-0.00055543	280180	152.78	280180	152.77	698.054	103.91	0.64044	107.37	107.13	107.77	3.458					77	23	4	0.865706	0.00143829	0.00486278	9.0148e-06
ALYWVNGQVPDGVSK	15	Deamidation (NQ)	_ALYWVN(de)GQVPDGVSK_	ALYWVN(0.976)GQ(0.024)VPDGVSK		ALYWVN(16.13)GQ(-16.13)VPDGVSK		0	1	0	0	P04114;A8MUN2	P04114	P04114	APOB	Apolipoprotein B-100;Apolipoprotein B-48	MULTI-MSMS	S11882_168_Ejaife_3_210422	1	3	698.054	3	545.279	1632.81	73129	-1.325	-0.00072252	280180	152.78	280180	152.77	698.389	105.15	0.71428	108.71	108.37	109.08	3.5582					50	19	4	0.864698	0.000527604	0.00552835	0.011365
ALYYDLISSPDIHGTYK	17	Unmodified	_ALYYDLISSPDIHGTYK_					0	0	0	0	P36955;I3L4Z0;I3L2R7	P36955	P36955	SERPINF1	Pigment epithelium-derived factor	MULTI-MSMS	S11880_166_Ejaife_1_210422	1	1	805.773	3	652.663	1954.97	68961.4	-0.32382	-0.00021135	234080	152.78	234080	152.78	806.107	104.39	0.698	104.39	104.04	104.73	0					64	20	4	0.457522	0.00205206	0.0167081	0.00021711
ALYYDLISSPDIHGTYK	17	Unmodified	_ALYYDLISSPDIHGTYK_					0	0	0	0	P36955;I3L4Z0;I3L2R7	P36955	P36955	SERPINF1	Pigment epithelium-derived factor	MULTI-MSMS	S11882_168_Ejaife_3_210422	1	3	805.772	3	652.663	1954.97	66835.7	-0.48467	-0.00031633	234080	152.77	234080	152.77	805.773	100.88	0.70475	104.34	103.98	104.68	3.458					52	16	5	0.434908	0.00151772	0.0107806	0.027411
ALYYDLISSPDIHGTYK	17	Unmodified	_ALYYDLISSPDIHGTYK_					0	0	0	0	P36955;I3L4Z0;I3L2R7	P36955	P36955	SERPINF1	Pigment epithelium-derived factor	MULTI-MATCH	S11881_167_Ejaife_2_210422	1	2		3	652.663	1954.97	68185.2	-0.61925	-0.00040416	234080	152.78	234080	152.77	805.773	101.27	0.49101	104.33	104.06	104.55	3.0568	-0.025129	0.00036427	NaN	60.918	34	11	4	NaN	NaN	NaN	NaN
ANLQSVPHASASR	13	Unmodified	_ANLQSVPHASASR_					0	0	0	0	O14791;O14791-2;O14791-3	O14791	O14791	APOL1	Apolipoprotein L1	MULTI-MSMS	S11881_167_Ejaife_2_210422	1	2	522.956	3	446.569	1336.68	91770.5	-0.80484	-0.00035942	171050	76.387	171050	76.387	522.956	33.958	0.13944	35.11	35.054	35.193	1.1523					21	15	2	0.556308	0.000483132	0.00117152	0.0071577
ANLQSVPHASASR	13	Unmodified	_ANLQSVPHASASR_					0	0	0	0	O14791;O14791-2;O14791-3	O14791	O14791	APOL1	Apolipoprotein L1	MULTI-MSMS	S11882_168_Ejaife_3_210422	1	3	523.291	3	446.569	1336.68	89165.1	-0.69789	-0.00031165	171050	76.388	171050	76.387	523.291	33.966	0.24911	35.119	35.001	35.25	1.1534					39	26	2	0.939681	0.000857241	0.00149845	0.00080683
ANLQSVPHASASR	13	Unmodified	_ANLQSVPHASASR_					0	0	0	0	O14791;O14791-2;O14791-3	O14791	O14791	APOL1	Apolipoprotein L1	MULTI-MATCH	S11880_166_Ejaife_1_210422	1	1		3	446.569	1336.68	86348.9	-0.81146	-0.00036237	171050	76.387	171050	76.387	522.956	35.26	0.38248	35.26	35.129	35.511	0	0.096428	-0.00056097	NaN	71.558	55	28	3	NaN	NaN	NaN	NaN
ANNQKVYMPREGK	13	2 Deamidation (NQ),Acetyl (N-term)	_(ac)AN(de)N(de)QKVYMPREGK_	AN(0.923)N(0.923)Q(0.155)KVYMPREGK		AN(10.39)N(10.39)Q(-10.39)KVYMPREGK		1	2	0	2	F8W6C1;A0A087WUZ3;Q01082-3;Q01082-2;Q01082	F8W6C1	F8W6C1	SPTBN1	Spectrin beta chain, non-erythrocytic 1	MULTI-MSMS	S11881_167_Ejaife_2_210422	1	2	680.034	3	526.924	1577.75	75378.3	-1.3344	-0.00070313	289940	152.78	289940	152.78	679.7	115.73	0.99688	118.79	118.64	119.63	3.0568					64	31	3	0.400998	0.000237989	0.00351014	0.022395
ANNQKVYMPREGK	13	2 Deamidation (NQ),Acetyl (N-term)	_(ac)AN(de)N(de)QKVYMPREGK_					1	2	0	2	F8W6C1;A0A087WUZ3;Q01082-3;Q01082-2;Q01082	F8W6C1	F8W6C1	SPTBN1	Spectrin beta chain, non-erythrocytic 1	MULTI-MATCH	S11882_168_Ejaife_3_210422	1	3		3	526.924	1577.75	80697.5	-1.1481	-0.00060494	289940	152.78	289940	152.78	680.035	115.06	0.035065	118.52	118.49	118.53	3.458	-0.13746	0.00041444	NaN	31.639	4	2	2	NaN	NaN	NaN	NaN
ANPTVTLFPPSSEELQANK	19	Unmodified	_ANPTVTLFPPSSEELQANK_					0	0	0	0	A0A0B4J231;B9A064;P0CG04	A0A0B4J231	A0A0B4J231	IGLL5;IGLC1	Immunoglobulin lambda-like polypeptide 5;Ig lambda-1 chain C regions	MULTI-MSMS	S11880_166_Ejaife_1_210422	1	1	834.793	3	681.685	2042.03	66945.4	-0.97349	-0.00066362	224110	152.78	224110	152.77	834.794	103.02	2.4806	103.02	102.22	104.7	0					420	78	7	0.977111	0.0118253	0.0932832	2.3794e-38
ANPTVTLFPPSSEELQANK	19	Unmodified	_ANPTVTLFPPSSEELQANK_					0	0	0	0	A0A0B4J231;B9A064;P0CG04	A0A0B4J231	A0A0B4J231	IGLL5;IGLC1	Immunoglobulin lambda-like polypeptide 5;Ig lambda-1 chain C regions	MULTI-MSMS	S11880_166_Ejaife_1_210422	1	1	626.347	4	511.515	2042.03	75289.4	-0.61583	-0.00031501	224000	114.58	224000	114.58	626.347	103.14	2.0362	103.14	102.4	104.44	0					228	64	5	0.973011	0.00466211	0.0640697	3.3498e-18
ANPTVTLFPPSSEELQANK	19	Unmodified	_ANPTVTLFPPSSEELQANK_					0	0	0	0	A0A0B4J231;B9A064;P0CG04	A0A0B4J231	A0A0B4J231	IGLL5;IGLC1	Immunoglobulin lambda-like polypeptide 5;Ig lambda-1 chain C regions	MULTI-MSMS	S11881_167_Ejaife_2_210422	1	2	834.46	3	681.685	2042.03	67130.1	-0.86625	-0.00059051	224110	152.78	224110	152.77	834.794	99.828	2.4381	102.88	102.11	104.55	3.0568					316	75	6	0.983837	0.00189998	0.00654879	3.5744e-23
ANPTVTLFPPSSEELQANK	19	Unmodified	_ANPTVTLFPPSSEELQANK_					0	0	0	0	A0A0B4J231;B9A064;P0CG04	A0A0B4J231	A0A0B4J231	IGLL5;IGLC1	Immunoglobulin lambda-like polypeptide 5;Ig lambda-1 chain C regions	MULTI-MSMS	S11881_167_Ejaife_2_210422	1	2	626.347	4	511.515	2042.03	76966.5	-0.71191	-0.00036415	224000	114.58	224000	114.58	626.347	99.978	1.6502	103.04	102.3	103.95	3.0568					165	54	5	0.852844	0.00345288	0.0213358	7.017e-18
ANPTVTLFPPSSEELQANK	19	Unmodified	_ANPTVTLFPPSSEELQANK_					0	0	0	0	A0A0B4J231;B9A064;P0CG04	A0A0B4J231	A0A0B4J231	IGLL5;IGLC1	Immunoglobulin lambda-like polypeptide 5;Ig lambda-1 chain C regions	MULTI-MSMS	S11882_168_Ejaife_3_210422	1	3	834.794	3	681.685	2042.03	66735.2	-0.73948	-0.00050409	224110	152.78	224110	152.77	834.794	99.49	2.5513	102.85	101.98	104.53	3.3578					340	78	6	0.920921	0.00311713	0.00772048	1.1065e-20
ANPTVTLFPPSSEELQANK	19	Unmodified	_ANPTVTLFPPSSEELQANK_					0	0	0	0	A0A0B4J231;B9A064;P0CG04	A0A0B4J231	A0A0B4J231	IGLL5;IGLC1	Immunoglobulin lambda-like polypeptide 5;Ig lambda-1 chain C regions	MULTI-MSMS	S11882_168_Ejaife_3_210422	1	3	626.347	4	511.515	2042.03	77037.1	-1.007	-0.00051509	224000	114.58	224000	114.58	626.348	99.476	1.8487	102.83	102.16	104.01	3.3578					192	61	5	0.861238	0.00424427	0.0305781	4.3121e-10
ANQQFLVYCEIDGSGNGWTVFQK	23	Deamidation (NQ)	_ANQQFLVYCEIDGSGN(de)GWTVFQK_	ANQQFLVYCEIDGSGN(1)GWTVFQK		AN(-62.78)Q(-55.75)Q(-48.32)FLVYCEIDGSGN(48.32)GWTVFQ(-48.74)K		0	1	0	0	C9JPQ9;C9JU00;P02679-2;P02679;C9JEU5;C9JC84	C9JPQ9;P02679-2	P02679-2	FGG	Fibrinogen gamma chain	MULTI-MSMS	S11880_166_Ejaife_1_210422	1	1	781.394	4	666.312	2661.22	68714.1	-0.42973	-0.00028633	171960	114.58	171960	114.58	781.144	124.01	0.45113	124.01	123.83	124.28	-7.6294e-06					33	8	7	0.964708	0.00625516	0.0379026	5.5159e-12
ANQQFLVYCEIDGSGNGWTVFQK	23	Deamidation (NQ)	_ANQQFLVYCEIDGSGN(de)GWTVFQK_	ANQQFLVYCEIDGSGN(1)GWTVFQK		AN(-109.61)Q(-104.28)Q(-98.56)FLVYCEIDGSGN(47.04)GWTVFQ(-47.04)K		0	1	0	0	C9JPQ9;C9JU00;P02679-2;P02679;C9JEU5;C9JC84	C9JPQ9;P02679-2	P02679-2	FGG	Fibrinogen gamma chain	MULTI-MSMS	S11880_166_Ejaife_1_210422	1	1	1041.19	3	888.08	2661.22	58826.8	-1.204	-0.0010693	172030	152.78	172030	152.77	1041.19	124.01	0.49956	124.01	123.73	124.23	0					37	9	7	0.971167	0.0101174	0.079262	1.2329e-26
ANQQFLVYCEIDGSGNGWTVFQK	23	Deamidation (NQ)	_ANQQFLVYCEIDGSGN(de)GWTVFQK_	ANQQFLVYCEIDGSGN(1)GWTVFQK		AN(-82)Q(-66.42)Q(-58.32)FLVYCEIDGSGN(52.09)GWTVFQ(-52.09)K		0	1	0	0	C9JPQ9;C9JU00;P02679-2;P02679;C9JEU5;C9JC84	C9JPQ9;P02679-2	P02679-2	FGG	Fibrinogen gamma chain	MULTI-MSMS	S11881_167_Ejaife_2_210422	1	2	1041.19	3	888.08	2661.22	59349.2	-1.136	-0.0010089	172030	152.78	172030	152.77	1041.19	122.92	0.84801	125.98	125.38	126.23	3.0568					45	16	7	0.991829	0.0122945	0.0850233	3.0329e-25
ANQQFLVYCEIDGSGNGWTVFQK	23	Deamidation (NQ)	_ANQQFLVYCEIDGSGN(de)GWTVFQK_	ANQQFLVYCEIDGSGN(1)GWTVFQK		AN(-73.39)Q(-66.35)Q(-58.93)FLVYCEIDGSGN(50.68)GWTVFQ(-50.68)K		0	1	0	0	C9JPQ9;C9JU00;P02679-2;P02679;C9JEU5;C9JC84	C9JPQ9;P02679-2	P02679-2	FGG	Fibrinogen gamma chain	MULTI-MSMS	S11881_167_Ejaife_2_210422	1	2	781.144	4	666.312	2661.22	68123.3	-0.40159	-0.00026759	171960	114.58	171960	114.58	781.395	122.94	0.38939	126	125.79	126.18	3.0568					28	7	6	0.948235	0.00437021	0.0306227	2.5186e-20
ANQQFLVYCEIDGSGNGWTVFQK	23	Deamidation (NQ)	_ANQQFLVYCEIDGSGN(de)GWTVFQK_	ANQQFLVYCEIDGSGN(1)GWTVFQK		AN(-54.42)Q(-47.39)Q(-39.96)FLVYCEIDGSGN(39.96)GWTVFQ(-47.39)K		0	1	0	0	C9JPQ9;C9JU00;P02679-2;P02679;C9JEU5;C9JC84	C9JPQ9;P02679-2	P02679-2	FGG	Fibrinogen gamma chain	MULTI-MSMS	S11882_168_Ejaife_3_210422	1	3	781.394	4	666.312	2661.22	68897.3	-0.63066	-0.00042021	171960	114.58	171960	114.58	781.144	122.71	0.35764	125.97	125.79	126.14	3.2576					31	6	7	0.952002	0.00827915	0.11287	2.95e-09
ANQQFLVYCEIDGSGNGWTVFQK	23	Deamidation (NQ)	_ANQQFLVYCEIDGSGN(de)GWTVFQK_	ANQQFLVYCEIDGSGN(1)GWTVFQK		AN(-89.13)Q(-86.93)Q(-81.99)FLVYCEIDGSGN(41.91)GWTVFQ(-41.91)K		0	1	0	0	C9JPQ9;C9JU00;P02679-2;P02679;C9JEU5;C9JC84	C9JPQ9;P02679-2	P02679-2	FGG	Fibrinogen gamma chain	MULTI-MSMS	S11882_168_Ejaife_3_210422	1	3	1041.19	3	888.08	2661.22	58847.2	-1.1264	-0.0010004	172030	152.78	172030	152.77	1041.19	122.71	0.40878	125.96	125.79	126.2	3.2576					38	7	7	0.991688	0.0123897	0.211598	4.6239e-21
ANSFLGEK	8	Unmodified	_ANSFLGEK_					0	0	0	0	A0A140TA29;A0A140TA32;P0C0L4-2;P0C0L4;A0A140TA49;A0A0G2JPR0	A0A140TA29;A0A140TA32	A0A140TA29	C4A	Complement C4-A;Complement C4 beta chain;Complement C4-A alpha chain;C4a anaphylatoxin;C4b-A;C4d-A;Complement C4 gamma chain	MULTI-MSMS	S11880_166_Ejaife_1_210422	1	1	662.387	2	433.224	864.434	75464.4	-0.53458	-0.00023159	528970	229.16	528970	229.16	662.387	67.646	0.62041	67.646	67.385	68.006	0					58	22	3	0.466554	0.000466126	0.00533065	0.027057
ANSFLGEK	8	Unmodified	_ANSFLGEK_					0	0	0	0	A0A140TA29;A0A140TA32;P0C0L4-2;P0C0L4;A0A140TA49;A0A0G2JPR0	A0A140TA29;A0A140TA32	A0A140TA29	C4A	Complement C4-A;Complement C4 beta chain;Complement C4-A alpha chain;C4a anaphylatoxin;C4b-A;C4d-A;Complement C4 gamma chain	MULTI-MSMS	S11881_167_Ejaife_2_210422	1	2	662.386	2	433.224	864.434	75931.1	-1.4098	-0.00061077	528970	229.16	528970	229.16	662.387	65.587	0.58466	67.641	67.338	67.923	2.0544					45	19	3	0.679068	0.000516118	0.00622002	0.01553
ANSFLGEK	8	Unmodified	_ANSFLGEK_					0	0	0	0	A0A140TA29;A0A140TA32;P0C0L4-2;P0C0L4;A0A140TA49;A0A0G2JPR0	A0A140TA29;A0A140TA32	A0A140TA29	C4A	Complement C4-A;Complement C4 beta chain;Complement C4-A alpha chain;C4a anaphylatoxin;C4b-A;C4d-A;Complement C4 gamma chain	MULTI-MSMS	S11882_168_Ejaife_3_210422	1	3	662.386	2	433.224	864.434	75510.5	-0.64468	-0.00027929	528970	229.16	528970	229.16	662.387	65.358	0.51231	67.714	67.415	67.928	2.3558					42	17	3	0.774284	0.000768238	0.00876221	0.017808
ANSTITQLTANITK	14	3 Deamidation (NQ)	_AN(de)STITQ(de)LTAN(de)ITK_	AN(1)STITQ(1)LTAN(1)ITK		AN(28.3)STITQ(28.3)LTAN(28.3)ITK		0	3	0	0	A0A0C4DG90;A4D0S4-3;A4D0S4	A0A0C4DG90	A0A0C4DG90	LAMB4	Laminin subunit beta-4	MULTI-MSMS	S11880_166_Ejaife_1_210422	1	1	646.364	3	493.591	1477.75	77240.9	-0.91516	-0.00045172	309510	152.77	309510	152.77	646.699	107.41	0.88863	107.41	106.96	107.85	7.6294e-06					86	42	3	0.421294	0.000368996	0.00207235	0.026948
ANSTITQLTANITK	14	3 Deamidation (NQ)	_AN(de)STITQ(de)LTAN(de)ITK_	AN(1)STITQ(1)LTAN(1)ITK		AN(28.3)STITQ(28.3)LTAN(28.3)ITK		0	3	0	0	A0A0C4DG90;A4D0S4-3;A4D0S4	A0A0C4DG90	A0A0C4DG90	LAMB4	Laminin subunit beta-4	MULTI-MSMS	S11881_167_Ejaife_2_210422	1	2	646.698	3	493.591	1477.75	77072.9	-1.5513	-0.00076572	309510	152.77	309510	152.77	646.364	104.16	0.98927	107.21	106.73	107.72	3.0568					122	40	4	0.918394	0.000842681	0.00253082	0.026948
ANSTITQLTANITK	14	3 Deamidation (NQ)	_AN(de)STITQ(de)LTAN(de)ITK_	AN(1)STITQ(1)LTAN(1)ITK		AN(28.3)STITQ(28.3)LTAN(28.3)ITK		0	3	0	0	A0A0C4DG90;A4D0S4-3;A4D0S4	A0A0C4DG90	A0A0C4DG90	LAMB4	Laminin subunit beta-4	MULTI-MSMS	S11882_168_Ejaife_3_210422	1	3	646.698	3	493.591	1477.75	77972.7	-0.92918	-0.00045863	309510	152.77	309510	152.77	646.699	103.73	0.64566	107.19	106.76	107.4	3.458					51	22	3	0.846925	0.00111445	0.0147204	0.026948
ANTVQEATFQMELPK	15	Oxidation (M)	_ANTVQEATFQM(ox)ELPK_		ANTVQEATFQM(1)ELPK		ANTVQEATFQM(35.3)ELPK	0	0	1	0	Q14624;B7ZKJ8;Q14624-3;Q14624-2;Q14624-4	Q14624	Q14624	ITIH4	Inter-alpha-trypsin inhibitor heavy chain H4;70 kDa inter-alpha-trypsin inhibitor heavy chain H4;35 kDa inter-alpha-trypsin inhibitor heavy chain H4	MULTI-MSMS	S11880_166_Ejaife_1_210422	1	1	546.046	4	431.465	1721.83	82540.3	-0.061714	-2.6627e-05	265560	114.58	265560	114.58	546.297	84.108	0.51665	84.108	83.864	84.381	0					33	15	3	0.895426	0.000710439	0.00996996	0.019009
ANTVQEATFQMELPK	15	Oxidation (M)	_ANTVQEATFQM(ox)ELPK_					0	0	1	0	Q14624;B7ZKJ8;Q14624-3;Q14624-2;Q14624-4	Q14624	Q14624	ITIH4	Inter-alpha-trypsin inhibitor heavy chain H4;70 kDa inter-alpha-trypsin inhibitor heavy chain H4;35 kDa inter-alpha-trypsin inhibitor heavy chain H4	MULTI-MATCH	S11881_167_Ejaife_2_210422	1	2		4	431.465	1721.83	85022.7	-1.0196	-0.00043992	265560	114.58	265560	114.58	546.046	81.44	0.40623	83.996	83.674	84.081	2.5556	-0.018163	-0.00073608	NaN	35.303	15	10	2	NaN	NaN	NaN	NaN
ANTVQEATFQMELPK	15	Oxidation (M)	_ANTVQEATFQM(ox)ELPK_					0	0	1	0	Q14624;B7ZKJ8;Q14624-3;Q14624-2;Q14624-4	Q14624	Q14624	ITIH4	Inter-alpha-trypsin inhibitor heavy chain H4;70 kDa inter-alpha-trypsin inhibitor heavy chain H4;35 kDa inter-alpha-trypsin inhibitor heavy chain H4	MULTI-MATCH	S11882_168_Ejaife_3_210422	1	3		4	431.465	1721.83	83254.4	-0.1487	-6.4159e-05	265560	114.58	265560	114.58	546.297	81.081	0.41069	83.938	83.731	84.142	2.8568	-0.075773	-0.00026576	NaN	35.303	15	10	2	NaN	NaN	NaN	NaN
APDAGGCLHADPDLGVLCPTGCQLQEALLQQER	33	Unmodified	_APDAGGCLHADPDLGVLCPTGCQLQEALLQQER_					0	0	0	0	P02675	P02675	P02675	FGB	Fibrinogen beta chain;Fibrinopeptide B;Fibrinogen beta chain	MULTI-MSMS	S11880_166_Ejaife_1_210422	1	1	955.968	4	898.176	3588.68	61910.4	-0.38461	-0.00034545	63785	57.29	63785	57.29	955.968	115.77	0.94827	115.77	115.4	116.35	0					163	24	9	0.983655	0.0064624	0.0386943	2.6533e-57
APDAGGCLHADPDLGVLCPTGCQLQEALLQQER	33	Unmodified	_APDAGGCLHADPDLGVLCPTGCQLQEALLQQER_					0	0	0	0	P02675	P02675	P02675	FGB	Fibrinogen beta chain;Fibrinopeptide B;Fibrinogen beta chain	MULTI-MSMS	S11880_166_Ejaife_1_210422	1	1	1274.62	3	1197.23	3588.68	54064	-1.0429	-0.0012486	63803	76.387	63802	76.386	1274.29	115.72	0.77512	115.72	115.46	116.23	0					124	19	8	0.98894	0.00277766	0.0228006	0.0047828
APDAGGCLHADPDLGVLCPTGCQLQEALLQQER	33	Unmodified	_APDAGGCLHADPDLGVLCPTGCQLQEALLQQER_					0	0	0	0	P02675	P02675	P02675	FGB	Fibrinogen beta chain;Fibrinopeptide B;Fibrinogen beta chain	MULTI-MSMS	S11880_166_Ejaife_1_210422	1	1	764.976	5	718.742	3588.68	68956.3	-0.29767	-0.00021395	63767	45.832	63767	45.832	764.976	115.76	0.64346	115.76	115.46	116.1	0					71	16	6	0.976609	0.00219451	0.0124352	2.7047e-19
APDAGGCLHADPDLGVLCPTGCQLQEALLQQER	33	Unmodified	_APDAGGCLHADPDLGVLCPTGCQLQEALLQQER_					0	0	0	0	P02675	P02675	P02675	FGB	Fibrinogen beta chain;Fibrinopeptide B;Fibrinogen beta chain	MULTI-MSMS	S11881_167_Ejaife_2_210422	1	2	955.967	4	898.176	3588.68	61700.1	-1.0548	-0.00094743	63785	57.291	63784	57.29	955.968	112.62	0.97258	115.78	115.35	116.33	3.1571					196	26	10	0.731214	0.00213015	0.0129029	1.7506e-45
APDAGGCLHADPDLGVLCPTGCQLQEALLQQER	33	Unmodified	_APDAGGCLHADPDLGVLCPTGCQLQEALLQQER_					0	0	0	0	P02675	P02675	P02675	FGB	Fibrinogen beta chain;Fibrinopeptide B;Fibrinogen beta chain	MULTI-MSMS	S11881_167_Ejaife_2_210422	1	2	1274.29	3	1197.23	3588.68	53958	-1.7547	-0.0021007	63803	76.387	63801	76.385	1274.29	112.6	0.79516	115.76	115.42	116.21	3.1571					133	21	9	0.9849	0.00259615	0.0148394	6.5256e-06
APDAGGCLHADPDLGVLCPTGCQLQEALLQQER	33	Unmodified	_APDAGGCLHADPDLGVLCPTGCQLQEALLQQER_					0	0	0	0	P02675	P02675	P02675	FGB	Fibrinogen beta chain;Fibrinopeptide B;Fibrinogen beta chain	MULTI-MSMS	S11881_167_Ejaife_2_210422	1	2	764.975	5	718.742	3588.68	68885.5	-0.65377	-0.00046989	63767	45.832	63766	45.832	764.976	112.62	0.63939	115.78	115.44	116.08	3.1571					83	17	7	0.98978	0.0032912	0.0249432	1.5784e-23
APDAGGCLHADPDLGVLCPTGCQLQEALLQQER	33	Unmodified	_APDAGGCLHADPDLGVLCPTGCQLQEALLQQER_					0	0	0	0	P02675	P02675	P02675	FGB	Fibrinogen beta chain;Fibrinopeptide B;Fibrinogen beta chain	MULTI-MSMS	S11882_168_Ejaife_3_210422	1	3	956.219	4	898.176	3588.68	62309.3	-0.62031	-0.00055715	63785	57.29	63785	57.29	955.968	112.08	0.94999	115.64	115.3	116.25	3.5582					182	25	10	0.978177	0.00176027	0.0121362	1.2123e-19
APDAGGCLHADPDLGVLCPTGCQLQEALLQQER	33	Unmodified	_APDAGGCLHADPDLGVLCPTGCQLQEALLQQER_					0	0	0	0	P02675	P02675	P02675	FGB	Fibrinogen beta chain;Fibrinopeptide B;Fibrinogen beta chain	MULTI-MSMS	S11882_168_Ejaife_3_210422	1	3	1274.29	3	1197.23	3588.68	53855.9	-0.62098	-0.00074346	63802	76.386	63802	76.386	1274.29	112.11	0.71953	115.67	115.36	116.08	3.5582					109	18	8	0.982423	0.0035007	0.0201468	2.9979e-07
APDAGGCLHADPDLGVLCPTGCQLQEALLQQER	33	Unmodified	_APDAGGCLHADPDLGVLCPTGCQLQEALLQQER_					0	0	0	0	P02675	P02675	P02675	FGB	Fibrinogen beta chain;Fibrinopeptide B;Fibrinogen beta chain	MULTI-MSMS	S11882_168_Ejaife_3_210422	1	3	764.976	5	718.742	3588.68	69870.4	-0.20839	-0.00014978	63767	45.832	63767	45.832	764.976	112.09	0.60616	115.64	115.39	116	3.5582					68	15	6	0.848804	0.00182243	0.0188817	6.9661e-09
APDAGGCLHADPDLGVLCPTGCQLQEALLQQERPIR	36	Unmodified	_APDAGGCLHADPDLGVLCPTGCQLQEALLQQERPIR_					0	0	0	1	P02675	P02675	P02675	FGB	Fibrinogen beta chain;Fibrinopeptide B;Fibrinogen beta chain	MULTI-MSMS	S11880_166_Ejaife_1_210422	1	1	1047.53	4	989.736	3954.91	59882.2	-0.90262	-0.00089335	57885	57.29	57884	57.29	1047.53	110.51	0.70434	110.51	110.14	110.85	-7.6294e-06					96	15	9	0.978623	0.00419727	0.0374125	1.0822e-20
APDAGGCLHADPDLGVLCPTGCQLQEALLQQERPIR	36	Unmodified	_APDAGGCLHADPDLGVLCPTGCQLQEALLQQERPIR_					0	0	0	1	P02675	P02675	P02675	FGB	Fibrinogen beta chain;Fibrinopeptide B;Fibrinogen beta chain	MULTI-MSMS	S11881_167_Ejaife_2_210422	1	2	1047.53	4	989.736	3954.91	59209.8	-1.3294	-0.0013158	57884	57.29	57883	57.289	1047.53	107.26	0.69177	110.42	110.14	110.84	3.1571					91	15	9	0.98984	0.00874954	0.0572926	8.9893e-47
APDAGGCLHADPDLGVLCPTGCQLQEALLQQERPIR	36	Unmodified	_APDAGGCLHADPDLGVLCPTGCQLQEALLQQERPIR_					0	0	0	1	P02675	P02675	P02675	FGB	Fibrinogen beta chain;Fibrinopeptide B;Fibrinogen beta chain	MULTI-MSMS	S11882_168_Ejaife_3_210422	1	3	1047.53	4	989.736	3954.91	59778.6	-0.31836	-0.00031509	57884	57.29	57884	57.29	1047.53	106.88	0.95994	110.44	110.04	111	3.5582					155	24	10	0.984945	0.0160903	0.206017	1.7887e-69
APDAGGCLHADPDLGVLCPTGCQLQEALLQQERPIR	36	Unmodified	_APDAGGCLHADPDLGVLCPTGCQLQEALLQQERPIR_					0	0	0	1	P02675	P02675	P02675	FGB	Fibrinogen beta chain;Fibrinopeptide B;Fibrinogen beta chain	MULTI-MSMS	S11882_168_Ejaife_3_210422	1	3	838.223	5	791.99	3954.91	65675.4	-0.19453	-0.00015407	57869	45.832	57869	45.832	838.223	106.89	0.77307	110.44	110.08	110.85	3.5582					112	19	8	0.918674	0.00698495	0.0894792	6.5637e-46
APDAGGCLHADPDLGVLCPTGCQLQEALLQQERPIR	36	Unmodified	_APDAGGCLHADPDLGVLCPTGCQLQEALLQQERPIR_					0	0	0	1	P02675	P02675	P02675	FGB	Fibrinogen beta chain;Fibrinopeptide B;Fibrinogen beta chain	MULTI-MATCH	S11880_166_Ejaife_1_210422	1	1		5	791.99	3954.91	66584.9	-0.8693	-0.00068848	57870	45.833	57869	45.832	838.424	110.52	0.785	110.52	110.11	110.89	-7.6294e-06	0.063505	0.0023813	NaN	115.27	63	17	6	NaN	NaN	NaN	NaN
APDAGGCLHADPDLGVLCPTGCQLQEALLQQERPIR	36	Unmodified	_APDAGGCLHADPDLGVLCPTGCQLQEALLQQERPIR_					0	0	0	1	P02675	P02675	P02675	FGB	Fibrinogen beta chain;Fibrinopeptide B;Fibrinogen beta chain	MULTI-MATCH	S11881_167_Ejaife_2_210422	1	2		5	791.99	3954.91	67500.2	-0.90593	-0.00071749	57869	45.832	57869	45.831	838.224	107.25	0.80536	110.41	110.18	110.99	3.1571	-0.049494	-0.00084122	NaN	115.27	66	18	7	NaN	NaN	NaN	NaN
APDLQDLPWQVK	12	Unmodified	_APDLQDLPWQVK_					0	0	0	0	P22891;P22891-2	P22891	P22891	PROZ	Vitamin K-dependent protein Z	MULTI-MSMS	S11880_166_Ejaife_1_210422	1	1	623.695	3	470.586	1408.74	79502.4	-0.39078	-0.00018389	324650	152.78	324650	152.78	623.361	114.7	0.493	114.7	114.44	114.93	0					26	11	3	0.795248	0.00111224	0.0131172	0.008146
APDLQDLPWQVK	12	Unmodified	_APDLQDLPWQVK_					0	0	0	0	P22891;P22891-2	P22891	P22891	PROZ	Vitamin K-dependent protein Z	MULTI-MSMS	S11881_167_Ejaife_2_210422	1	2	623.694	3	470.586	1408.74	78859.2	-0.78947	-0.00037151	324650	152.77	324650	152.77	623.36	111.42	0.50114	114.58	114.39	114.89	3.1571					26	13	3	0.623019	0.000378289	0.00602736	0.016724
APDLQDLPWQVK	12	Unmodified	_APDLQDLPWQVK_					0	0	0	0	P22891;P22891-2	P22891	P22891	PROZ	Vitamin K-dependent protein Z	MULTI-MSMS	S11882_168_Ejaife_3_210422	1	3	623.695	3	470.586	1408.74	77735.6	-0.35398	-0.00016658	324650	152.78	324650	152.77	623.361	111.05	0.538	114.61	114.32	114.86	3.5582					37	12	4	0.765899	0.000981392	0.00988569	0.0030294
APDVFPIISGCR	12	Unmodified	_APDVFPIISGCR_					0	0	0	0	A0A0A0MS09;P01880;P01880-2	A0A0A0MS09	A0A0A0MS09	IGHD	Ig delta chain C region	MULTI-MSMS	S11882_168_Ejaife_3_210422	1	3	520.952	3	444.564	1330.67	85945.1	-0.61225	-0.00027219	171830	76.388	171830	76.387	520.952	99.042	0.42759	102.4	102.16	102.59	3.3578					31	16	2	0.961423	0.000577454	0.00405705	0.020465
APDVFPIISGCR	12	Unmodified	_APDVFPIISGCR_					0	0	0	0	A0A0A0MS09;P01880;P01880-2	A0A0A0MS09	A0A0A0MS09	IGHD	Ig delta chain C region	MULTI-MATCH	S11880_166_Ejaife_1_210422	1	1		3	444.564	1330.67	86519.8	-0.34241	-0.00015222	171830	76.387	171820	76.387	521.286	102.33	0.42961	102.33	102.22	102.65	7.6294e-06	-0.033051	-0.00055559	NaN	43.991	32	16	2	NaN	NaN	NaN	NaN
APNHAVVTR	9	Unmodified	_APNHAVVTR_					0	0	0	0	P02787	P02787	P02787	TF	Serotransferrin	MULTI-MSMS	S11880_166_Ejaife_1_210422	1	1	398.57	3	322.182	963.525	93567.7	-0.56297	-0.00018138	237090	76.388	237090	76.388	398.57	18.634	1.2305	18.634	18.168	19.398	0					436	107	6	0.822423	0.0142538	0.175691	0.0016458
APNHAVVTR	9	Unmodified	_APNHAVVTR_					0	0	0	0	P02787	P02787	P02787	TF	Serotransferrin	MULTI-MSMS	S11881_167_Ejaife_2_210422	1	2	398.57	3	322.182	963.525	95297.2	-0.8488	-0.00027347	237090	76.388	237090	76.387	398.57	17.854	1.5431	18.404	17.869	19.412	0.55087					517	141	6	0.714836	0.0150595	0.0969019	0.0034776
APNHAVVTR	9	Unmodified	_APNHAVVTR_					0	0	0	0	P02787	P02787	P02787	TF	Serotransferrin	MULTI-MSMS	S11882_168_Ejaife_3_210422	1	3	398.569	3	322.182	963.525	93120.7	-1.1046	-0.00035589	237090	76.388	237090	76.387	398.57	17.859	1.436	18.411	17.863	19.299	0.55217					440	118	6	0.922839	0.00617349	0.103225	0.0075114
APNHAVVTR	9	Deamidation (NQ)	_APN(de)HAVVTR_	APN(1)HAVVTR		APN(56.92)HAVVTR		0	1	0	0	P02787	P02787	P02787	TF	Serotransferrin	MULTI-MSMS	S11880_166_Ejaife_1_210422	1	1	398.898	3	322.51	964.509	94446.6	-0.75067	-0.0002421	236850	76.388	236850	76.387	398.898	23.283	0.58592	23.283	22.952	23.538	0					166	51	4	0.818841	0.00203452	0.00626453	0.021155
APNHAVVTR	9	Deamidation (NQ)	_APN(de)HAVVTR_	APN(1)HAVVTR		APN(77.19)HAVVTR		0	1	0	0	P02787	P02787	P02787	TF	Serotransferrin	MULTI-MSMS	S11880_166_Ejaife_1_210422	1	1	398.898	3	322.51	964.509	94717.5	-0.44589	-0.0001438	236850	76.388	236850	76.388	398.898	24.378	0.90789	24.378	24.045	24.953	0					268	87	4	0.770519	0.00246664	0.00918322	0.006728
APNHAVVTR	9	Deamidation (NQ)	_APN(de)HAVVTR_	APN(1)HAVVTR		APN(61.65)HAVVTR		0	1	0	0	P02787	P02787	P02787	TF	Serotransferrin	MULTI-MSMS	S11880_166_Ejaife_1_210422	1	1	398.898	3	322.51	964.509	98571.1	0.053837	1.7363e-05	236850	76.387	236850	76.387	398.898	26.272	0.3412	26.272	26.089	26.43	0					84	37	3	0.702472	0.000506339	0.000945497	0.016122
APNHAVVTR	9	Deamidation (NQ)	_APN(de)HAVVTR_	APN(1)HAVVTR		APN(84)HAVVTR		0	1	0	0	P02787	P02787	P02787	TF	Serotransferrin	MULTI-MSMS	S11881_167_Ejaife_2_210422	1	2	398.897	3	322.51	964.509	93389.5	-0.91362	-0.00029465	236850	76.388	236850	76.387	398.898	22.384	0.52049	23.135	22.867	23.388	0.75134					141	47	4	0.88917	0.0019342	0.00515003	0.0049437
APNHAVVTR	9	Deamidation (NQ)	_APN(de)HAVVTR_	APN(1)HAVVTR		APN(70.1)HAVVTR		0	1	0	0	P02787	P02787	P02787	TF	Serotransferrin	MULTI-MSMS	S11881_167_Ejaife_2_210422	1	2	398.897	3	322.51	964.509	94233.8	-0.93071	-0.00030016	236850	76.388	236850	76.387	398.898	23.333	0.73476	24.185	23.872	24.607	0.85158					246	60	6	0.799057	0.0040787	0.04318	0.00878
APNHAVVTR	9	Deamidation (NQ)	_APN(de)HAVVTR_	APN(1)HAVVTR		APN(70.55)HAVVTR		0	1	0	0	P02787	P02787	P02787	TF	Serotransferrin	MULTI-MSMS	S11882_168_Ejaife_3_210422	1	3	398.898	3	322.51	964.509	93963.2	-0.62039	-0.00020008	236850	76.388	236850	76.388	398.898	22.457	0.88263	23.209	22.938	23.821	0.75257					190	77	5	0.788217	0.00218798	0.0080818	0.0086425
APNHAVVTR	9	Deamidation (NQ)	_APN(de)HAVVTR_	APN(1)HAVVTR		APN(70.1)HAVVTR		0	1	0	0	P02787	P02787	P02787	TF	Serotransferrin	MULTI-MSMS	S11882_168_Ejaife_3_210422	1	3	398.898	3	322.51	964.509	95508.6	-0.53637	-0.00017299	236850	76.388	236850	76.388	398.898	23.393	0.90367	24.146	23.821	24.725	0.75257					294	81	6	0.717155	0.00376827	0.0443083	0.00878
APNHAVVTR	9	Deamidation (NQ)	_APN(de)HAVVTR_	APN(1)HAVVTR		APN(70.1)HAVVTR		0	1	0	0	P02787	P02787	P02787	TF	Serotransferrin	MULTI-MSMS	S11882_168_Ejaife_3_210422	1	3	398.898	3	322.51	964.509	98639.1	-0.43631	-0.00014071	236850	76.388	236850	76.387	398.898	25.191	0.44053	26.044	25.83	26.271	0.85277					129	51	3	0.661681	0.000974917	0.00239902	0.00878
APNHAVVTR	9	Deamidation (NQ)	_APN(de)HAVVTR_					0	1	0	0	P02787	P02787	P02787	TF	Serotransferrin	MULTI-MATCH	S11881_167_Ejaife_2_210422	1	2		3	322.51	964.509	95760.1	-0.91427	-0.00029486	236850	76.388	236850	76.388	398.898	23.742	0.22391	24.594	24.545	24.769	0.85158	0.10816	0.0012726	NaN	77.192	17	17	2	NaN	NaN	NaN	NaN
APSGLTYEFDK	11	Unmodified	_APSGLTYEFDK_					0	0	0	0		REV__Q8TE85-4	REV__Q8TE85-4			MULTI-MSMS	S11881_167_Ejaife_2_210422	1	2	562.643	3	409.868	1226.58	82263.3	-1.4126	-0.00057897	372740	152.78	372740	152.77	562.643	66.261	0.69025	68.416	68.023	68.714	2.1547					91	25	5	0.685679	0.00439592	0.0218358	0.023348
APSGLTYEFDK	11	Unmodified	_APSGLTYEFDK_					0	0	0	0		REV__Q8TE85-4	REV__Q8TE85-4			MULTI-MSMS	S11882_168_Ejaife_3_210422	1	3	562.643	3	409.868	1226.58	79416.3	-1.162	-0.00047626	372740	152.78	372740	152.78	562.644	65.969	0.84884	68.325	67.829	68.678	2.3558					118	32	5	0.790896	0.0172097	0.186441	0.01266
APSGLTYEFDK	11	Unmodified	_APSGLTYEFDK_					0	0	0	0		REV__Q8TE85-4	REV__Q8TE85-4			MULTI-MATCH	S11880_166_Ejaife_1_210422	1	1		3	409.868	1226.58	79928.3	-0.52131	-0.00021367	372740	152.78	372740	152.78	562.644	68.283	0.84761	68.283	67.909	68.756	0	-0.058439	-5.5707e-07	NaN	51.092	111	35	4	NaN	NaN	NaN	NaN
APSGLTYEFDK	11	Unmodified	_APSGLTYEFDK_					0	0	0	0		REV__Q8TE85-4	REV__Q8TE85-4			MULTI-MATCH	S11881_167_Ejaife_2_210422	1	2		3	409.868	1226.58	82263.3	-1.4126	-0.00057897	372740	152.78	372740	152.77	562.643	66.261	0.69025	68.416	68.023	68.714	2.1547	0.074664	-0.00035852	NaN	51.092	91	25	5	NaN	NaN	NaN	NaN
APSGLTYEFDK	11	Unmodified	_APSGLTYEFDK_					0	0	0	0		REV__Q8TE85-4	REV__Q8TE85-4			MULTI-MATCH	S11882_168_Ejaife_3_210422	1	3		3	409.868	1226.58	79416.3	-1.162	-0.00047626	372740	152.78	372740	152.78	562.644	65.969	0.84884	68.325	67.829	68.678	2.3558	-0.016225	0.00036529	NaN	51.092	118	32	5	NaN	NaN	NaN	NaN
APSTWLTAYVVK	12	Unmodified	_APSTWLTAYVVK_					0	0	0	0	P01024	P01024	P01024	C3	Complement C3;Complement C3 beta chain;C3-beta-c;Complement C3 alpha chain;C3a anaphylatoxin;Acylation stimulating protein;Complement C3b alpha chain;Complement C3c alpha chain fragment 1;Complement C3dg fragment;Complement C3g fragment;Complement C3d fragment;Complement C3f fragment;Complement C3c alpha chain fragment 2	MULTI-MSMS	S11880_166_Ejaife_1_210422	1	1	599.024	3	445.915	1334.72	77881.4	-0.49383	-0.00022021	342610	152.78	342610	152.77	598.69	116.23	0.70097	116.23	115.83	116.54	7.6294e-06					69	18	5	0.985826	0.00283127	0.033462	0.00031645
APSTWLTAYVVK	12	Unmodified	_APSTWLTAYVVK_					0	0	0	0	P01024	P01024	P01024	C3	Complement C3;Complement C3 beta chain;C3-beta-c;Complement C3 alpha chain;C3a anaphylatoxin;Acylation stimulating protein;Complement C3b alpha chain;Complement C3c alpha chain fragment 1;Complement C3dg fragment;Complement C3g fragment;Complement C3d fragment;Complement C3f fragment;Complement C3c alpha chain fragment 2	MULTI-MSMS	S11881_167_Ejaife_2_210422	1	2	598.69	3	445.915	1334.72	79677.9	-0.80084	-0.00035711	342610	152.78	342610	152.77	599.025	112.78	0.6149	115.94	115.64	116.25	3.1571					57	15	5	0.937187	0.000981117	0.0104916	0.0012067
APSTWLTAYVVK	12	Unmodified	_APSTWLTAYVVK_					0	0	0	0	P01024	P01024	P01024	C3	Complement C3;Complement C3 beta chain;C3-beta-c;Complement C3 alpha chain;C3a anaphylatoxin;Acylation stimulating protein;Complement C3b alpha chain;Complement C3c alpha chain fragment 1;Complement C3dg fragment;Complement C3g fragment;Complement C3d fragment;Complement C3f fragment;Complement C3c alpha chain fragment 2	MULTI-MSMS	S11881_167_Ejaife_2_210422	1	2	897.531	2	668.369	1334.72	66271	-1.8976	-0.0012683	342870	229.16	342870	229.16	897.532	112.78	0.53181	115.94	115.68	116.21	3.1571					39	12	4	0.845876	0.000498015	0.0133726	0.0044489
APSTWLTAYVVK	12	Unmodified	_APSTWLTAYVVK_					0	0	0	0	P01024	P01024	P01024	C3	Complement C3;Complement C3 beta chain;C3-beta-c;Complement C3 alpha chain;C3a anaphylatoxin;Acylation stimulating protein;Complement C3b alpha chain;Complement C3c alpha chain fragment 1;Complement C3dg fragment;Complement C3g fragment;Complement C3d fragment;Complement C3f fragment;Complement C3c alpha chain fragment 2	MULTI-MSMS	S11882_168_Ejaife_3_210422	1	3	599.025	3	445.915	1334.72	77643.7	-0.31964	-0.00014253	342610	152.78	342610	152.78	598.69	112.35	0.75953	115.91	115.53	116.29	3.5582					77	19	5	0.945243	0.0026235	0.0334034	0.00059601
APSTWLTAYVVK	12	Unmodified	_APSTWLTAYVVK_					0	0	0	0	P01024	P01024	P01024	C3	Complement C3;Complement C3 beta chain;C3-beta-c;Complement C3 alpha chain;C3a anaphylatoxin;Acylation stimulating protein;Complement C3b alpha chain;Complement C3c alpha chain fragment 1;Complement C3dg fragment;Complement C3g fragment;Complement C3d fragment;Complement C3f fragment;Complement C3c alpha chain fragment 2	MULTI-MSMS	S11882_168_Ejaife_3_210422	1	3	897.532	2	668.369	1334.72	65767.4	-0.46435	-0.00031036	342870	229.16	342870	229.16	897.532	112.39	0.67363	115.95	115.57	116.25	3.5582					59	17	5	0.982894	0.000824002	0.0249269	8.2613e-05
APSTWLTAYVVK	12	Unmodified	_APSTWLTAYVVK_					0	0	0	0	P01024	P01024	P01024	C3	Complement C3;Complement C3 beta chain;C3-beta-c;Complement C3 alpha chain;C3a anaphylatoxin;Acylation stimulating protein;Complement C3b alpha chain;Complement C3c alpha chain fragment 1;Complement C3dg fragment;Complement C3g fragment;Complement C3d fragment;Complement C3f fragment;Complement C3c alpha chain fragment 2	MULTI-MATCH	S11880_166_Ejaife_1_210422	1	1		2	668.369	1334.72	65640.8	-1.2163	-0.00081293	342870	229.16	342870	229.16	897.532	116.18	0.56712	116.18	115.92	116.49	0	0.15961	9.7529e-05	NaN	123.63	46	14	4	NaN	NaN	NaN	NaN
APWCHTTNSQVR	12	Unmodified	_APWCHTTNSQVR_					0	0	0	0	P00747	P00747	P00747	PLG	Plasminogen;Plasmin heavy chain A;Activation peptide;Angiostatin;Plasmin heavy chain A, short form;Plasmin light chain B	MULTI-MSMS	S11880_166_Ejaife_1_210422	1	1	562.617	3	486.23	1455.67	80626.1	-1.2224	-0.00059436	157100	76.388	157100	76.387	562.618	36.751	0.86479	36.751	36.102	36.967	0					160	61	4	0.842872	0.00167814	0.0230861	0.0068152
APWCHTTNSQVR	12	Unmodified	_APWCHTTNSQVR_					0	0	0	0	P00747	P00747	P00747	PLG	Plasminogen;Plasmin heavy chain A;Activation peptide;Angiostatin;Plasmin heavy chain A, short form;Plasmin light chain B	MULTI-MSMS	S11882_168_Ejaife_3_210422	1	3	562.617	3	486.23	1455.67	81156.8	-1.546	-0.00075173	157100	76.388	157100	76.387	562.618	35.48	0.73241	36.734	36.363	37.095	1.2536					125	49	3	0.813262	0.0012617	0.01977	0.023118
APWCHTTNSQVR	12	Unmodified	_APWCHTTNSQVR_					0	0	0	0	P00747	P00747	P00747	PLG	Plasminogen;Plasmin heavy chain A;Activation peptide;Angiostatin;Plasmin heavy chain A, short form;Plasmin light chain B	MULTI-MATCH	S11881_167_Ejaife_2_210422	1	2		3	486.23	1455.67	81797.5	-1.144	-0.00055626	157100	76.388	157100	76.387	562.952	35.606	0.6142	36.759	36.317	36.931	1.1523	0.010796	-0.00011053	NaN	55.261	138	44	4	NaN	NaN	NaN	NaN
AQAWGER	7	Unmodified	_AQAWGER_					0	0	0	0	P02649;H0Y7L5	P02649	P02649	APOE	Apolipoprotein E	MULTI-MSMS	S11882_168_Ejaife_3_210422	1	3	523.782	2	409.201	816.388	84486.7	-0.91029	-0.00037249	280010	114.58	280010	114.58	523.783	34.593	0.90079	35.847	35.44	36.341	1.2536					68	36	2	0.728599	0.00253134	0.0421848	0.018849
AQAWGER	7	Unmodified	_AQAWGER_					0	0	0	0	P02649;H0Y7L5	P02649	P02649	APOE	Apolipoprotein E	MULTI-MATCH	S11880_166_Ejaife_1_210422	1	1		2	409.201	816.388	84911.7	-0.86587	-0.00035432	280010	114.58	280010	114.58	523.783	35.543	0.6577	35.543	35.279	35.936	0	-0.14413	-0.00033553	NaN	116.54	78	34	3	NaN	NaN	NaN	NaN
AQAWGER	7	Unmodified	_AQAWGER_					0	0	0	0	P02649;H0Y7L5	P02649	P02649	APOE	Apolipoprotein E	MULTI-MATCH	S11881_167_Ejaife_2_210422	1	2		2	409.201	816.388	85722.2	-0.92178	-0.00037719	280010	114.58	280010	114.58	523.783	34.519	0.55943	35.671	35.441	36	1.1523	-0.015821	5.6144e-05	NaN	116.54	50	22	3	NaN	NaN	NaN	NaN
AQGMPEGGGALAEGFQVR	18	Unmodified	_AQGMPEGGGALAEGFQVR_					0	0	0	0	O95140	O95140	O95140	MFN2	Mitofusin-2	MULTI-MSMS	S11882_168_Ejaife_3_210422	1	3	669.01	3	592.29	1773.85	74287.2	-0.72287	-0.00042815	128970	76.387	128970	76.386	668.676	94.763	1.3815	98.02	97.563	98.944	3.2576					176	44	5	0.948168	0.00364815	0.0394329	0.0061458
AQGMPEGGGALAEGFQVR	18	Unmodified	_AQGMPEGGGALAEGFQVR_					0	0	0	0	O95140	O95140	O95140	MFN2	Mitofusin-2	MULTI-MATCH	S11880_166_Ejaife_1_210422	1	1		3	592.29	1773.85	74371.4	-0.61067	-0.00036169	128970	76.387	128970	76.386	669.011	98.168	1.487	98.168	97.643	99.13	0	0.03614	1.1284e-05	NaN	31.801	184	52	5	NaN	NaN	NaN	NaN
AQGMPEGGGALAEGFQVR	18	Unmodified	_AQGMPEGGGALAEGFQVR_					0	0	0	0	O95140	O95140	O95140	MFN2	Mitofusin-2	MULTI-MATCH	S11881_167_Ejaife_2_210422	1	2		3	592.29	1773.85	73649.2	-1.3302	-0.00078786	128970	76.387	128970	76.386	669.011	95.25	1.4432	98.207	97.629	99.072	2.9566	0.075111	7.5076e-05	NaN	31.801	170	47	5	NaN	NaN	NaN	NaN
AQIPILR	7	Unmodified	_AQIPILR_					0	0	0	0	P04114	P04114	P04114	APOB	Apolipoprotein B-100;Apolipoprotein B-48	MULTI-MSMS	S11882_168_Ejaife_3_210422	1	3	520.345	2	405.763	809.512	84695.9	-0.22651	-9.191e-05	282380	114.58	282380	114.58	520.345	71.878	0.77844	74.434	74.035	74.814	2.5562					71	23	4	0.703763	0.00225879	0.0115225	0.025851
AQIPILR	7	Unmodified	_AQIPILR_					0	0	0	0	P04114	P04114	P04114	APOB	Apolipoprotein B-100;Apolipoprotein B-48	MULTI-MATCH	S11880_166_Ejaife_1_210422	1	1		2	405.763	809.512	85181.4	0.066092	2.6818e-05	282390	114.58	282390	114.58	520.345	74.49	0.82162	74.49	74.059	74.88	0	0.054825	0.00026778	NaN	100.07	77	25	4	NaN	NaN	NaN	NaN
AQIPILR	7	Unmodified	_AQIPILR_					0	0	0	0	P04114	P04114	P04114	APOB	Apolipoprotein B-100;Apolipoprotein B-48	MULTI-MATCH	S11881_167_Ejaife_2_210422	1	2		2	405.763	809.512	85196.8	-0.69426	-0.00028171	282380	114.58	282380	114.58	520.345	72.127	0.70346	74.382	74.051	74.754	2.2549	-0.053673	-7.5231e-05	NaN	100.07	56	21	4	NaN	NaN	NaN	NaN
AQITGYR	7	Unmodified	_AQITGYR_					0	0	0	0	P02751-10;P02751-5;P02751-9;P02751-14;P02751-8;P02751-17;P02751-3;P02751;P02751-6;P02751-13;P02751-7;P02751-15;P02751-11;P02751-4;P02751-12	P02751-10	P02751-10	FN1	Fibronectin;Anastellin;Ugl-Y1;Ugl-Y2;Ugl-Y3	MULTI-MSMS	S11880_166_Ejaife_1_210422	1	1	519.3	2	404.719	807.424	84608.3	-1.1838	-0.00047912	283110	114.58	283110	114.58	519.301	39.328	0.6228	39.328	39.028	39.651	0					68	37	2	0.721711	0.00503996	0.121555	0.014385
AQITGYR	7	Unmodified	_AQITGYR_					0	0	0	0	P02751-10;P02751-5;P02751-9;P02751-14;P02751-8;P02751-17;P02751-3;P02751;P02751-6;P02751-13;P02751-7;P02751-15;P02751-11;P02751-4;P02751-12	P02751-10	P02751-10	FN1	Fibronectin;Anastellin;Ugl-Y1;Ugl-Y2;Ugl-Y3	MULTI-MSMS	S11882_168_Ejaife_3_210422	1	3	519.301	2	404.719	807.424	85506.8	-0.70529	-0.00028545	283110	114.58	283110	114.58	519.301	38.061	0.57518	39.415	39.101	39.676	1.3538					58	30	2	0.791099	0.00454225	0.144344	0.024179
AQITGYR	7	Unmodified	_AQITGYR_					0	0	0	0	P02751-10;P02751-5;P02751-9;P02751-14;P02751-8;P02751-17;P02751-3;P02751;P02751-6;P02751-13;P02751-7;P02751-15;P02751-11;P02751-4;P02751-12	P02751-10	P02751-10	FN1	Fibronectin;Anastellin;Ugl-Y1;Ugl-Y2;Ugl-Y3	MULTI-MATCH	S11881_167_Ejaife_2_210422	1	2		2	404.719	807.424	85263.7	-1.0677	-0.00043213	283110	114.58	283110	114.58	519.301	38.138	0.547	39.391	39.163	39.71	1.2525	0.012937	-0.00010939	NaN	121.31	46	24	2	NaN	NaN	NaN	NaN
AQLGDLPWQVAIK	13	Unmodified	_AQLGDLPWQVAIK_					0	0	0	0	G3XAM2;E7ETH0;P05156	G3XAM2	G3XAM2	CFI	Complement factor I;Complement factor I heavy chain;Complement factor I light chain	MULTI-MSMS	S11880_166_Ejaife_1_210422	1	1	633.383	3	480.273	1437.8	77624.4	-0.22373	-0.00010745	318100	152.77	318100	152.77	633.048	119.5	0.40771	119.5	119.33	119.73	0					23	7	4	0.952761	0.00358474	0.0475395	0.00012997
AQLGDLPWQVAIK	13	Unmodified	_AQLGDLPWQVAIK_					0	0	0	0	G3XAM2;E7ETH0;P05156	G3XAM2	G3XAM2	CFI	Complement factor I;Complement factor I heavy chain;Complement factor I light chain	MULTI-MSMS	S11881_167_Ejaife_2_210422	1	2	633.048	3	480.273	1437.8	77640.6	-1.0861	-0.00052162	318100	152.78	318100	152.77	633.383	117.24	0.53353	120.3	119.98	120.52	3.0568					46	14	4	0.88282	0.0015747	0.0370752	0.0097936
AQLGDLPWQVAIK	13	Unmodified	_AQLGDLPWQVAIK_					0	0	0	0	G3XAM2;E7ETH0;P05156	G3XAM2	G3XAM2	CFI	Complement factor I;Complement factor I heavy chain;Complement factor I light chain	MULTI-MSMS	S11882_168_Ejaife_3_210422	1	3	633.383	3	480.273	1437.8	77686	-0.9658	-0.00046385	318100	152.78	318100	152.78	633.049	116.71	0.62131	120.17	119.92	120.54	3.458					61	18	4	0.905423	0.00172756	0.0262218	0.020386
AQLVDMK	7	Oxidation (M)	_AQLVDM(ox)K_		AQLVDM(1)K		AQLVDM(60.76)K	0	0	1	0	P02671-2;P02671;A0A087WUA0	P02671-2	P02671-2	FGA	Fibrinogen alpha chain;Fibrinopeptide A;Fibrinogen alpha chain	MULTI-MSMS	S11880_166_Ejaife_1_210422	1	1	426.921	3	274.146	819.416	91234.3	-0.98723	-0.00027064	557280	152.78	557280	152.77	426.921	53.863	0.79295	53.863	53.546	54.339	0					183	64	4	0.936947	0.00102569	0.00297234	0.021035
AQLVDMK	7	Oxidation (M)	_AQLVDM(ox)K_		AQLVDM(1)K		AQLVDM(67.98)K	0	0	1	0	P02671-2;P02671;A0A087WUA0	P02671-2	P02671-2	FGA	Fibrinogen alpha chain;Fibrinopeptide A;Fibrinogen alpha chain	MULTI-MSMS	S11881_167_Ejaife_2_210422	1	2	426.921	3	274.146	819.416	94303.8	-0.9417	-0.00025816	557280	152.78	557280	152.77	426.921	52.129	0.72268	53.782	53.369	54.092	1.6535					121	56	3	0.987236	0.000969204	0.00178858	0.017179
AQLVDMK	7	Oxidation (M)	_AQLVDM(ox)K_		AQLVDM(1)K		AQLVDM(60.76)K	0	0	1	0	P02671-2;P02671;A0A087WUA0	P02671-2	P02671-2	FGA	Fibrinogen alpha chain;Fibrinopeptide A;Fibrinogen alpha chain	MULTI-MSMS	S11882_168_Ejaife_3_210422	1	3	426.921	3	274.146	819.416	92613.4	-0.37965	-0.00010408	557280	152.78	557280	152.78	426.921	51.947	0.73313	53.802	53.42	54.153	1.8548					110	54	3	0.781313	0.000388057	0.00183298	0.021035
AQLVDMK	7	Unmodified	_AQLVDMK_					0	0	0	0	P02671-2;P02671;A0A087WUA0	P02671-2	P02671-2	FGA	Fibrinogen alpha chain;Fibrinopeptide A;Fibrinogen alpha chain	MULTI-MSMS	S11880_166_Ejaife_1_210422	1	1	631.88	2	402.718	803.421	76423.5	-0.78884	-0.00031768	569040	229.16	569040	229.16	631.881	69.529	0.87683	69.529	69.003	69.88	0					91	38	3	0.998606	0.00155502	0.0277219	0.014322
AQLVDMK	7	Unmodified	_AQLVDMK_					0	0	0	0	P02671-2;P02671;A0A087WUA0	P02671-2	P02671-2	FGA	Fibrinogen alpha chain;Fibrinopeptide A;Fibrinogen alpha chain	MULTI-MSMS	S11881_167_Ejaife_2_210422	1	2	631.88	2	402.718	803.421	77476.5	-1.6316	-0.00065706	569040	229.16	569040	229.16	631.881	67.282	0.97513	69.437	69.052	70.027	2.1547					115	42	4	0.992324	0.000917241	0.0128997	0.014322
AQLVDMK	7	Unmodified	_AQLVDMK_					0	0	0	0	P02671-2;P02671;A0A087WUA0	P02671-2	P02671-2	FGA	Fibrinogen alpha chain;Fibrinopeptide A;Fibrinogen alpha chain	MULTI-MATCH	S11882_168_Ejaife_3_210422	1	3		2	402.718	803.421	77100.5	-0.70886	-0.00028547	569040	229.16	569040	229.16	631.881	67.055	0.88451	69.411	68.99	69.875	2.3558	-0.048027	-0.00018064	NaN	121.62	128	42	5	NaN	NaN	NaN	NaN
AQLVPLPPSTYVEFTVSGTDCVAK	24	Unmodified	_AQLVPLPPSTYVEFTVSGTDCVAK_					0	0	0	0	C9JV77;P02765	C9JV77	C9JV77	AHSG	Alpha-2-HS-glycoprotein;Alpha-2-HS-glycoprotein chain A;Alpha-2-HS-glycoprotein chain B	MULTI-MSMS	S11880_166_Ejaife_1_210422	1	1	1013.55	3	860.44	2578.3	60160.8	-0.99864	-0.00085927	177550	152.78	177550	152.77	1013.55	123.6	1.2081	123.6	123.27	124.48	0					83	22	7	0.994191	0.0206892	0.118299	4.9021e-26
AQLVPLPPSTYVEFTVSGTDCVAK	24	Unmodified	_AQLVPLPPSTYVEFTVSGTDCVAK_					0	0	0	0	C9JV77;P02765	C9JV77	C9JV77	AHSG	Alpha-2-HS-glycoprotein;Alpha-2-HS-glycoprotein chain A;Alpha-2-HS-glycoprotein chain B	MULTI-MSMS	S11880_166_Ejaife_1_210422	1	1	760.414	4	645.582	2578.3	68944.2	-0.6455	-0.00041672	177490	114.58	177480	114.58	760.414	123.61	0.857	123.61	123.32	124.18	-7.6294e-06					76	16	8	0.989383	0.0101094	0.147202	1.2837e-25
AQLVPLPPSTYVEFTVSGTDCVAK	24	Unmodified	_AQLVPLPPSTYVEFTVSGTDCVAK_					0	0	0	0	C9JV77;P02765	C9JV77	C9JV77	AHSG	Alpha-2-HS-glycoprotein;Alpha-2-HS-glycoprotein chain A;Alpha-2-HS-glycoprotein chain B	MULTI-MSMS	S11881_167_Ejaife_2_210422	1	2	1013.55	3	860.44	2578.3	60460.9	-0.97466	-0.00083864	177550	152.78	177550	152.77	1013.88	122.35	0.95306	125.41	125.18	126.13	3.0568					79	18	7	0.978635	0.0100118	0.130211	1.6285e-25
AQLVPLPPSTYVEFTVSGTDCVAK	24	Unmodified	_AQLVPLPPSTYVEFTVSGTDCVAK_					0	0	0	0	C9JV77;P02765	C9JV77	C9JV77	AHSG	Alpha-2-HS-glycoprotein;Alpha-2-HS-glycoprotein chain A;Alpha-2-HS-glycoprotein chain B	MULTI-MSMS	S11881_167_Ejaife_2_210422	1	2	760.414	4	645.582	2578.3	68932.4	-0.26332	-0.00016999	177490	114.58	177480	114.58	760.414	122.36	1.0041	125.42	125.18	126.18	3.0568					81	19	7	0.960978	0.00635927	0.0952806	2.6174e-08
AQLVPLPPSTYVEFTVSGTDCVAK	24	Unmodified	_AQLVPLPPSTYVEFTVSGTDCVAK_					0	0	0	0	C9JV77;P02765	C9JV77	C9JV77	AHSG	Alpha-2-HS-glycoprotein;Alpha-2-HS-glycoprotein chain A;Alpha-2-HS-glycoprotein chain B	MULTI-MSMS	S11882_168_Ejaife_3_210422	1	3	1013.55	3	860.44	2578.3	59609.8	-1.1035	-0.00094951	177550	152.78	177550	152.77	1013.55	122.2	1.1722	125.45	125.17	126.34	3.2576					88	22	7	0.994955	0.00787538	0.0884933	2.5366e-27
AQLVPLPPSTYVEFTVSGTDCVAK	24	Unmodified	_AQLVPLPPSTYVEFTVSGTDCVAK_					0	0	0	0	C9JV77;P02765	C9JV77	C9JV77	AHSG	Alpha-2-HS-glycoprotein;Alpha-2-HS-glycoprotein chain A;Alpha-2-HS-glycoprotein chain B	MULTI-MSMS	S11882_168_Ejaife_3_210422	1	3	760.664	4	645.582	2578.3	68011.5	-0.92187	-0.00059514	177490	114.58	177480	114.58	760.665	122.2	0.92099	125.46	125.17	126.09	3.2576					77	17	7	0.968746	0.0081354	0.152168	3.2668e-09
AQNLYQELLTQEGQASFQGLK	21	Unmodified	_AQNLYQELLTQEGQASFQGLK_					0	0	0	0	P04114	P04114	P04114	APOB	Apolipoprotein B-100;Apolipoprotein B-48	MULTI-MSMS	S11880_166_Ejaife_1_210422	1	1	707.388	4	592.305	2365.19	76873.3	-0.76943	-0.00045574	193450	114.58	193450	114.58	707.389	121.31	0.20838	121.31	121.24	121.44	0					11	5	3	0.540743	0.00027353	0.00192939	0.011634
AQNLYQELLTQEGQASFQGLK	21	Unmodified	_AQNLYQELLTQEGQASFQGLK_					0	0	0	0	P04114	P04114	P04114	APOB	Apolipoprotein B-100;Apolipoprotein B-48	MULTI-MSMS	S11880_166_Ejaife_1_210422	1	1	942.512	3	789.404	2365.19	63764.5	-1.1293	-0.00089149	193530	152.77	193530	152.77	942.513	121.32	0.46381	121.32	121.17	121.63	0					32	12	5	0.89443	0.00268313	0.0129956	3.1602e-15
AQNLYQELLTQEGQASFQGLK	21	Unmodified	_AQNLYQELLTQEGQASFQGLK_					0	0	0	0	P04114	P04114	P04114	APOB	Apolipoprotein B-100;Apolipoprotein B-48	MULTI-MSMS	S11881_167_Ejaife_2_210422	1	2	707.364	4	592.305	2365.19	78808.7	-1.5057	-0.00089183	193450	114.58	193450	114.58	707.388	119.99	0.25545	123.05	122.91	123.16	3.0568					10	4	3	0.662924	0.000388001	0.00972273	2.0843e-05
AQNLYQELLTQEGQASFQGLK	21	Unmodified	_AQNLYQELLTQEGQASFQGLK_					0	0	0	0	P04114	P04114	P04114	APOB	Apolipoprotein B-100;Apolipoprotein B-48	MULTI-MSMS	S11881_167_Ejaife_2_210422	1	2	942.513	3	789.404	2365.19	63225	-1.4412	-0.0011377	193530	152.78	193530	152.77	942.514	119.98	0.30014	123.03	122.86	123.16	3.0568					21	5	5	0.988963	0.000490324	0.00177402	0.0043215
AQNLYQELLTQEGQASFQGLK	21	Unmodified	_AQNLYQELLTQEGQASFQGLK_					0	0	0	0	P04114	P04114	P04114	APOB	Apolipoprotein B-100;Apolipoprotein B-48	MULTI-MSMS	S11882_168_Ejaife_3_210422	1	3	942.513	3	789.404	2365.19	62143.3	-1.4243	-0.0011243	193530	152.78	193530	152.77	942.514	119.75	0.367	123.11	122.93	123.3	3.3578					23	7	5	0.872984	0.005067	0.0384615	1.6395e-15
AQPVQVAEGSEPDGFWEALGGK	22	Unmodified	_AQPVQVAEGSEPDGFWEALGGK_					0	0	0	0	P06396;A0A0A0MS51;A0A0A0MT01;P06396-2;P06396-4;P06396-3	P06396	P06396	GSN	Gelsolin	MULTI-MSMS	S11880_166_Ejaife_1_210422	1	1	911.143	3	758.034	2271.08	63985.7	-0.54048	-0.0004097	201540	152.78	201540	152.77	911.144	119.3	0.48891	119.3	119.09	119.58	0					37	9	5	0.91779	0.00581146	0.0222416	6.2121e-16
AQPVQVAEGSEPDGFWEALGGK	22	Unmodified	_AQPVQVAEGSEPDGFWEALGGK_					0	0	0	0	P06396;A0A0A0MS51;A0A0A0MT01;P06396-2;P06396-4;P06396-3	P06396	P06396	GSN	Gelsolin	MULTI-MSMS	S11880_166_Ejaife_1_210422	1	1	683.359	4	568.777	2271.08	75595.4	-0.3385	-0.00019253	201450	114.58	201450	114.58	683.86	119.3	0.38683	119.3	119.14	119.53	0					21	7	4	0.794681	0.000653736	0.00580246	1.667e-06
AQPVQVAEGSEPDGFWEALGGK	22	Unmodified	_AQPVQVAEGSEPDGFWEALGGK_					0	0	0	0	P06396;A0A0A0MS51;A0A0A0MT01;P06396-2;P06396-4;P06396-3	P06396	P06396	GSN	Gelsolin	MULTI-MSMS	S11881_167_Ejaife_2_210422	1	2	683.358	4	568.777	2271.08	74136.6	-0.86464	-0.00049179	201450	114.58	201450	114.58	683.61	117.11	0.67265	120.17	119.84	120.52	3.0568					49	18	4	0.865534	0.000696146	0.0154392	0.012794
AQPVQVAEGSEPDGFWEALGGK	22	Unmodified	_AQPVQVAEGSEPDGFWEALGGK_					0	0	0	0	P06396;A0A0A0MS51;A0A0A0MT01;P06396-2;P06396-4;P06396-3	P06396	P06396	GSN	Gelsolin	MULTI-MSMS	S11881_167_Ejaife_2_210422	1	2	911.143	3	758.034	2271.08	64508.2	-1.4932	-0.0011319	201540	152.78	201540	152.77	911.144	117.08	0.7932	120.14	119.81	120.6	3.0568					91	21	5	0.876578	0.00228172	0.0301656	2.4573e-08
AQPVQVAEGSEPDGFWEALGGK	22	Unmodified	_AQPVQVAEGSEPDGFWEALGGK_					0	0	0	0	P06396;A0A0A0MS51;A0A0A0MT01;P06396-2;P06396-4;P06396-3	P06396	P06396	GSN	Gelsolin	MULTI-MATCH	S11882_168_Ejaife_3_210422	1	3		3	758.034	2271.08	63660.5	-0.74006	-0.00056099	201540	152.78	201540	152.77	911.144	116.64	0.80814	120.09	119.77	120.58	3.458	-0.022125	7.669e-05	NaN	64.723	95	23	5	NaN	NaN	NaN	NaN
AQPVQVAEGSEPDGFWEALGGK	22	Unmodified	_AQPVQVAEGSEPDGFWEALGGK_					0	0	0	0	P06396;A0A0A0MS51;A0A0A0MT01;P06396-2;P06396-4;P06396-3	P06396	P06396	GSN	Gelsolin	MULTI-MATCH	S11882_168_Ejaife_3_210422	1	3		4	568.777	2271.08	76855.3	-0.92492	-0.00052607	201450	114.58	201450	114.58	683.61	116.68	0.67116	120.14	119.74	120.41	3.458	-0.015724	0.00020688	NaN	26.742	48	19	5	NaN	NaN	NaN	NaN
AQTTVTCMENGWSPTPR	17	Oxidation (M),Deamidation (NQ)	_AQTTVTCM(ox)EN(de)GWSPTPR_	AQTTVTCMEN(1)GWSPTPR	AQTTVTCM(1)ENGWSPTPR	AQ(-88.11)TTVTCMEN(88.11)GWSPTPR	AQTTVTCM(107.82)ENGWSPTPR	0	1	1	0	P08603;A0A0D9SG88;P08603-2;Q5TFM2	P08603	P08603	CFH	Complement factor H	MULTI-MSMS	S11880_166_Ejaife_1_210422	1	1	728.342	3	651.621	1951.84	71489.1	-0.76216	-0.00049664	117230	76.388	117230	76.388	728.009	65.137	0.59518	65.137	64.808	65.403	0					75	20	5	0.932194	0.00165893	0.0126512	1.0368e-10
AQTTVTCMENGWSPTPR	17	Oxidation (M),Deamidation (NQ)	_AQTTVTCM(ox)EN(de)GWSPTPR_	AQTTVTCMEN(1)GWSPTPR	AQTTVTCM(1)ENGWSPTPR	AQ(-70.79)TTVTCMEN(70.79)GWSPTPR	AQTTVTCM(89.87)ENGWSPTPR	0	1	1	0	P08603;A0A0D9SG88;P08603-2;Q5TFM2	P08603	P08603	CFH	Complement factor H	MULTI-MSMS	S11881_167_Ejaife_2_210422	1	2	728.342	3	651.621	1951.84	70515.3	-1.8915	-0.0012326	117230	76.388	117230	76.387	728.344	62.991	0.6153	65.046	64.763	65.378	2.0544					58	16	5	0.974883	0.0016877	0.0210327	6.3525e-06
AQTTVTCMENGWSPTPR	17	Oxidation (M),Deamidation (NQ)	_AQTTVTCM(ox)EN(de)GWSPTPR_	AQTTVTCMEN(1)GWSPTPR	AQTTVTCM(1)ENGWSPTPR	AQ(-75.53)TTVTCMEN(75.53)GWSPTPR	AQTTVTCM(91.66)ENGWSPTPR	0	1	1	0	P08603;A0A0D9SG88;P08603-2;Q5TFM2	P08603	P08603	CFH	Complement factor H	MULTI-MSMS	S11882_168_Ejaife_3_210422	1	3	728.343	3	651.621	1951.84	72245.2	-1.1375	-0.0007412	117230	76.388	117230	76.387	728.009	62.844	0.55803	65.099	64.738	65.296	2.2556					61	18	5	0.984459	0.00208107	0.0188491	4.8723e-06
AQYEDIAQK	9	Unmodified	_AQYEDIAQK_					0	0	0	0	P04264	P04264	P04264	KRT1	Keratin, type II cytoskeletal 1	MULTI-MSMS	S11880_166_Ejaife_1_210422	1	1	762.428	2	533.264	1064.51	70674.1	-1.0096	-0.0005384	429740	229.16	429740	229.16	762.428	60.692	0.37704	60.692	60.5	60.877	0					39	21	2	0.441107	0.000118749	0.000633572	0.0063099
AQYEDIAQK	9	Unmodified	_AQYEDIAQK_					0	0	0	0	P04264	P04264	P04264	KRT1	Keratin, type II cytoskeletal 1	MULTI-MSMS	S11881_167_Ejaife_2_210422	1	2	762.426	2	533.264	1064.51	73176.5	-1.5396	-0.00082103	429740	229.16	429730	229.16	762.427	58.723	0.3566	60.677	60.586	60.942	1.9542					33	20	2	0.73729	0.000223083	0.00214909	0.0072703
AQYEDIAQK	9	Unmodified	_AQYEDIAQK_					0	0	0	0	P04264	P04264	P04264	KRT1	Keratin, type II cytoskeletal 1	MULTI-MSMS	S11882_168_Ejaife_3_210422	1	3	762.427	2	533.264	1064.51	72586.6	-1.1048	-0.00058913	429740	229.16	429740	229.16	762.427	58.506	0.38499	60.561	60.447	60.832	2.0552					56	24	3	0.519621	0.000125843	0.000420765	0.0086393
AREDIFMETLK	11	Oxidation (M)	_AREDIFM(ox)ETLK_		AREDIFM(1)ETLK		AREDIFM(56.23)ETLK	0	0	1	1	P25311;C9JEV0	P25311	P25311	AZGP1	Zinc-alpha-2-glycoprotein	MULTI-MSMS	S11880_166_Ejaife_1_210422	1	1	609.674	3	456.899	1367.68	77888.4	-0.4661	-0.00021296	334370	152.78	334370	152.77	609.674	73.944	0.73446	73.944	73.606	74.34	0					74	20	5	0.879722	0.00319547	0.0213199	0.0058656
AREDIFMETLK	11	Oxidation (M)	_AREDIFM(ox)ETLK_					0	0	1	1	P25311;C9JEV0	P25311	P25311	AZGP1	Zinc-alpha-2-glycoprotein	MULTI-MATCH	S11881_167_Ejaife_2_210422	1	2		3	456.899	1367.68	78993.8	-1.5909	-0.00072686	334370	152.78	334370	152.77	609.674	71.679	0.57386	73.934	73.649	74.223	2.2549	-0.0040309	0.00030043	NaN	56.225	43	18	3	NaN	NaN	NaN	NaN
AREDIFMETLK	11	Oxidation (M)	_AREDIFM(ox)ETLK_					0	0	1	1	P25311;C9JEV0	P25311	P25311	AZGP1	Zinc-alpha-2-glycoprotein	MULTI-MATCH	S11882_168_Ejaife_3_210422	1	3		3	456.899	1367.68	79033.6	-0.87588	-0.00040019	334370	152.78	334370	152.77	610.009	71.38	0.59583	73.936	73.677	74.273	2.5562	-0.0016963	-2.6406e-05	NaN	56.225	47	16	5	NaN	NaN	NaN	NaN
ARMVMQTMEPKQR	13	2 Oxidation (M)	_ARM(ox)VM(ox)QTMEPKQR_		ARM(0.984)VM(0.984)QTM(0.031)EPKQR		ARM(17.89)VM(17.89)QTM(-17.89)EPKQR	0	0	2	2	Q96ED9-2;Q96ED9	Q96ED9-2	Q96ED9-2	HOOK2	Protein Hook homolog 2	MULTI-MSMS	S11880_166_Ejaife_1_210422	1	1	699.375	3	546.602	1636.78	72998.4	-0.3812	-0.00020836	279500	152.77	279500	152.77	699.375	61.603	0.71706	61.603	61.201	61.918	-3.8147e-06					145	35	5	0.904097	0.00158234	0.0132221	0.026164
ASHEEVEGLVEK	12	Unmodified	_ASHEEVEGLVEK_					0	0	0	0	Q08380	Q08380	Q08380	LGALS3BP	Galectin-3-binding protein	MULTI-MSMS	S11880_166_Ejaife_1_210422	1	1	595.999	3	442.889	1325.65	78464.4	-0.90239	-0.00039966	344950	152.78	344950	152.78	595.665	57.02	0.5406	57.02	56.776	57.317	0					78	26	4	0.755179	0.00242391	0.00938668	0.00069646
ASHEEVEGLVEK	12	Unmodified	_ASHEEVEGLVEK_					0	0	0	0	Q08380	Q08380	Q08380	LGALS3BP	Galectin-3-binding protein	MULTI-MSMS	S11882_168_Ejaife_3_210422	1	3	595.664	3	442.889	1325.65	78244.8	0.095842	4.2447e-05	344950	152.77	344950	152.77	595.664	54.999	0.6775	56.954	56.653	57.33	1.955					99	35	4	0.981945	0.00255533	0.00584122	1.5201e-05
ASPAFLASQNTK	12	Unmodified	_ASPAFLASQNTK_					0	0	0	0	P20742	P20742	P20742	PZP	Pregnancy zone protein	MULTI-MSMS	S11880_166_Ejaife_1_210422	1	1	564.994	3	412.219	1233.64	81537.9	0.075223	3.1008e-05	370620	152.78	370620	152.78	564.994	70.556	0.76772	70.556	70.194	70.962	0					76	25	4	0.588944	0.00188929	0.00736837	0.00011179
ASPAFLASQNTK	12	Unmodified	_ASPAFLASQNTK_					0	0	0	0	P20742	P20742	P20742	PZP	Pregnancy zone protein	MULTI-MSMS	S11881_167_Ejaife_2_210422	1	2	565.328	3	412.219	1233.64	81224.1	-1.0166	-0.00041908	370620	152.77	370610	152.77	564.994	68.257	0.86392	70.411	70.091	70.955	2.1547					74	29	4	0.716619	0.00275758	0.0101903	0.0012086
ASPAFLASQNTK	12	Unmodified	_ASPAFLASQNTK_					0	0	0	0	P20742	P20742	P20742	PZP	Pregnancy zone protein	MULTI-MSMS	S11882_168_Ejaife_3_210422	1	3	564.994	3	412.219	1233.64	81865.9	-0.51632	-0.00021284	370620	152.78	370620	152.78	564.995	67.966	0.65228	70.422	70.161	70.813	2.456					71	20	5	0.923715	0.00207285	0.00784694	5.5375e-05
ASPAFLASQNTK	12	Unmodified	_ASPAFLASQNTK_					0	0	0	0	P20742	P20742	P20742	PZP	Pregnancy zone protein	MULTI-MSMS	S11882_168_Ejaife_3_210422	1	3	846.988	2	617.825	1233.64	67800.8	-0.18312	-0.00011314	370920	229.16	370920	229.16	846.988	67.969	0.55083	70.425	70.207	70.758	2.456					47	16	4	0.554488	0.0012327	0.0698464	6.4624e-05
ASPAFLASQNTK	12	Unmodified	_ASPAFLASQNTK_					0	0	0	0	P20742	P20742	P20742	PZP	Pregnancy zone protein	MULTI-MATCH	S11880_166_Ejaife_1_210422	1	1		2	617.825	1233.64	68278.8	0.22129	0.00013672	370920	229.16	370920	229.16	846.988	70.555	0.49144	70.555	70.313	70.805	-7.6294e-06	0.082456	6.6379e-05	NaN	121.08	37	15	3	NaN	NaN	NaN	NaN
ASPAFLASQNTK	12	Unmodified	_ASPAFLASQNTK_					0	0	0	0	P20742	P20742	P20742	PZP	Pregnancy zone protein	MULTI-MATCH	S11881_167_Ejaife_2_210422	1	2		2	617.825	1233.64	68613.8	-0.91138	-0.00056307	370920	229.16	370920	229.16	846.988	68.282	0.43835	70.436	70.162	70.6	2.1547	-0.035716	-0.00051057	NaN	121.08	32	14	3	NaN	NaN	NaN	NaN
ASPAFLASQNTK	12	Deamidation (NQ)	_ASPAFLASQN(de)TK_	ASPAFLASQ(0.126)N(0.874)TK		ASPAFLASQ(-8.41)N(8.41)TK		0	1	0	0	P20742	P20742	P20742	PZP	Pregnancy zone protein	MSMS	S11880_166_Ejaife_1_210422	1	1	565.322	3	412.547	1234.62	NaN	NaN	NaN	NaN	NaN	NaN	NaN	NaN	75.52	1	75.52	75.02	76.02	0								NaN	NaN	NaN	0.0056933
ASPAFLASQNTK	12	Deamidation (NQ)	_ASPAFLASQN(de)TK_	ASPAFLASQ(0.142)N(0.858)TK		ASPAFLASQ(-7.82)N(7.82)TK		0	1	0	0	P20742	P20742	P20742	PZP	Pregnancy zone protein	MULTI-MSMS	S11882_168_Ejaife_3_210422	1	3	565.322	3	412.547	1234.62	82251.5	-0.79796	-0.0003292	370320	152.78	370320	152.78	565.657	72.885	0.56388	75.442	75.171	75.735	2.5562					33	17	3	0.590253	0.000432688	0.0025046	0.0014044
ASPAFLASQNTK	12	Deamidation (NQ)	_ASPAFLASQN(de)TK_					0	1	0	0	P20742	P20742	P20742	PZP	Pregnancy zone protein	MULTI-MATCH	S11881_167_Ejaife_2_210422	1	2		3	412.547	1234.62	84845	-1.1164	-0.00046055	370320	152.78	370320	152.78	565.657	73.207	0.37363	75.547	75.235	75.608	2.3396	0.052788	-6.0341e-05	NaN	66.498	15	10	2	NaN	NaN	NaN	NaN
ASQGIR	6	Unmodified	_ASQGIR_					0	0	0	0	A0A0C4DH72;P01599	A0A0C4DH72	A0A0C4DH72	IGKV1-6	Ig kappa chain V-I region Gal	MULTI-MSMS	S11880_166_Ejaife_1_210422	1	1	430.761	2	316.18	630.345	92620.3	-0.71402	-0.00022576	362390	114.58	362390	114.58	430.761	15.612	0.63967	15.612	15.395	16.035	0					201	67	4	0.87953	0.00159665	0.00517655	0.026482
ASQGIR	6	Unmodified	_ASQGIR_					0	0	0	0	A0A0C4DH72;P01599	A0A0C4DH72	A0A0C4DH72	IGKV1-6	Ig kappa chain V-I region Gal	MULTI-MATCH	S11881_167_Ejaife_2_210422	1	2		2	316.18	630.345	94137.1	-0.85213	-0.00026943	362390	114.58	362390	114.58	430.761	15.022	0.54495	15.473	15.263	15.807	0.45063	-0.14439	-0.00019531	NaN	114.59	155	54	4	NaN	NaN	NaN	NaN
ASQGIR	6	Unmodified	_ASQGIR_					0	0	0	0	A0A0C4DH72;P01599	A0A0C4DH72	A0A0C4DH72	IGKV1-6	Ig kappa chain V-I region Gal	MULTI-MATCH	S11882_168_Ejaife_3_210422	1	3		2	316.18	630.345	94614	-1.289	-0.00040755	362390	114.58	362390	114.58	430.761	15.315	0.64518	15.767	15.401	16.046	0.45197	0.14952	0.00014182	NaN	114.59	154	67	3	NaN	NaN	NaN	NaN
ASQSISSWLAWYQQK	15	Unmodified	_ASQSISSWLAWYQQK_					0	0	0	0	P01602	P01602	P01602	IGKV1-5	Ig kappa chain V-I region HK102	MULTI-MSMS	S11880_166_Ejaife_1_210422	1	1	748.074	3	594.965	1781.87	73470.4	-1.0114	-0.00060173	256780	152.78	256780	152.77	748.075	121.71	0.33592	121.71	121.49	121.83	0					8	6	2	0.804538	0.000343351	0.00494973	0.00034844
ASQSISSWLAWYQQK	15	Unmodified	_ASQSISSWLAWYQQK_					0	0	0	0	P01602	P01602	P01602	IGKV1-5	Ig kappa chain V-I region HK102	MULTI-MSMS	S11881_167_Ejaife_2_210422	1	2	748.407	3	594.965	1781.87	72105.2	-1.5597	-0.00092795	256780	152.78	256780	152.77	748.075	120.34	0.28693	123.4	123.29	123.57	3.0568					11	5	3	0.699995	0.000341637	0.00422494	0.019786
ASQSISSWLAWYQQK	15	Unmodified	_ASQSISSWLAWYQQK_					0	0	0	0	P01602	P01602	P01602	IGKV1-5	Ig kappa chain V-I region HK102	MULTI-MSMS	S11882_168_Ejaife_3_210422	1	3	748.074	3	594.965	1781.87	73626.7	-1.3374	-0.00079573	256780	152.78	256780	152.77	748.075	120.07	0.26611	123.43	123.36	123.63	3.3578					9	5	2	0.87126	0.00023812	0.00170282	0.00028357
ASQSISSYLNWYQQK	15	Unmodified	_ASQSISSYLNWYQQK_					0	0	0	0	P04432;P01597	P04432	P04432		Ig kappa chain V-I region Daudi;Ig kappa chain V-I region DEE	MULTI-MSMS	S11880_166_Ejaife_1_210422	1	1	754.403	3	601.628	1801.86	72320.6	-0.6291	-0.00037849	253940	152.78	253940	152.78	754.738	109.82	0.54928	109.82	109.56	110.11	0					27	12	3	0.783624	0.000316976	0.00515427	0.0087009
ASQSISSYLNWYQQK	15	Unmodified	_ASQSISSYLNWYQQK_					0	0	0	0	P04432;P01597	P04432	P04432		Ig kappa chain V-I region Daudi;Ig kappa chain V-I region DEE	MULTI-MATCH	S11881_167_Ejaife_2_210422	1	2		3	601.628	1801.86	74522	-1.3473	-0.00081059	253940	152.78	253940	152.77	754.404	106.56	0.53556	109.72	109.42	109.95	3.1571	-0.05138	-0.00014187	NaN	47.532	18	12	2	NaN	NaN	NaN	NaN
ASQSVSSSYLAWYQQK	16	Unmodified	_ASQSVSSSYLAWYQQK_					0	0	0	0	P01619	P01619	P01619		Ig kappa chain V-III region B6	MULTI-MSMS	S11881_167_Ejaife_2_210422	1	2	764.406	3	611.632	1831.87	71073.2	-1.0982	-0.00067167	249780	152.78	249780	152.77	764.741	92.797	0.47609	95.653	95.26	95.736	2.8563					34	14	3	0.80073	0.000630922	0.00703597	8.8254e-13
ASQSVSSSYLAWYQQK	16	Unmodified	_ASQSVSSSYLAWYQQK_					0	0	0	0	P01619	P01619	P01619		Ig kappa chain V-III region B6	MULTI-MATCH	S11880_166_Ejaife_1_210422	1	1		3	611.632	1831.87	70377.2	-0.85643	-0.00052382	249780	152.78	249780	152.78	764.742	95.818	0.57111	95.818	95.302	95.873	0	0.14785	0.0005281	NaN	122.34	41	18	3	NaN	NaN	NaN	NaN
ASQSVSSSYLAWYQQK	16	Unmodified	_ASQSVSSSYLAWYQQK_					0	0	0	0	P01619	P01619	P01619		Ig kappa chain V-III region B6	MULTI-MATCH	S11882_168_Ejaife_3_210422	1	3		3	611.632	1831.87	70175.2	-0.66799	-0.00040856	249780	152.78	249780	152.77	764.741	92.382	0.33326	95.54	95.349	95.682	3.1574	-0.13055	-0.00027517	NaN	122.34	27	11	3	NaN	NaN	NaN	NaN
ASQSVSSYLAWYQQK	15	Unmodified	_ASQSVSSYLAWYQQK_					0	0	0	0	A0A0A0MRZ8;P04433	A0A0A0MRZ8	A0A0A0MRZ8	IGKV3D-11	Ig kappa chain V-III region VG	MULTI-MSMS	S11881_167_Ejaife_2_210422	1	2	735.395	3	582.621	1744.84	72689.3	-1.2011	-0.00069981	262220	152.78	262220	152.77	735.396	101.7	0.65634	104.75	104.51	105.17	3.0568					34	15	3	0.946081	0.000367512	0.00259975	0.009232
ASQSVSSYLAWYQQK	15	Unmodified	_ASQSVSSYLAWYQQK_					0	0	0	0	A0A0A0MRZ8;P04433	A0A0A0MRZ8	A0A0A0MRZ8	IGKV3D-11	Ig kappa chain V-III region VG	MULTI-MSMS	S11882_168_Ejaife_3_210422	1	3	735.395	3	582.621	1744.84	73568.8	-0.39224	-0.00022853	262220	152.77	262220	152.77	735.396	101.31	0.73262	104.76	104.44	105.17	3.458					37	16	3	0.780986	0.000490267	0.00352508	0.00052231
ASQSVSSYLAWYQQK	15	Unmodified	_ASQSVSSYLAWYQQK_					0	0	0	0	A0A0A0MRZ8;P04433	A0A0A0MRZ8	A0A0A0MRZ8	IGKV3D-11	Ig kappa chain V-III region VG	MULTI-MATCH	S11880_166_Ejaife_1_210422	1	1		3	582.621	1744.84	73318.1	-0.83392	-0.00048586	262220	152.78	262220	152.77	735.397	104.97	0.90253	104.97	104.51	105.42	0	0.13912	0.00045751	NaN	63.709	60	22	4	NaN	NaN	NaN	NaN
ASSIIDELFQDR	12	Unmodified	_ASSIIDELFQDR_					0	0	0	0	P10909-4;P10909;P10909-5;P10909-2;H0YC35;H0YLK8;P10909-3;E7ERK6	P10909-4	P10909-4	CLU	Clusterin;Clusterin beta chain;Clusterin alpha chain;Clusterin	MULTI-MSMS	S11880_166_Ejaife_1_210422	1	1	811.932	2	697.352	1392.69	69417.6	-0.88136	-0.00061462	164310	114.58	164310	114.58	812.434	121.13	0.40401	121.13	120.89	121.29	0					33	10	4	0.800469	0.00197764	0.0173952	2.3788e-43
ASSIIDELFQDR	12	Unmodified	_ASSIIDELFQDR_					0	0	0	0	P10909-4;P10909;P10909-5;P10909-2;H0YC35;H0YLK8;P10909-3;E7ERK6	P10909-4	P10909-4	CLU	Clusterin;Clusterin beta chain;Clusterin alpha chain;Clusterin	MULTI-MSMS	S11880_166_Ejaife_1_210422	1	1	541.624	3	465.237	1392.69	83567.8	-0.93441	-0.00043472	164190	76.388	164190	76.387	541.959	121.15	0.34976	121.15	120.89	121.24	7.6294e-06					13	8	2	0.837108	0.000915793	0.00241601	0.0012342
ASSIIDELFQDR	12	Unmodified	_ASSIIDELFQDR_					0	0	0	0	P10909-4;P10909;P10909-5;P10909-2;H0YC35;H0YLK8;P10909-3;E7ERK6	P10909-4	P10909-4	CLU	Clusterin;Clusterin beta chain;Clusterin alpha chain;Clusterin	MULTI-MSMS	S11881_167_Ejaife_2_210422	1	2	812.434	2	697.352	1392.69	69308.1	-1.4981	-0.0010447	164310	114.58	164310	114.58	811.933	119.4	0.49553	122.46	122.25	122.74	3.0568					30	18	3	0.963488	0.000608441	0.00275646	0.0051679
ASSIIDELFQDR	12	Unmodified	_ASSIIDELFQDR_					0	0	0	0	P10909-4;P10909;P10909-5;P10909-2;H0YC35;H0YLK8;P10909-3;E7ERK6	P10909-4	P10909-4	CLU	Clusterin;Clusterin beta chain;Clusterin alpha chain;Clusterin	MULTI-MSMS	S11882_168_Ejaife_3_210422	1	3	811.933	2	697.352	1392.69	69776.1	-0.62652	-0.0004369	164310	114.58	164310	114.58	811.933	119.15	0.54952	122.51	122.21	122.76	3.3578					44	19	3	0.925813	0.00130611	0.00834077	4.1666e-06
ASSLESGVPSR	11	Unmodified	_ASSLESGVPSR_					0	0	0	0	P01602	P01602	P01602	IGKV1-5	Ig kappa chain V-I region HK102	MULTI-MSMS	S11880_166_Ejaife_1_210422	1	1	659.861	2	545.28	1088.55	75276.7	-0.86512	-0.00047174	210130	114.58	210130	114.58	659.862	46.116	0.57102	46.116	45.818	46.389	0					116	51	3	0.929262	0.000169721	0.000616254	0.004679
ASSLESGVPSR	11	Unmodified	_ASSLESGVPSR_					0	0	0	0	P01602	P01602	P01602	IGKV1-5	Ig kappa chain V-I region HK102	MULTI-MSMS	S11881_167_Ejaife_2_210422	1	2	659.861	2	545.28	1088.55	74128.4	-1.0981	-0.00059875	210130	114.58	210130	114.58	659.862	44.587	0.5269	46.04	45.817	46.344	1.453					101	46	3	0.905231	0.000130151	0.000404896	0.0063431
ASSLESGVPSR	11	Unmodified	_ASSLESGVPSR_					0	0	0	0	P01602	P01602	P01602	IGKV1-5	Ig kappa chain V-I region HK102	MULTI-MSMS	S11882_168_Ejaife_3_210422	1	3	659.861	2	545.28	1088.55	76618.4	-0.65905	-0.00035937	210130	114.58	210130	114.58	659.862	44.358	0.48366	45.913	45.78	46.264	1.5542					81	48	2	0.635846	0.000216385	0.000708751	0.00119
ASTPNGYDNGIIWATWK	17	Deamidation (NQ)	_ASTPN(de)GYDNGIIWATWK_	ASTPN(0.999)GYDN(0.001)GIIWATWK		ASTPN(31.14)GYDN(-31.14)GIIWATWK		0	1	0	0	P02679-2;P02679;C9JEU5;C9JC84	P02679-2	P02679-2	FGG	Fibrinogen gamma chain	MULTI-MSMS	S11880_166_Ejaife_1_210422	1	1	785.413	3	632.304	1893.89	67031.4	-0.12533	-7.9246e-05	241620	152.78	241620	152.78	785.413	120.32	0.69148	120.32	119.99	120.68	0					54	13	6	0.982881	0.00932106	0.161182	1.3594e-14
ASTPNGYDNGIIWATWK	17	Deamidation (NQ)	_ASTPN(de)GYDNGIIWATWK_	ASTPN(0.943)GYDN(0.057)GIIWATWK		ASTPN(12.22)GYDN(-12.22)GIIWATWK		0	1	0	0	P02679-2;P02679;C9JEU5;C9JC84	P02679-2	P02679-2	FGG	Fibrinogen gamma chain	MULTI-MSMS	S11881_167_Ejaife_2_210422	1	2	785.413	3	632.304	1893.89	68670	-0.92765	-0.00058656	241620	152.78	241620	152.78	785.414	118.6	1.3425	121.65	120.82	122.16	3.0568					98	28	5	0.949038	0.00390531	0.0850814	0.00015273
ASTPNGYDNGIIWATWK	17	Deamidation (NQ)	_ASTPNGYDN(de)GIIWATWK_	ASTPN(0.003)GYDN(0.997)GIIWATWK		ASTPN(-24.59)GYDN(24.59)GIIWATWK		0	1	0	0	P02679-2;P02679;C9JEU5;C9JC84	P02679-2	P02679-2	FGG	Fibrinogen gamma chain	MULTI-MSMS	S11882_168_Ejaife_3_210422	1	3	785.413	3	632.304	1893.89	69619.5	-0.65304	-0.00041292	241620	152.78	241620	152.78	785.414	115.9	0.85296	119.36	118.98	119.84	3.458					55	29	2	0.65598	0.00187556	0.0219227	0.00012396
ASTPNGYDNGIIWATWK	17	Deamidation (NQ)	_ASTPN(de)GYDNGIIWATWK_	ASTPN(0.991)GYDN(0.009)GIIWATWK		ASTPN(20.66)GYDN(-20.66)GIIWATWK		0	1	0	0	P02679-2;P02679;C9JEU5;C9JC84	P02679-2	P02679-2	FGG	Fibrinogen gamma chain	MULTI-MSMS	S11882_168_Ejaife_3_210422	1	3	785.413	3	632.304	1893.89	67636.1	-0.2982	-0.00018855	241620	152.78	241620	152.78	785.413	118.22	1.3329	121.58	120.78	122.11	3.3578					124	32	6	0.987284	0.00797637	0.130309	2.9495e-08
ASTPNGYDNGIIWATWK	17	2 Deamidation (NQ)	_ASTPN(de)GYDN(de)GIIWATWK_	ASTPN(1)GYDN(1)GIIWATWK		ASTPN(138.05)GYDN(138.05)GIIWATWK		0	2	0	0	P02679-2;P02679;C9JEU5;C9JC84	P02679-2	P02679-2	FGG	Fibrinogen gamma chain	MULTI-MSMS	S11880_166_Ejaife_1_210422	1	1	785.741	3	632.632	1894.87	68287.2	-0.53788	-0.00034028	241490	152.78	241490	152.77	785.742	120.86	0.5347	120.86	120.63	121.17	0					52	10	6	0.989294	0.010751	0.119061	2.6336e-14
ASTPNGYDNGIIWATWK	17	2 Deamidation (NQ)	_ASTPN(de)GYDN(de)GIIWATWK_	ASTPN(1)GYDN(1)GIIWATWK		ASTPN(74.46)GYDN(74.46)GIIWATWK		0	2	0	0	P02679-2;P02679;C9JEU5;C9JC84	P02679-2	P02679-2	FGG	Fibrinogen gamma chain	MULTI-MSMS	S11880_166_Ejaife_1_210422	1	1	1177.61	2	948.444	1894.87	57406.9	-1.8194	-0.0017256	241620	229.16	241620	229.16	1178.11	120.84	0.30638	120.84	120.68	120.99	0					11	5	3	0.579089	0.000300968	0.00360045	0.00017419
ASTPNGYDNGIIWATWK	17	2 Deamidation (NQ)	_ASTPN(de)GYDN(de)GIIWATWK_	ASTPN(1)GYDN(1)GIIWATWK		ASTPN(118.71)GYDN(118.71)GIIWATWK		0	2	0	0	P02679-2;P02679;C9JEU5;C9JC84	P02679-2	P02679-2	FGG	Fibrinogen gamma chain	MULTI-MSMS	S11880_166_Ejaife_1_210422	1	1	785.741	3	632.632	1894.87	68966.6	-0.45111	-0.00028539	241490	152.78	241490	152.78	785.741	121.56	0.71138	121.56	121.32	122.03	0					68	14	8	0.995349	0.016139	0.105311	5.9976e-12
ASTPNGYDNGIIWATWK	17	2 Deamidation (NQ)	_ASTPN(de)GYDN(de)GIIWATWK_	ASTPN(1)GYDN(1)GIIWATWK		ASTPN(95.4)GYDN(95.4)GIIWATWK		0	2	0	0	P02679-2;P02679;C9JEU5;C9JC84	P02679-2	P02679-2	FGG	Fibrinogen gamma chain	MULTI-MSMS	S11880_166_Ejaife_1_210422	1	1	1178.11	2	948.444	1894.87	57388.8	-1.7623	-0.0016715	241620	229.16	241620	229.16	1178.11	121.55	0.47261	121.55	121.35	121.83	7.6294e-06					27	9	5	0.978168	0.000782683	0.0125753	2.805e-06
ASTPNGYDNGIIWATWK	17	2 Deamidation (NQ)	_ASTPN(de)GYDN(de)GIIWATWK_	ASTPN(1)GYDN(1)GIIWATWK		ASTPN(48.05)GYDN(48.05)GIIWATWK		0	2	0	0	P02679-2;P02679;C9JEU5;C9JC84	P02679-2	P02679-2	FGG	Fibrinogen gamma chain	MULTI-MSMS	S11880_166_Ejaife_1_210422	1	1	785.102	3	632.632	1894.87	69023.6	-0.14468	-9.1526e-05	241490	152.77	241490	152.77	785.406	122.06	0.5732	122.06	121.78	122.35	0					43	11	5	0.865218	0.000805573	0.0164545	0.0048285
ASTPNGYDNGIIWATWK	17	2 Deamidation (NQ)	_ASTPN(de)GYDN(de)GIIWATWK_	ASTPN(1)GYDN(1)GIIWATWK		ASTPN(114.29)GYDN(114.29)GIIWATWK		0	2	0	0	P02679-2;P02679;C9JEU5;C9JC84	P02679-2	P02679-2	FGG	Fibrinogen gamma chain	MULTI-MSMS	S11880_166_Ejaife_1_210422	1	1	785.741	3	632.632	1894.87	69070.4	0.2014	0.00012741	241490	152.77	241490	152.77	785.741	122.6	0.51143	122.6	122.3	122.81	-7.6294e-06					34	9	6	0.951347	0.0114539	0.189537	2.0346e-12
ASTPNGYDNGIIWATWK	17	2 Deamidation (NQ)	_ASTPN(de)GYDN(de)GIIWATWK_	ASTPN(1)GYDN(1)GIIWATWK		ASTPN(47.29)GYDN(47.29)GIIWATWK		0	2	0	0	P02679-2;P02679;C9JEU5;C9JC84	P02679-2	P02679-2	FGG	Fibrinogen gamma chain	MULTI-MSMS	S11881_167_Ejaife_2_210422	1	2	1178.11	2	948.444	1894.87	58382.3	-2.2599	-0.0021434	241620	229.16	241620	229.16	1177.61	119.3	0.17388	122.35	122.25	122.42	3.0568					10	4	3	0.903019	0.000195716	0.00229975	0.0048719
ASTPNGYDNGIIWATWK	17	2 Deamidation (NQ)	_ASTPN(de)GYDN(de)GIIWATWK_	ASTPN(1)GYDN(1)GIIWATWK		ASTPN(72.82)GYDN(72.82)GIIWATWK		0	2	0	0	P02679-2;P02679;C9JEU5;C9JC84	P02679-2	P02679-2	FGG	Fibrinogen gamma chain	MULTI-MSMS	S11881_167_Ejaife_2_210422	1	2	785.74	3	632.632	1894.87	68124	-1.3213	-0.00083592	241490	152.78	241490	152.77	785.742	119.3	0.55173	122.36	122.16	122.71	3.0568					46	19	7	0	0	0	0.00016704
ASTPNGYDNGIIWATWK	17	2 Deamidation (NQ)	_ASTPN(de)GYDN(de)GIIWATWK_	ASTPN(1)GYDN(1)GIIWATWK		ASTPN(97.24)GYDN(97.24)GIIWATWK		0	2	0	0	P02679-2;P02679;C9JEU5;C9JC84	P02679-2	P02679-2	FGG	Fibrinogen gamma chain	MULTI-MSMS	S11881_167_Ejaife_2_210422	1	2	786.075	3	632.632	1894.87	68784.4	-1.3319	-0.00084262	241490	152.78	241490	152.77	785.742	120.13	0.76497	123.19	122.91	123.67	3.0568					63	15	7	0.973146	0.00407853	0.028691	4.4785e-07
ASTPNGYDNGIIWATWK	17	2 Deamidation (NQ)	_ASTPN(de)GYDN(de)GIIWATWK_	ASTPN(1)GYDN(1)GIIWATWK		ASTPN(107.37)GYDN(107.37)GIIWATWK		0	2	0	0	P02679-2;P02679;C9JEU5;C9JC84	P02679-2	P02679-2	FGG	Fibrinogen gamma chain	MULTI-MSMS	S11881_167_Ejaife_2_210422	1	2	1177.61	2	948.444	1894.87	58230.1	-2.2903	-0.0021722	241620	229.16	241620	229.16	1178.11	120.14	0.46674	123.2	123.01	123.47	3.0568					26	9	4	0.951203	0.000255436	0.00178686	1.7887e-10
ASTPNGYDNGIIWATWK	17	2 Deamidation (NQ)	_ASTPN(de)GYDN(de)GIIWATWK_	ASTPN(1)GYDN(1)GIIWATWK		ASTPN(96.67)GYDN(96.67)GIIWATWK		0	2	0	0	P02679-2;P02679;C9JEU5;C9JC84	P02679-2	P02679-2	FGG	Fibrinogen gamma chain	MULTI-MSMS	S11881_167_Ejaife_2_210422	1	2	785.741	3	632.632	1894.87	69319.6	-1.1651	-0.00073705	241490	152.78	241490	152.77	785.741	120.72	0.63394	123.78	123.47	124.11	3.0568					53	13	6	0.866705	0.00350416	0.0449607	1.2521e-06
ASTPNGYDNGIIWATWK	17	2 Deamidation (NQ)	_ASTPN(de)GYDN(de)GIIWATWK_	ASTPN(1)GYDN(1)GIIWATWK		ASTPN(92.98)GYDN(92.98)GIIWATWK		0	2	0	0	P02679-2;P02679;C9JEU5;C9JC84	P02679-2	P02679-2	FGG	Fibrinogen gamma chain	MULTI-MSMS	S11882_168_Ejaife_3_210422	1	3	785.74	3	632.632	1894.87	69293	-0.28474	-0.00018014	241490	152.78	241490	152.78	785.741	118.99	0.81429	122.35	122.02	122.83	3.3578					56	25	5	0.959071	0.000358726	0.00184093	6.4599e-06
ASTPNGYDNGIIWATWK	17	2 Deamidation (NQ)	_ASTPN(de)GYDN(de)GIIWATWK_	ASTPN(1)GYDN(1)GIIWATWK		ASTPN(157.07)GYDN(157.07)GIIWATWK		0	2	0	0	P02679-2;P02679;C9JEU5;C9JC84	P02679-2	P02679-2	FGG	Fibrinogen gamma chain	MULTI-MSMS	S11882_168_Ejaife_3_210422	1	3	785.741	3	632.632	1894.87	69177.9	-0.79117	-0.00050052	241490	152.78	241490	152.77	785.742	119.86	0.64608	123.22	122.98	123.63	3.3578					71	14	6	0.976711	0.00840712	0.078618	2.5488e-17
ASTPNGYDNGIIWATWK	17	2 Deamidation (NQ)	_ASTPN(de)GYDN(de)GIIWATWK_	ASTPN(1)GYDN(1)GIIWATWK		ASTPN(90.73)GYDN(90.73)GIIWATWK		0	2	0	0	P02679-2;P02679;C9JEU5;C9JC84	P02679-2	P02679-2	FGG	Fibrinogen gamma chain	MULTI-MSMS	S11882_168_Ejaife_3_210422	1	3	1178.11	2	948.444	1894.87	57662.3	-1.3726	-0.0013018	241620	229.16	241620	229.16	1178.11	119.86	0.49286	123.22	123.03	123.52	3.3578					30	11	4	0.888891	0.000997676	0.00700531	8.8928e-06
ASTPNGYDNGIIWATWK	17	2 Deamidation (NQ)	_ASTPN(de)GYDN(de)GIIWATWK_	ASTPN(1)GYDN(1)GIIWATWK		ASTPN(80.6)GYDN(80.6)GIIWATWK		0	2	0	0	P02679-2;P02679;C9JEU5;C9JC84	P02679-2	P02679-2	FGG	Fibrinogen gamma chain	MULTI-MSMS	S11882_168_Ejaife_3_210422	1	3	785.741	3	632.632	1894.87	69190.2	-0.47415	-0.00029996	241490	152.78	241490	152.78	785.741	120.5	0.6839	123.86	123.52	124.21	3.3578					67	16	5	0.80846	0.00246714	0.0447801	0.00017634
ASTPNGYDNGIIWATWK	17	2 Deamidation (NQ)	_ASTPN(de)GYDN(de)GIIWATWK_					0	2	0	0	P02679-2;P02679;C9JEU5;C9JC84	P02679-2	P02679-2	FGG	Fibrinogen gamma chain	MULTI-MATCH	S11880_166_Ejaife_1_210422	1	1		2	948.444	1894.87	58196.2	-1.1139	-0.0010565	241620	229.16	241620	229.16	1178.11	122.6	0.20461	122.6	122.45	122.66	0	0.16586	-0.0012352	NaN	47.288	8	3	3	NaN	NaN	NaN	NaN
ASTPNGYDNGIIWATWK	17	2 Deamidation (NQ)	_ASTPN(de)GYDN(de)GIIWATWK_					0	2	0	0	P02679-2;P02679;C9JEU5;C9JC84	P02679-2	P02679-2	FGG	Fibrinogen gamma chain	MULTI-MATCH	S11880_166_Ejaife_1_210422	1	1		3	632.632	1894.87	72214.2	0.2508	0.00015867	241490	152.78	241490	152.78	785.741	123.03	0.46075	123.03	122.76	123.22	0	-0.11333	0.00094592	NaN	157.07	19	8	4	NaN	NaN	NaN	NaN
ASTPNGYDNGIIWATWK	17	2 Deamidation (NQ)	_ASTPN(de)GYDN(de)GIIWATWK_					0	2	0	0	P02679-2;P02679;C9JEU5;C9JC84	P02679-2	P02679-2	FGG	Fibrinogen gamma chain	MULTI-MATCH	S11882_168_Ejaife_3_210422	1	3		2	948.444	1894.87	58522.8	-0.83505	-0.000792	241620	229.16	241620	229.16	1178.11	118.98	0.2826	122.34	122.11	122.4	3.3578	-0.090698	4.8759e-05	NaN	47.288	12	6	3	NaN	NaN	NaN	NaN
ASYLDCIR	8	Unmodified	_ASYLDCIR_					0	0	0	0	P02787;F8WCI6;C9JB55;F8WEK9	P02787	P02787	TF	Serotransferrin	MULTI-MSMS	S11880_166_Ejaife_1_210422	1	1	613.824	2	499.242	996.47	72437.6	-0.65319	-0.0003261	229510	114.58	229510	114.58	613.824	67.524	1.6224	67.524	67.009	68.632	0					218	60	6	0.958656	0.0087845	0.218514	8.5908e-17
ASYLDCIR	8	Unmodified	_ASYLDCIR_					0	0	0	0	P02787;F8WCI6;C9JB55;F8WEK9	P02787	P02787	TF	Serotransferrin	MULTI-MSMS	S11881_167_Ejaife_2_210422	1	2	613.823	2	499.242	996.47	72003.3	-1.6795	-0.00083847	229510	114.58	229510	114.58	613.824	65.54	1.4076	67.594	67.074	68.481	2.0544					168	47	6	0.88721	0.0112515	0.287183	0.011793
ASYLDCIR	8	Unmodified	_ASYLDCIR_					0	0	0	0	P02787;F8WCI6;C9JB55;F8WEK9	P02787	P02787	TF	Serotransferrin	MULTI-MSMS	S11882_168_Ejaife_3_210422	1	3	613.823	2	499.242	996.47	76534.9	-0.82197	-0.00041036	229510	114.58	229510	114.58	613.824	65.268	1.6174	67.623	67.091	68.708	2.3558					204	54	6	0.930512	0.0115152	0.292613	2.811e-06
ATEDEGSEQK	10	Unmodified	_ATEDEGSEQK_					0	0	0	0	P01008;Q8TCE1	P01008	P01008	SERPINC1	Antithrombin-III	MULTI-MSMS	S11880_166_Ejaife_1_210422	1	1	517.935	3	365.16	1092.46	84461.2	-0.55535	-0.00020279	418380	152.78	418380	152.78	517.935	28.612	0.80026	28.612	28.277	29.078	0					219	63	5	0.851474	0.00304527	0.0368238	0.0015403
ATEDEGSEQK	10	Unmodified	_ATEDEGSEQK_					0	0	0	0	P01008;Q8TCE1	P01008	P01008	SERPINC1	Antithrombin-III	MULTI-MSMS	S11881_167_Ejaife_2_210422	1	2	517.935	3	365.16	1092.46	83806.4	-0.9	-0.00032864	418380	152.78	418380	152.78	517.935	27.564	0.66751	28.515	28.23	28.897	0.95182					171	51	5	0.66547	0.00232124	0.0226143	0.0012862
ATEDEGSEQK	10	Unmodified	_ATEDEGSEQK_					0	0	0	0	P01008;Q8TCE1	P01008	P01008	SERPINC1	Antithrombin-III	MULTI-MSMS	S11882_168_Ejaife_3_210422	1	3	518.269	3	365.16	1092.46	82510.8	-0.2283	-8.3368e-05	418380	152.78	418380	152.78	517.935	27.651	1.0214	28.604	28.193	29.215	0.95298					227	87	4	0.892374	0.00453784	0.0451871	0.00063329
ATEHLSTLSEK	11	Unmodified	_ATEHLSTLSEK_					0	0	0	0	P02647;F8W696	P02647	P02647	APOA1	Apolipoprotein A-I;Proapolipoprotein A-I;Truncated apolipoprotein A-I	MULTI-MSMS	S11880_166_Ejaife_1_210422	1	1	419.493	4	304.661	1214.61	94073.4	-0.73518	-0.00022398	376100	114.58	376090	114.58	419.242	33.61	0.37342	33.61	33.352	33.725	0					37	25	2	0.975427	0.000795223	0.00395702	0.012549
ATEHLSTLSEK	11	Unmodified	_ATEHLSTLSEK_					0	0	0	0	P02647;F8W696	P02647	P02647	APOA1	Apolipoprotein A-I;Proapolipoprotein A-I;Truncated apolipoprotein A-I	MULTI-MSMS	S11880_166_Ejaife_1_210422	1	1	558.988	3	405.879	1214.61	81496.4	-1.6456	-0.0006679	376410	152.78	376410	152.78	558.655	48.745	1.8353	48.745	48.209	50.045	0					379	100	7	0.900437	0.00388852	0.00753707	0.0011638
ATEHLSTLSEK	11	Unmodified	_ATEHLSTLSEK_					0	0	0	0	P02647;F8W696	P02647	P02647	APOA1	Apolipoprotein A-I;Proapolipoprotein A-I;Truncated apolipoprotein A-I	MULTI-MSMS	S11880_166_Ejaife_1_210422	1	1	419.243	4	304.661	1214.61	93921.2	-0.20176	-6.1468e-05	376090	114.58	376090	114.58	419.242	48.767	0.2992	48.767	48.654	48.953	0					32	17	3	0.987802	0.00124578	0.00693075	0.0011688
ATEHLSTLSEK	11	Unmodified	_ATEHLSTLSEK_					0	0	0	0	P02647;F8W696	P02647	P02647	APOA1	Apolipoprotein A-I;Proapolipoprotein A-I;Truncated apolipoprotein A-I	MULTI-MSMS	S11881_167_Ejaife_2_210422	1	2	558.653	3	405.879	1214.61	81899.2	-1.4553	-0.00059066	376410	152.78	376410	152.77	558.654	47.011	1.5608	48.464	48.067	49.628	1.453					302	83	7	0.86262	0.00773166	0.0482215	0.00030541
ATEHLSTLSEK	11	Unmodified	_ATEHLSTLSEK_					0	0	0	0	P02647;F8W696	P02647	P02647	APOA1	Apolipoprotein A-I;Proapolipoprotein A-I;Truncated apolipoprotein A-I	MULTI-MSMS	S11881_167_Ejaife_2_210422	1	2	419.493	4	304.661	1214.61	97291.7	-0.97057	-0.00029569	376100	114.58	376090	114.58	419.493	47.004	0.19097	48.457	48.348	48.539	1.453					21	9	4	0.904299	0.000841842	0.00373053	0.0049912
ATEHLSTLSEK	11	Unmodified	_ATEHLSTLSEK_					0	0	0	0	P02647;F8W696	P02647	P02647	APOA1	Apolipoprotein A-I;Proapolipoprotein A-I;Truncated apolipoprotein A-I	MULTI-MSMS	S11882_168_Ejaife_3_210422	1	3	419.242	4	304.661	1214.61	93374.8	-0.54951	-0.00016741	376100	114.58	376100	114.58	419.242	31.587	0.75041	32.74	32.536	33.286	1.1534					150	58	4	0.799203	0.000656728	0.0020705	0.025048
ATEHLSTLSEK	11	Unmodified	_ATEHLSTLSEK_					0	0	0	0	P02647;F8W696	P02647	P02647	APOA1	Apolipoprotein A-I;Proapolipoprotein A-I;Truncated apolipoprotein A-I	MULTI-MSMS	S11882_168_Ejaife_3_210422	1	3	419.242	4	304.661	1214.61	92548.8	-0.60146	-0.00018324	376100	114.58	376100	114.58	419.243	32.415	0.40492	33.568	33.306	33.711	1.1534					66	32	3	0.8728	0.00104135	0.0047025	0.021411
ATEHLSTLSEK	11	Unmodified	_ATEHLSTLSEK_					0	0	0	0	P02647;F8W696	P02647	P02647	APOA1	Apolipoprotein A-I;Proapolipoprotein A-I;Truncated apolipoprotein A-I	MULTI-MSMS	S11882_168_Ejaife_3_210422	1	3	558.654	3	405.879	1214.61	81294.1	-1.292	-0.00052438	376410	152.78	376410	152.78	558.654	46.96	1.3861	48.615	48.218	49.604	1.6544					348	85	6	0.901801	0.00644061	0.0202791	8.9051e-05
ATEHLSTLSEK	11	Unmodified	_ATEHLSTLSEK_					0	0	0	0	P02647;F8W696	P02647	P02647	APOA1	Apolipoprotein A-I;Proapolipoprotein A-I;Truncated apolipoprotein A-I	MULTI-MATCH	S11880_166_Ejaife_1_210422	1	1		4	304.661	1214.61	92923.4	-0.7132	-0.00021728	376100	114.58	376090	114.58	419.242	32.821	0.64258	32.821	32.572	33.215	3.8147e-06	0.057056	3.435e-05	NaN	32.254	180	55	4	NaN	NaN	NaN	NaN
ATEHLSTLSEK	11	Unmodified	_ATEHLSTLSEK_					0	0	0	0	P02647;F8W696	P02647	P02647	APOA1	Apolipoprotein A-I;Proapolipoprotein A-I;Truncated apolipoprotein A-I	MULTI-MATCH	S11881_167_Ejaife_2_210422	1	2		4	304.661	1214.61	95566.1	-0.83677	-0.00025493	376100	114.58	376090	114.58	419.242	32.484	0.35061	33.536	33.295	33.646	1.0521	-0.035201	-9.9212e-05	NaN	47.559	47	26	2	NaN	NaN	NaN	NaN
ATEHLSTLSEK	11	Unmodified	_ATEHLSTLSEK_					0	0	0	0	P02647;F8W696	P02647	P02647	APOA1	Apolipoprotein A-I;Proapolipoprotein A-I;Truncated apolipoprotein A-I	MULTI-MATCH	S11881_167_Ejaife_2_210422	1	2		4	304.661	1214.61	93061.5	-0.79629	-0.0002426	376100	114.58	376090	114.58	419.242	31.678	0.55305	32.73	32.512	33.065	1.0521	-0.03368	-0.00027933	NaN	32.254	148	52	4	NaN	NaN	NaN	NaN
ATFGCHDGYSLDGPEEIECTK	21	Unmodified	_ATFGCHDGYSLDGPEEIECTK_					0	0	0	0	P02749;J3QLI0;J3KS17	P02749	P02749	APOH	Beta-2-glycoprotein 1	MULTI-MSMS	S11881_167_Ejaife_2_210422	1	2	949.447	3	796.004	2384.99	63926.6	-1.373	-0.0010929	191930	152.78	191930	152.77	949.113	80.173	0.56894	82.728	82.603	83.172	2.5556					112	35	4	0.948204	0.00209237	0.00671544	2.8098e-06
ATFGCHDGYSLDGPEEIECTK	21	Unmodified	_ATFGCHDGYSLDGPEEIECTK_					0	0	0	0	P02749;J3QLI0;J3KS17	P02749	P02749	APOH	Beta-2-glycoprotein 1	MULTI-MSMS	S11882_168_Ejaife_3_210422	1	3	948.778	3	796.004	2384.99	63228.5	-0.78547	-0.00062524	191930	152.78	191930	152.77	949.113	79.901	0.84146	82.757	82.36	83.202	2.8568					154	47	5	0.572057	0.000247124	0.00199445	1.7162e-08
ATFGCHDGYSLDGPEEIECTK	21	Unmodified	_ATFGCHDGYSLDGPEEIECTK_					0	0	0	0	P02749;J3QLI0;J3KS17	P02749	P02749	APOH	Beta-2-glycoprotein 1	MULTI-MSMS	S11882_168_Ejaife_3_210422	1	3	711.836	4	597.255	2384.99	74077.2	-0.14557	-8.6941e-05	191850	114.58	191850	114.58	711.836	79.893	0.49112	82.75	82.586	83.078	2.8568					85	26	5	0.806719	0.00114136	0.00530676	1.4544e-11
ATFGCHDGYSLDGPEEIECTK	21	Unmodified	_ATFGCHDGYSLDGPEEIECTK_					0	0	0	0	P02749;J3QLI0;J3KS17	P02749	P02749	APOH	Beta-2-glycoprotein 1	MULTI-MATCH	S11880_166_Ejaife_1_210422	1	1		3	796.004	2384.99	63646.9	0.12973	0.00010327	191930	152.77	191930	152.77	949.447	82.829	0.78876	82.829	82.51	83.298	7.6294e-06	0.057287	-0.0014259	NaN	92.492	211	52	5	NaN	NaN	NaN	NaN
ATFGCHDGYSLDGPEEIECTK	21	Unmodified	_ATFGCHDGYSLDGPEEIECTK_					0	0	0	0	P02749;J3QLI0;J3KS17	P02749	P02749	APOH	Beta-2-glycoprotein 1	MULTI-MATCH	S11881_167_Ejaife_2_210422	1	2		4	597.255	2384.99	72467.9	-1.3513	-0.0008071	191850	114.58	191850	114.58	712.338	80.2	0.46378	82.756	82.589	83.053	2.5556	0.003006	0.00071357	NaN	98.165	83	32	4	NaN	NaN	NaN	NaN
ATFQTPDFIVPLTDLR	16	Unmodified	_ATFQTPDFIVPLTDLR_					0	0	0	0	P04114	P04114	P04114	APOB	Apolipoprotein B-100;Apolipoprotein B-48	MULTI-MSMS	S11880_166_Ejaife_1_210422	1	1	688.718	3	611.996	1832.97	73114.4	-0.92188	-0.00056419	124820	76.388	124820	76.387	688.718	124.91	0.35831	124.91	124.74	125.09	-7.6294e-06					25	6	6	0.987014	0.0161844	0.108476	9.847e-12
ATFQTPDFIVPLTDLR	16	Unmodified	_ATFQTPDFIVPLTDLR_					0	0	0	0	P04114	P04114	P04114	APOB	Apolipoprotein B-100;Apolipoprotein B-48	MULTI-MSMS	S11880_166_Ejaife_1_210422	1	1	1032.07	2	917.491	1832.97	61174.4	-1.2984	-0.0011913	124890	114.58	124880	114.58	1032.07	124.92	0.30719	124.92	124.74	125.04	0					17	5	5	0.976599	0.00231034	0.0378826	8.233e-10
ATFQTPDFIVPLTDLR	16	Unmodified	_ATFQTPDFIVPLTDLR_					0	0	0	0	P04114	P04114	P04114	APOB	Apolipoprotein B-100;Apolipoprotein B-48	MULTI-MSMS	S11881_167_Ejaife_2_210422	1	2	688.718	3	611.996	1832.97	73976.3	-0.68058	-0.00041651	124820	76.387	124820	76.387	688.718	123.74	0.30658	126.8	126.62	126.93	3.0568					19	5	5	0.96569	0.00232373	0.0377714	0.00023302
ATFQTPDFIVPLTDLR	16	Unmodified	_ATFQTPDFIVPLTDLR_					0	0	0	0	P04114	P04114	P04114	APOB	Apolipoprotein B-100;Apolipoprotein B-48	MULTI-MSMS	S11882_168_Ejaife_3_210422	1	3	688.718	3	611.996	1832.97	73590.4	-0.73974	-0.00045272	124820	76.388	124820	76.387	688.718	123.52	0.30722	126.78	126.6	126.91	3.2576					23	5	6	0.964506	0.0195989	0.319505	5.1706e-12
ATFQTPDFIVPLTDLR	16	Unmodified	_ATFQTPDFIVPLTDLR_					0	0	0	0	P04114	P04114	P04114	APOB	Apolipoprotein B-100;Apolipoprotein B-48	MULTI-MSMS	S11882_168_Ejaife_3_210422	1	3	1032.57	2	917.491	1832.97	61171.8	-0.72737	-0.00066735	124890	114.58	124890	114.58	1032.57	123.52	0.25595	126.78	126.65	126.91	3.2576					14	4	4	0.932528	0.00257401	0.110471	2.616e-05
ATFQTPDFIVPLTDLR	16	Unmodified	_ATFQTPDFIVPLTDLR_					0	0	0	0	P04114	P04114	P04114	APOB	Apolipoprotein B-100;Apolipoprotein B-48	MULTI-MATCH	S11881_167_Ejaife_2_210422	1	2		2	917.491	1832.97	63056.7	-1.328	-0.0012184	124890	114.58	124880	114.58	1032.57	123.74	0.30677	126.8	126.57	126.88	3.0568	0.008625	0.00015013	NaN	113.65	13	5	4	NaN	NaN	NaN	NaN
ATGIPDR	7	Unmodified	_ATGIPDR_					0	0	0	0	P01619;A0A0C4DH25	P01619;A0A0C4DH25	P01619	IGKV3D-20	Ig kappa chain V-III region B6	MULTI-MSMS	S11880_166_Ejaife_1_210422	1	1	479.779	2	365.198	728.382	88288.1	-1.0939	-0.00039948	313750	114.58	313750	114.58	479.78	33.48	0.94495	33.48	33.166	34.111	0					191	68	4	0.98325	0.010778	0.124559	0.013624
ATGIPDR	7	Unmodified	_ATGIPDR_					0	0	0	0	P01619;A0A0C4DH25	P01619;A0A0C4DH25	P01619	IGKV3D-20	Ig kappa chain V-III region B6	MULTI-MSMS	S11881_167_Ejaife_2_210422	1	2	479.779	2	365.198	728.382	87478.7	-0.91476	-0.00033407	313750	114.58	313750	114.58	479.78	32.432	1.0688	33.485	33.133	34.202	1.0521					195	75	4	0.98588	0.0131871	0.168067	0.020967
ATGIPDR	7	Unmodified	_ATGIPDR_					0	0	0	0	P01619;A0A0C4DH25	P01619;A0A0C4DH25	P01619	IGKV3D-20	Ig kappa chain V-III region B6	MULTI-MSMS	S11882_168_Ejaife_3_210422	1	3	479.78	2	365.198	728.382	87806.9	-0.59998	-0.00021911	313750	114.58	313750	114.58	479.78	32.345	0.91925	33.498	33.195	34.114	1.1534					187	69	4	0.979968	0.00863178	0.0985125	0.021226
ATITGYR	7	Unmodified	_ATITGYR_					0	0	0	0	P02751-10;P02751-5;P02751-9;P02751-14;P02751-8;P02751-17;P02751-3;P02751;P02751-6;P02751-13;P02751-7;P02751-15;P02751-11;P02751-4;H0Y7Z1	P02751-10	P02751-10	FN1	Fibronectin;Anastellin;Ugl-Y1;Ugl-Y2;Ugl-Y3	MULTI-MSMS	S11880_166_Ejaife_1_210422	1	1	505.795	2	391.214	780.413	86194.1	-1.2257	-0.00047951	292890	114.58	292890	114.58	505.795	41.365	0.63399	41.365	41.082	41.716	0					157	48	4	0.949707	0.00185478	0.0172746	0.0076501
ATITGYR	7	Unmodified	_ATITGYR_					0	0	0	0	P02751-10;P02751-5;P02751-9;P02751-14;P02751-8;P02751-17;P02751-3;P02751;P02751-6;P02751-13;P02751-7;P02751-15;P02751-11;P02751-4;H0Y7Z1	P02751-10	P02751-10	FN1	Fibronectin;Anastellin;Ugl-Y1;Ugl-Y2;Ugl-Y3	MULTI-MSMS	S11881_167_Ejaife_2_210422	1	2	505.795	2	391.214	780.413	85284.3	-1.0575	-0.00041371	292890	114.58	292890	114.58	505.795	40.091	0.63943	41.443	41.178	41.817	1.3528					118	34	4	0.887652	0.00293432	0.0235337	0.013675
ATITGYR	7	Unmodified	_ATITGYR_					0	0	0	0	P02751-10;P02751-5;P02751-9;P02751-14;P02751-8;P02751-17;P02751-3;P02751;P02751-6;P02751-13;P02751-7;P02751-15;P02751-11;P02751-4;H0Y7Z1	P02751-10	P02751-10	FN1	Fibronectin;Anastellin;Ugl-Y1;Ugl-Y2;Ugl-Y3	MULTI-MATCH	S11882_168_Ejaife_3_210422	1	3		2	391.214	780.413	85967.2	-0.86817	-0.00033964	292890	114.58	292890	114.58	505.795	39.999	0.61529	41.453	41.166	41.781	1.454	0.03248	-0.00013164	NaN	143.23	110	37	4	NaN	NaN	NaN	NaN
ATLSCR	6	Unmodified	_ATLSCR_					0	0	0	0	A0A0A0MRZ8;P04433;A0A087WSY6;A0A0C4DH90;A0A0C4DH55;P01624;P01619	A0A0A0MRZ8;A0A0C4DH90;P01619	P01619	IGKV3D-11;IGKV3D-15;IGKV3OR2-268;IGKV3D-7	Ig kappa chain V-III region VG;Ig kappa chain V-III region POM;Ig kappa chain V-III region B6	MULTI-MSMS	S11880_166_Ejaife_1_210422	1	1	468.76	2	354.179	706.343	86506.2	-0.43115	-0.0001527	323510	114.58	323510	114.58	468.761	24.817	0.95128	24.817	24.415	25.366	0					274	78	5	0.915469	0.0165956	0.1335	0.021925
ATLSCR	6	Unmodified	_ATLSCR_					0	0	0	0	A0A0A0MRZ8;P04433;A0A087WSY6;A0A0C4DH90;A0A0C4DH55;P01624;P01619	A0A0A0MRZ8;A0A0C4DH90;P01619	P01619	IGKV3D-11;IGKV3D-15;IGKV3OR2-268;IGKV3D-7	Ig kappa chain V-III region VG;Ig kappa chain V-III region POM;Ig kappa chain V-III region B6	MULTI-MSMS	S11881_167_Ejaife_2_210422	1	2	468.76	2	354.179	706.343	85898.5	-0.99317	-0.00035176	323510	114.58	323510	114.58	468.76	23.879	0.86121	24.731	24.373	25.234	0.85159					177	66	3	0.981317	0.00880846	0.0846552	0.021925
ATLSCR	6	Unmodified	_ATLSCR_					0	0	0	0	A0A0A0MRZ8;P04433;A0A087WSY6;A0A0C4DH90;A0A0C4DH55;P01624;P01619	A0A0A0MRZ8;A0A0C4DH90;P01619	P01619	IGKV3D-11;IGKV3D-15;IGKV3OR2-268;IGKV3D-7	Ig kappa chain V-III region VG;Ig kappa chain V-III region POM;Ig kappa chain V-III region B6	MULTI-MSMS	S11882_168_Ejaife_3_210422	1	3	468.761	2	354.179	706.343	85173.5	-0.4817	-0.00017061	323510	114.58	323510	114.58	468.761	23.943	1.1939	24.695	24.341	25.535	0.75257					246	98	5	0.937215	0.00825486	0.106381	0.020611
ATLYALSHAVNNYHK	15	Unmodified	_ATLYALSHAVNNYHK_					0	0	0	0	P04114;A8MUN2	P04114	P04114	APOB	Apolipoprotein B-100;Apolipoprotein B-48	MULTI-MSMS	S11880_166_Ejaife_1_210422	1	1	541.056	4	426.223	1700.86	84791.1	-0.21855	-9.315e-05	268830	114.58	268830	114.58	540.805	76.871	0.49427	76.871	76.532	77.027	0					53	24	3	0.979287	0.000449272	0.0035213	0.00014426
ATLYALSHAVNNYHK	15	Unmodified	_ATLYALSHAVNNYHK_					0	0	0	0	P04114;A8MUN2	P04114	P04114	APOB	Apolipoprotein B-100;Apolipoprotein B-48	MULTI-MSMS	S11882_168_Ejaife_3_210422	1	3	541.055	4	426.223	1700.86	85003.3	-0.40683	-0.0001734	268830	114.58	268830	114.58	541.055	74.042	0.84229	76.698	76.19	77.032	2.6564					62	30	4	0.96064	0.00067023	0.00431715	0.00031921
ATPSVTLFPPSSEELQANK	19	Acetyl (N-term)	_(ac)ATPSVTLFPPSSEELQANK_					1	0	0	0	P15814;C9JEE0	P15814	P15814	IGLL1	Immunoglobulin lambda-like polypeptide 1	MULTI-MSMS	S11880_166_Ejaife_1_210422	1	1	763.407	3	686.685	2057.03	70594.8	-0.94021	-0.00064563	111240	76.388	111240	76.387	763.407	125.65	0.86038	125.65	125.2	126.06	0					46	16	5	0.883546	0.00449912	0.0556023	9.9542e-05
ATSDDSGTTNQIHK	14	Deamidation (NQ),Acetyl (N-term)	_(ac)ATSDDSGTTN(de)QIHK_	ATSDDSGTTN(0.5)Q(0.5)IHK		ATSDDSGTTN(0)Q(0)IHK		1	1	0	0	H7C064;Q15858-2;Q15858	H7C064	H7C064	SCN9A	Sodium channel protein type 9 subunit alpha	MULTI-MSMS	S11882_168_Ejaife_3_210422	1	3	582.95	3	506.562	1516.66	76479.8	-0.45177	-0.00022885	150800	76.388	150800	76.387	582.95	47.521	0.6796	49.175	48.881	49.561	1.6544					117	33	5	0.798533	0.00131612	0.00274611	0.019912
ATSDDSGTTNQIHK	14	Deamidation (NQ),Acetyl (N-term)	_(ac)ATSDDSGTTN(de)QIHK_					1	1	0	0	H7C064;Q15858-2;Q15858	H7C064	H7C064	SCN9A	Sodium channel protein type 9 subunit alpha	MULTI-MATCH	S11880_166_Ejaife_1_210422	1	1		3	506.562	1516.66	80234.7	-0.40174	-0.00020351	150800	76.388	150800	76.387	582.95	49.279	0.56051	49.279	48.99	49.551	0	0.038376	5.0046e-05	NaN	41.052	79	27	4	NaN	NaN	NaN	NaN
ATSDDSGTTNQIHK	14	Deamidation (NQ),Acetyl (N-term)	_(ac)ATSDDSGTTN(de)QIHK_					1	1	0	0	H7C064;Q15858-2;Q15858	H7C064	H7C064	SCN9A	Sodium channel protein type 9 subunit alpha	MULTI-MATCH	S11881_167_Ejaife_2_210422	1	2		3	506.562	1516.66	80541.8	-1.1497	-0.00058237	150800	76.388	150790	76.387	582.95	47.715	0.631	49.268	48.96	49.591	1.5532	0.027222	-0.00021948	NaN	41.052	125	35	5	NaN	NaN	NaN	NaN
ATTVTGTPCQDWAAQEPHR	19	Unmodified	_ATTVTGTPCQDWAAQEPHR_					0	0	0	0	P00747	P00747	P00747	PLG	Plasminogen;Plasmin heavy chain A;Activation peptide;Angiostatin;Plasmin heavy chain A, short form;Plasmin light chain B	MULTI-MSMS	S11880_166_Ejaife_1_210422	1	1	786.051	3	709.329	2124.96	69240.1	-0.61084	-0.00043329	107690	76.388	107690	76.387	786.051	59.368	0.71391	59.368	59.057	59.771	-3.8147e-06					128	33	5	0.826675	0.00310188	0.018552	9.3934e-18
ATTVTGTPCQDWAAQEPHR	19	Unmodified	_ATTVTGTPCQDWAAQEPHR_					0	0	0	0	P00747	P00747	P00747	PLG	Plasminogen;Plasmin heavy chain A;Activation peptide;Angiostatin;Plasmin heavy chain A, short form;Plasmin light chain B	MULTI-MSMS	S11882_168_Ejaife_3_210422	1	3	786.05	3	709.329	2124.96	69161.9	-0.57273	-0.00040625	107690	76.388	107690	76.387	786.051	57.297	0.70059	59.352	59.101	59.801	2.0552					115	30	5	0.671233	0.000882243	0.00526521	8.5096e-06
ATTVTGTPCQDWAAQEPHR	19	Unmodified	_ATTVTGTPCQDWAAQEPHR_					0	0	0	0	P00747	P00747	P00747	PLG	Plasminogen;Plasmin heavy chain A;Activation peptide;Angiostatin;Plasmin heavy chain A, short form;Plasmin light chain B	MULTI-MATCH	S11881_167_Ejaife_2_210422	1	2		3	709.329	2124.96	68685.1	-1.6555	-0.0011743	107690	76.388	107690	76.387	786.051	57.482	0.70856	59.436	59.157	59.866	1.9542	0.050597	0.00062439	NaN	117.3	114	31	5	NaN	NaN	NaN	NaN
ATVAVYLESLQDTK	14	Unmodified	_ATVAVYLESLQDTK_					0	0	0	0	P04114	P04114	P04114	APOB	Apolipoprotein B-100;Apolipoprotein B-48	MULTI-MSMS	S11880_166_Ejaife_1_210422	1	1	666.05	3	513.275	1536.8	76696.4	-0.3261	-0.00016738	297650	152.78	297650	152.77	666.384	115.15	0.83932	115.15	114.69	115.53	0					52	23	3	0.978451	0.00112212	0.0124782	0.0004652
ATVAVYLESLQDTK	14	Unmodified	_ATVAVYLESLQDTK_					0	0	0	0	P04114	P04114	P04114	APOB	Apolipoprotein B-100;Apolipoprotein B-48	MULTI-MSMS	S11881_167_Ejaife_2_210422	1	2	666.05	3	513.275	1536.8	75807.8	-0.77843	-0.00039955	297650	152.78	297650	152.77	666.384	111.84	0.61532	114.99	114.64	115.26	3.1571					34	16	3	0.884293	0.000912379	0.0146161	0.0053983
ATVAVYLESLQDTK	14	Unmodified	_ATVAVYLESLQDTK_					0	0	0	0	P04114	P04114	P04114	APOB	Apolipoprotein B-100;Apolipoprotein B-48	MULTI-MSMS	S11882_168_Ejaife_3_210422	1	3	666.05	3	513.275	1536.8	76662	-0.16228	-8.3295e-05	297650	152.78	297650	152.78	666.05	111.46	0.62408	115.02	114.63	115.25	3.5582					50	15	4	0.891352	0.00108385	0.0156336	0.00060197
ATVLNYLPK	9	Unmodified	_ATVLNYLPK_					0	0	0	0	P01023;P20742;P20742-2	P01023;P20742	P01023	A2M;PZP	Alpha-2-macroglobulin;Pregnancy zone protein	MULTI-MSMS	S11880_166_Ejaife_1_210422	1	1	492.978	3	340.203	1017.59	86177	-0.097855	-3.329e-05	449070	152.78	449070	152.78	492.978	97.247	1.0114	97.247	96.822	97.834	-7.6294e-06					155	44	5	0.822033	0.00220915	0.0171377	0.020803
ATVLNYLPK	9	Unmodified	_ATVLNYLPK_					0	0	0	0	P01023;P20742;P20742-2	P01023;P20742	P01023	A2M;PZP	Alpha-2-macroglobulin;Pregnancy zone protein	MULTI-MSMS	S11880_166_Ejaife_1_210422	1	1	738.963	2	509.8	1017.59	71926.4	-0.97302	-0.00049605	449520	229.16	449510	229.16	738.963	97.264	0.95428	97.264	96.791	97.745	0					147	41	5	0.713746	0.00519811	0.0460325	0.0041238
ATVLNYLPK	9	Unmodified	_ATVLNYLPK_					0	0	0	0	P01023;P20742;P20742-2	P01023;P20742	P01023	A2M;PZP	Alpha-2-macroglobulin;Pregnancy zone protein	MULTI-MSMS	S11881_167_Ejaife_2_210422	1	2	493.312	3	340.203	1017.59	87148.9	-0.94201	-0.00032047	449070	152.78	449070	152.77	492.978	94.197	0.7945	97.054	96.623	97.417	2.8563					91	25	5	0.979847	0.00243681	0.022607	0.0056544
ATVLNYLPK	9	Unmodified	_ATVLNYLPK_					0	0	0	0	P01023;P20742;P20742-2	P01023;P20742	P01023	A2M;PZP	Alpha-2-macroglobulin;Pregnancy zone protein	MULTI-MSMS	S11882_168_Ejaife_3_210422	1	3	493.312	3	340.203	1017.59	86623.6	-0.47797	-0.00016261	449070	152.78	449070	152.78	492.978	93.87	0.91962	97.128	96.643	97.563	3.2576					100	28	5	0.934296	0.00173815	0.0136835	0.0056544
ATVLNYLPK	9	Unmodified	_ATVLNYLPK_					0	0	0	0	P01023;P20742;P20742-2	P01023;P20742	P01023	A2M;PZP	Alpha-2-macroglobulin;Pregnancy zone protein	MULTI-MSMS	S11882_168_Ejaife_3_210422	1	3	738.963	2	509.8	1017.59	71244.9	-0.96955	-0.00049428	449520	229.16	449510	229.16	738.963	93.823	0.7869	97.081	96.67	97.457	3.2576					92	24	5	0.715587	0.00475436	0.0639729	0.01394
ATVLNYLPK	9	Unmodified	_ATVLNYLPK_					0	0	0	0	P01023;P20742;P20742-2	P01023;P20742	P01023	A2M;PZP	Alpha-2-macroglobulin;Pregnancy zone protein	MULTI-MATCH	S11881_167_Ejaife_2_210422	1	2		2	509.8	1017.59	71189.7	-2.1076	-0.0010744	449520	229.16	449510	229.16	738.964	94.188	0.89374	97.044	96.588	97.482	2.8563	-0.085449	0.00048881	NaN	173.73	88	28	4	NaN	NaN	NaN	NaN
ATVVYQGER	9	Unmodified	_ATVVYQGER_					0	0	0	0	P02749	P02749	P02749	APOH	Beta-2-glycoprotein 1	MULTI-MSMS	S11881_167_Ejaife_2_210422	1	2	626.347	2	511.767	1021.52	77589.4	-1.2334	-0.00063123	223890	114.58	223890	114.58	626.348	40.693	0.92332	42.045	41.404	42.327	1.3528					167	62	4	0.991868	0.00133754	0.00604844	0.010917
ATVVYQGER	9	Unmodified	_ATVVYQGER_					0	0	0	0	P02749	P02749	P02749	APOH	Beta-2-glycoprotein 1	MULTI-MATCH	S11880_166_Ejaife_1_210422	1	1		2	511.767	1021.52	77300.4	-1.2108	-0.00061963	223890	114.58	223890	114.58	626.348	42.004	1.0207	42.004	41.359	42.38	0	0.0090993	0.00014661	NaN	93.178	185	77	4	NaN	NaN	NaN	NaN
ATVVYQGER	9	Unmodified	_ATVVYQGER_					0	0	0	0	P02749	P02749	P02749	APOH	Beta-2-glycoprotein 1	MULTI-MATCH	S11882_168_Ejaife_3_210422	1	3		2	511.767	1021.52	77610.3	-1.129	-0.00057779	223890	114.58	223890	114.58	626.348	40.481	0.92495	41.935	41.382	42.307	1.454	-0.05976	-1.1259e-05	NaN	93.178	154	61	4	NaN	NaN	NaN	NaN
ATWSGAVLAGR	11	Unmodified	_ATWSGAVLAGR_					0	0	0	0	P04217;P04217-2	P04217	P04217	A1BG	Alpha-1B-glycoprotein	MULTI-MSMS	S11880_166_Ejaife_1_210422	1	1	659.377	2	544.796	1087.58	74906.5	-0.56567	-0.00030818	210320	114.58	210320	114.58	659.377	73.331	0.8376	73.331	73.148	73.986	0					148	59	3	0.819838	0.000214977	0.000865353	0.0016317
ATWSGAVLAGR	11	Unmodified	_ATWSGAVLAGR_					0	0	0	0	P04217;P04217-2	P04217	P04217	A1BG	Alpha-1B-glycoprotein	MULTI-MSMS	S11881_167_Ejaife_2_210422	1	2	659.377	2	544.796	1087.58	76215	-0.99307	-0.00054102	210320	114.58	210320	114.58	659.377	71.198	0.6557	73.452	73.248	73.904	2.2549					95	43	3	0.680727	0.000470373	0.00168226	0.00024919
ATWSGAVLAGR	11	Unmodified	_ATWSGAVLAGR_					0	0	0	0	P04217;P04217-2	P04217	P04217	A1BG	Alpha-1B-glycoprotein	MULTI-MSMS	S11882_168_Ejaife_3_210422	1	3	659.377	2	544.796	1087.58	74521	-0.8293	-0.0004518	210320	114.58	210320	114.58	659.377	70.898	0.67545	73.455	73.287	73.962	2.5562					115	44	3	0.368803	0.000116693	0.000428079	0.0001153
AVANFFSGSCAPCADGTDFPQLCQLCPGCGCSTLNQYFGYSGAFK	45	Unmodified	_AVANFFSGSCAPCADGTDFPQLCQLCPGCGCSTLNQYFGYSGAFK_					0	0	0	0	P02787;C9JVG0	P02787	P02787	TF	Serotransferrin	MULTI-MSMS	S11881_167_Ejaife_2_210422	1	2	1363.11	4	1247.78	4987.09	53198.9	-1.8461	-0.0023035	91828	114.58	91826	114.58	1362.86	127.01	0.35875	130.06	129.83	130.19	3.0568					25	6	8	0.969572	0.00349867	0.018979	0.0082386
AVANFFSGSCAPCADGTDFPQLCQLCPGCGCSTLNQYFGYSGAFK	45	Unmodified	_AVANFFSGSCAPCADGTDFPQLCQLCPGCGCSTLNQYFGYSGAFK_					0	0	0	0	P02787;C9JVG0	P02787	P02787	TF	Serotransferrin	MULTI-MSMS	S11882_168_Ejaife_3_210422	1	3	1363.11	4	1247.78	4987.09	51715.1	-0.86338	-0.0010773	91828	114.58	91827	114.58	1363.11	126.81	0.46159	130.06	129.93	130.4	3.2576					41	8	11	0.953604	0.00943067	0.0561331	2.7201e-15
AVANFFSGSCAPCADGTDFPQLCQLCPGCGCSTLNQYFGYSGAFK	45	Unmodified	_AVANFFSGSCAPCADGTDFPQLCQLCPGCGCSTLNQYFGYSGAFK_					0	0	0	0	P02787;C9JVG0	P02787	P02787	TF	Serotransferrin	MULTI-MSMS	S11882_168_Ejaife_3_210422	1	3	1090.69	5	998.425	4987.09	56959.1	-0.68636	-0.00068528	91809	91.665	91808	91.664	1090.69	126.82	0.30768	130.07	129.93	130.24	3.2576					41	5	9	0.937091	0.00304117	0.0233316	3.3828e-05
AVANFFSGSCAPCADGTDFPQLCQLCPGCGCSTLNQYFGYSGAFK	45	Unmodified	_AVANFFSGSCAPCADGTDFPQLCQLCPGCGCSTLNQYFGYSGAFK_					0	0	0	0	P02787;C9JVG0	P02787	P02787	TF	Serotransferrin	MULTI-MATCH	S11881_167_Ejaife_2_210422	1	2		5	998.425	4987.09	58118.9	-1.5899	-0.0015874	91809	91.665	91808	91.663	1090.49	127	0.35551	130.05	129.88	130.24	3.0568	-0.010498	0.00013237	NaN	28.812	26	6	8	NaN	NaN	NaN	NaN
AVDAALK	7	Unmodified	_AVDAALK_					0	0	0	0	P01042-2;P01042;P01042-3	P01042-2	P01042-2	KNG1	Kininogen-1;Kininogen-1 heavy chain;T-kinin;Bradykinin;Lysyl-bradykinin;Kininogen-1 light chain;Low molecular weight growth-promoting factor	MULTI-MSMS	S11880_166_Ejaife_1_210422	1	1	573.368	2	344.205	686.396	81406.2	-0.47141	-0.00016226	665770	229.16	665770	229.16	573.368	58.385	0.68084	58.385	58.032	58.713	0					151	51	5	0.934612	0.00219236	0.0179224	0.019535
AVDAALK	7	Unmodified	_AVDAALK_					0	0	0	0	P01042-2;P01042;P01042-3	P01042-2	P01042-2	KNG1	Kininogen-1;Kininogen-1 heavy chain;T-kinin;Bradykinin;Lysyl-bradykinin;Kininogen-1 light chain;Low molecular weight growth-promoting factor	MULTI-MSMS	S11881_167_Ejaife_2_210422	1	2	573.368	2	344.205	686.396	81097.8	-1.7554	-0.00060423	665770	229.16	665770	229.16	573.368	56.446	0.58459	58.3	57.988	58.573	1.854					105	35	4	0.997164	0.00548456	0.0364786	0.015072
AVDAALK	7	Unmodified	_AVDAALK_					0	0	0	0	P01042-2;P01042;P01042-3	P01042-2	P01042-2	KNG1	Kininogen-1;Kininogen-1 heavy chain;T-kinin;Bradykinin;Lysyl-bradykinin;Kininogen-1 light chain;Low molecular weight growth-promoting factor	MULTI-MSMS	S11882_168_Ejaife_3_210422	1	3	573.368	2	344.205	686.396	81906.4	-0.46092	-0.00015865	665770	229.16	665770	229.16	573.368	56.301	0.63396	58.356	58.012	58.645	2.0552					96	30	5	1	0.00810808	0.0763649	0.015072
AVEVLPK	7	Unmodified	_AVEVLPK_					0	0	0	0	P06396;A0A0A0MS51;A0A0A0MT01;P06396-2;P06396-4;P06396-3	P06396	P06396	GSN	Gelsolin	MULTI-MSMS	S11880_166_Ejaife_1_210422	1	1	607.399	2	378.237	754.459	77706.7	-0.16875	-6.3827e-05	605870	229.16	605870	229.16	607.4	71.288	0.53436	71.288	71.045	71.579	0					48	15	4	0.908874	0.00278169	0.0302435	0.01982
AVEVLPK	7	Unmodified	_AVEVLPK_					0	0	0	0	P06396;A0A0A0MS51;A0A0A0MT01;P06396-2;P06396-4;P06396-3	P06396	P06396	GSN	Gelsolin	MULTI-MSMS	S11881_167_Ejaife_2_210422	1	2	607.399	2	378.237	754.459	77804.6	-1.6424	-0.00062121	605870	229.16	605870	229.16	607.4	69.064	0.46829	71.218	70.955	71.423	2.1547					38	11	4	0.761494	0.00275159	0.0731346	0.022332
AVEVLPK	7	Unmodified	_AVEVLPK_					0	0	0	0	P06396;A0A0A0MS51;A0A0A0MT01;P06396-2;P06396-4;P06396-3	P06396	P06396	GSN	Gelsolin	MULTI-MATCH	S11882_168_Ejaife_3_210422	1	3		2	378.237	754.459	79492.2	-0.66874	-0.00025294	605870	229.16	605870	229.16	607.4	68.796	0.465	71.252	70.99	71.455	2.456	-0.0011648	-2.6675e-05	NaN	110.35	44	14	4	NaN	NaN	NaN	NaN
AVFPSIVGR	9	Unmodified	_AVFPSIVGR_					0	0	0	0	P60709;P63261;G5E9R0;E7EVS6;I3L3I0;I3L1U9;P68133;P68032;C9JZR7;K7EM38;I3L3R2;J3KT65;A6NL76;P63267;P62736;C9JTX5;C9JUM1;I3L4N8;F8WB63;B8ZZJ2;C9JFL5;F6UVQ4;F6QUT6;P63267-2;Q6S8J3;A5A3E0;P0CG38;F8WCH0	P60709	P60709	ACTB;ACTG1;ACTA1;ACTC1;ACTG2;ACTA2;POTEE;POTEF;POTEI	Actin, cytoplasmic 1;Actin, cytoplasmic 1, N-terminally processed;Actin, cytoplasmic 2;Actin, cytoplasmic 2, N-terminally processed;Actin, alpha skeletal muscle;Actin, alpha cardiac muscle 1;Actin, gamma-enteric smooth muscle;Actin, aortic smooth muscle;POTE ankyrin domain family member E;POTE ankyrin domain family member F;POTE ankyrin domain family member I	MULTI-MSMS	S11880_166_Ejaife_1_210422	1	1	587.861	2	473.279	944.544	79817.6	-0.43027	-0.00020364	242100	114.58	242100	114.58	587.861	86.088	0.87387	86.088	85.667	86.541	0					67	22	4	0.830217	0.00177307	0.0276495	0.010903
AVFPSIVGR	9	Unmodified	_AVFPSIVGR_					0	0	0	0	P60709;P63261;G5E9R0;E7EVS6;I3L3I0;I3L1U9;P68133;P68032;C9JZR7;K7EM38;I3L3R2;J3KT65;A6NL76;P63267;P62736;C9JTX5;C9JUM1;I3L4N8;F8WB63;B8ZZJ2;C9JFL5;F6UVQ4;F6QUT6;P63267-2;Q6S8J3;A5A3E0;P0CG38;F8WCH0	P60709	P60709	ACTB;ACTG1;ACTA1;ACTC1;ACTG2;ACTA2;POTEE;POTEF;POTEI	Actin, cytoplasmic 1;Actin, cytoplasmic 1, N-terminally processed;Actin, cytoplasmic 2;Actin, cytoplasmic 2, N-terminally processed;Actin, alpha skeletal muscle;Actin, alpha cardiac muscle 1;Actin, gamma-enteric smooth muscle;Actin, aortic smooth muscle;POTE ankyrin domain family member E;POTE ankyrin domain family member F;POTE ankyrin domain family member I	MULTI-MSMS	S11881_167_Ejaife_2_210422	1	2	587.86	2	473.279	944.544	80659.9	-1.2032	-0.00056944	242100	114.58	242100	114.58	587.861	83.442	0.78642	86.098	85.703	86.49	2.6559					52	17	4	0.866742	0.0014827	0.0248945	0.015899
AVFPSIVGR	9	Unmodified	_AVFPSIVGR_					0	0	0	0	P60709;P63261;G5E9R0;E7EVS6;I3L3I0;I3L1U9;P68133;P68032;C9JZR7;K7EM38;I3L3R2;J3KT65;A6NL76;P63267;P62736;C9JTX5;C9JUM1;I3L4N8;F8WB63;B8ZZJ2;C9JFL5;F6UVQ4;F6QUT6;P63267-2;Q6S8J3;A5A3E0;P0CG38;F8WCH0	P60709	P60709	ACTB;ACTG1;ACTA1;ACTC1;ACTG2;ACTA2;POTEE;POTEF;POTEI	Actin, cytoplasmic 1;Actin, cytoplasmic 1, N-terminally processed;Actin, cytoplasmic 2;Actin, cytoplasmic 2, N-terminally processed;Actin, alpha skeletal muscle;Actin, alpha cardiac muscle 1;Actin, gamma-enteric smooth muscle;Actin, aortic smooth muscle;POTE ankyrin domain family member E;POTE ankyrin domain family member F;POTE ankyrin domain family member I	MULTI-MATCH	S11882_168_Ejaife_3_210422	1	3		2	473.279	944.544	81496.6	-0.038099	-1.8031e-05	242100	114.58	242100	114.58	587.861	83.105	0.73531	85.962	85.597	86.332	2.8568	-0.087313	-0.0005006	NaN	93.195	55	17	4	NaN	NaN	NaN	NaN
AVGDKLPECEADDGCPKPPEIAHGYVEHSVR	31	Unmodified	_AVGDKLPECEADDGCPKPPEIAHGYVEHSVR_					0	0	0	2	P00738;J3QR68;H0Y300;J3QLC9;J3KRH2	P00738	P00738	HP	Haptoglobin;Haptoglobin alpha chain;Haptoglobin beta chain	MULTI-MSMS	S11882_168_Ejaife_3_210422	1	3	687.687	6	572.939	3431.59	71053.7	-0.66448	-0.0003807	199990	114.58	199990	114.58	687.854	65.644	1.376	68	67.415	68.791	2.3558					298	49	8	0.974358	0.00196567	0.00885723	5.4757e-23
AVGDKLPECEADDGCPKPPEIAHGYVEHSVR	31	Unmodified	_AVGDKLPECEADDGCPKPPEIAHGYVEHSVR_					0	0	0	2	P00738;J3QR68;H0Y300;J3QLC9;J3KRH2	P00738	P00738	HP	Haptoglobin;Haptoglobin alpha chain;Haptoglobin beta chain	MULTI-MSMS	S11882_168_Ejaife_3_210422	1	3	825.224	5	687.325	3431.59	67505.2	-0.56669	-0.0003895	200050	137.5	200050	137.5	825.224	65.624	0.66839	67.98	67.64	68.308	2.3558					89	25	5	0.945468	0.000753224	0.00451436	1.8281e-28
AVGDKLPECEAVCGK	15	Unmodified	_AVGDKLPECEAVCGK_					0	0	0	1	P00738;J3QR68;H0Y300;A0A0C4DGL8;P00738-2;P00739;P00739-2;J3KTC3	P00738;P00739	P00738	HP;HPR	Haptoglobin;Haptoglobin alpha chain;Haptoglobin beta chain;Haptoglobin-related protein	MULTI-MSMS	S11882_168_Ejaife_3_210422	1	3	580.82	4	408.948	1631.76	80799.2	-0.96797	-0.00039585	420280	171.87	420280	171.87	580.821	66.272	0.36639	68.628	68.399	68.765	2.3558					41	12	5	0.801415	0.000327807	0.00485926	0.00029526
AVGDKLPECEAVCGK	15	Unmodified	_AVGDKLPECEAVCGK_					0	0	0	1	P00738;J3QR68;H0Y300;A0A0C4DGL8;P00738-2;P00739;P00739-2;J3KTC3	P00738;P00739	P00738	HP;HPR	Haptoglobin;Haptoglobin alpha chain;Haptoglobin beta chain;Haptoglobin-related protein	MULTI-MSMS	S11882_168_Ejaife_3_210422	1	3	774.426	3	544.929	1631.76	69284.6	-0.48628	-0.00026499	420540	229.16	420540	229.16	774.426	66.251	0.61668	68.607	68.271	68.888	2.3558					86	20	6	0.875778	0.00744264	0.0640657	1.3054e-08
AVGDKLPECEAVCGK	15	Unmodified	_AVGDKLPECEAVCGK_					0	0	0	1	P00738;J3QR68;H0Y300;A0A0C4DGL8;P00738-2;P00739;P00739-2;J3KTC3	P00738;P00739	P00738	HP;HPR	Haptoglobin;Haptoglobin alpha chain;Haptoglobin beta chain;Haptoglobin-related protein	MULTI-MATCH	S11880_166_Ejaife_1_210422	1	1		3	544.929	1631.76	67451	-0.24995	-0.00013621	420540	229.16	420540	229.16	774.76	68.746	0.38708	68.746	68.525	68.912	0	0.081741	0.00013338	NaN	132.84	49	23	3	NaN	NaN	NaN	NaN
AVGDKLPECEAVCGK	15	Unmodified	_AVGDKLPECEAVCGK_					0	0	0	1	P00738;J3QR68;H0Y300;A0A0C4DGL8;P00738-2;P00739;P00739-2;J3KTC3	P00738;P00739	P00738	HP;HPR	Haptoglobin;Haptoglobin alpha chain;Haptoglobin beta chain;Haptoglobin-related protein	MULTI-MATCH	S11881_167_Ejaife_2_210422	1	2		3	544.929	1631.76	72472.7	-1.1695	-0.0006373	420540	229.16	420540	229.16	774.092	66.485	0.34935	68.639	68.463	68.813	2.1547	-0.02462	0.0004415	NaN	132.84	29	14	3	NaN	NaN	NaN	NaN
AVGDKLPECEAVCGKPK	17	Unmodified	_AVGDKLPECEAVCGKPK_					0	0	0	2	P00738;J3QR68;H0Y300;A0A0C4DGL8;P00738-2;P00739;P00739-2;J3KTC3	P00738;P00739	P00738	HP;HPR	Haptoglobin;Haptoglobin alpha chain;Haptoglobin beta chain;Haptoglobin-related protein	MULTI-MSMS	S11882_168_Ejaife_3_210422	1	3	694.648	4	465.235	1856.91	72884.9	-1.0508	-0.00048886	492570	229.16	492570	229.16	694.649	62.935	0.63833	65.19	64.836	65.474	2.2556					127	29	5	0.980213	0.00220125	0.0212628	1.9827e-10
AVGDKLPECEAVCGKPK	17	Unmodified	_AVGDKLPECEAVCGKPK_					0	0	0	2	P00738;J3QR68;H0Y300;A0A0C4DGL8;P00738-2;P00739;P00739-2;J3KTC3	P00738;P00739	P00738	HP;HPR	Haptoglobin;Haptoglobin alpha chain;Haptoglobin beta chain;Haptoglobin-related protein	MULTI-MATCH	S11880_166_Ejaife_1_210422	1	1		4	465.235	1856.91	73122.7	-0.75755	-0.00035244	492570	229.16	492570	229.16	694.649	65.504	0.56937	65.504	65.117	65.686	0	0.18899	0.00069999	NaN	106.19	75	22	5	NaN	NaN	NaN	NaN
AVGDKLPECEAVCGKPK	17	Unmodified	_AVGDKLPECEAVCGKPK_					0	0	0	2	P00738;J3QR68;H0Y300;A0A0C4DGL8;P00738-2;P00739;P00739-2;J3KTC3	P00738;P00739	P00738	HP;HPR	Haptoglobin;Haptoglobin alpha chain;Haptoglobin beta chain;Haptoglobin-related protein	MULTI-MATCH	S11881_167_Ejaife_2_210422	1	2		4	465.235	1856.91	73183.7	-1.6868	-0.00078475	492570	229.16	492570	229.16	694.649	63.196	0.43987	65.251	64.938	65.378	2.0544	-0.064166	0.0003883	NaN	106.19	28	11	3	NaN	NaN	NaN	NaN
AVGDLR	6	Unmodified	_AVGDLR_					0	0	0	0		REV__P46939	REV__P46939			MULTI-MSMS	S11882_168_Ejaife_3_210422	1	3	430.263	2	315.682	629.35	93143.9	-0.9121	-0.00028793	362960	114.58	362960	114.58	430.264	37.054	0.66523	38.408	38.105	38.771	1.3538					131	45	4	0.97963	0.00352009	0.0523281	0.021565
AVGDLR	6	Unmodified	_AVGDLR_					0	0	0	0		REV__P46939	REV__P46939			MULTI-MATCH	S11880_166_Ejaife_1_210422	1	1		2	315.682	629.35	91666.1	-1.1761	-0.00037127	362960	114.58	362960	114.58	430.263	38.227	0.61919	38.227	37.982	38.601	-3.8147e-06	-0.083876	-9.6584e-05	NaN	120.06	119	49	3	NaN	NaN	NaN	NaN
AVGDLR	6	Unmodified	_AVGDLR_					0	0	0	0		REV__P46939	REV__P46939			MULTI-MATCH	S11881_167_Ejaife_2_210422	1	2		2	315.682	629.35	93571.3	-0.9539	-0.00030113	362960	114.58	362960	114.58	430.263	37.145	0.59243	38.298	38.044	38.636	1.1523	-0.013308	6.017e-05	NaN	120.06	110	41	4	NaN	NaN	NaN	NaN
AVGDLR	6	Unmodified	_AVGDLR_					0	0	0	0		REV__P46939	REV__P46939			MULTI-MATCH	S11882_168_Ejaife_3_210422	1	3		2	315.682	629.35	93143.9	-0.9121	-0.00028793	362960	114.58	362960	114.58	430.264	37.054	0.66523	38.408	38.105	38.771	1.3538	0.097185	3.397e-05	NaN	120.06	131	45	4	NaN	NaN	NaN	NaN
AVGNLR	6	Unmodified	_AVGNLR_					0	0	0	0	P02787	P02787	P02787	TF	Serotransferrin	MULTI-MSMS	S11880_166_Ejaife_1_210422	1	1	429.771	2	315.19	628.366	89909.3	-0.98453	-0.00031031	363530	114.58	363530	114.58	429.772	31.4	1.1788	31.4	31.078	32.257	1.9073e-06					264	100	5	0.868482	0.00199123	0.0213552	0.020072
AVGNLR	6	Unmodified	_AVGNLR_					0	0	0	0	P02787	P02787	P02787	TF	Serotransferrin	MULTI-MSMS	S11881_167_Ejaife_2_210422	1	2	429.771	2	315.19	628.366	89497.9	-0.58874	-0.00018557	363530	114.58	363530	114.58	429.771	30.414	1.0159	31.466	31.114	32.13	1.0521					241	85	5	0.796953	0.0028436	0.021687	0.025102
AVGNLR	6	Unmodified	_AVGNLR_					0	0	0	0	P02787	P02787	P02787	TF	Serotransferrin	MULTI-MSMS	S11882_168_Ejaife_3_210422	1	3	429.771	2	315.19	628.366	89592.7	-0.2405	-7.5803e-05	363530	114.58	363530	114.58	429.772	30.381	1.1122	31.434	31.103	32.215	1.0532					235	87	5	0.683527	0.00176731	0.0119466	0.026992
AVGYLITGYQR	11	Unmodified	_AVGYLITGYQR_					0	0	0	0	P20742;P20742-2	P20742	P20742	PZP	Pregnancy zone protein	MULTI-MSMS	S11880_166_Ejaife_1_210422	1	1	490.95	3	414.228	1239.66	87825.4	0.19782	8.1942e-05	184410	76.388	184410	76.388	490.95	85.412	0.59416	85.412	85.112	85.706	7.6294e-06					53	18	4	0.732487	0.000835331	0.0121022	0.026948
AVGYLITGYQR	11	Unmodified	_AVGYLITGYQR_					0	0	0	0	P20742;P20742-2	P20742	P20742	PZP	Pregnancy zone protein	MULTI-MSMS	S11882_168_Ejaife_3_210422	1	3	735.419	2	620.838	1239.66	72285.8	-0.44496	-0.00027625	184560	114.58	184560	114.58	735.419	82.467	0.8458	85.324	84.945	85.791	2.8568					70	22	5	0.867787	0.000596955	0.0100304	0.0046402
AVGYLITGYQR	11	Unmodified	_AVGYLITGYQR_					0	0	0	0	P20742;P20742-2	P20742	P20742	PZP	Pregnancy zone protein	MULTI-MSMS	S11882_168_Ejaife_3_210422	1	3	490.949	3	414.228	1239.66	87429.7	-0.0077782	-3.222e-06	184410	76.387	184410	76.387	490.615	82.464	0.66624	85.321	84.974	85.641	2.8568					58	18	4	0.93346	0.00191423	0.0251618	0.0019012
AVGYLITGYQR	11	Unmodified	_AVGYLITGYQR_					0	0	0	0	P20742;P20742-2	P20742	P20742	PZP	Pregnancy zone protein	MULTI-MATCH	S11880_166_Ejaife_1_210422	1	1		2	620.838	1239.66	72852.4	-0.49563	-0.00030771	184560	114.58	184560	114.58	735.42	85.421	0.67038	85.421	85.074	85.745	-7.6294e-06	0.045347	0.00020491	NaN	107.15	54	20	3	NaN	NaN	NaN	NaN
AVGYLITGYQR	11	Unmodified	_AVGYLITGYQR_					0	0	0	0	P20742;P20742-2	P20742	P20742	PZP	Pregnancy zone protein	MULTI-MATCH	S11881_167_Ejaife_2_210422	1	2		2	620.838	1239.66	73587.7	-1.8834	-0.0011693	184560	114.58	184560	114.58	735.42	82.725	0.59421	85.381	85.109	85.703	2.6559	0.0059484	0.00036252	NaN	107.15	40	17	3	NaN	NaN	NaN	NaN
AVISPGFDVFAK	12	Unmodified	_AVISPGFDVFAK_					0	0	0	0	B4E1Z4;E7ETN3;E9PDZ0;B4DQI1;A0A0G2JIE7;H0Y3H6;A0A0G2JL69;P06681-2;P06681-3;P06681	B4E1Z4;B4DQI1	B4E1Z4	C2	Complement C2;Complement C2b fragment;Complement C2a fragment	MULTI-MSMS	S11880_166_Ejaife_1_210422	1	1	570.673	3	417.564	1249.67	82691.7	0.094485	3.9453e-05	365870	152.77	365870	152.77	570.339	115.6	0.46629	115.6	115.33	115.79	0					22	14	2	0.631195	0.000361469	0.00396546	0.01739
AVISPGFDVFAK	12	Unmodified	_AVISPGFDVFAK_					0	0	0	0	B4E1Z4;E7ETN3;E9PDZ0;B4DQI1;A0A0G2JIE7;H0Y3H6;A0A0G2JL69;P06681-2;P06681-3;P06681	B4E1Z4;B4DQI1	B4E1Z4	C2	Complement C2;Complement C2b fragment;Complement C2a fragment	MULTI-MSMS	S11882_168_Ejaife_3_210422	1	3	570.673	3	417.564	1249.67	85131.4	-0.024036	-1.0037e-05	365870	152.77	365870	152.77	570.673	111.77	0.4986	115.33	115.16	115.65	3.5582					33	14	4	0.811211	0.0003153	0.0025653	0.0012072
AVISPGFDVFAK	12	Unmodified	_AVISPGFDVFAK_					0	0	0	0	B4E1Z4;E7ETN3;E9PDZ0;B4DQI1;A0A0G2JIE7;H0Y3H6;A0A0G2JL69;P06681-2;P06681-3;P06681	B4E1Z4;B4DQI1	B4E1Z4	C2	Complement C2;Complement C2b fragment;Complement C2a fragment	MULTI-MATCH	S11881_167_Ejaife_2_210422	1	2		3	417.564	1249.67	81830.5	-0.75986	-0.00031729	365870	152.78	365870	152.77	570.674	112.21	0.3387	115.37	115.2	115.54	3.1571	-0.065687	0.0001773	NaN	56.359	15	10	3	NaN	NaN	NaN	NaN
AVLDVFEEGTEASAATAVK	19	Unmodified	_AVLDVFEEGTEASAATAVK_					0	0	0	0	P01011;G3V3A0	P01011	P01011	SERPINA3	Alpha-1-antichymotrypsin;Alpha-1-antichymotrypsin His-Pro-less	MULTI-MSMS	S11880_166_Ejaife_1_210422	1	1	789.766	3	636.658	1906.95	69604.8	-0.43122	-0.00027454	239960	152.78	239960	152.77	789.767	118.49	0.95775	118.49	118.13	119.09	0					139	31	6	0.982285	0.00220911	0.00764821	4.8568e-19
AVLDVFEEGTEASAATAVK	19	Unmodified	_AVLDVFEEGTEASAATAVK_					0	0	0	0	P01011;G3V3A0	P01011	P01011	SERPINA3	Alpha-1-antichymotrypsin;Alpha-1-antichymotrypsin His-Pro-less	MULTI-MSMS	S11880_166_Ejaife_1_210422	1	1	592.327	4	477.745	1906.95	80639.4	-0.70554	-0.00033707	239840	114.58	239840	114.58	592.327	118.48	0.34451	118.48	118.28	118.62	0					31	11	5	0.617737	0.000416994	0.00591898	0.018662
AVLDVFEEGTEASAATAVK	19	Unmodified	_AVLDVFEEGTEASAATAVK_					0	0	0	0	P01011;G3V3A0	P01011	P01011	SERPINA3	Alpha-1-antichymotrypsin;Alpha-1-antichymotrypsin His-Pro-less	MSMS	S11880_166_Ejaife_1_210422	1	1	1183.65	2	954.483	1906.95	NaN	NaN	NaN	NaN	NaN	NaN	NaN	NaN	118.52	1	118.52	118.02	119.02	0								NaN	NaN	NaN	6.5523e-05
AVLDVFEEGTEASAATAVK	19	Unmodified	_AVLDVFEEGTEASAATAVK_					0	0	0	0	P01011;G3V3A0	P01011	P01011	SERPINA3	Alpha-1-antichymotrypsin;Alpha-1-antichymotrypsin His-Pro-less	MULTI-MSMS	S11881_167_Ejaife_2_210422	1	2	789.767	3	636.658	1906.95	68733.6	-1.2481	-0.00079464	239960	152.78	239960	152.77	789.433	115.53	1.261	118.59	118.19	119.45	3.0568					227	49	6	0.835261	0.000667214	0.00420546	1.6055e-05
AVLDVFEEGTEASAATAVK	19	Unmodified	_AVLDVFEEGTEASAATAVK_					0	0	0	0	P01011;G3V3A0	P01011	P01011	SERPINA3	Alpha-1-antichymotrypsin;Alpha-1-antichymotrypsin His-Pro-less	MULTI-MSMS	S11882_168_Ejaife_3_210422	1	3	789.767	3	636.658	1906.95	68968	-0.74757	-0.00047595	239960	152.78	239960	152.77	789.768	115.02	1.3894	118.48	118.08	119.47	3.458					211	56	5	0.935273	0.0019652	0.00841826	7.1758e-06
AVLDVFEEGTEASAATAVK	19	Unmodified	_AVLDVFEEGTEASAATAVK_					0	0	0	0	P01011;G3V3A0	P01011	P01011	SERPINA3	Alpha-1-antichymotrypsin;Alpha-1-antichymotrypsin His-Pro-less	MULTI-MSMS	S11882_168_Ejaife_3_210422	1	3	592.327	4	477.745	1906.95	85620.2	-0.69695	-0.00033296	239840	114.58	239840	114.58	592.327	115.11	0.37123	118.57	118.49	118.86	3.458					24	16	3	0	0	0	0.017393
AVLDVFEEGTEASAATAVK	19	Unmodified	_AVLDVFEEGTEASAATAVK_					0	0	0	0	P01011;G3V3A0	P01011	P01011	SERPINA3	Alpha-1-antichymotrypsin;Alpha-1-antichymotrypsin His-Pro-less	MULTI-MATCH	S11881_167_Ejaife_2_210422	1	2		4	477.745	1906.95	95884.2	-1.0977	-0.00052443	239840	114.58	239840	114.58	592.578	115.68	0.23114	118.74	118.69	118.92	3.0568	0.14209	0.00071499	NaN	17.577	10	8	2	NaN	NaN	NaN	NaN
AVLTIDEK	8	Unmodified	_AVLTIDEK_					0	0	0	0	A0A024R6I7;P01009	A0A024R6I7;P01009	P01009	SERPINA1	Alpha-1-antitrypsin;Short peptide from AAT	MULTI-MSMS	S11880_166_Ejaife_1_210422	1	1	449.615	3	296.839	887.496	90616.6	0.62753	0.00018628	514670	152.77	514670	152.78	449.614	75.856	0.58228	75.856	75.643	76.225	0					85	26	5	0.635087	0.000131239	0.000733057	0.010941
AVLTIDEK	8	Unmodified	_AVLTIDEK_					0	0	0	0	A0A024R6I7;P01009	A0A024R6I7;P01009	P01009	SERPINA1	Alpha-1-antitrypsin;Short peptide from AAT	MULTI-MSMS	S11880_166_Ejaife_1_210422	1	1	673.918	2	444.755	887.496	74756.7	-0.067216	-2.9895e-05	515260	229.16	515260	229.16	673.919	75.837	1.4	75.837	75.44	76.84	0					240	58	6	0.589845	0.00240263	0.0557881	0.018284
AVLTIDEK	8	Unmodified	_AVLTIDEK_					0	0	0	0	A0A024R6I7;P01009	A0A024R6I7;P01009	P01009	SERPINA1	Alpha-1-antitrypsin;Short peptide from AAT	MULTI-MSMS	S11881_167_Ejaife_2_210422	1	2	673.918	2	444.755	887.496	74781.1	-1.6998	-0.00075599	515260	229.16	515260	229.16	673.919	73.447	1.1826	75.803	75.486	76.668	2.3552					193	47	6	0.992684	0.00226714	0.00950412	0.011786
AVLTIDEK	8	Unmodified	_AVLTIDEK_					0	0	0	0	A0A024R6I7;P01009	A0A024R6I7;P01009	P01009	SERPINA1	Alpha-1-antitrypsin;Short peptide from AAT	MULTI-MSMS	S11881_167_Ejaife_2_210422	1	2	449.614	3	296.839	887.496	90647.5	-0.88281	-0.00026205	514670	152.78	514670	152.77	449.615	73.436	0.57395	75.791	75.624	76.198	2.3551					79	25	4	0.539556	0.000345953	0.00122378	0.0049248
AVLTIDEK	8	Unmodified	_AVLTIDEK_					0	0	0	0	A0A024R6I7;P01009	A0A024R6I7;P01009	P01009	SERPINA1	Alpha-1-antitrypsin;Short peptide from AAT	MULTI-MSMS	S11882_168_Ejaife_3_210422	1	3	673.918	2	444.755	887.496	74889.3	-1.1828	-0.00052605	515260	229.16	515260	229.16	673.919	73.215	1.1452	75.871	75.521	76.666	2.6564					166	37	6	0.993054	0.00139297	0.0055163	0.01645
AVLTIDEK	8	Unmodified	_AVLTIDEK_					0	0	0	0	A0A024R6I7;P01009	A0A024R6I7;P01009	P01009	SERPINA1	Alpha-1-antitrypsin;Short peptide from AAT	MULTI-MSMS	S11882_168_Ejaife_3_210422	1	3	449.614	3	296.839	887.496	91251.4	-0.44856	-0.00013315	514670	152.78	514670	152.78	449.615	73.339	0.7114	75.995	75.636	76.348	2.6564					71	25	4	0.913082	0.00357286	0.0131028	0.0043662
AVLTIDEK	8	Unmodified	_AVLTIDEK_					0	0	0	0	A0A024R6I7;P01009	A0A024R6I7;P01009	P01009	SERPINA1	Alpha-1-antitrypsin;Short peptide from AAT	MULTI-MSMS	S11882_168_Ejaife_3_210422	1	3	673.918	2	444.755	887.496	75104.1	-1.2003	-0.00053382	515260	229.16	515260	229.16	673.919	74.508	0.8289	77.165	76.899	77.728	2.6564					49	23	3	0.745098	0.000656954	0.0129521	0.023759
AVLTIDEK	8	Unmodified	_AVLTIDEK_					0	0	0	0	A0A024R6I7;P01009	A0A024R6I7;P01009	P01009	SERPINA1	Alpha-1-antitrypsin;Short peptide from AAT	MULTI-MATCH	S11881_167_Ejaife_2_210422	1	2		2	444.755	887.496	75954.8	-1.4335	-0.00063754	515260	229.16	515250	229.16	673.918	74.772	0.78131	77.127	76.891	77.672	2.3551	-0.01873	-0.00015273	NaN	98.392	42	22	2	NaN	NaN	NaN	NaN
AVLYNYR	7	Unmodified	_AVLYNYR_					0	0	0	0	P01024	P01024	P01024	C3	Complement C3;Complement C3 beta chain;C3-beta-c;Complement C3 alpha chain;C3a anaphylatoxin;Acylation stimulating protein;Complement C3b alpha chain;Complement C3c alpha chain fragment 1;Complement C3dg fragment;Complement C3g fragment;Complement C3d fragment;Complement C3f fragment;Complement C3c alpha chain fragment 2	MULTI-MSMS	S11880_166_Ejaife_1_210422	1	1	564.323	2	449.743	897.471	80132.5	-1.215	-0.00054642	254770	114.58	254770	114.58	564.324	59.238	0.90149	59.238	58.87	59.771	0					159	46	6	0.832792	0.0005932	0.00396747	0.013639
AVLYNYR	7	Unmodified	_AVLYNYR_					0	0	0	0	P01024	P01024	P01024	C3	Complement C3;Complement C3 beta chain;C3-beta-c;Complement C3 alpha chain;C3a anaphylatoxin;Acylation stimulating protein;Complement C3b alpha chain;Complement C3c alpha chain fragment 1;Complement C3dg fragment;Complement C3g fragment;Complement C3d fragment;Complement C3f fragment;Complement C3c alpha chain fragment 2	MULTI-MATCH	S11881_167_Ejaife_2_210422	1	2		2	449.743	897.471	81577.9	-1.8835	-0.00084707	254770	114.58	254770	114.58	564.324	57.328	0.89734	59.182	58.868	59.765	1.854	-0.042004	5.7092e-05	NaN	124.94	130	44	5	NaN	NaN	NaN	NaN
AVLYNYR	7	Unmodified	_AVLYNYR_					0	0	0	0	P01024	P01024	P01024	C3	Complement C3;Complement C3 beta chain;C3-beta-c;Complement C3 alpha chain;C3a anaphylatoxin;Acylation stimulating protein;Complement C3b alpha chain;Complement C3c alpha chain fragment 1;Complement C3dg fragment;Complement C3g fragment;Complement C3d fragment;Complement C3f fragment;Complement C3c alpha chain fragment 2	MULTI-MATCH	S11882_168_Ejaife_3_210422	1	3		2	449.743	897.471	80325.3	-1.088	-0.0004893	254770	114.58	254770	114.58	564.324	57.197	0.93973	59.252	58.904	59.844	2.0552	0.027813	-3.3344e-05	NaN	124.94	134	45	4	NaN	NaN	NaN	NaN
AVMDDFAAFVEK	12	Oxidation (M)	_AVM(ox)DDFAAFVEK_		AVM(1)DDFAAFVEK		AVM(87.36)DDFAAFVEK	0	0	1	0	CON__P02768-1;P02768;A0A0C4DGB6;B7WNR0;H0YA55;D6RHD5;A0A087WWT3;P02768-3;P02768-2;C9JKR2	CON__P02768-1	CON__P02768-1	ALB	Serum albumin	MULTI-MSMS	S11880_166_Ejaife_1_210422	1	1	606.657	3	453.548	1357.62	77173.1	-0.89273	-0.0004049	336840	152.78	336840	152.77	606.323	105.55	1.4945	105.55	104.67	106.17	0					80	34	5	0.781118	0.00363579	0.054321	0.00095701
AVMDDFAAFVEK	12	Oxidation (M)	_AVM(ox)DDFAAFVEK_		AVM(1)DDFAAFVEK		AVM(109.42)DDFAAFVEK	0	0	1	0	CON__P02768-1;P02768;A0A0C4DGB6;B7WNR0;H0YA55;D6RHD5;A0A087WWT3;P02768-3;P02768-2;C9JKR2	CON__P02768-1	CON__P02768-1	ALB	Serum albumin	MULTI-MSMS	S11880_166_Ejaife_1_210422	1	1	908.981	2	679.818	1357.62	64015.4	-1.0533	-0.00071603	337090	229.16	337090	229.16	908.982	107.38	1.0412	107.38	106.76	107.81	0					260	47	6	0.984827	0.00156095	0.0658425	3.9829e-05
AVMDDFAAFVEK	12	Oxidation (M)	_AVM(ox)DDFAAFVEK_		AVM(1)DDFAAFVEK		AVM(108.56)DDFAAFVEK	0	0	1	0	CON__P02768-1;P02768;A0A0C4DGB6;B7WNR0;H0YA55;D6RHD5;A0A087WWT3;P02768-3;P02768-2;C9JKR2	CON__P02768-1	CON__P02768-1	ALB	Serum albumin	MULTI-MSMS	S11880_166_Ejaife_1_210422	1	1	606.323	3	453.548	1357.62	76241.1	-0.83696	-0.0003796	336840	152.78	336840	152.77	606.324	107.37	1.027	107.37	106.74	107.77	7.6294e-06					263	47	6	0.991161	0.176394	1	1.1258e-05
AVMDDFAAFVEK	12	Oxidation (M)	_AVM(ox)DDFAAFVEK_		AVM(1)DDFAAFVEK		AVM(96.11)DDFAAFVEK	0	0	1	0	CON__P02768-1;P02768;A0A0C4DGB6;B7WNR0;H0YA55;D6RHD5;A0A087WWT3;P02768-3;P02768-2;C9JKR2	CON__P02768-1	CON__P02768-1	ALB	Serum albumin	MULTI-MSMS	S11880_166_Ejaife_1_210422	1	1	908.98	2	679.818	1357.62	64015.4	-0.96424	-0.00065551	337090	229.16	337090	229.16	908.981	108.2	2.0552	108.2	107.77	109.82	0					345	73	6	0	0	0	0.0012745
AVMDDFAAFVEK	12	Oxidation (M)	_AVM(ox)DDFAAFVEK_		AVM(1)DDFAAFVEK		AVM(108.56)DDFAAFVEK	0	0	1	0	CON__P02768-1;P02768;A0A0C4DGB6;B7WNR0;H0YA55;D6RHD5;A0A087WWT3;P02768-3;P02768-2;C9JKR2	CON__P02768-1	CON__P02768-1	ALB	Serum albumin	MULTI-MSMS	S11880_166_Ejaife_1_210422	1	1	606.324	3	453.548	1357.62	76974.3	-0.74741	-0.00033899	336840	152.78	336840	152.77	606.324	108.2	2.1652	108.2	107.73	109.9	7.6294e-06					425	76	7	0.997051	0.145038	1	1.1258e-05
AVMDDFAAFVEK	12	Oxidation (M)	_AVM(ox)DDFAAFVEK_		AVM(1)DDFAAFVEK		AVM(97.91)DDFAAFVEK	0	0	1	0	CON__P02768-1;P02768;A0A0C4DGB6;B7WNR0;H0YA55;D6RHD5;A0A087WWT3;P02768-3;P02768-2;C9JKR2	CON__P02768-1	CON__P02768-1	ALB	Serum albumin	MULTI-MSMS	S11880_166_Ejaife_1_210422	1	1	606.322	3	453.548	1357.62	77964.6	-0.78667	-0.00035679	336840	152.78	336840	152.77	606.323	110.1	3.4144	110.1	109.74	113.15	7.6294e-06					211	80	5	0.917499	0.003462	0.0366115	0.00018575
AVMDDFAAFVEK	12	Oxidation (M)	_AVM(ox)DDFAAFVEK_		AVM(1)DDFAAFVEK		AVM(116.54)DDFAAFVEK	0	0	1	0	CON__P02768-1;P02768;A0A0C4DGB6;B7WNR0;H0YA55;D6RHD5;A0A087WWT3;P02768-3;P02768-2;C9JKR2	CON__P02768-1	CON__P02768-1	ALB	Serum albumin	MULTI-MSMS	S11880_166_Ejaife_1_210422	1	1	606.323	3	453.548	1357.62	77631.9	-0.96953	-0.00043973	336850	152.78	336840	152.78	606.324	118.25	4.9316	118.25	115.11	120.04	0					531	143	9	0.995457	0.03078	0.192526	1.7892e-05
AVMDDFAAFVEK	12	Oxidation (M)	_AVM(ox)DDFAAFVEK_		AVM(1)DDFAAFVEK		AVM(121.9)DDFAAFVEK	0	0	1	0	CON__P02768-1;P02768;A0A0C4DGB6;B7WNR0;H0YA55;D6RHD5;A0A087WWT3;P02768-3;P02768-2;C9JKR2	CON__P02768-1	CON__P02768-1	ALB	Serum albumin	MULTI-MSMS	S11880_166_Ejaife_1_210422	1	1	909.482	2	679.818	1357.62	64082.1	-1.2089	-0.00082186	337090	229.16	337090	229.16	908.981	118.28	2.3652	118.28	116.82	119.19	0					222	73	4	0.943597	0.00422104	0.0697797	0.00015693
AVMDDFAAFVEK	12	Oxidation (M)	_AVM(ox)DDFAAFVEK_		AVM(1)DDFAAFVEK		AVM(97.46)DDFAAFVEK	0	0	1	0	CON__P02768-1;P02768;A0A0C4DGB6;B7WNR0;H0YA55;D6RHD5;A0A087WWT3;P02768-3;P02768-2;C9JKR2	CON__P02768-1	CON__P02768-1	ALB	Serum albumin	MULTI-MSMS	S11880_166_Ejaife_1_210422	1	1	908.98	2	679.818	1357.62	64369.4	-0.64674	-0.00043967	337090	229.16	337090	229.16	908.981	119.55	0.99344	119.55	119.05	120.04	0					56	19	3	0.918715	0.00232134	0.0402449	0.00081926
AVMDDFAAFVEK	12	Oxidation (M)	_AVM(ox)DDFAAFVEK_		AVM(1)DDFAAFVEK		AVM(78.66)DDFAAFVEK	0	0	1	0	CON__P02768-1;P02768;A0A0C4DGB6;B7WNR0;H0YA55;D6RHD5;A0A087WWT3;P02768-3;P02768-2;C9JKR2	CON__P02768-1	CON__P02768-1	ALB	Serum albumin	MULTI-MSMS	S11880_166_Ejaife_1_210422	1	1	908.983	2	679.818	1357.62	64369.5	-1.2049	-0.0008191	337100	229.16	337090	229.16	909.985	120.44	0.79364	120.44	120.04	120.84	0					43	15	3	0.743698	0.00128382	0.027501	0.0047564
AVMDDFAAFVEK	12	Oxidation (M)	_AVM(ox)DDFAAFVEK_		AVM(1)DDFAAFVEK		AVM(119.45)DDFAAFVEK	0	0	1	0	CON__P02768-1;P02768;A0A0C4DGB6;B7WNR0;H0YA55;D6RHD5;A0A087WWT3;P02768-3;P02768-2;C9JKR2	CON__P02768-1	CON__P02768-1	ALB	Serum albumin	MULTI-MSMS	S11880_166_Ejaife_1_210422	1	1	606.323	3	453.548	1357.62	77067.1	-1.3738	-0.0006231	336840	152.78	336840	152.77	606.323	121.22	0.5703	121.22	120.78	121.35	7.6294e-06					61	14	5	0.938962	0.00486838	0.0275563	2.8942e-05
AVMDDFAAFVEK	12	Oxidation (M)	_AVM(ox)DDFAAFVEK_		AVM(1)DDFAAFVEK		AVM(61.65)DDFAAFVEK	0	0	1	0	CON__P02768-1;P02768;A0A0C4DGB6;B7WNR0;H0YA55;D6RHD5;A0A087WWT3;P02768-3;P02768-2;C9JKR2	CON__P02768-1	CON__P02768-1	ALB	Serum albumin	MULTI-MSMS	S11880_166_Ejaife_1_210422	1	1	909.481	2	679.818	1357.62	64369.5	-1.5591	-0.0010599	337090	229.16	337090	229.16	908.982	121.15	1.326	121.15	120.78	122.11	0					53	30	3	0.997994	0.000715946	0.0137309	0.011503
AVMDDFAAFVEK	12	Oxidation (M)	_AVM(ox)DDFAAFVEK_		AVM(1)DDFAAFVEK		AVM(107.85)DDFAAFVEK	0	0	1	0	CON__P02768-1;P02768;A0A0C4DGB6;B7WNR0;H0YA55;D6RHD5;A0A087WWT3;P02768-3;P02768-2;C9JKR2	CON__P02768-1	CON__P02768-1	ALB	Serum albumin	MULTI-MSMS	S11880_166_Ejaife_1_210422	1	1	606.658	3	453.548	1357.62	77631.8	-1.1377	-0.000516	336840	152.78	336840	152.77	606.323	121.63	1.5017	121.63	121.26	122.76	0					100	31	5	0.980224	0.0114083	0.0526251	1.2686e-05
AVMDDFAAFVEK	12	Oxidation (M)	_AVM(ox)DDFAAFVEK_		AVM(1)DDFAAFVEK		AVM(37.43)DDFAAFVEK	0	0	1	0	CON__P02768-1;P02768;A0A0C4DGB6;B7WNR0;H0YA55;D6RHD5;A0A087WWT3;P02768-3;P02768-2;C9JKR2	CON__P02768-1	CON__P02768-1	ALB	Serum albumin	MULTI-MSMS	S11880_166_Ejaife_1_210422	1	1	606.323	3	453.548	1357.62	77926.4	-0.55427	-0.00025139	336840	152.78	336840	152.78	606.323	123.3	0.87004	123.3	122.66	123.53	0					28	16	2	0.725274	0.000200814	0.00518458	0.027598
AVMDDFAAFVEK	12	Oxidation (M)	_AVM(ox)DDFAAFVEK_		AVM(1)DDFAAFVEK		AVM(91.96)DDFAAFVEK	0	0	1	0	CON__P02768-1;P02768;A0A0C4DGB6;B7WNR0;H0YA55;D6RHD5;A0A087WWT3;P02768-3;P02768-2;C9JKR2	CON__P02768-1	CON__P02768-1	ALB	Serum albumin	MULTI-MSMS	S11881_167_Ejaife_2_210422	1	2	606.322	3	453.548	1357.62	77530	-1.0383	-0.00047093	336840	152.77	336840	152.77	606.323	102.44	0.86585	105.5	105.11	105.97	3.0568					59	18	4	0.969413	0.00554841	0.0584365	0.00067051
AVMDDFAAFVEK	12	Oxidation (M)	_AVM(ox)DDFAAFVEK_		AVM(1)DDFAAFVEK		AVM(59.43)DDFAAFVEK	0	0	1	0	CON__P02768-1;P02768;A0A0C4DGB6;B7WNR0;H0YA55;D6RHD5;A0A087WWT3;P02768-3;P02768-2;C9JKR2	CON__P02768-1	CON__P02768-1	ALB	Serum albumin	MULTI-MSMS	S11881_167_Ejaife_2_210422	1	2	908.981	2	679.818	1357.62	63744.2	-2.0198	-0.0013731	337090	229.16	337090	229.16	908.981	104.22	1.1112	107.28	106.57	107.68	3.0568					227	44	6	0.982299	0.000559561	0.0213324	0.014516
AVMDDFAAFVEK	12	Oxidation (M)	_AVM(ox)DDFAAFVEK_		AVM(1)DDFAAFVEK		AVM(105.36)DDFAAFVEK	0	0	1	0	CON__P02768-1;P02768;A0A0C4DGB6;B7WNR0;H0YA55;D6RHD5;A0A087WWT3;P02768-3;P02768-2;C9JKR2	CON__P02768-1	CON__P02768-1	ALB	Serum albumin	MULTI-MSMS	S11881_167_Ejaife_2_210422	1	2	606.323	3	453.548	1357.62	77019.8	-1.6268	-0.00073783	336840	152.78	336840	152.77	606.324	104.22	1.1689	107.28	106.51	107.68	3.0568					236	46	6	0.994209	0.147386	1	1.7642e-05
AVMDDFAAFVEK	12	Oxidation (M)	_AVM(ox)DDFAAFVEK_		AVM(1)DDFAAFVEK		AVM(131.82)DDFAAFVEK	0	0	1	0	CON__P02768-1;P02768;A0A0C4DGB6;B7WNR0;H0YA55;D6RHD5;A0A087WWT3;P02768-3;P02768-2;C9JKR2	CON__P02768-1	CON__P02768-1	ALB	Serum albumin	MULTI-MSMS	S11881_167_Ejaife_2_210422	1	2	908.981	2	679.818	1357.62	64296.4	-2.2853	-0.0015536	337090	229.16	337090	229.16	908.982	105.04	2.0916	108.19	107.78	109.87	3.1571					283	64	7	0.933517	0.00618322	0.1727	0.00013863
AVMDDFAAFVEK	12	Oxidation (M)	_AVM(ox)DDFAAFVEK_		AVM(1)DDFAAFVEK		AVM(105.17)DDFAAFVEK	0	0	1	0	CON__P02768-1;P02768;A0A0C4DGB6;B7WNR0;H0YA55;D6RHD5;A0A087WWT3;P02768-3;P02768-2;C9JKR2	CON__P02768-1	CON__P02768-1	ALB	Serum albumin	MULTI-MSMS	S11881_167_Ejaife_2_210422	1	2	606.323	3	453.548	1357.62	77524.6	-1.8927	-0.00085843	336850	152.78	336840	152.77	606.324	105.05	2.048	108.21	107.78	109.83	3.1571					375	63	8	0.989861	0.176002	1	1.8017e-05
AVMDDFAAFVEK	12	Oxidation (M)	_AVM(ox)DDFAAFVEK_		AVM(1)DDFAAFVEK		AVM(97.91)DDFAAFVEK	0	0	1	0	CON__P02768-1;P02768;A0A0C4DGB6;B7WNR0;H0YA55;D6RHD5;A0A087WWT3;P02768-3;P02768-2;C9JKR2	CON__P02768-1	CON__P02768-1	ALB	Serum albumin	MULTI-MSMS	S11881_167_Ejaife_2_210422	1	2	606.322	3	453.548	1357.62	78452.1	-1.2029	-0.00054556	336840	152.78	336840	152.77	606.323	107.07	2.8862	110.22	109.72	112.61	3.1571					163	72	4	0.886989	0.00340253	0.0292786	0.00018575
AVMDDFAAFVEK	12	Oxidation (M)	_AVM(ox)DDFAAFVEK_		AVM(1)DDFAAFVEK		AVM(109.24)DDFAAFVEK	0	0	1	0	CON__P02768-1;P02768;A0A0C4DGB6;B7WNR0;H0YA55;D6RHD5;A0A087WWT3;P02768-3;P02768-2;C9JKR2	CON__P02768-1	CON__P02768-1	ALB	Serum albumin	MULTI-MSMS	S11881_167_Ejaife_2_210422	1	2	606.657	3	453.548	1357.62	77218.5	-1.5904	-0.00072132	336850	152.78	336840	152.78	606.324	115.56	3.8707	118.62	116.3	120.17	3.0568					392	133	4	0.972279	0.0184531	0.126616	9.9186e-06
AVMDDFAAFVEK	12	Oxidation (M)	_AVM(ox)DDFAAFVEK_		AVM(1)DDFAAFVEK		AVM(112.13)DDFAAFVEK	0	0	1	0	CON__P02768-1;P02768;A0A0C4DGB6;B7WNR0;H0YA55;D6RHD5;A0A087WWT3;P02768-3;P02768-2;C9JKR2	CON__P02768-1	CON__P02768-1	ALB	Serum albumin	MULTI-MSMS	S11881_167_Ejaife_2_210422	1	2	908.98	2	679.818	1357.62	64160.3	-1.9779	-0.0013446	337090	229.16	337090	229.16	908.982	115.54	3.2773	118.59	116.71	119.98	3.0568					325	107	5	0.91072	0.00166215	0.00830705	1.7321e-05
AVMDDFAAFVEK	12	Oxidation (M)	_AVM(ox)DDFAAFVEK_		AVM(1)DDFAAFVEK		AVM(111.63)DDFAAFVEK	0	0	1	0	CON__P02768-1;P02768;A0A0C4DGB6;B7WNR0;H0YA55;D6RHD5;A0A087WWT3;P02768-3;P02768-2;C9JKR2	CON__P02768-1	CON__P02768-1	ALB	Serum albumin	MULTI-MSMS	S11881_167_Ejaife_2_210422	1	2	606.323	3	453.548	1357.62	76085.7	-1.2266	-0.00055632	336840	152.78	336840	152.77	606.323	117.67	2.0973	120.73	119.92	122.02	3.0568					214	48	6	0.995466	0.0322376	1	5.1497e-06
AVMDDFAAFVEK	12	Oxidation (M)	_AVM(ox)DDFAAFVEK_		AVM(1)DDFAAFVEK		AVM(123.79)DDFAAFVEK	0	0	1	0	CON__P02768-1;P02768;A0A0C4DGB6;B7WNR0;H0YA55;D6RHD5;A0A087WWT3;P02768-3;P02768-2;C9JKR2	CON__P02768-1	CON__P02768-1	ALB	Serum albumin	MULTI-MSMS	S11881_167_Ejaife_2_210422	1	2	908.98	2	679.818	1357.62	64160.3	-1.6225	-0.001103	337090	229.16	337090	229.16	908.982	117.66	1.5044	120.71	119.96	121.46	3.0568					158	37	5	0.858872	0.00420099	0.274633	0.00018391
AVMDDFAAFVEK	12	Oxidation (M)	_AVM(ox)DDFAAFVEK_		AVM(1)DDFAAFVEK		AVM(102.52)DDFAAFVEK	0	0	1	0	CON__P02768-1;P02768;A0A0C4DGB6;B7WNR0;H0YA55;D6RHD5;A0A087WWT3;P02768-3;P02768-2;C9JKR2	CON__P02768-1	CON__P02768-1	ALB	Serum albumin	MULTI-MSMS	S11881_167_Ejaife_2_210422	1	2	908.981	2	679.818	1357.62	64981.6	-1.8216	-0.0012384	337090	229.16	337090	229.16	909.483	118.84	0.85724	121.9	121.42	122.28	3.0568					49	17	3	0.769054	0.00198268	0.0330524	0.00031938
AVMDDFAAFVEK	12	Oxidation (M)	_AVM(ox)DDFAAFVEK_		AVM(1)DDFAAFVEK		AVM(122.7)DDFAAFVEK	0	0	1	0	CON__P02768-1;P02768;A0A0C4DGB6;B7WNR0;H0YA55;D6RHD5;A0A087WWT3;P02768-3;P02768-2;C9JKR2	CON__P02768-1	CON__P02768-1	ALB	Serum albumin	MULTI-MSMS	S11881_167_Ejaife_2_210422	1	2	606.323	3	453.548	1357.62	76147.5	-1.4368	-0.00065164	336840	152.78	336840	152.77	606.323	118.87	1.0029	121.93	121.42	122.42	3.0568					81	18	5	0.970663	0.00153359	0.00394628	4.0381e-05
AVMDDFAAFVEK	12	Oxidation (M)	_AVM(ox)DDFAAFVEK_		AVM(1)DDFAAFVEK		AVM(87.3)DDFAAFVEK	0	0	1	0	CON__P02768-1;P02768;A0A0C4DGB6;B7WNR0;H0YA55;D6RHD5;A0A087WWT3;P02768-3;P02768-2;C9JKR2	CON__P02768-1	CON__P02768-1	ALB	Serum albumin	MULTI-MSMS	S11881_167_Ejaife_2_210422	1	2	908.981	2	679.818	1357.62	65241.5	-2.2049	-0.0014989	337100	229.16	337090	229.16	908.982	119.55	0.78398	122.61	122.28	123.06	3.0568					67	24	4	0.925475	0.000280426	0.00142334	0.0039994
AVMDDFAAFVEK	12	Oxidation (M)	_AVM(ox)DDFAAFVEK_		AVM(1)DDFAAFVEK		AVM(97.91)DDFAAFVEK	0	0	1	0	CON__P02768-1;P02768;A0A0C4DGB6;B7WNR0;H0YA55;D6RHD5;A0A087WWT3;P02768-3;P02768-2;C9JKR2	CON__P02768-1	CON__P02768-1	ALB	Serum albumin	MULTI-MSMS	S11881_167_Ejaife_2_210422	1	2	606.657	3	453.548	1357.62	78319.9	-1.6442	-0.00074571	336840	152.78	336840	152.77	606.323	120.21	1.8124	123.26	122.96	124.77	3.0568					111	38	5	0.989255	0.00521	0.0358128	0.00018575
AVMDDFAAFVEK	12	Oxidation (M)	_AVM(ox)DDFAAFVEK_		AVM(1)DDFAAFVEK		AVM(64.55)DDFAAFVEK	0	0	1	0	CON__P02768-1;P02768;A0A0C4DGB6;B7WNR0;H0YA55;D6RHD5;A0A087WWT3;P02768-3;P02768-2;C9JKR2	CON__P02768-1	CON__P02768-1	ALB	Serum albumin	MULTI-MSMS	S11881_167_Ejaife_2_210422	1	2	606.658	3	453.548	1357.62	79393.9	-1.4087	-0.00063889	336840	152.78	336840	152.77	606.323	124.5	0.85387	127.55	126.83	127.68	3.0568					24	16	4	0.936068	0.00234014	0.0468574	0.0018169
AVMDDFAAFVEK	12	Oxidation (M)	_AVM(ox)DDFAAFVEK_		AVM(1)DDFAAFVEK		AVM(74.76)DDFAAFVEK	0	0	1	0	CON__P02768-1;P02768;A0A0C4DGB6;B7WNR0;H0YA55;D6RHD5;A0A087WWT3;P02768-3;P02768-2;C9JKR2	CON__P02768-1	CON__P02768-1	ALB	Serum albumin	MULTI-MSMS	S11882_168_Ejaife_3_210422	1	3	606.322	3	453.548	1357.62	76675.2	-0.48819	-0.00022142	336840	152.77	336840	152.77	606.323	102.07	1.1586	105.53	104.78	105.94	3.458					58	27	4	0.940831	0.0025303	0.0289483	0.0011262
AVMDDFAAFVEK	12	Oxidation (M)	_AVM(ox)DDFAAFVEK_		AVM(1)DDFAAFVEK		AVM(68.89)DDFAAFVEK	0	0	1	0	CON__P02768-1;P02768;A0A0C4DGB6;B7WNR0;H0YA55;D6RHD5;A0A087WWT3;P02768-3;P02768-2;C9JKR2	CON__P02768-1	CON__P02768-1	ALB	Serum albumin	MULTI-MSMS	S11882_168_Ejaife_3_210422	1	3	908.981	2	679.818	1357.62	64517.5	-0.74553	-0.00050682	337090	229.16	337090	229.16	908.981	103.81	0.95334	107.27	106.72	107.67	3.458					147	31	5	0.972143	0.000691617	0.0202871	0.0047067
AVMDDFAAFVEK	12	Oxidation (M)	_AVM(ox)DDFAAFVEK_		AVM(1)DDFAAFVEK		AVM(105.17)DDFAAFVEK	0	0	1	0	CON__P02768-1;P02768;A0A0C4DGB6;B7WNR0;H0YA55;D6RHD5;A0A087WWT3;P02768-3;P02768-2;C9JKR2	CON__P02768-1	CON__P02768-1	ALB	Serum albumin	MULTI-MSMS	S11882_168_Ejaife_3_210422	1	3	606.324	3	453.548	1357.62	78196.9	-0.97572	-0.00044254	336840	152.78	336840	152.77	606.324	103.8	1.1056	107.26	106.56	107.67	3.458					156	35	5	0.995235	0.174551	1	1.8017e-05
AVMDDFAAFVEK	12	Oxidation (M)	_AVM(ox)DDFAAFVEK_		AVM(1)DDFAAFVEK		AVM(83.4)DDFAAFVEK	0	0	1	0	CON__P02768-1;P02768;A0A0C4DGB6;B7WNR0;H0YA55;D6RHD5;A0A087WWT3;P02768-3;P02768-2;C9JKR2	CON__P02768-1	CON__P02768-1	ALB	Serum albumin	MULTI-MSMS	S11882_168_Ejaife_3_210422	1	3	908.981	2	679.818	1357.62	64008.8	-0.97214	-0.00066088	337090	229.16	337090	229.16	908.981	104.66	2.1093	108.12	107.67	109.78	3.458					251	60	6	0.747252	0.0059051	0.248558	0.0045948
AVMDDFAAFVEK	12	Oxidation (M)	_AVM(ox)DDFAAFVEK_		AVM(1)DDFAAFVEK		AVM(114.71)DDFAAFVEK	0	0	1	0	CON__P02768-1;P02768;A0A0C4DGB6;B7WNR0;H0YA55;D6RHD5;A0A087WWT3;P02768-3;P02768-2;C9JKR2	CON__P02768-1	CON__P02768-1	ALB	Serum albumin	MULTI-MSMS	S11882_168_Ejaife_3_210422	1	3	606.323	3	453.548	1357.62	77555.7	-1.2009	-0.00054469	336850	152.78	336840	152.77	606.324	104.64	2.0821	108.1	107.62	109.7	3.458					320	59	7	0.996656	0.191691	1	1.0948e-05
AVMDDFAAFVEK	12	Oxidation (M)	_AVM(ox)DDFAAFVEK_		AVM(1)DDFAAFVEK		AVM(109.39)DDFAAFVEK	0	0	1	0	CON__P02768-1;P02768;A0A0C4DGB6;B7WNR0;H0YA55;D6RHD5;A0A087WWT3;P02768-3;P02768-2;C9JKR2	CON__P02768-1	CON__P02768-1	ALB	Serum albumin	MULTI-MSMS	S11882_168_Ejaife_3_210422	1	3	606.323	3	453.548	1357.62	76320.9	-1.0697	-0.00048516	336850	152.78	336840	152.78	606.324	115.03	4.0126	118.49	116.37	120.38	3.458					570	136	6	0.987323	0.0173297	0.0762648	9.6142e-06
AVMDDFAAFVEK	12	Oxidation (M)	_AVM(ox)DDFAAFVEK_		AVM(1)DDFAAFVEK		AVM(133.81)DDFAAFVEK	0	0	1	0	CON__P02768-1;P02768;A0A0C4DGB6;B7WNR0;H0YA55;D6RHD5;A0A087WWT3;P02768-3;P02768-2;C9JKR2	CON__P02768-1	CON__P02768-1	ALB	Serum albumin	MULTI-MSMS	S11882_168_Ejaife_3_210422	1	3	908.98	2	679.818	1357.62	63913.4	-0.85288	-0.0005798	337090	229.16	337090	229.16	908.981	115.04	3.6258	118.49	116.54	120.16	3.458					367	121	5	0.993529	0.00144732	0.00497022	8.4311e-05
AVMDDFAAFVEK	12	Oxidation (M)	_AVM(ox)DDFAAFVEK_		AVM(1)DDFAAFVEK		AVM(119.45)DDFAAFVEK	0	0	1	0	CON__P02768-1;P02768;A0A0C4DGB6;B7WNR0;H0YA55;D6RHD5;A0A087WWT3;P02768-3;P02768-2;C9JKR2	CON__P02768-1	CON__P02768-1	ALB	Serum albumin	MULTI-MSMS	S11882_168_Ejaife_3_210422	1	3	606.323	3	453.548	1357.62	76320.8	-0.89453	-0.00040571	336840	152.78	336840	152.77	606.324	117.42	1.7381	120.88	119.84	121.57	3.458					229	48	6	0.991504	0.0290804	0.628537	2.8942e-05
AVMDDFAAFVEK	12	Oxidation (M)	_AVM(ox)DDFAAFVEK_		AVM(1)DDFAAFVEK		AVM(89.17)DDFAAFVEK	0	0	1	0	CON__P02768-1;P02768;A0A0C4DGB6;B7WNR0;H0YA55;D6RHD5;A0A087WWT3;P02768-3;P02768-2;C9JKR2	CON__P02768-1	CON__P02768-1	ALB	Serum albumin	MULTI-MSMS	S11882_168_Ejaife_3_210422	1	3	908.981	2	679.818	1357.62	64189.8	-0.67234	-0.00045707	337090	229.16	337090	229.16	908.981	117.45	1.5139	120.91	120.02	121.53	3.458					193	42	6	0.792529	0.00454057	0.160196	0.0037136
AVMDDFAAFVEK	12	Oxidation (M)	_AVM(ox)DDFAAFVEK_		AVM(1)DDFAAFVEK		AVM(108.56)DDFAAFVEK	0	0	1	0	CON__P02768-1;P02768;A0A0C4DGB6;B7WNR0;H0YA55;D6RHD5;A0A087WWT3;P02768-3;P02768-2;C9JKR2	CON__P02768-1	CON__P02768-1	ALB	Serum albumin	MULTI-MSMS	S11882_168_Ejaife_3_210422	1	3	606.323	3	453.548	1357.62	76320.8	-0.69937	-0.0003172	336840	152.78	336840	152.77	606.323	118.55	1.1223	121.91	121.4	122.52	3.3578					107	23	6	0.997341	0.0170851	0.17094	1.1258e-05
AVMDDFAAFVEK	12	Oxidation (M)	_AVM(ox)DDFAAFVEK_		AVM(1)DDFAAFVEK		AVM(82.42)DDFAAFVEK	0	0	1	0	CON__P02768-1;P02768;A0A0C4DGB6;B7WNR0;H0YA55;D6RHD5;A0A087WWT3;P02768-3;P02768-2;C9JKR2	CON__P02768-1	CON__P02768-1	ALB	Serum albumin	MULTI-MSMS	S11882_168_Ejaife_3_210422	1	3	908.982	2	679.818	1357.62	64726.8	-0.47141	-0.00032047	337090	229.16	337090	229.16	908.981	118.51	1.0466	121.87	121.4	122.44	3.3578					64	23	3	0.73465	0.000816946	0.00573729	0.0047443
AVMDDFAAFVEK	12	Oxidation (M)	_AVM(ox)DDFAAFVEK_		AVM(1)DDFAAFVEK		AVM(83.31)DDFAAFVEK	0	0	1	0	CON__P02768-1;P02768;A0A0C4DGB6;B7WNR0;H0YA55;D6RHD5;A0A087WWT3;P02768-3;P02768-2;C9JKR2	CON__P02768-1	CON__P02768-1	ALB	Serum albumin	MULTI-MSMS	S11882_168_Ejaife_3_210422	1	3	606.323	3	453.548	1357.62	77055.9	-0.90953	-0.00041252	336840	152.78	336840	152.77	606.323	119.24	0.88926	122.59	122.3	123.18	3.3578					95	26	5	0.954551	0.00985082	0.0824466	0.0011052
AVMDDFAAFVEK	12	Oxidation (M)	_AVM(ox)DDFAAFVEK_		AVM(1)DDFAAFVEK		AVM(78.66)DDFAAFVEK	0	0	1	0	CON__P02768-1;P02768;A0A0C4DGB6;B7WNR0;H0YA55;D6RHD5;A0A087WWT3;P02768-3;P02768-2;C9JKR2	CON__P02768-1	CON__P02768-1	ALB	Serum albumin	MULTI-MSMS	S11882_168_Ejaife_3_210422	1	3	908.981	2	679.818	1357.62	65070.1	-0.99561	-0.00067683	337090	229.16	337090	229.16	908.982	119.91	0.8329	123.27	122.98	123.81	3.3578					64	19	4	0.880454	0.000661151	0.00681573	0.0047564
AVMDDFAAFVEK	12	Oxidation (M)	_AVM(ox)DDFAAFVEK_		AVM(1)DDFAAFVEK		AVM(96.64)DDFAAFVEK	0	0	1	0	CON__P02768-1;P02768;A0A0C4DGB6;B7WNR0;H0YA55;D6RHD5;A0A087WWT3;P02768-3;P02768-2;C9JKR2	CON__P02768-1	CON__P02768-1	ALB	Serum albumin	MULTI-MSMS	S11882_168_Ejaife_3_210422	1	3	606.323	3	453.548	1357.62	77549.3	-1.1811	-0.0005357	336840	152.78	336840	152.77	606.323	119.92	2.2404	123.28	122.98	125.22	3.3578					119	49	5	0.930132	0.00610956	0.0695313	0.00025943
AVMDDFAAFVEK	12	Oxidation (M)	_AVM(ox)DDFAAFVEK_					0	0	1	0	CON__P02768-1;P02768;A0A0C4DGB6;B7WNR0;H0YA55;D6RHD5;A0A087WWT3;P02768-3;P02768-2;C9JKR2	CON__P02768-1	CON__P02768-1	ALB	Serum albumin	MULTI-MATCH	S11881_167_Ejaife_2_210422	1	2		2	679.818	1357.62	65241.5	-2.0539	-0.0013963	337100	229.16	337090	229.16	908.982	120.2	0.95583	123.26	122.96	123.91	3.0568	-0.0053329	0.00057137	NaN	78.655	52	21	4	NaN	NaN	NaN	NaN
AVMDDFAAFVEK	12	Oxidation (M)	_AVM(ox)DDFAAFVEK_					0	0	1	0	CON__P02768-1;P02768;A0A0C4DGB6;B7WNR0;H0YA55;D6RHD5;A0A087WWT3;P02768-3;P02768-2;C9JKR2	CON__P02768-1	CON__P02768-1	ALB	Serum albumin	MULTI-MATCH	S11882_168_Ejaife_3_210422	1	3		2	679.818	1357.62	65070.1	-0.6987	-0.00047499	337090	229.16	337090	229.16	908.981	119.25	0.67303	122.61	122.36	123.03	3.3578	0.0016518	-0.00069276	NaN	87.298	61	21	4	NaN	NaN	NaN	NaN
AVMDDFAAFVEK	12	Oxidation (M)	_AVM(ox)DDFAAFVEK_					0	0	1	0	CON__P02768-1;P02768;A0A0C4DGB6;B7WNR0;H0YA55;D6RHD5;A0A087WWT3;P02768-3;P02768-2;C9JKR2	CON__P02768-1	CON__P02768-1	ALB	Serum albumin	MULTI-MATCH	S11882_168_Ejaife_3_210422	1	3		3	453.548	1357.62	78196.9	-0.3416	-0.00015493	336840	152.78	336840	152.77	606.658	106.58	2.8958	110.14	109.8	112.7	3.5582	-0.012555	-0.00029461	NaN	97.911	207	74	5	NaN	NaN	NaN	NaN
AVMDDFAAFVEK	12	Oxidation (M)	_AVM(ox)DDFAAFVEK_					0	0	1	0	CON__P02768-1;P02768;A0A0C4DGB6;B7WNR0;H0YA55;D6RHD5;A0A087WWT3;P02768-3;P02768-2;C9JKR2	CON__P02768-1	CON__P02768-1	ALB	Serum albumin	MULTI-MATCH	S11882_168_Ejaife_3_210422	1	3		3	453.548	1357.62	80373.3	-0.79217	-0.00035929	336850	152.78	336840	152.78	606.323	123.98	1.0943	127.24	126.7	127.8	3.2576	-0.15619	6.9749e-05	NaN	64.55	26	21	2	NaN	NaN	NaN	NaN
AVMDDFAAFVEK	12	Unmodified	_AVMDDFAAFVEK_					0	0	0	0	CON__P02768-1;P02768;A0A0C4DGB6;B7WNR0;H0YA55;D6RHD5;A0A087WWT3;P02768-3;P02768-2;C9JKR2	CON__P02768-1	CON__P02768-1	ALB	Serum albumin	MULTI-MSMS	S11880_166_Ejaife_1_210422	1	1	600.991	3	448.216	1341.63	78300.5	-0.80399	-0.00036036	340850	152.78	340850	152.77	600.992	122.06	1.9529	122.06	121.32	123.27	0					153	39	7	0.992679	0.0982022	1	6.2154e-05
AVMDDFAAFVEK	12	Unmodified	_AVMDDFAAFVEK_					0	0	0	0	CON__P02768-1;P02768;A0A0C4DGB6;B7WNR0;H0YA55;D6RHD5;A0A087WWT3;P02768-3;P02768-2;C9JKR2	CON__P02768-1	CON__P02768-1	ALB	Serum albumin	MULTI-MSMS	S11880_166_Ejaife_1_210422	1	1	900.983	2	671.821	1341.63	63437	-1.3495	-0.00090663	341110	229.16	341110	229.16	900.984	122.06	1.4382	122.06	121.58	123.02	0					94	28	6	0.969742	0.0181831	0.372328	9.9164e-88
AVMDDFAAFVEK	12	Unmodified	_AVMDDFAAFVEK_					0	0	0	0	CON__P02768-1;P02768;A0A0C4DGB6;B7WNR0;H0YA55;D6RHD5;A0A087WWT3;P02768-3;P02768-2;C9JKR2	CON__P02768-1	CON__P02768-1	ALB	Serum albumin	MULTI-MSMS	S11881_167_Ejaife_2_210422	1	2	600.991	3	448.216	1341.63	77253.5	-0.88816	-0.00039809	340850	152.77	340850	152.77	600.992	120.67	1.7764	123.73	123.25	125.03	3.0568					158	37	7	0.99256	0.079785	1	5.5375e-05
AVMDDFAAFVEK	12	Unmodified	_AVMDDFAAFVEK_					0	0	0	0	CON__P02768-1;P02768;A0A0C4DGB6;B7WNR0;H0YA55;D6RHD5;A0A087WWT3;P02768-3;P02768-2;C9JKR2	CON__P02768-1	CON__P02768-1	ALB	Serum albumin	MULTI-MSMS	S11881_167_Ejaife_2_210422	1	2	900.983	2	671.821	1341.63	64793.3	-2.1617	-0.0014523	341110	229.16	341110	229.16	900.984	120.67	1.2878	123.73	123.33	124.62	3.0568					106	27	7	0.996158	0.0152296	0.383805	7.1819e-24
AVMDDFAAFVEK	12	Unmodified	_AVMDDFAAFVEK_					0	0	0	0	CON__P02768-1;P02768;A0A0C4DGB6;B7WNR0;H0YA55;D6RHD5;A0A087WWT3;P02768-3;P02768-2;C9JKR2	CON__P02768-1	CON__P02768-1	ALB	Serum albumin	MULTI-MSMS	S11882_168_Ejaife_3_210422	1	3	901.485	2	671.821	1341.63	63916.4	-0.79292	-0.0005327	341110	229.16	341110	229.16	900.984	120.45	1.4504	123.8	123.36	124.81	3.3578					114	32	6	0.99691	0.0407672	0.269703	1.1374e-16
AVMDDFAAFVEK	12	Unmodified	_AVMDDFAAFVEK_					0	0	0	0	CON__P02768-1;P02768;A0A0C4DGB6;B7WNR0;H0YA55;D6RHD5;A0A087WWT3;P02768-3;P02768-2;C9JKR2	CON__P02768-1	CON__P02768-1	ALB	Serum albumin	MULTI-MSMS	S11882_168_Ejaife_3_210422	1	3	601.326	3	448.216	1341.63	77022.6	-0.76698	-0.00034377	340850	152.78	340850	152.77	600.992	120.44	1.8401	123.8	123.23	125.07	3.3578					177	41	8	0.991503	0.123654	1	3.8316e-05
AVMDDFAAFVEK	12	Unmodified	_AVMDDFAAFVEK_					0	0	0	0	CON__P02768-1;P02768;A0A0C4DGB6;B7WNR0;H0YA55;D6RHD5;A0A087WWT3;P02768-3;P02768-2;C9JKR2	CON__P02768-1	CON__P02768-1	ALB	Serum albumin	MULTI-MATCH	S11880_166_Ejaife_1_210422	1	1		3	448.216	1341.63	78750	-0.67404	-0.00030211	340850	152.77	340850	152.77	601.325	123.54	0.61279	123.54	123.12	123.73	0	-0.15121	-0.0011484	NaN	131.43	24	11	3	NaN	NaN	NaN	NaN
AVMDDFAAFVEK	12	Unmodified	_AVMDDFAAFVEK_					0	0	0	0	CON__P02768-1;P02768;A0A0C4DGB6;B7WNR0;H0YA55;D6RHD5;A0A087WWT3;P02768-3;P02768-2;C9JKR2	CON__P02768-1	CON__P02768-1	ALB	Serum albumin	MULTI-MATCH	S11881_167_Ejaife_2_210422	1	2		3	448.216	1341.63	82261.2	-1.1619	-0.00052079	340850	152.77	340850	152.77	600.991	119.65	0.47776	122.71	122.63	123.11	3.0568	0.32467	-0.00037207	NaN	127.87	18	12	2	NaN	NaN	NaN	NaN
AVMDDFAAFVEK	12	Unmodified	_AVMDDFAAFVEK_					0	0	0	0	CON__P02768-1;P02768;A0A0C4DGB6;B7WNR0;H0YA55;D6RHD5;A0A087WWT3;P02768-3;P02768-2;C9JKR2	CON__P02768-1	CON__P02768-1	ALB	Serum albumin	MULTI-MATCH	S11882_168_Ejaife_3_210422	1	3		2	671.821	1341.63	70351.4	-0.84157	-0.00056538	341110	229.16	341110	229.16	901.486	119.38	0.25266	122.74	122.68	122.93	3.3578	0.33994	-4.3894e-05	NaN	247.22	10	6	2	NaN	NaN	NaN	NaN
AVRPGYPK	8	Unmodified	_AVRPGYPK_					0	0	0	1	P04004;CON__Q3ZBS7	P04004	P04004	VTN	Vitronectin;Vitronectin V65 subunit;Vitronectin V10 subunit;Somatomedin-B	MULTI-MSMS	S11881_167_Ejaife_2_210422	1	2	449.283	3	296.508	886.502	90744.9	-1.1311	-0.00033538	515250	152.78	515250	152.78	449.283	36.55	0.64065	37.703	37.488	38.128	1.1523					161	54	4	0.985847	0.00075202	0.000998456	0.017393
AVRPGYPK	8	Unmodified	_AVRPGYPK_					0	0	0	1	P04004;CON__Q3ZBS7	P04004	P04004	VTN	Vitronectin;Vitronectin V65 subunit;Vitronectin V10 subunit;Somatomedin-B	MULTI-MATCH	S11880_166_Ejaife_1_210422	1	1		3	296.508	886.502	90344.1	-0.67727	-0.00020082	515250	152.78	515250	152.77	449.283	37.737	0.85569	37.737	37.499	38.355	0	0.046753	-0.0004726	NaN	69.998	238	69	5	NaN	NaN	NaN	NaN
AVRPGYPK	8	Unmodified	_AVRPGYPK_					0	0	0	1	P04004;CON__Q3ZBS7	P04004	P04004	VTN	Vitronectin;Vitronectin V65 subunit;Vitronectin V10 subunit;Somatomedin-B	MULTI-MATCH	S11882_168_Ejaife_3_210422	1	3		3	296.508	886.502	90992.9	-1.1131	-0.00033003	515250	152.78	515250	152.78	449.284	36.378	0.91386	37.632	37.351	38.265	1.2536	-0.058975	0.00043242	NaN	69.998	242	77	4	NaN	NaN	NaN	NaN
AVSMPSFSILGSDVR	15	Oxidation (M)	_AVSM(ox)PSFSILGSDVR_		AVSM(1)PSFSILGSDVR		AVSM(60.94)PSFSILGSDVR	0	0	1	0	P04114	P04114	P04114	APOB	Apolipoprotein B-100;Apolipoprotein B-48	MULTI-MSMS	S11880_166_Ejaife_1_210422	1	1	604.324	3	527.936	1580.79	82236.4	-0.72625	-0.00038341	144690	76.388	144690	76.387	604.324	97.433	0.56253	97.433	97.143	97.705	0					75	27	4	0.652339	0.000837838	0.00787952	0.00070241
AVSMPSFSILGSDVR	15	Oxidation (M)	_AVSM(ox)PSFSILGSDVR_					0	0	1	0	P04114	P04114	P04114	APOB	Apolipoprotein B-100;Apolipoprotein B-48	MULTI-MATCH	S11881_167_Ejaife_2_210422	1	2		3	527.936	1580.79	80184.4	-1.2283	-0.00064848	144690	76.388	144690	76.387	604.324	94.476	0.9167	97.333	96.565	97.482	2.8563	-0.036697	0.00015931	NaN	60.937	39	29	2	NaN	NaN	NaN	NaN
AVSMPSFSILGSDVR	15	Oxidation (M)	_AVSM(ox)PSFSILGSDVR_					0	0	1	0	P04114	P04114	P04114	APOB	Apolipoprotein B-100;Apolipoprotein B-48	MULTI-MATCH	S11882_168_Ejaife_3_210422	1	3		3	527.936	1580.79	81313.7	-0.77457	-0.00040892	144690	76.388	144690	76.387	604.658	94.085	0.45836	97.342	97.135	97.593	3.2576	-0.026901	-0.00016449	NaN	60.937	43	15	4	NaN	NaN	NaN	NaN
AVTLQQGFNQGYK	13	4 Deamidation (NQ)	_AVTLQ(de)Q(de)GFN(de)Q(de)GYK_	AVTLQ(1)Q(1)GFN(1)Q(1)GYK		AVTLQ(20.95)Q(20.95)GFN(20.95)Q(20.95)GYK		0	4	0	0	C9IZ57;Q9NRH1-2;Q9NRH1	C9IZ57	C9IZ57	YAE1D1	Yae1 domain-containing protein 1	MSMS	S11880_166_Ejaife_1_210422	1	1	639.341	3	486.565	1456.67	NaN	NaN	NaN	NaN	NaN	NaN	NaN	NaN	115.69	1	115.69	115.19	116.19	-7.6294e-06								NaN	NaN	NaN	0.026334
AVTLQQGFNQGYK	13	4 Deamidation (NQ)	_AVTLQ(de)Q(de)GFN(de)Q(de)GYK_	AVTLQ(1)Q(1)GFN(1)Q(1)GYK		AVTLQ(20.95)Q(20.95)GFN(20.95)Q(20.95)GYK		0	4	0	0	C9IZ57;Q9NRH1-2;Q9NRH1	C9IZ57	C9IZ57	YAE1D1	Yae1 domain-containing protein 1	MSMS	S11881_167_Ejaife_2_210422	1	2	639.303	3	486.565	1456.67	NaN	NaN	NaN	NaN	NaN	NaN	NaN	NaN	112.61	1	115.77	115.27	116.27	3.1571								NaN	NaN	NaN	0.026334
AVYTCNEGYQLLGEINYR	18	Unmodified	_AVYTCNEGYQLLGEINYR_					0	0	0	0	P08603;A0A0D9SG88;P08603-2;Q5TFM2	P08603	P08603	CFH	Complement factor H	MULTI-MSMS	S11880_166_Ejaife_1_210422	1	1	798.399	3	721.677	2162.01	67458.1	-0.54716	-0.00039487	105850	76.388	105850	76.387	798.4	109.16	1.1594	109.16	108.62	109.78	0					120	31	5	0.962821	0.00328201	0.0185008	4.7558e-13
AVYTCNEGYQLLGEINYR	18	Unmodified	_AVYTCNEGYQLLGEINYR_					0	0	0	0	P08603;A0A0D9SG88;P08603-2;Q5TFM2	P08603	P08603	CFH	Complement factor H	MULTI-MATCH	S11881_167_Ejaife_2_210422	1	2		3	721.677	2162.01	67139.1	-1.4351	-0.0010356	105850	76.388	105850	76.387	798.4	105.8	1.1573	108.96	108.56	109.72	3.1571	-0.070241	-0.00074018	NaN	127.78	98	30	4	NaN	NaN	NaN	NaN
AVYTCNEGYQLLGEINYR	18	Unmodified	_AVYTCNEGYQLLGEINYR_					0	0	0	0	P08603;A0A0D9SG88;P08603-2;Q5TFM2	P08603	P08603	CFH	Complement factor H	MULTI-MATCH	S11882_168_Ejaife_3_210422	1	3		3	721.677	2162.01	67223.8	-1.0947	-0.00079004	105850	76.388	105850	76.387	798.4	105.41	1.1301	108.97	108.49	109.62	3.5582	-0.063627	0.00079185	NaN	127.78	90	26	5	NaN	NaN	NaN	NaN
AWAVAR	6	Unmodified	_AWAVAR_					0	0	0	0	CON__P02768-1;P02768;A0A0C4DGB6;B7WNR0;H0YA55;D6RHD5;P02768-2;E9PR03;E9PIA7;M9RSF4;Q92985-3;Q92985-2;Q92985;Q92985-4	CON__P02768-1	CON__P02768-1	ALB;IRF7	Serum albumin;Interferon regulatory factor 7	MULTI-MSMS	S11880_166_Ejaife_1_210422	1	1	451.774	2	337.193	672.371	89110.3	-0.18495	-6.2365e-05	339810	114.58	339810	114.58	451.774	48.98	2.499	48.98	48.602	51.101	0					357	121	6	0.995549	0.001727	0.0175527	0.0052783
AWAVAR	6	Unmodified	_AWAVAR_					0	0	0	0	CON__P02768-1;P02768;A0A0C4DGB6;B7WNR0;H0YA55;D6RHD5;P02768-2;E9PR03;E9PIA7;M9RSF4;Q92985-3;Q92985-2;Q92985;Q92985-4	CON__P02768-1	CON__P02768-1	ALB;IRF7	Serum albumin;Interferon regulatory factor 7	MULTI-MSMS	S11881_167_Ejaife_2_210422	1	2	451.774	2	337.193	672.371	89043.3	-1.0623	-0.0003582	339810	114.58	339810	114.58	451.774	47.476	2.1476	49.029	48.639	50.787	1.5532					344	111	5	0.95682	0.00316336	0.0214803	0.021806
AWAVAR	6	Unmodified	_AWAVAR_					0	0	0	0	CON__P02768-1;P02768;A0A0C4DGB6;B7WNR0;H0YA55;D6RHD5;P02768-2;E9PR03;E9PIA7;M9RSF4;Q92985-3;Q92985-2;Q92985;Q92985-4	CON__P02768-1	CON__P02768-1	ALB;IRF7	Serum albumin;Interferon regulatory factor 7	MULTI-MSMS	S11882_168_Ejaife_3_210422	1	3	451.774	2	337.193	672.371	88766.5	-0.13734	-4.6311e-05	339810	114.58	339810	114.58	451.774	47.423	2.1385	49.077	48.671	50.809	1.6544					313	98	6	0.978826	0.000818729	0.0109846	0.021794
AWSVAR	6	Unmodified	_AWSVAR_					0	0	0	0	CON__P02769	CON__P02769	CON__P02769			MULTI-MSMS	S11882_168_Ejaife_3_210422	1	3	459.771	2	345.19	688.366	91745.1	-0.13621	-4.7018e-05	331940	114.58	331940	114.58	459.771	47.419	0.67406	49.073	48.811	49.485	1.6544					86	33	3	0.775479	0.00201398	0.00672595	0.027762
AWSVAR	6	Unmodified	_AWSVAR_					0	0	0	0	CON__P02769	CON__P02769	CON__P02769			MULTI-MATCH	S11880_166_Ejaife_1_210422	1	1		2	345.19	688.366	91675.3	-0.52746	-0.00018207	331940	114.58	331940	114.58	459.771	49.059	0.65549	49.059	48.746	49.401	-3.8147e-06	-0.0049426	0.00011474	NaN	110.17	93	35	3	NaN	NaN	NaN	NaN
AWSVAR	6	Unmodified	_AWSVAR_					0	0	0	0	CON__P02769	CON__P02769	CON__P02769			MULTI-MATCH	S11881_167_Ejaife_2_210422	1	2		2	345.19	688.366	92256.3	-1.0968	-0.0003786	331940	114.58	331940	114.58	459.771	47.507	0.69909	49.06	48.786	49.485	1.5532	-0.0037905	-7.6344e-05	NaN	110.17	105	41	3	NaN	NaN	NaN	NaN
AYLEEECPATLR	12	Unmodified	_AYLEEECPATLR_					0	0	0	0	P25311;C9JEV0	P25311	P25311	AZGP1	Zinc-alpha-2-glycoprotein	MULTI-MSMS	S11880_166_Ejaife_1_210422	1	1	840.927	2	726.345	1450.68	67897.4	-0.80952	-0.00058799	157750	114.58	157750	114.58	840.927	71.823	0.52282	71.823	71.705	72.228	0					107	45	3	NaN	0	0	6.6636e-05
AYLEEECPATLR	12	Unmodified	_AYLEEECPATLR_					0	0	0	0	P25311;C9JEV0	P25311	P25311	AZGP1	Zinc-alpha-2-glycoprotein	MULTI-MSMS	S11881_167_Ejaife_2_210422	1	2	840.926	2	726.345	1450.68	68976.1	-0.88015	-0.00063929	157750	114.58	157750	114.58	841.428	69.661	0.45665	71.816	71.7	72.157	2.1547					89	40	3	0.892711	0.00016177	0.000892511	0.00017153
AYLEEECPATLR	12	Unmodified	_AYLEEECPATLR_					0	0	0	0	P25311;C9JEV0	P25311	P25311	AZGP1	Zinc-alpha-2-glycoprotein	MULTI-MSMS	S11881_167_Ejaife_2_210422	1	2	561.287	3	484.566	1450.68	86423.4	-0.87409	-0.00042356	157640	76.388	157640	76.387	561.288	69.661	0.2285	71.815	71.761	71.989	2.1547					26	24	2	0.0695004	3.95202e-05	0.000285046	0.011313
AYLEEECPATLR	12	Unmodified	_AYLEEECPATLR_					0	0	0	0	P25311;C9JEV0	P25311	P25311	AZGP1	Zinc-alpha-2-glycoprotein	MULTI-MSMS	S11882_168_Ejaife_3_210422	1	3	841.428	2	726.345	1450.68	68106.5	-0.40127	-0.00029146	157750	114.58	157750	114.58	840.927	69.421	0.48888	71.877	71.687	72.176	2.456					89	36	3	0.947749	0.000207376	0.000902387	0.0026115
AYLEEECPATLR	12	Unmodified	_AYLEEECPATLR_					0	0	0	0	P25311;C9JEV0	P25311	P25311	AZGP1	Zinc-alpha-2-glycoprotein	MULTI-MSMS	S11882_168_Ejaife_3_210422	1	3	560.953	3	484.566	1450.68	90363.1	-1.0061	-0.00048751	157640	76.388	157640	76.387	560.954	69.444	0.31601	71.9	71.769	72.085	2.456					37	24	2	0.626839	0.000268422	0.00110875	0.00121
AYSDLSR	7	Unmodified	_AYSDLSR_					0	0	0	0	P02743	P02743	P02743	APCS	Serum amyloid P-component;Serum amyloid P-component(1-203)	MULTI-MSMS	S11880_166_Ejaife_1_210422	1	1	520.782	2	406.201	810.387	85219.1	-0.92389	-0.00037528	282080	114.58	282080	114.58	520.782	38.131	0.73164	38.131	37.715	38.447	3.8147e-06					149	58	4	0.943451	0.000978284	0.00478527	0.013761
AYSDLSR	7	Unmodified	_AYSDLSR_					0	0	0	0	P02743	P02743	P02743	APCS	Serum amyloid P-component;Serum amyloid P-component(1-203)	MULTI-MATCH	S11881_167_Ejaife_2_210422	1	2		2	406.201	810.387	86202.8	-1.0546	-0.00042837	282080	114.58	282080	114.58	520.782	36.976	0.60948	38.128	37.813	38.423	1.1523	0.0030098	2.3522e-05	NaN	124.34	97	41	3	NaN	NaN	NaN	NaN
AYSDLSR	7	Unmodified	_AYSDLSR_					0	0	0	0	P02743	P02743	P02743	APCS	Serum amyloid P-component;Serum amyloid P-component(1-203)	MULTI-MATCH	S11882_168_Ejaife_3_210422	1	3		2	406.201	810.387	83931	-0.95263	-0.00038696	282080	114.58	282080	114.58	520.782	36.863	0.72222	38.116	37.777	38.499	1.2536	-0.0088921	-1.2058e-05	NaN	124.34	118	52	4	NaN	NaN	NaN	NaN
AYYENSPQQVFSTEFEVK	18	Unmodified	_AYYENSPQQVFSTEFEVK_					0	0	0	0	P01024	P01024	P01024	C3	Complement C3;Complement C3 beta chain;C3-beta-c;Complement C3 alpha chain;C3a anaphylatoxin;Acylation stimulating protein;Complement C3b alpha chain;Complement C3c alpha chain fragment 1;Complement C3dg fragment;Complement C3g fragment;Complement C3d fragment;Complement C3f fragment;Complement C3c alpha chain fragment 2	MULTI-MSMS	S11880_166_Ejaife_1_210422	1	1	875.781	3	722.672	2165	64983.2	-0.56238	-0.00040642	211400	152.78	211400	152.77	875.782	110.65	1.0075	110.65	110.22	111.23	0					118	22	7	0.940935	0.00386416	0.0290105	8.6558e-13
AYYENSPQQVFSTEFEVK	18	Unmodified	_AYYENSPQQVFSTEFEVK_					0	0	0	0	P01024	P01024	P01024	C3	Complement C3;Complement C3 beta chain;C3-beta-c;Complement C3 alpha chain;C3a anaphylatoxin;Acylation stimulating protein;Complement C3b alpha chain;Complement C3c alpha chain fragment 1;Complement C3dg fragment;Complement C3g fragment;Complement C3d fragment;Complement C3f fragment;Complement C3c alpha chain fragment 2	MULTI-MSMS	S11880_166_Ejaife_1_210422	1	1	657.088	4	542.256	2165	76616.7	-0.71062	-0.00038534	211310	114.58	211300	114.58	657.088	110.7	0.69689	110.7	110.27	110.97	-7.6294e-06					39	15	3	0.607893	0.0011236	0.0184661	0.00029651
AYYENSPQQVFSTEFEVK	18	Unmodified	_AYYENSPQQVFSTEFEVK_					0	0	0	0	P01024	P01024	P01024	C3	Complement C3;Complement C3 beta chain;C3-beta-c;Complement C3 alpha chain;C3a anaphylatoxin;Acylation stimulating protein;Complement C3b alpha chain;Complement C3c alpha chain fragment 1;Complement C3dg fragment;Complement C3g fragment;Complement C3d fragment;Complement C3f fragment;Complement C3c alpha chain fragment 2	MULTI-MSMS	S11881_167_Ejaife_2_210422	1	2	875.781	3	722.672	2165	65798.9	-0.25566	-0.00018476	211400	152.77	211400	152.77	875.781	107.41	0.92101	110.56	110.1	111.02	3.1571					102	21	7	0.940381	0.00242541	0.0219105	1.501e-08
AYYENSPQQVFSTEFEVK	18	Unmodified	_AYYENSPQQVFSTEFEVK_					0	0	0	0	P01024	P01024	P01024	C3	Complement C3;Complement C3 beta chain;C3-beta-c;Complement C3 alpha chain;C3a anaphylatoxin;Acylation stimulating protein;Complement C3b alpha chain;Complement C3c alpha chain fragment 1;Complement C3dg fragment;Complement C3g fragment;Complement C3d fragment;Complement C3f fragment;Complement C3c alpha chain fragment 2	MULTI-MSMS	S11882_168_Ejaife_3_210422	1	3	875.782	3	722.672	2165	65727	-0.12525	-9.0513e-05	211400	152.77	211400	152.77	875.782	106.98	1.1296	110.54	110.04	111.17	3.5582					150	29	7	0.961698	0.00534005	0.0616401	8.6558e-13
AYYENSPQQVFSTEFEVK	18	Unmodified	_AYYENSPQQVFSTEFEVK_					0	0	0	0	P01024	P01024	P01024	C3	Complement C3;Complement C3 beta chain;C3-beta-c;Complement C3 alpha chain;C3a anaphylatoxin;Acylation stimulating protein;Complement C3b alpha chain;Complement C3c alpha chain fragment 1;Complement C3dg fragment;Complement C3g fragment;Complement C3d fragment;Complement C3f fragment;Complement C3c alpha chain fragment 2	MULTI-MSMS	S11882_168_Ejaife_3_210422	1	3	657.088	4	542.256	2165	74506	-0.44876	-0.00024334	211310	114.58	211310	114.58	657.088	106.99	0.7887	110.55	110.17	110.96	3.5582					63	20	4	0.694078	0.00120492	0.0182391	2.0138e-05
AYYENSPQQVFSTEFEVK	18	Deamidation (NQ)	_AYYEN(de)SPQQVFSTEFEVK_	AYYEN(0.804)SPQ(0.167)Q(0.029)VFSTEFEVK		AYYEN(6.82)SPQ(-6.82)Q(-14.45)VFSTEFEVK		0	1	0	0	P01024	P01024	P01024	C3	Complement C3;Complement C3 beta chain;C3-beta-c;Complement C3 alpha chain;C3a anaphylatoxin;Acylation stimulating protein;Complement C3b alpha chain;Complement C3c alpha chain fragment 1;Complement C3dg fragment;Complement C3g fragment;Complement C3d fragment;Complement C3f fragment;Complement C3c alpha chain fragment 2	MULTI-MSMS	S11880_166_Ejaife_1_210422	1	1	875.775	3	723	2165.98	65724.7	-0.28655	-0.00020718	211310	152.78	211310	152.78	876.11	115.68	0.80487	115.68	115.3	116.1	0					63	22	4	0.864235	0.000502134	0.00451817	0.00045488
AYYENSPQQVFSTEFEVK	18	Deamidation (NQ)	_AYYEN(de)SPQQVFSTEFEVK_					0	1	0	0	P01024	P01024	P01024	C3	Complement C3;Complement C3 beta chain;C3-beta-c;Complement C3 alpha chain;C3a anaphylatoxin;Acylation stimulating protein;Complement C3b alpha chain;Complement C3c alpha chain fragment 1;Complement C3dg fragment;Complement C3g fragment;Complement C3d fragment;Complement C3f fragment;Complement C3c alpha chain fragment 2	MULTI-MATCH	S11881_167_Ejaife_2_210422	1	2		3	723	2165.98	65521.9	-0.38231	-0.00027641	211310	152.77	211310	152.77	876.109	112.49	0.78414	115.65	115.26	116.04	3.1571	0.0084585	-0.00076667	NaN	55.864	49	22	3	NaN	NaN	NaN	NaN
AYYENSPQQVFSTEFEVK	18	Deamidation (NQ)	_AYYEN(de)SPQQVFSTEFEVK_					0	1	0	0	P01024	P01024	P01024	C3	Complement C3;Complement C3 beta chain;C3-beta-c;Complement C3 alpha chain;C3a anaphylatoxin;Acylation stimulating protein;Complement C3b alpha chain;Complement C3c alpha chain fragment 1;Complement C3dg fragment;Complement C3g fragment;Complement C3d fragment;Complement C3f fragment;Complement C3c alpha chain fragment 2	MULTI-MATCH	S11882_168_Ejaife_3_210422	1	3		3	723	2165.98	64330	-0.27319	-0.00019752	211310	152.78	211310	152.77	876.11	112.03	0.76411	115.59	115.28	116.04	3.5582	-0.049723	-6.1233e-05	NaN	55.864	75	20	5	NaN	NaN	NaN	NaN
CAEENCFIQK	10	Unmodified	_CAEENCFIQK_					0	0	0	0	P01024	P01024	P01024	C3	Complement C3;Complement C3 beta chain;C3-beta-c;Complement C3 alpha chain;C3a anaphylatoxin;Acylation stimulating protein;Complement C3b alpha chain;Complement C3c alpha chain fragment 1;Complement C3dg fragment;Complement C3g fragment;Complement C3d fragment;Complement C3f fragment;Complement C3c alpha chain fragment 2	MULTI-MSMS	S11880_166_Ejaife_1_210422	1	1	586.63	3	433.522	1297.54	78884.3	-0.6072	-0.00026323	352400	152.78	352400	152.77	586.297	66.409	0.69708	66.409	66.129	66.826	0					83	29	4	0.962319	0.00222066	0.00689574	0.0017096
CAEENCFIQK	10	Unmodified	_CAEENCFIQK_					0	0	0	0	P01024	P01024	P01024	C3	Complement C3;Complement C3 beta chain;C3-beta-c;Complement C3 alpha chain;C3a anaphylatoxin;Acylation stimulating protein;Complement C3b alpha chain;Complement C3c alpha chain fragment 1;Complement C3dg fragment;Complement C3g fragment;Complement C3d fragment;Complement C3f fragment;Complement C3c alpha chain fragment 2	MULTI-MSMS	S11881_167_Ejaife_2_210422	1	2	586.296	3	433.522	1297.54	80102.1	-1.2694	-0.00055032	352410	152.78	352400	152.77	586.297	64.327	0.97684	66.381	66.054	67.031	2.0544					99	37	4	0.854963	0.00198557	0.0103438	0.0024128
CAEENCFIQK	10	Unmodified	_CAEENCFIQK_					0	0	0	0	P01024	P01024	P01024	C3	Complement C3;Complement C3 beta chain;C3-beta-c;Complement C3 alpha chain;C3a anaphylatoxin;Acylation stimulating protein;Complement C3b alpha chain;Complement C3c alpha chain fragment 1;Complement C3dg fragment;Complement C3g fragment;Complement C3d fragment;Complement C3f fragment;Complement C3c alpha chain fragment 2	MULTI-MSMS	S11882_168_Ejaife_3_210422	1	3	586.297	3	433.522	1297.54	79438.1	-0.52893	-0.0002293	352400	152.78	352400	152.77	586.297	64.103	0.64854	66.358	66.078	66.726	2.2556					75	22	4	0.94662	0.00280405	0.0213182	0.00059669
CASLQK	6	Unmodified	_CASLQK_					0	0	0	0	CON__P02768-1;P02768;A0A0C4DGB6;B7WNR0;H0YA55;D6RHD5	CON__P02768-1	CON__P02768-1	ALB	Serum albumin	MULTI-MSMS	S11880_166_Ejaife_1_210422	1	1	582.844	2	353.681	705.348	77070.4	-1.3	-0.00045979	647940	229.16	647930	229.16	582.844	42.022	1.5443	42.022	41.564	43.108	0					322	106	6	0.99657	0.00895673	0.0192951	0.021651
CASLQK	6	Unmodified	_CASLQK_					0	0	0	0	CON__P02768-1;P02768;A0A0C4DGB6;B7WNR0;H0YA55;D6RHD5	CON__P02768-1	CON__P02768-1	ALB	Serum albumin	MULTI-MSMS	S11880_166_Ejaife_1_210422	1	1	388.898	3	236.123	705.348	98250.2	-1.1364	-0.00026833	647010	152.78	647010	152.78	388.899	42.012	0.53514	42.012	41.766	42.301	3.8147e-06					92	41	3	0.957804	0.000799692	0.00096695	0.016853
CASLQK	6	Unmodified	_CASLQK_					0	0	0	0	CON__P02768-1;P02768;A0A0C4DGB6;B7WNR0;H0YA55;D6RHD5	CON__P02768-1	CON__P02768-1	ALB	Serum albumin	MULTI-MSMS	S11881_167_Ejaife_2_210422	1	2	388.898	3	236.123	705.348	98409	-1.0971	-0.00025905	647010	152.78	647010	152.77	388.898	40.652	0.55647	42.005	41.681	42.238	1.3528					68	36	2	0.97307	0.000729116	0.00522058	0.023802
CASLQK	6	Unmodified	_CASLQK_					0	0	0	0	CON__P02768-1;P02768;A0A0C4DGB6;B7WNR0;H0YA55;D6RHD5	CON__P02768-1	CON__P02768-1	ALB	Serum albumin	MULTI-MSMS	S11881_167_Ejaife_2_210422	1	2	582.844	2	353.681	705.348	73741.9	-1.3385	-0.0004734	647940	229.16	647930	229.16	582.844	40.618	1.4823	41.971	41.563	43.046	1.3528					276	97	5	0.999861	0.0238064	0.0792867	0.021651
CASLQK	6	Unmodified	_CASLQK_					0	0	0	0	CON__P02768-1;P02768;A0A0C4DGB6;B7WNR0;H0YA55;D6RHD5	CON__P02768-1	CON__P02768-1	ALB	Serum albumin	MULTI-MSMS	S11882_168_Ejaife_3_210422	1	3	582.844	2	353.681	705.348	73872.8	-1.3597	-0.00048091	647940	229.16	647930	229.16	582.844	40.473	0.88666	41.927	41.543	42.43	1.454					224	61	5	0.977603	0.00673507	0.0656368	0.027309
CASLQK	6	Unmodified	_CASLQK_					0	0	0	0	CON__P02768-1;P02768;A0A0C4DGB6;B7WNR0;H0YA55;D6RHD5	CON__P02768-1	CON__P02768-1	ALB	Serum albumin	MULTI-MSMS	S11882_168_Ejaife_3_210422	1	3	388.898	3	236.123	705.348	100139	-0.73582	-0.00017374	647010	152.78	647010	152.78	388.898	40.463	0.54456	41.917	41.681	42.225	1.454					72	34	3	0.977705	0.000714389	0.00228675	0.023802
CCAAADPHECYAK	13	Unmodified	_CCAAADPHECYAK_					0	0	0	0	CON__P02768-1;P02768;A0A0C4DGB6;B7WNR0;H0YA55;D6RHD5;A0A087WWT3;P02768-3;P02768-2;C9JKR2	CON__P02768-1	CON__P02768-1	ALB	Serum albumin	MULTI-MSMS	S11880_166_Ejaife_1_210422	1	1	670.979	3	518.204	1551.59	72503	-1.5589	-0.00080781	294820	152.78	294820	152.77	671.314	40.442	1.176	40.442	40.007	41.183	3.8147e-06					360	76	7	0.995035	0.00811564	0.0454045	2.0852e-07
CCAAADPHECYAK	13	Unmodified	_CCAAADPHECYAK_					0	0	0	0	CON__P02768-1;P02768;A0A0C4DGB6;B7WNR0;H0YA55;D6RHD5;A0A087WWT3;P02768-3;P02768-2;C9JKR2	CON__P02768-1	CON__P02768-1	ALB	Serum albumin	MULTI-MSMS	S11880_166_Ejaife_1_210422	1	1	503.486	4	388.905	1551.59	84390.4	-1.2986	-0.00050501	294630	114.58	294620	114.58	503.487	40.433	0.68839	40.433	40.096	40.784	0					172	41	5	0.87136	0.00128238	0.00276441	0.00038842
CCAAADPHECYAK	13	Unmodified	_CCAAADPHECYAK_					0	0	0	0	CON__P02768-1;P02768;A0A0C4DGB6;B7WNR0;H0YA55;D6RHD5;A0A087WWT3;P02768-3;P02768-2;C9JKR2	CON__P02768-1	CON__P02768-1	ALB	Serum albumin	MULTI-MSMS	S11881_167_Ejaife_2_210422	1	2	670.979	3	518.204	1551.59	71635.3	-1.5671	-0.00081206	294820	152.78	294820	152.77	670.98	39.258	1.2771	40.511	40.04	41.317	1.2525					374	76	7	0.99362	0.00621703	0.0251572	4.7268e-05
CCAAADPHECYAK	13	Unmodified	_CCAAADPHECYAK_					0	0	0	0	CON__P02768-1;P02768;A0A0C4DGB6;B7WNR0;H0YA55;D6RHD5;A0A087WWT3;P02768-3;P02768-2;C9JKR2	CON__P02768-1	CON__P02768-1	ALB	Serum albumin	MULTI-MSMS	S11881_167_Ejaife_2_210422	1	2	503.486	4	388.905	1551.59	84958.6	-1.0292	-0.00040025	294630	114.58	294620	114.58	503.487	39.242	0.69031	40.494	40.166	40.856	1.2525					152	39	5	0.948168	0.00251349	0.0136346	0.00047188
CCAAADPHECYAK	13	Unmodified	_CCAAADPHECYAK_					0	0	0	0	CON__P02768-1;P02768;A0A0C4DGB6;B7WNR0;H0YA55;D6RHD5;A0A087WWT3;P02768-3;P02768-2;C9JKR2	CON__P02768-1	CON__P02768-1	ALB	Serum albumin	MULTI-MSMS	S11882_168_Ejaife_3_210422	1	3	670.979	3	518.204	1551.59	72018.9	-1.0012	-0.00051881	294820	152.78	294820	152.77	670.98	39.027	1.474	40.381	40.014	41.488	1.3538					388	104	7	0.988273	0.0118794	0.0440309	1.7493e-05
CCAAADPHECYAK	13	Unmodified	_CCAAADPHECYAK_					0	0	0	0	CON__P02768-1;P02768;A0A0C4DGB6;B7WNR0;H0YA55;D6RHD5;A0A087WWT3;P02768-3;P02768-2;C9JKR2	CON__P02768-1	CON__P02768-1	ALB	Serum albumin	MULTI-MSMS	S11882_168_Ejaife_3_210422	1	3	503.486	4	388.905	1551.59	85500.1	-0.70284	-0.00027334	294630	114.58	294620	114.58	503.486	39.062	0.64554	40.416	40.083	40.729	1.3538					146	39	6	0.861028	0.000562567	0.00381502	0.00058683
CCESASEDCMAK	12	Oxidation (M)	_CCESASEDCM(ox)AK_		CCESASEDCM(1)AK		CCESASEDCM(45.88)AK	0	0	1	0	D6RF35;D6RBJ7;P02774;P02774-3;P02774-2	D6RF35;P02774	P02774	GC	Vitamin D-binding protein	MULTI-MSMS	S11881_167_Ejaife_2_210422	1	2	641.611	3	488.502	1462.48	78816.7	-1.2167	-0.00059434	312740	152.78	312740	152.77	641.278	32.04	0.529	33.092	32.897	33.426	1.0521					80	39	3	0.960243	0.000594546	0.00433615	0.016576
CCESASEDCMAK	12	Oxidation (M)	_CCESASEDCM(ox)AK_					0	0	1	0	D6RF35;D6RBJ7;P02774;P02774-3;P02774-2	D6RF35;P02774	P02774	GC	Vitamin D-binding protein	MULTI-MATCH	S11880_166_Ejaife_1_210422	1	1		3	488.502	1462.48	78177.9	-1.0617	-0.00051864	312740	152.78	312740	152.77	641.277	33.277	0.54623	33.277	32.942	33.489	0	0.082165	-6.0527e-05	NaN	45.879	104	39	3	NaN	NaN	NaN	NaN
CCESASEDCMAK	12	Oxidation (M)	_CCESASEDCM(ox)AK_					0	0	1	0	D6RF35;D6RBJ7;P02774;P02774-3;P02774-2	D6RF35;P02774	P02774	GC	Vitamin D-binding protein	MULTI-MATCH	S11882_168_Ejaife_3_210422	1	3		3	488.502	1462.48	76267.5	-0.43672	-0.00021334	312740	152.78	312740	152.78	641.612	32.062	0.45057	33.215	32.899	33.349	1.1534	0.020496	-0.00022114	NaN	45.879	78	29	4	NaN	NaN	NaN	NaN
CCTESLVNR	9	Unmodified	_CCTESLVNR_					0	0	0	0	CON__P02768-1;P02768;A0A0C4DGB6;B7WNR0;H0YA55;D6RHD5;A0A087WWT3;P02768-3;P02768-2;C9JKR2;CON__P02769	CON__P02768-1;CON__P02769	CON__P02768-1	ALB	Serum albumin	MULTI-MSMS	S11880_166_Ejaife_1_210422	1	1	456.558	3	380.171	1137.49	86924.4	-1.2572	-0.00047796	200930	76.388	200930	76.387	456.559	40.057	0.37273	40.057	39.941	40.314	0					46	22	4	0.371678	0.000597035	0.00193439	0.0019427
CCTESLVNR	9	Unmodified	_CCTESLVNR_					0	0	0	0	CON__P02768-1;P02768;A0A0C4DGB6;B7WNR0;H0YA55;D6RHD5;A0A087WWT3;P02768-3;P02768-2;C9JKR2;CON__P02769	CON__P02768-1;CON__P02769	CON__P02768-1	ALB	Serum albumin	MULTI-MATCH	S11881_167_Ejaife_2_210422	1	2		3	380.171	1137.49	89604.1	-0.93516	-0.00035552	200930	76.388	200930	76.387	456.558	39.028	0.27968	40.281	40.138	40.418	1.2525	0.11993	1.6003e-05	NaN	97.635	19	12	2	NaN	NaN	NaN	NaN
CCTESLVNR	9	Unmodified	_CCTESLVNR_					0	0	0	0	CON__P02768-1;P02768;A0A0C4DGB6;B7WNR0;H0YA55;D6RHD5;A0A087WWT3;P02768-3;P02768-2;C9JKR2;CON__P02769	CON__P02768-1;CON__P02769	CON__P02768-1	ALB	Serum albumin	MULTI-MATCH	S11882_168_Ejaife_3_210422	1	3		3	380.171	1137.49	90052.6	-0.52699	-0.00020035	200930	76.388	200930	76.387	456.558	38.79	0.32117	40.144	39.941	40.262	1.3538	-0.01638	0.00016045	NaN	97.635	39	23	2	NaN	NaN	NaN	NaN
CCVECPPCPAPPVAGPSVFLFPPKPK	26	Unmodified	_CCVECPPCPAPPVAGPSVFLFPPKPK_					0	0	0	1	P01859	P01859	P01859	IGHG2	Ig gamma-2 chain C region	MULTI-MSMS	S11880_166_Ejaife_1_210422	1	1	900.229	4	727.856	2907.39	64447.8	-1.0871	-0.00079127	236140	171.87	236130	171.87	899.979	116.53	0.74931	116.53	116.06	116.81	7.6294e-06					112	24	6	0.981105	0.00229789	0.00992837	6.5873e-12
CCVECPPCPAPPVAGPSVFLFPPKPK	26	Unmodified	_CCVECPPCPAPPVAGPSVFLFPPKPK_					0	0	0	1	P01859	P01859	P01859	IGHG2	Ig gamma-2 chain C region	MULTI-MSMS	S11881_167_Ejaife_2_210422	1	2	900.228	4	727.856	2907.39	64458.3	-1.9642	-0.0014297	236140	171.87	236130	171.87	899.979	113.02	0.91313	116.18	115.57	116.49	3.1571					94	24	7	0.788066	0.00408812	0.0388221	0.0061244
CCVECPPCPAPPVAGPSVFLFPPKPK	26	Unmodified	_CCVECPPCPAPPVAGPSVFLFPPKPK_					0	0	0	1	P01859	P01859	P01859	IGHG2	Ig gamma-2 chain C region	MULTI-MSMS	S11881_167_Ejaife_2_210422	1	2	720.384	5	582.486	2907.39	70265	-1.2736	-0.00074183	236050	137.5	236050	137.5	720.385	113.02	0.6347	116.18	115.8	116.43	3.1571					65	15	6	0.901415	0.00285684	0.0270968	6.5348e-12
CCVECPPCPAPPVAGPSVFLFPPKPK	26	Unmodified	_CCVECPPCPAPPVAGPSVFLFPPKPK_					0	0	0	1	P01859	P01859	P01859	IGHG2	Ig gamma-2 chain C region	MULTI-MSMS	S11882_168_Ejaife_3_210422	1	3	900.228	4	727.856	2907.39	63784	-0.41717	-0.00030364	236130	171.87	236130	171.87	899.979	112.58	0.92583	116.13	115.57	116.5	3.5582					114	25	7	0.833687	0.00581159	0.0924349	0.00078701
CCVECPPCPAPPVAGPSVFLFPPKPK	26	Unmodified	_CCVECPPCPAPPVAGPSVFLFPPKPK_					0	0	0	1	P01859	P01859	P01859	IGHG2	Ig gamma-2 chain C region	MULTI-MATCH	S11882_168_Ejaife_3_210422	1	3		5	582.486	2907.39	71340	-0.36402	-0.00021204	236050	137.5	236050	137.5	720.184	112.53	0.7001	116.08	115.77	116.47	3.5582	-0.048279	-5.2165e-05	NaN	67.864	87	18	6	NaN	NaN	NaN	NaN
CDEWSVNSVGK	11	Unmodified	_CDEWSVNSVGK_					0	0	0	0	P02787	P02787	P02787	TF	Serotransferrin	MULTI-MSMS	S11880_166_Ejaife_1_210422	1	1	580.634	3	427.524	1279.55	78374.5	0.047773	2.0424e-05	357350	152.78	357350	152.78	580.299	74.816	0.73708	74.816	74.454	75.191	0					87	26	5	0.95999	0.00328925	0.028543	5.4747e-05
CDEWSVNSVGK	11	Unmodified	_CDEWSVNSVGK_					0	0	0	0	P02787	P02787	P02787	TF	Serotransferrin	MULTI-MSMS	S11880_166_Ejaife_1_210422	1	1	869.947	2	640.782	1279.55	64938.9	0.34519	0.00022119	357630	229.16	357630	229.16	869.946	74.809	0.61104	74.809	74.479	75.09	0					63	20	4	0.993792	0.000918939	0.0237973	4.1212e-08
CDEWSVNSVGK	11	Unmodified	_CDEWSVNSVGK_					0	0	0	0	P02787	P02787	P02787	TF	Serotransferrin	MULTI-MSMS	S11881_167_Ejaife_2_210422	1	2	869.946	2	640.782	1279.55	64415.1	-0.49307	-0.00031595	357630	229.16	357630	229.16	870.447	72.555	0.5005	74.81	74.545	75.045	2.2549					31	13	3	0.99429	0.0004295	0.00923285	0.00035894
CDEWSVNSVGK	11	Unmodified	_CDEWSVNSVGK_					0	0	0	0	P02787	P02787	P02787	TF	Serotransferrin	MULTI-MSMS	S11881_167_Ejaife_2_210422	1	2	580.299	3	427.524	1279.55	78680.9	-0.9616	-0.00041111	357350	152.78	357350	152.77	580.634	72.555	0.64995	74.81	74.5	75.15	2.2549					57	18	4	0.93811	0.00207431	0.00958909	1.3084e-05
CDEWSVNSVGK	11	Unmodified	_CDEWSVNSVGK_					0	0	0	0	P02787	P02787	P02787	TF	Serotransferrin	MULTI-MSMS	S11882_168_Ejaife_3_210422	1	3	869.946	2	640.782	1279.55	65792.9	-0.15258	-9.7769e-05	357630	229.16	357630	229.16	869.946	72.332	0.63261	74.889	74.509	75.142	2.5562					53	18	4	0.978567	0.000775362	0.0200884	0.00035894
CDEWSVNSVGK	11	Unmodified	_CDEWSVNSVGK_					0	0	0	0	P02787	P02787	P02787	TF	Serotransferrin	MULTI-MATCH	S11882_168_Ejaife_3_210422	1	3		3	427.524	1279.55	79780.5	-0.67355	-0.00028796	357350	152.78	357350	152.78	580.299	72.279	0.73282	74.835	74.509	75.242	2.5562	0.014722	0.00031608	NaN	118.4	55	21	3	NaN	NaN	NaN	NaN
CDEWSVNSVGK	11	Deamidation (NQ)	_CDEWSVN(de)SVGK_	CDEWSVN(1)SVGK		CDEWSVN(84.21)SVGK		0	1	0	0	P02787	P02787	P02787	TF	Serotransferrin	MULTI-MSMS	S11881_167_Ejaife_2_210422	1	2	870.436	2	641.274	1280.53	65795.6	-0.35981	-0.00023074	357350	229.16	357350	229.16	870.437	74.783	0.52306	77.138	76.847	77.37	2.3551					36	16	4	0.954219	0.000273854	0.00221546	0.028185
CDEWSVNSVGK	11	Deamidation (NQ)	_CDEWSVN(de)SVGK_	CDEWSVN(1)SVGK		CDEWSVN(65.5)SVGK		0	1	0	0	P02787	P02787	P02787	TF	Serotransferrin	MULTI-MSMS	S11881_167_Ejaife_2_210422	1	2	580.961	3	427.852	1280.53	81734.1	-0.83814	-0.0003586	357070	152.78	357070	152.77	580.962	74.748	0.46187	77.103	76.847	77.308	2.3551					34	14	3	0.886015	0.00110463	0.0049447	0.0022104
CDEWSVNSVGK	11	Deamidation (NQ)	_CDEWSVN(de)SVGK_	CDEWSVN(1)SVGK		CDEWSVN(65.5)SVGK		0	1	0	0	P02787	P02787	P02787	TF	Serotransferrin	MULTI-MSMS	S11882_168_Ejaife_3_210422	1	3	580.627	3	427.852	1280.53	81498.5	-0.95255	-0.00040755	357080	152.78	357070	152.77	580.627	74.383	0.53145	77.04	76.899	77.431	2.6564					48	15	4	0.875438	0.000514555	0.00224467	0.0022104
CDEWSVNSVGK	11	Deamidation (NQ)	_CDEWSVN(de)SVGK_	CDEWSVN(1)SVGK		CDEWSVN(101.11)SVGK		0	1	0	0	P02787	P02787	P02787	TF	Serotransferrin	MULTI-MSMS	S11882_168_Ejaife_3_210422	1	3	870.436	2	641.274	1280.53	68683.6	-0.45309	-0.00029055	357360	229.16	357350	229.16	870.437	74.371	0.50642	77.027	76.924	77.431	2.6564					29	14	3	0.969996	0.000482959	0.00415692	0.0033019
CDPHEATCYDDGK	13	Unmodified	_CDPHEATCYDDGK_					0	0	0	0	P02751-10;P02751-5;P02751-9;P02751-14;P02751-8;P02751-17;P02751-3;P02751;P02751-6;P02751-13;P02751-7;P02751-15;P02751-11;P02751-12;H0Y7Z1	P02751-10	P02751-10	FN1	Fibronectin;Anastellin;Ugl-Y1;Ugl-Y2;Ugl-Y3	MULTI-MSMS	S11881_167_Ejaife_2_210422	1	2	675.972	3	523.198	1566.57	73889.6	-1.5737	-0.00082334	292000	152.78	292000	152.77	675.973	39.851	0.54337	41.104	40.92	41.463	1.2525					116	32	5	0.897557	0.00139265	0.00713854	1.1401e-07
CDPHEATCYDDGK	13	Unmodified	_CDPHEATCYDDGK_					0	0	0	0	P02751-10;P02751-5;P02751-9;P02751-14;P02751-8;P02751-17;P02751-3;P02751;P02751-6;P02751-13;P02751-7;P02751-15;P02751-11;P02751-12;H0Y7Z1	P02751-10	P02751-10	FN1	Fibronectin;Anastellin;Ugl-Y1;Ugl-Y2;Ugl-Y3	MULTI-MSMS	S11882_168_Ejaife_3_210422	1	3	675.972	3	523.198	1566.57	73851.6	-1.2248	-0.00064082	292000	152.78	292000	152.77	676.308	39.752	0.63101	41.105	40.834	41.465	1.3538					167	47	5	0.956724	0.00053012	0.00205219	0.00084824
CDPHEATCYDDGK	13	Unmodified	_CDPHEATCYDDGK_					0	0	0	0	P02751-10;P02751-5;P02751-9;P02751-14;P02751-8;P02751-17;P02751-3;P02751;P02751-6;P02751-13;P02751-7;P02751-15;P02751-11;P02751-12;H0Y7Z1	P02751-10	P02751-10	FN1	Fibronectin;Anastellin;Ugl-Y1;Ugl-Y2;Ugl-Y3	MULTI-MATCH	S11880_166_Ejaife_1_210422	1	1		3	523.198	1566.57	73842.1	-1.4038	-0.00073444	292000	152.78	292000	152.77	675.973	41.178	0.61471	41.178	40.949	41.564	0	0.048628	2.227e-05	NaN	110.29	158	51	5	NaN	NaN	NaN	NaN
CEICGKGFSQSSYLQIHQK	19	3 Deamidation (NQ)	_CEICGKGFSQ(de)SSYLQ(de)IHQ(de)K_	CEICGKGFSQ(1)SSYLQ(1)IHQ(1)K		CEICGKGFSQ(23.56)SSYLQ(23.56)IHQ(23.56)K		0	3	0	1	Q9NYT6	Q9NYT6	Q9NYT6	ZNF226	Zinc finger protein 226	MULTI-MSMS	S11881_167_Ejaife_2_210422	1	2	741.13	4	569.011	2272.01	71160	-0.70006	-0.00039834	302050	171.87	302050	171.87	741.131	110.68	0.9821	113.83	113.54	114.52	3.1571					86	28	5	0.821851	0.00166325	0.0084172	0.021871
CEICGKGFSQSSYLQIHQK	19	3 Deamidation (NQ)	_CEICGKGFSQ(de)SSYLQ(de)IHQ(de)K_					0	3	0	1	Q9NYT6	Q9NYT6	Q9NYT6	ZNF226	Zinc finger protein 226	MULTI-MATCH	S11882_168_Ejaife_3_210422	1	3		4	569.011	2272.01	71248.8	0.0087705	4.9905e-06	302050	171.87	302050	171.87	741.13	110.2	1.1118	113.76	113.52	114.63	3.5582	-0.037991	-8.3108e-05	NaN	23.562	96	29	5	NaN	NaN	NaN	NaN
CENTEPVETSSR	12	Unmodified	_CENTEPVETSSR_					0	0	0	0	Q6UX71-3	Q6UX71-3	Q6UX71-3			MULTI-MSMS	S11882_168_Ejaife_3_210422	1	3	410.197	4	352.906	1407.59	94023.8	-0.55585	-0.00019616	162340	57.292	162340	57.291	410.197	26.022	1.7917	26.975	26.572	28.363	0.95298					503	157	7	0.94636	0.00241651	0.0223258	0.019222
CFEGFGIDGPAIAK	14	Unmodified	_CFEGFGIDGPAIAK_					0	0	0	0	P08603	P08603	P08603	CFH	Complement factor H	MULTI-MSMS	S11880_166_Ejaife_1_210422	1	1	647.35	3	494.575	1480.7	77621	-0.81752	-0.00040432	308900	152.78	308900	152.78	647.685	108.79	0.61303	108.79	108.47	109.08	0					49	18	4	0.685851	0.000933688	0.00829441	0.00057589
CFEGFGIDGPAIAK	14	Unmodified	_CFEGFGIDGPAIAK_					0	0	0	0	P08603	P08603	P08603	CFH	Complement factor H	MSMS	S11880_166_Ejaife_1_210422	1	1	970.521	2	741.358	1480.7	NaN	NaN	NaN	NaN	NaN	NaN	NaN	NaN	108.77	1	108.77	108.27	109.27	0								NaN	NaN	NaN	0.0269
CFEGFGIDGPAIAK	14	Unmodified	_CFEGFGIDGPAIAK_					0	0	0	0	P08603	P08603	P08603	CFH	Complement factor H	MULTI-MSMS	S11881_167_Ejaife_2_210422	1	2	647.349	3	494.575	1480.7	78629.2	-2.0086	-0.00099339	308900	152.78	308900	152.77	647.685	105.56	0.71302	108.71	108.38	109.09	3.1571					48	22	4	0.279972	0.000300392	0.00359887	0.0076527
CFEGFGIDGPAIAK	14	Unmodified	_CFEGFGIDGPAIAK_					0	0	0	0	P08603	P08603	P08603	CFH	Complement factor H	MULTI-MSMS	S11882_168_Ejaife_3_210422	1	3	647.684	3	494.575	1480.7	77883.2	-1.3622	-0.00067371	308900	152.78	308900	152.77	647.685	105.15	0.52646	108.71	108.43	108.96	3.5582					36	12	4	0.903813	0.000818431	0.00675949	0.00054249
CGISNILNGALNLK	14	2 Deamidation (NQ),Acetyl (N-term)	_(ac)CGISNILN(de)GALN(de)LK_	CGISN(0.003)ILN(0.997)GALN(1)LK		CGISN(-24.87)ILN(24.87)GALN(46.43)LK		1	2	0	0		REV__Q6ZRR7-2	REV__Q6ZRR7-2			MULTI-MSMS	S11880_166_Ejaife_1_210422	1	1	880.481	2	765.895	1529.78	65893.3	-0.5537	-0.00042407	149610	114.59	149610	114.58	880.982	103.15	0.49036	103.15	102.86	103.35	0					25	13	3	0.957884	0.000336142	0.00972141	0.028211
CGISNILNGALNLK	14	2 Deamidation (NQ),Acetyl (N-term)	_(ac)CGISNILN(de)GALN(de)LK_	CGISN(0.003)ILN(0.997)GALN(1)LK		CGISN(-24.87)ILN(24.87)GALN(46.43)LK		1	2	0	0		REV__Q6ZRR7-2	REV__Q6ZRR7-2			MSMS	S11882_168_Ejaife_3_210422	1	3	880.48	2	765.895	1529.78	NaN	NaN	NaN	NaN	NaN	NaN	NaN	NaN	99.828	1	103.19	102.69	103.69	3.3578								NaN	NaN	NaN	0.028211
CGISNILNGALNLK	14	2 Deamidation (NQ),Acetyl (N-term)	_(ac)CGISNILN(de)GALN(de)LK_					1	2	0	0		REV__Q6ZRR7-2	REV__Q6ZRR7-2			MULTI-MATCH	S11880_166_Ejaife_1_210422	1	1		2	765.895	1529.78	65893.3	-0.5537	-0.00042407	149610	114.59	149610	114.58	880.982	103.15	0.49036	103.15	102.86	103.35	0	-0.03384	0.00049153	NaN	61.398	25	13	3	NaN	NaN	NaN	NaN
CGISNILNGALNLK	14	2 Deamidation (NQ),Acetyl (N-term)	_(ac)CGISNILN(de)GALN(de)LK_					1	2	0	0		REV__Q6ZRR7-2	REV__Q6ZRR7-2			MULTI-MATCH	S11881_167_Ejaife_2_210422	1	2		2	765.895	1529.78	67958.3	-0.24798	-0.00018993	149610	114.58	149610	114.58	880.48	100.16	0.37138	103.22	103.04	103.41	3.0568	0.03384	-0.00072371	NaN	61.398	22	10	3	NaN	NaN	NaN	NaN
CHAANPNGR	9	Deamidation (NQ)	_CHAANPN(de)GR_	CHAANPN(1)GR		CHAAN(-45.85)PN(45.85)GR		0	1	0	0	P02675;D6REL8;CON__P02676	P02675	P02675	FGB	Fibrinogen beta chain;Fibrinopeptide B;Fibrinogen beta chain	MULTI-MSMS	S11880_166_Ejaife_1_210422	1	1	409.535	3	333.147	996.42	90456.5	-0.39156	-0.00013045	229290	76.387	229290	76.387	409.535	11.036	0.21442	11.036	10.992	11.207	0					13	4	4	0.609448	0.00670901	0.0226955	0.0027734
CHAANPNGR	9	Deamidation (NQ)	_CHAANPN(de)GR_	CHAANPN(1)GR		CHAAN(-36.62)PN(36.62)GR		0	1	0	0	P02675;D6REL8;CON__P02676	P02675	P02675	FGB	Fibrinogen beta chain;Fibrinopeptide B;Fibrinogen beta chain	MULTI-MSMS	S11880_166_Ejaife_1_210422	1	1	613.798	2	499.217	996.42	76230.7	-1.2145	-0.00060631	229520	114.58	229520	114.58	613.799	11.036	0.16363	11.036	10.992	11.156	0					8	3	3	0.974079	0.00158425	0.00914543	0.027571
CHAANPNGR	9	Deamidation (NQ)	_CHAANPN(de)GR_	CHAAN(0.001)PN(0.999)GR		CHAAN(-30.85)PN(30.85)GR		0	1	0	0	P02675;D6REL8;CON__P02676	P02675	P02675	FGB	Fibrinogen beta chain;Fibrinopeptide B;Fibrinogen beta chain	MULTI-MSMS	S11881_167_Ejaife_2_210422	1	2	409.535	3	333.147	996.42	94107.7	-1.0397	-0.00034636	229290	76.388	229290	76.387	409.535	10.826	0.21806	11.076	10.989	11.207	0.25016					19	5	5	0.336572	0.0038162	0.0151414	0.0089238
CHAANPNGR	9	Deamidation (NQ)	_CHAANPN(de)GR_	CHAANPN(1)GR		CHAAN(-45.32)PN(45.32)GR		0	1	0	0	P02675;D6REL8;CON__P02676	P02675	P02675	FGB	Fibrinogen beta chain;Fibrinopeptide B;Fibrinogen beta chain	MULTI-MSMS	S11882_168_Ejaife_3_210422	1	3	409.535	3	333.147	996.42	92291.3	-0.93609	-0.00031185	229290	76.388	229290	76.387	409.535	10.528	0.28867	10.98	10.918	11.206	0.45197					13	6	4	0.923389	0.00560733	0.0214341	0.00098114
CHAANPNGR	9	Deamidation (NQ)	_CHAANPN(de)GR_					0	1	0	0	P02675;D6REL8;CON__P02676	P02675	P02675	FGB	Fibrinogen beta chain;Fibrinopeptide B;Fibrinogen beta chain	MULTI-MATCH	S11881_167_Ejaife_2_210422	1	2		2	499.217	996.42	76925	-1.9166	-0.00095679	229520	114.58	229520	114.58	613.799	10.825	0.19149	11.075	10.965	11.157	0.25016	0.044736	0.00057726	NaN	111.04	14	7	4	NaN	NaN	NaN	NaN
CHAANPNGR	9	Deamidation (NQ)	_CHAANPN(de)GR_					0	1	0	0	P02675;D6REL8;CON__P02676	P02675	P02675	FGB	Fibrinogen beta chain;Fibrinopeptide B;Fibrinogen beta chain	MULTI-MATCH	S11882_168_Ejaife_3_210422	1	3		2	499.217	996.42	78243.4	-1.2144	-0.00060624	229520	114.58	229520	114.58	613.799	10.527	0.18717	10.979	10.918	11.105	0.45197	-0.050479	-1.2656e-05	NaN	111.04	9	4	3	NaN	NaN	NaN	NaN
CHAGHLNGVYYQGGTYSK	18	Deamidation (NQ)	_CHAGHLN(de)GVYYQGGTYSK_	CHAGHLN(1)GVYYQGGTYSK		CHAGHLN(34.37)GVYYQ(-34.37)GGTYSK		0	1	0	0	P02679-2;P02679;C9JEU5;C9JC84	P02679-2	P02679-2	FGG	Fibrinogen gamma chain	MULTI-MSMS	S11880_166_Ejaife_1_210422	1	1	618.81	4	503.978	2011.88	77028	-1.0704	-0.00053945	227350	114.58	227350	114.58	618.811	52.342	0.78837	52.342	51.899	52.688	0					210	42	7	0.912536	0.00305957	0.00461043	4.3763e-05
CHAGHLNGVYYQGGTYSK	18	Deamidation (NQ)	_CHAGHLN(de)GVYYQGGTYSK_	CHAGHLN(0.959)GVYYQ(0.041)GGTYSK		CHAGHLN(13.68)GVYYQ(-13.68)GGTYSK		0	1	0	0	P02679-2;P02679;C9JEU5;C9JC84	P02679-2	P02679-2	FGG	Fibrinogen gamma chain	MULTI-MSMS	S11880_166_Ejaife_1_210422	1	1	825.079	3	671.635	2011.88	67805.9	-1.0014	-0.00067254	227470	152.78	227470	152.77	824.745	52.312	0.4527	52.312	52.07	52.523	-3.8147e-06					52	21	4	0.916692	0.00106838	0.00571283	0.0010059
CHAGHLNGVYYQGGTYSK	18	Deamidation (NQ)	_CHAGHLN(de)GVYYQGGTYSK_	CHAGHLN(0.999)GVYYQ(0.001)GGTYSK		CHAGHLN(28.36)GVYYQ(-28.36)GGTYSK		0	1	0	0	P02679-2;P02679;C9JEU5;C9JC84	P02679-2	P02679-2	FGG	Fibrinogen gamma chain	MULTI-MSMS	S11880_166_Ejaife_1_210422	1	1	618.81	4	503.978	2011.88	77027.3	-1.1562	-0.00058271	227350	114.58	227350	114.58	618.811	54.063	0.57137	54.063	53.866	54.438	-3.8147e-06					107	38	4	0.769103	0.00030758	0.000837545	4.9046e-05
CHAGHLNGVYYQGGTYSK	18	Deamidation (NQ)	_CHAGHLN(de)GVYYQGGTYSK_	CHAGHLN(1)GVYYQGGTYSK		CHAGHLN(46.67)GVYYQ(-46.67)GGTYSK		0	1	0	0	P02679-2;P02679;C9JEU5;C9JC84	P02679-2	P02679-2	FGG	Fibrinogen gamma chain	MULTI-MSMS	S11881_167_Ejaife_2_210422	1	2	618.81	4	503.978	2011.88	76594.7	-1.1258	-0.00056737	227350	114.58	227350	114.58	618.811	50.826	0.74577	52.48	52.085	52.83	1.6535					217	43	7	0.942054	0.00448098	0.00662002	2.9552e-11
CHAGHLNGVYYQGGTYSK	18	Deamidation (NQ)	_CHAGHLN(de)GVYYQGGTYSK_	CHAGHLN(1)GVYYQGGTYSK		CHAGHLN(34.17)GVYYQ(-34.17)GGTYSK		0	1	0	0	P02679-2;P02679;C9JEU5;C9JC84	P02679-2	P02679-2	FGG	Fibrinogen gamma chain	MULTI-MSMS	S11881_167_Ejaife_2_210422	1	2	824.745	3	671.635	2011.88	68691.4	-1.227	-0.00082409	227470	152.78	227470	152.77	824.745	50.798	0.37568	52.451	52.265	52.641	1.6535					34	16	3	0.968931	0.000314128	0.00172631	4.0788e-05
CHAGHLNGVYYQGGTYSK	18	Deamidation (NQ)	_CHAGHLN(de)GVYYQGGTYSK_	CHAGHLN(0.996)GVYYQ(0.004)GGTYSK		CHAGHLN(23.67)GVYYQ(-23.67)GGTYSK		0	1	0	0	P02679-2;P02679;C9JEU5;C9JC84	P02679-2	P02679-2	FGG	Fibrinogen gamma chain	MULTI-MSMS	S11881_167_Ejaife_2_210422	1	2	618.809	4	503.978	2011.88	77343	-1.8689	-0.00094189	227350	114.58	227350	114.58	618.811	52.422	0.3617	54.076	53.898	54.26	1.6535					47	21	3	0.585574	0.000228911	0.00309406	0.00076593
CHAGHLNGVYYQGGTYSK	18	Deamidation (NQ)	_CHAGHLN(de)GVYYQGGTYSK_	CHAGHLN(1)GVYYQGGTYSK		CHAGHLN(47.81)GVYYQ(-47.81)GGTYSK		0	1	0	0	P02679-2;P02679;C9JEU5;C9JC84	P02679-2	P02679-2	FGG	Fibrinogen gamma chain	MULTI-MSMS	S11882_168_Ejaife_3_210422	1	3	619.061	4	503.978	2011.88	76398.1	-0.42127	-0.00021231	227350	114.58	227350	114.58	618.811	50.497	0.83121	52.252	51.92	52.751	1.7546					213	46	6	0.903562	0.00248554	0.00366113	2.5503e-11
CHAGHLNGVYYQGGTYSK	18	Deamidation (NQ)	_CHAGHLN(de)GVYYQGGTYSK_	CHAGHLN(1)GVYYQGGTYSK		CHAGHLN(36.79)GVYYQ(-36.79)GGTYSK		0	1	0	0	P02679-2;P02679;C9JEU5;C9JC84	P02679-2	P02679-2	FGG	Fibrinogen gamma chain	MULTI-MSMS	S11882_168_Ejaife_3_210422	1	3	618.56	4	503.978	2011.88	78163.5	-1.0132	-0.00051064	227350	114.58	227350	114.58	618.811	52.289	0.42988	54.143	53.921	54.351	1.8548					54	22	4	0.577173	0.000697752	0.00275963	8.8524e-06
CHAGHLNGVYYQGGTYSK	18	Deamidation (NQ)	_CHAGHLN(de)GVYYQGGTYSK_	CHAGHLN(0.972)GVYYQ(0.028)GGTYSK		CHAGHLN(15.38)GVYYQ(-15.38)GGTYSK		0	1	0	0	P02679-2;P02679;C9JEU5;C9JC84	P02679-2	P02679-2	FGG	Fibrinogen gamma chain	MSMS	S11882_168_Ejaife_3_210422	1	3	824.411	3	671.635	2011.88	NaN	NaN	NaN	NaN	NaN	NaN	NaN	NaN	50.549	1	52.304	51.804	52.804	1.7546								NaN	NaN	NaN	0.021993
CHEGGQSYK	9	Unmodified	_CHEGGQSYK_					0	0	0	0	P02751-10;P02751-5;P02751-9;P02751-14;P02751-8;P02751-17;P02751-3;P02751;P02751-6;P02751-13;P02751-7;P02751-15;P02751-11;P02751-4;P02751-12;P02751-16;P02751-2	P02751-10	P02751-10	FN1	Fibronectin;Anastellin;Ugl-Y1;Ugl-Y2;Ugl-Y3	MULTI-MSMS	S11880_166_Ejaife_1_210422	1	1	508.594	3	355.819	1064.43	85166.9	-1.2427	-0.00044218	429360	152.78	429360	152.77	508.594	20.514	0.47548	20.514	20.251	20.726	0					128	40	4	0.596524	0.000905953	0.00505623	0.0061453
CHEGGQSYK	9	Unmodified	_CHEGGQSYK_					0	0	0	0	P02751-10;P02751-5;P02751-9;P02751-14;P02751-8;P02751-17;P02751-3;P02751;P02751-6;P02751-13;P02751-7;P02751-15;P02751-11;P02751-4;P02751-12;P02751-16;P02751-2	P02751-10	P02751-10	FN1	Fibronectin;Anastellin;Ugl-Y1;Ugl-Y2;Ugl-Y3	MULTI-MSMS	S11881_167_Ejaife_2_210422	1	2	508.594	3	355.819	1064.43	86772.9	-1.2374	-0.00044028	429360	152.78	429360	152.77	508.594	19.914	0.4358	20.565	20.317	20.753	0.65111					86	34	4	0.854287	0.000807072	0.00543974	0.020846
CHEGGQSYK	9	Unmodified	_CHEGGQSYK_					0	0	0	0	P02751-10;P02751-5;P02751-9;P02751-14;P02751-8;P02751-17;P02751-3;P02751;P02751-6;P02751-13;P02751-7;P02751-15;P02751-11;P02751-4;P02751-12;P02751-16;P02751-2	P02751-10	P02751-10	FN1	Fibronectin;Anastellin;Ugl-Y1;Ugl-Y2;Ugl-Y3	MULTI-MATCH	S11882_168_Ejaife_3_210422	1	3		3	355.819	1064.43	87048.7	-1.124	-0.00039992	429360	152.78	429360	152.77	508.594	19.791	0.50848	20.443	20.246	20.755	0.65237	-0.064116	4.4249e-06	NaN	78.334	130	54	3	NaN	NaN	NaN	NaN
CLAPLEGAR	9	Unmodified	_CLAPLEGAR_					0	0	0	0	P04217;P04217-2	P04217	P04217	A1BG	Alpha-1B-glycoprotein	MULTI-MSMS	S11880_166_Ejaife_1_210422	1	1	608.339	2	493.758	985.501	79814.7	-0.75799	-0.00037426	232060	114.58	232060	114.58	608.34	61.137	0.78332	61.137	60.738	61.521	-3.8147e-06					66	24	4	0.569225	0.000679819	0.0068788	0.011684
CLAPLEGAR	9	Unmodified	_CLAPLEGAR_					0	0	0	0	P04217;P04217-2	P04217	P04217	A1BG	Alpha-1B-glycoprotein	MULTI-MSMS	S11881_167_Ejaife_2_210422	1	2	608.339	2	493.758	985.501	81079.5	-1.8629	-0.0009198	232060	114.58	232060	114.58	608.34	59.22	0.54365	61.174	60.918	61.462	1.9542					56	27	3	0.391696	0.000564203	0.00417886	0.0071061
CLAPLEGAR	9	Unmodified	_CLAPLEGAR_					0	0	0	0	P04217;P04217-2	P04217	P04217	A1BG	Alpha-1B-glycoprotein	MULTI-MSMS	S11882_168_Ejaife_3_210422	1	3	608.34	2	493.758	985.501	79869.5	-1.0401	-0.00051356	232060	114.58	232060	114.58	608.34	58.921	0.47767	61.076	60.87	61.348	2.1554					49	20	3	0.693338	0.000856433	0.0112306	0.0068992
CLEVEGHR	8	Unmodified	_CLEVEGHR_					0	0	0	0	P00748	P00748	P00748	F12	Coagulation factor XII;Coagulation factor XIIa heavy chain;Beta-factor XIIa part 1;Coagulation factor XIIa light chain	MULTI-MSMS	S11880_166_Ejaife_1_210422	1	1	410.215	3	333.827	998.46	96122	-0.1051	-3.5085e-05	228820	76.387	228820	76.387	410.215	29.047	0.55733	29.047	28.773	29.33	-1.9073e-06					84	41	3	0.665464	0.000830612	0.0119755	0.024074
CLEVEGHR	8	Unmodified	_CLEVEGHR_					0	0	0	0	P00748	P00748	P00748	F12	Coagulation factor XII;Coagulation factor XIIa heavy chain;Beta-factor XIIa part 1;Coagulation factor XIIa light chain	MULTI-MSMS	S11882_168_Ejaife_3_210422	1	3	410.215	3	333.827	998.46	96369.3	-0.47564	-0.00015878	228820	76.388	228820	76.387	410.215	28.107	0.47418	29.06	28.797	29.271	0.95298					71	38	2	0.589446	0.000935153	0.0195258	0.022274
CLEVEGHR	8	Unmodified	_CLEVEGHR_					0	0	0	0	P00748	P00748	P00748	F12	Coagulation factor XII;Coagulation factor XIIa heavy chain;Beta-factor XIIa part 1;Coagulation factor XIIa light chain	MULTI-MATCH	S11881_167_Ejaife_2_210422	1	2		3	333.827	998.46	94693.9	-0.71644	-0.00023917	228820	76.387	228820	76.387	410.215	28.015	0.50147	28.967	28.719	29.22	0.95182	-0.057673	-5.523e-05	NaN	54.157	70	34	3	NaN	NaN	NaN	NaN
CLHPCVISR	9	Unmodified	_CLHPCVISR_					0	0	0	0	P08603;B1AKG0;Q03591	P08603;B1AKG0	P08603	CFH;CFHR1	Complement factor H;Complement factor H-related protein 1	MULTI-MSMS	S11880_166_Ejaife_1_210422	1	1	457.579	3	381.192	1140.55	91216.3	-1.2968	-0.00049434	200390	76.388	200390	76.387	457.579	40.035	0.44865	40.035	39.839	40.288	0					93	30	5	0.432159	0.000777678	0.00290103	0.015886
CLHPCVISR	9	Unmodified	_CLHPCVISR_					0	0	0	0	P08603;B1AKG0;Q03591	P08603;B1AKG0	P08603	CFH;CFHR1	Complement factor H;Complement factor H-related protein 1	MULTI-MSMS	S11882_168_Ejaife_3_210422	1	3	457.579	3	381.192	1140.55	90382.7	-0.54087	-0.00020618	200390	76.387	200390	76.387	457.579	38.645	0.46729	39.999	39.772	40.239	1.3538					98	34	3	0.883248	0.00181123	0.00559561	0.0017485
CLHPCVISR	9	Unmodified	_CLHPCVISR_					0	0	0	0	P08603;B1AKG0;Q03591	P08603;B1AKG0	P08603	CFH;CFHR1	Complement factor H;Complement factor H-related protein 1	MULTI-MATCH	S11881_167_Ejaife_2_210422	1	2		3	381.192	1140.55	96944	-0.94048	-0.0003585	200390	76.387	200390	76.387	457.579	38.718	0.45145	39.97	39.811	40.262	1.2525	-0.031197	-0.00023388	NaN	83.998	75	35	3	NaN	NaN	NaN	NaN
CLPVTAPENGK	11	Deamidation (NQ)	_CLPVTAPEN(de)GK_	CLPVTAPEN(1)GK		CLPVTAPEN(76.28)GK		0	1	0	0	P08603;A0A0D9SG88;P08603-2	P08603	P08603	CFH	Complement factor H	MULTI-MSMS	S11880_166_Ejaife_1_210422	1	1	548.972	3	396.197	1185.57	85999.8	-1.3524	-0.00053582	385600	152.78	385600	152.78	548.973	72.328	0.45593	72.328	72.175	72.631	0					45	18	4	0.7912	0.000631769	0.00335985	0.0020469
CLPVTAPENGK	11	Deamidation (NQ)	_CLPVTAPEN(de)GK_	CLPVTAPEN(1)GK		CLPVTAPEN(75.39)GK		0	1	0	0	P08603;A0A0D9SG88;P08603-2	P08603	P08603	CFH	Complement factor H	MULTI-MSMS	S11881_167_Ejaife_2_210422	1	2	548.972	3	396.197	1185.57	90000	-0.66969	-0.00026533	385600	152.78	385600	152.77	548.972	70.13	0.34966	72.285	72.121	72.471	2.1547					21	10	3	0.954194	0.000521067	0.00620395	0.0020087
CLPVTAPENGK	11	Deamidation (NQ)	_CLPVTAPEN(de)GK_	CLPVTAPEN(1)GK		CLPVTAPEN(66.19)GK		0	1	0	0	P08603;A0A0D9SG88;P08603-2	P08603	P08603	CFH	Complement factor H	MULTI-MSMS	S11882_168_Ejaife_3_210422	1	3	548.973	3	396.197	1185.57	83225.8	-0.18246	-7.2289e-05	385600	152.78	385600	152.78	548.972	69.794	0.39954	72.25	72.101	72.501	2.456					29	12	3	0.733324	0.000360606	0.00403822	0.0018266
[truncated: 5,895 more rows]
[truncated: 37 more columns]
