# Supplementary material for: Proteomics and Metabolomics Profiling of Platelets and Plasma Mediators of Thrombo-Inflammation in Gestational Hypertension and Preeclampsia
Source: Cells. 2022 Apr 7;11(8):1256. doi: 10.3390/cells11081256 (PMC9027992; doi:10.3390/cells11081256)
Supplement: Supplementary file 1 [file cells-11-01256-s001.zip › Table S3 (plasma - protein groups).xlsx]

## Sheet: proteinGroups.txt - plasma
Supplementary Table 3 | Proteins from plasma shotgun proteomics of non-pregnant, healthy pregnancy, gestational hypertension, and preeclampsia. Data obtained from the proteinGroups.txt file generated by Maxquant.
Protein IDs	Majority protein IDs	Peptide counts (all)	Peptide counts (razor+unique)	Peptide counts (unique)	Protein names	Gene names	Fasta headers	Number of proteins	Peptides	Razor + unique peptides	Unique peptides	Peptides 1	Peptides 2	Peptides 3	Razor + unique peptides 1	Razor + unique peptides 2	Razor + unique peptides 3	Unique peptides 1	Unique peptides 2	Unique peptides 3	Sequence coverage [%]	Unique + razor sequence coverage [%]	Unique sequence coverage [%]	Mol. weight [kDa]	Sequence length	Sequence lengths	Fraction average	Fraction 1	Q-value	Score	Identification type 1	Identification type 2	Identification type 3	Reporter intensity corrected 0	Reporter intensity corrected 1	Reporter intensity corrected 2	Reporter intensity corrected 3	Reporter intensity corrected 4	Reporter intensity corrected 5	Reporter intensity 0	Reporter intensity 1	Reporter intensity 2	Reporter intensity 3	Reporter intensity 4	Reporter intensity 5	Reporter intensity count 0	Reporter intensity count 1	Reporter intensity count 2	Reporter intensity count 3
A0A024R0T9;K7ER74;P02655;Q6P163;V9GYJ8	A0A024R0T9;K7ER74;P02655;Q6P163;V9GYJ8	3;3;3;2;2	3;3;3;2;2	3;3;3;2;2	Apolipoprotein C-II;Proapolipoprotein C-II	APOC2;APOC4-APOC2	;;;;	5	3	3	3	2	1	2	2	1	2	2	1	2	40.6	40.6	40.6	11.284	101	101;178;101;72;87	1	5	0	6.1658	By MS/MS	By matching	By MS/MS	70279	39660	117570	54571	78633	70172	67005	40487	114040	59511	78481	68228	3	2	4	4
A0A024R6I7;A0A0G2JRN3;G3V2B9;G3V544;G3V5R8;G3V387;A0A0B4J278;A0A0G2JPK4;P20848	A0A024R6I7;A0A0G2JRN3	20;17;4;2;1;1;1;1;1	1;1;0;0;0;0;0;0;0	1;1;0;0;0;0;0;0;0		SERPINA1	;	9	20	1	1	19	19	19	1	1	1	1	1	1	51.9	3.8	3.8	46.708	418	418;359;105;156;92;117;144;421;420	1	3	0	7.3665	By MS/MS	By MS/MS	By MS/MS	18095	23116	65324	115480	0	92724	17502	22944	64750	112140	0	87310	3	3	4	3
A0A075B6K5	A0A075B6K5	1	1	1		IGLV3-9		1	1	1	1	1	1	1	1	1	1	1	1	1	7	7	7	12.332	115	115	1	3	0	0.64451	By MS/MS	By MS/MS	By MS/MS	30620	17841	31226	15530	17568	28448	29205	18080	30737	16713	18048	27269	3	2	3	3
A2NJV5;A0A075B6S2;A0A087X0Q4;A0A0A0MRZ7;A0A075B6S6;A0A075B6P5;A0A087WW87;P06310;P01615;P01614	A2NJV5;A0A075B6S2;A0A087X0Q4;A0A0A0MRZ7;A0A075B6S6;A0A075B6P5;A0A087WW87;P06310;P01615;P01614	2;2;1;1;1;1;1;1;1;1	2;2;1;1;1;1;1;1;1;1	2;2;1;1;1;1;1;1;1;1	Ig kappa chain V-II region RPMI 6410;Ig kappa chain V-II region FR;Ig kappa chain V-II region Cum	IGKV A18;IGKV2D-29;IGKV2-40;IGKV2D-26;IGKV2D-30;IGKV2D-28	;;;;;;;;;	10	2	2	2	2	2	2	2	2	2	2	2	2	20	20	20	13.085	120	120;120;104;120;120;120;121;120;120;121	1	8	0	6.3697	By MS/MS	By MS/MS	By MS/MS	100270	55658	196670	72553	115500	120220	95580	55267	189790	81409	115500	116360	6	4	6	6
A0A075B754;Q96QE3-2;Q96QE3	A0A075B754;Q96QE3-2;Q96QE3	1;1;1	1;1;1	1;1;1	ATPase family AAA domain-containing protein 5	ATAD5	;;	3	1	1	1	0	0	1	0	0	1	0	0	1	1.1	1.1	1.1	137.99	1224	1224;1204;1844	1	2	0.0055249	0.61451			By MS/MS	0	0	0	0	0	0	0	0	0	0	0	0	0	0	0	0
K7EMV2;A0A075B778;K7EPM3;Q8WWZ7-2;Q8WWZ7	K7EMV2;A0A075B778;K7EPM3;Q8WWZ7-2;Q8WWZ7	1;1;1;1;1	1;1;1;1;1	1;1;1;1;1	ATP-binding cassette sub-family A member 5	ABCA5	;;;;	5	1	1	1	0	1	0	0	1	0	0	1	0	11	11	11	14.773	127	127;250;917;925;1642	1	1	0.020202	0.51964		By MS/MS		0	0	0	0	0	0	0	0	0	0	0	0	0	0	0	0
A0A075B7B8	A0A075B7B8	1	1	1		IGHV3OR16-12		1	1	1	1	1	1	1	1	1	1	1	1	1	9.4	9.4	9.4	12.874	117	117	1	3	0	1.7466	By matching	By MS/MS	By matching	8133.2	11044	20503	3865.2	10040	15055	7879.2	10850	20038	4941.2	10084	14451	1	1	1	1
A0A087WSY5;Q96IY4-2;Q96IY4	A0A087WSY5;Q96IY4-2;Q96IY4	2;2;2	2;2;2	2;2;2	Carboxypeptidase B2	CPB2	;;	3	2	2	2	2	1	1	2	1	1	2	1	1	8	8	8	44.022	386	386;360;423	1	4	0	3.5182	By MS/MS	By matching	By MS/MS	0	0	10625	996.71	4162.8	2531.6	0	0	10025	1571.1	4045.8	2497.8	0	0	1	1
A0A087WTG0;A0A087WZS8;A0A087WWQ1;S4R2Z6;A0A075B7F7;A0A087X230;A0A087X0Y3;A0A087WVV8;A0A087WV19;A0A087WTQ0;A0A087WUR2;A0A087WU30;H7BZX4;A0A087WVE3;A0A087WVG8;A0A087WUW2;A0A087WYI5;A0A087WVG0;A0A087WYQ9;A0A087WY26;A0A075B757;A0A087WZE1;S4R2X0;A0A075B764;A0A075B761;S4R3K2;A0A087WY24;A0A087WY62;A0A087WUF1;A0A087WZJ2;A0A087WVU4;A0A075B762;A0A087WUL8;Q9H094-2;Q86T75-2;Q9H094-3;Q9H094;Q8N660;Q6P3W6-2;Q6…	A0A087WTG0;A0A087WZS8;A0A087WWQ1;S4R2Z6;A0A075B7F7;A0A087X230;A0A087X0Y3;A0A087WVV8;A0A087WV19;A0A087WTQ0;A0A087WUR2;A0A087WU30;H7BZX4;A0A087WVE3;A0A087WVG8;A0A087WUW2;A0A087WYI5;A0A087WVG0;A0A087WYQ9;A0A087WY26;A0A075B757;A0A087WZE1;S4R2X0;A0A075B764;A0A075B761;S4R3K2;A0A087WY24;A0A087WY62;A0A087WUF1;A0A087WZJ2;A0A087WVU4;A0A075B762;A0A087WUL8;Q9H094-2;Q86T75-2;Q9H094-3;Q9H094;Q8N660;Q6P3W6-2;Q6…	2;2;2;1;1;1;1;1;1;1;1;1;1;1;1;1;1;1;1;1;1;1;1;1;1;1;1;1;1;1;1;1;1;1;1;1;1;1;1;1;1;1;1;1	2;2;2;1;1;1;1;1;1;1;1;1;1;1;1;1;1;1;1;1;1;1;1;1;1;1;1;1;1;1;1;1;1;1;1;1;1;1;1;1;1;1;1;1	2;2;2;1;1;1;1;1;1;1;1;1;1;1;1;1;1;1;1;1;1;1;1;1;1;1;1;1;1;1;1;1;1;1;1;1;1;1;1;1;1;1;1;1	Neuroblastoma breakpoint family member 3;Neuroblastoma breakpoint family member 11;Neuroblastoma breakpoint family member 15;Neuroblastoma breakpoint family member 10;Neuroblastoma breakpoint family member 9;Neuroblastoma breakpoint family member 20;Neuroblastoma breakpoint family member 1	NBPF26;NBPF1;NBPF14;NBPF19;NBPF9;NBPF12;NBPF11;NBPF10;NBPF3;NBPF15;NBPF20	;;;;;;;;;;;;;;;;;;;;;;;;;;;;;;;;;;;;;;;;;;;	44	2	2	2	1	1	2	1	1	2	1	1	2	3.6	3.6	3.6	60.399	535	535;867;942;71;77;299;299;299;299;299;535;577;577;577;830;865;867;867;942;942;942;981;1096;1111;1111;1139;1213;1448;1457;2819;2988;3795;3843;577;598;621;633;670;766;841;865;867;942;1214	1	6	0	0.64972	By matching	By MS/MS	By MS/MS	29341	18142	284550	28847	79621	49310	28005	17643	269530	41643	77725	48611	3	1	3	2
A0A087WXL5;A0A087X1N1;D3TTY5;A0A087WU80;P21580	A0A087WXL5;A0A087X1N1;D3TTY5;A0A087WU80;P21580	1;1;1;1;1	1;1;1;1;1	1;1;1;1;1	Tumor necrosis factor alpha-induced protein 3;A20p50;A20p37	TNFAIP3	;;;;	5	1	1	1	1	1	1	1	1	1	1	1	1	2.1	2.1	2.1	54.295	470	470;531;669;749;790	1	3	0.02439	0.48055	By MS/MS	By MS/MS	By matching	11882	12137	6855.1	10736	7140.6	13367	11433	11930	7360.5	10698	7561.6	12782	2	2	2	2
F8W6C1;A0A087WUZ3;Q01082-3;Q01082-2;Q01082	F8W6C1;A0A087WUZ3;Q01082-3;Q01082-2;Q01082	1;1;1;1;1	1;1;1;1;1	1;1;1;1;1	Spectrin beta chain, non-erythrocytic 1	SPTBN1	;;;;	5	1	1	1	0	1	1	0	1	1	0	1	1	1.9	1.9	1.9	80.939	690	690;2366;2155;2168;2364	1	2	0.041825	0.36806		By MS/MS	By matching	4500.6	2963	4983.2	3239.7	2583.3	2638.5	4299.2	3038.7	4924.2	3377.1	2644.4	2555.2	1	1	1	1
A0A087WW43;Q06033-2;Q06033;E7ET33;CON__Q0V8M9	A0A087WW43;Q06033-2;Q06033	3;3;3;1;1	3;3;3;1;1	3;3;3;1;1	Inter-alpha-trypsin inhibitor heavy chain H3	ITIH3	;;	5	3	3	3	3	3	3	3	3	3	3	3	3	3.6	3.6	3.6	75.077	670	670;886;890;698;891	1	9	0	1.7424	By MS/MS	By MS/MS	By MS/MS	168210	133480	240210	276600	329320	293450	161120	130860	238610	282160	330530	285330	8	5	7	7
A0A087WW74	A0A087WW74	1	1	1		SASH1		1	1	1	1	1	1	1	1	1	1	1	1	1	1.7	1.7	1.7	71.399	657	657	1	3	0.0053763	0.59348	By MS/MS	By matching	By matching	30467	32722	32981	27650	23581	33305	29349	32224	33481	28427	24343	32006	1	1	1	1
A0A087X2J4;B7Z879;A0A087WXL6;Q9H270	A0A087X2J4;B7Z879;A0A087WXL6;Q9H270	1;1;1;1	1;1;1;1	1;1;1;1	Vacuolar protein sorting-associated protein 11 homolog	VPS11	;;;	4	1	1	1	1	0	0	1	0	0	1	0	0	9.9	9.9	9.9	20.654	181	181;931;941;941	1	1	0.038136	0.39962	By MS/MS			7291	4330.6	3349.5	6463.6	4003.2	5965.5	6955.6	4441.6	3520.8	6390.9	4210.4	5726.9	1	1	1	1
A0A087WXM3;P59047	A0A087WXM3;P59047	1;1	1;1	1;1	NACHT, LRR and PYD domains-containing protein 5	NLRP5	;	2	1	1	1	1	1	1	1	1	1	1	1	1	0.5	0.5	0.5	134.5	1200	1200;1200	1	3	0.038298	0.40019	By matching	By matching	By MS/MS	7343.7	0	54611	6965	15366	15655	6921.5	0	51549	9656.1	15252	15161	1	0	1	1
A0A087WYC0;A0A1W2PQY5;Q08379-2;Q08379	A0A087WYC0;A0A1W2PQY5;Q08379-2;Q08379	1;1;1;1	1;1;1;1	1;1;1;1	Golgin subfamily A member 2	GOLGA2	;;;	4	1	1	1	1	0	0	1	0	0	1	0	0	4.2	4.2	4.2	31.894	286	286;346;620;1002	1	1	1	-2	By MS/MS			0	0	0	0	0	0	0	0	0	0	0	0	0	0	0	0
A0A087WYK1;Q00887;Q00889-2;Q00889;M0QZA7;M0R0B3;H7C1I4;E7EW65;M0QX68;Q9UQ74-2;Q9UQ74-3;Q00888;Q9UQ74;Q16557;M0R2A2;E7ENH0;M0R1G9;M0R276;E7EQY3;Q15238	A0A087WYK1;Q00887;Q00889-2;Q00889;M0QZA7;M0R0B3;H7C1I4;E7EW65;M0QX68;Q9UQ74-2;Q9UQ74-3;Q00888;Q9UQ74;Q16557	6;6;5;5;3;3;3;3;3;3;3;3;3;3;2;2;2;1;1;1	6;6;5;5;3;3;3;3;3;3;3;3;3;3;2;2;2;1;1;1	1;1;0;0;0;0;1;1;0;0;0;0;0;0;0;0;0;0;0;0	Pregnancy-specific beta-1-glycoprotein 9;Pregnancy-specific beta-1-glycoprotein 6;Pregnancy-specific beta-1-glycoprotein 8;Pregnancy-specific beta-1-glycoprotein 4;Pregnancy-specific beta-1-glycoprotein 3	PSG9;PSG6;PSG4;PSG3;PSG8	;;;;;;;;;;;;;	20	6	6	1	4	5	6	4	5	6	0	0	1	15	15	3.8	47.684	419	419;426;424;435;157;292;326;333;475;297;419;419;426;428;258;326;428;320;333;335	1	15	0	5.9077	By MS/MS	By MS/MS	By MS/MS	20220	77068	368780	76269	115700	109930	20075	72578	351610	93006	115530	106680	6	5	9	9
E9PPX7;F8W8H2;Q0D2I5-7;Q0D2I5-4;Q0D2I5-5;A0A087WZ16	E9PPX7;F8W8H2;Q0D2I5-7;Q0D2I5-4;Q0D2I5-5;A0A087WZ16	1;1;1;1;1;1	1;1;1;1;1;1	1;1;1;1;1;1		IFFO1	;;;;;	6	1	1	1	0	1	1	0	1	1	0	1	1	4.3	4.3	4.3	29.29	255	255;256;562;562;563;571	1	2	1	-2		By matching	By MS/MS	0	0	19456	0	4684.1	3444.5	0	0	18324	0	4526.9	3371.7	0	0	1	0
A0A087X0J2	A0A087X0J2	1	1	1		UBXN8		1	1	1	1	1	0	0	1	0	0	1	0	0	4	4	4	27.643	248	248	1	1	0.03653	0.43571	By MS/MS			21471	14438	7171.1	16200	13252	15817	20516	14603	7889.4	16049	13618	15257	1	1	1	1
H0Y786;A0A087X1N7;P20929-4;P20929;P20929-3;P20929-2	H0Y786;A0A087X1N7;P20929-4;P20929;P20929-3;P20929-2	1;1;1;1;1;1	1;1;1;1;1;1	1;1;1;1;1;1	Nebulin	NEB	;;;;;	6	1	1	1	1	1	1	1	1	1	1	1	1	0.3	0.3	0.3	348.95	3007	3007;8560;6669;6669;8525;8525	1	6	0.047458	0.33579	By matching	By MS/MS	By MS/MS	22112	9962.4	82480	23078	41983	31917	21033	9767.2	78672	26983	41500	31204	3	1	3	3
F8W8P5;C9IYE1;A0A087X1P3;Q86UW7-3;Q86UW7-2;Q86UW7;F1T0E5;Q9ULU8-5;Q9ULU8-2;Q9ULU8-3;Q9ULU8;Q9ULU8-4	F8W8P5;C9IYE1;A0A087X1P3;Q86UW7-3;Q86UW7-2;Q86UW7;F1T0E5;Q9ULU8-5;Q9ULU8-2;Q9ULU8-3;Q9ULU8;Q9ULU8-4	2;2;2;2;2;2;1;1;1;1;1;1	2;2;2;2;2;2;1;1;1;1;1;1	2;2;2;2;2;2;1;1;1;1;1;1	Calcium-dependent secretion activator 2;Calcium-dependent secretion activator 1	CADPS2;CADPS	;;;;;;;;;;;	12	2	2	2	2	2	2	2	2	2	2	2	2	1.1	1.1	1.1	136.58	1194	1194;1294;1301;1250;1255;1296;1344;457;1274;1314;1353;1358	1	9	0	0.81593	By MS/MS	By MS/MS	By MS/MS	142930	165640	188260	118410	124810	229180	137910	161310	189210	124810	129350	219220	5	4	5	5
B5MCV4;H0Y5D1;A0A087X232;P09871	B5MCV4;H0Y5D1;A0A087X232;P09871	1;1;1;1	1;1;1;1	1;1;1;1	Complement C1s subcomponent;Complement C1s subcomponent heavy chain;Complement C1s subcomponent light chain	C1S	;;;	4	1	1	1	0	0	1	0	0	1	0	0	1	11.3	11.3	11.3	19.314	168	168;355;682;688	1	1	0	0.88969			By MS/MS	0	0	0	0	0	0	0	0	0	0	0	0	0	0	0	0
A0A096LP38	A0A096LP38	1	1	1				1	1	1	1	0	0	1	0	0	1	0	0	1	41.3	41.3	41.3	5.528	46	46	1	1	0.037344	0.38929			By MS/MS	4226.3	0	59716	7931.5	22548	12425	3983.3	0	56379	11005	21973	12317	1	0	1	1
A0A096LPE2;P35542	A0A096LPE2;P35542	2;2	2;2	2;2	Serum amyloid A-4 protein	SAA2-SAA4;SAA4	;	2	2	2	2	2	2	2	2	2	2	2	2	2	9.6	9.6	9.6	23.353	208	208;130	1	6	0	1.1838	By MS/MS	By MS/MS	By MS/MS	202570	76842	356790	92190	106840	165420	192410	80941	342140	107510	109450	158690	4	2	4	4
A0A0A0MR21	A0A0A0MR21	1	1	1		TTLL9		1	1	1	1	0	1	1	0	1	1	0	1	1	10.5	10.5	10.5	11.748	105	105	1	2	1	-2		By MS/MS	By matching	9761.1	17690	9742.8	10148	12834	15914	9541.9	16951	10408	10441	12992	15336	1	1	1	1
A0A0A0MRA3;A0A0A0MTS7;Q8WZ42-6;Q8WZ42-3;Q8WZ42-10;Q8WZ42-9;Q8WZ42-5;Q8WZ42-11;Q8WZ42-4;Q8WZ42-7;Q8WZ42-2;Q8WZ42;Q8WZ42-8;Q8WZ42-13;Q8WZ42-12	A0A0A0MRA3;A0A0A0MTS7;Q8WZ42-6;Q8WZ42-3;Q8WZ42-10;Q8WZ42-9;Q8WZ42-5;Q8WZ42-11;Q8WZ42-4;Q8WZ42-7;Q8WZ42-2;Q8WZ42;Q8WZ42-8;Q8WZ42-13;Q8WZ42-12	1;1;1;1;1;1;1;1;1;1;1;1;1;1;1	1;1;1;1;1;1;1;1;1;1;1;1;1;1;1	1;1;1;1;1;1;1;1;1;1;1;1;1;1;1	Titin	TTN	;;;;;;;;;;;;;;	15	1	1	1	1	1	0	1	1	0	1	1	0	0.1	0.1	0.1	3014	27118	27118;35991;5604;26926;27051;27118;32900;33423;33445;33615;34258;34350;34475;34484;35991	1	2	0.045775	0.34186	By MS/MS	By MS/MS		0	1608	0	0	0	1816.1	0	1608	0	0	0	1816.1	0	1	0	0
G3V5X4;A0A0A0MRE3;Q8WXH0;Q8WXH0-2	G3V5X4;A0A0A0MRE3;Q8WXH0;Q8WXH0-2	1;1;1;1	1;1;1;1	1;1;1;1	Nesprin-2	SYNE2	;;;	4	1	1	1	1	1	1	1	1	1	1	1	1	0.3	0.3	0.3	787.71	6818	6818;6824;6885;6907	1	3	0.0375	0.38974	By MS/MS	By MS/MS	By matching	227400	261190	192350	238660	280830	318210	219380	255570	200860	243110	284020	307320	3	3	3	3
A0A0A0MRJ3;Q8NEY1-6;Q8NEY1-7;Q8NEY1-4;Q8NEY1-2;Q8NEY1-3;Q8NEY1	A0A0A0MRJ3;Q8NEY1-6;Q8NEY1-7;Q8NEY1-4;Q8NEY1-2;Q8NEY1-3;Q8NEY1	1;1;1;1;1;1;1	1;1;1;1;1;1;1	1;1;1;1;1;1;1	Neuron navigator 1	NAV1	;;;;;;	7	1	1	1	1	0	0	1	0	0	1	0	0	0.7	0.7	0.7	197.4	1830	1830;1190;1809;1817;1869;1874;1877	1	2	0.044521	0.3371	By MS/MS			0	0	0	0	0	0	0	0	0	0	0	0	0	0	0	0
A0A0A0MRJ7;P12259	A0A0A0MRJ7;P12259	1;1	1;1	1;1	Coagulation factor V;Coagulation factor V heavy chain;Coagulation factor V light chain	F5	;	2	1	1	1	0	0	1	0	0	1	0	0	1	0.6	0.6	0.6	252.23	2229	2229;2224	1	1	0.042636	0.37328			By MS/MS	0	0	0	0	0	0	0	0	0	0	0	0	0	0	0	0
A0A0A0MRZ8;P04433;A0A087WSY6	A0A0A0MRZ8;P04433	3;3;1	2;2;0	2;2;0	Ig kappa chain V-III region VG	IGKV3D-11	;	3	3	2	2	3	3	3	2	2	2	2	2	2	26.1	20.9	20.9	12.625	115	115;115;115	1	6	0	2.9175	By MS/MS	By MS/MS	By MS/MS	132360	73977	97777	42896	62508	93281	126180	76485	97245	47128	63499	89547	4	3	4	4
A0A0A0MS08;P01857;A0A0A0MS07	A0A0A0MS08;P01857;A0A0A0MS07	13;13;11	13;13;11	5;5;4	Ig gamma-1 chain C region	IGHG1	;;	3	13	13	5	13	13	13	13	13	13	5	5	5	49.4	49.4	21.6	43.911	399	399;330;295	1	130	0	314.86	By MS/MS	By MS/MS	By MS/MS	7561300	3853200	7947100	2860800	4949300	6309200	7201000	3926500	7764300	3230200	4974500	6076400	172	116	173	168
A0A0A0MS09;P01880;P01880-2	A0A0A0MS09;P01880;P01880-2	4;4;4	4;4;4	4;4;4	Ig delta chain C region	IGHD	;;	3	4	4	4	4	1	4	4	1	4	4	1	4	13	13	13	47.428	430	430;384;430	1	11	0	7.8536	By MS/MS	By matching	By MS/MS	109180	3999.8	93241	26605	19504	48524	102980	9199.5	88735	29641	20911	46225	5	3	6	4
A0A0A0MSV6;D6R934;P02746	A0A0A0MSV6;D6R934;P02746	1;1;1	1;1;1	1;1;1	Complement C1q subcomponent subunit B	C1QB	;;	3	1	1	1	1	1	1	1	1	1	1	1	1	6.6	6.6	6.6	24.03	228	228;251;253	1	3	0	1.9467	By MS/MS	By MS/MS	By matching	16428	11036	6650.4	10041	7738.7	31547	15697	11176	7091.3	10081	8647.2	29917	2	2	2	2
A0A0B4J1U7	A0A0B4J1U7	1	1	1		IGHV6-1		1	1	1	1	1	1	1	1	1	1	1	1	1	5.8	5.8	5.8	13.481	121	121	1	6	0.0052356	0.56017	By MS/MS	By MS/MS	By MS/MS	91598	72832	124700	74353	78157	91840	87740	72259	123050	78579	79451	88618	3	2	3	3
A0A0B4J1Y9;A0A0B4J1V6;A0A0B4J1V0	A0A0B4J1Y9;A0A0B4J1V6;A0A0B4J1V0	1;1;1	1;1;1	1;1;1		IGHV3-72;IGHV3-73;IGHV3-15	;;	3	1	1	1	1	1	1	1	1	1	1	1	1	5.9	5.9	5.9	13.203	119	119;119;119	1	3	0.042308	0.37154	By MS/MS	By matching	By matching	124230	51621	28530	61389	37103	69885	118080	54970	30975	60542	39521	66821	1	1	1	1
A0A0B4J1X5;A0A0C4DH42;A0A075B7E8;P0DP02;A0A0J9YVT0;A0A0B4J1V1;P01767;P01772;P01763;P01762	A0A0B4J1X5;A0A0C4DH42;A0A075B7E8;P0DP02;A0A0J9YVT0;A0A0B4J1V1;P01767;P01772;P01763;P01762	2;1;1;1;1;1;1;1;1;1	1;0;1;0;0;0;0;0;0;0	1;0;1;0;0;0;0;0;0;0	Ig heavy chain V-III region BUT;Ig heavy chain V-III region KOL;Ig heavy chain V-III region WEA;Ig heavy chain V-III region TRO	IGHV3-74;IGHV3-66;IGHV3OR16-13;IGHV3-21	;;;;;;;;;	10	2	1	1	2	2	2	1	1	1	1	1	1	15.4	6	6	12.839	117	117;116;117;117;117;117;116;117;117;117	1	3	0.005291	0.57976	By MS/MS	By matching	By matching	80717	17806	13872	15123	21382	35025	76421	21181	14391	15611	21832	33566	1	1	1	1
A0A0B4J231;B9A064;P0CG04	A0A0B4J231;B9A064;P0CG04	7;7;6	7;7;6	4;4;3	Immunoglobulin lambda-like polypeptide 5;Ig lambda-1 chain C regions	IGLL5;IGLC1	;;	3	7	7	4	7	7	7	7	7	7	4	4	4	34.9	34.9	17.2	23.15	215	215;214;106	1	39	0	80.381	By MS/MS	By MS/MS	By MS/MS	4109900	2333000	1278900	1429500	1608600	2661100	3918700	2386800	1368000	1461600	1654600	2549800	38	29	37	38
A0A0B4J2B5;S4R460;A0A0J9YX35	A0A0B4J2B5;S4R460;A0A0J9YX35	2;1;1	2;1;1	2;1;1		IGHV3OR16-9	;;	3	2	2	2	2	2	2	2	2	2	2	2	2	30.6	30.6	30.6	10.657	98	98;96;117	1	13	0	26.269	By MS/MS	By MS/MS	By MS/MS	394440	86150	143930	105990	138660	195620	373430	101540	142520	111260	140940	188000	10	7	10	10
A0A0B4J2B8	A0A0B4J2B8	1	1	1		IGHV1OR15-9		1	1	1	1	1	1	1	1	1	1	1	1	1	6	6	6	12.954	117	117	1	3	0.0053476	0.5921	By MS/MS	By matching	By matching	391190	213160	54238	108950	163840	222370	372820	219330	65735	110490	165640	213880	1	1	1	1
A0A0C4DFX2;Q5TBA9	A0A0C4DFX2;Q5TBA9	1;1	1;1	1;1	Protein furry homolog	FRY	;	2	1	1	1	0	1	1	0	1	1	0	1	1	0.6	0.6	0.6	338.17	3012	3012;3013	1	2	0.042146	0.36968		By matching	By MS/MS	4163.3	0	42958	2155.6	9287.3	9513.9	3923.9	0	40494	4372.6	9140.1	9212.8	1	0	1	1
H0YGD3;A0A0C4DH48;E7ENN3;A0A0C4DG40;Q8NF91-12;Q8NF91-7;Q8NF91-4;Q8NF91	H0YGD3;A0A0C4DH48;E7ENN3;A0A0C4DG40;Q8NF91-12;Q8NF91-7;Q8NF91-4;Q8NF91	1;1;1;1;1;1;1;1	1;1;1;1;1;1;1;1	1;1;1;1;1;1;1;1	Nesprin-1	SYNE1	;;;;;;;	8	1	1	1	1	1	1	1	1	1	1	1	1	8.7	8.7	8.7	23.815	207	207;510;8392;8749;476;5580;8749;8797	1	3	0.046263	0.34349	By matching	By matching	By MS/MS	1592	0	18369	2167.1	5219	3440.5	1500.5	0	17336	3079.8	5115.9	3382.6	1	0	1	1
A0A0C4DG90;A4D0S4-3;A4D0S4	A0A0C4DG90;A4D0S4-3;A4D0S4	1;1;1	1;1;1	1;1;1	Laminin subunit beta-4	LAMB4	;;	3	1	1	1	1	1	1	1	1	1	1	1	1	1.9	1.9	1.9	82.772	749	749;1723;1761	1	3	1	-2	By MS/MS	By MS/MS	By MS/MS	33979	13743	25295	29748	24250	28065	32291	14502	25142	30049	24898	27091	3	2	3	3
G3V561;A0A0C4DGK2;Q86US5;Q969Q6	G3V561;A0A0C4DGK2;Q86US5;Q969Q6	1;1;1;1	1;1;1;1	1;1;1;1	Serine/threonine-protein phosphatase 2A regulatory subunit B subunit gamma	PPP2R3C;C14ORF10	;;;	4	1	1	1	1	1	1	1	1	1	1	1	1	14.9	14.9	14.9	16.298	134	134;167;190;453	1	3	1	-2	By matching	By matching	By MS/MS	3437.2	0	20211	6001.1	11280	11918	3239.6	0	19138	6974	11244	11531	1	0	1	1
I3L1J1;B4DYU0;A0A0C4DGN2;I3L145;P04278-4;P04278-2;P04278-3;P04278;P04278-5	I3L1J1;B4DYU0;A0A0C4DGN2;I3L145;P04278-4;P04278-2;P04278-3;P04278;P04278-5	2;2;2;2;2;2;2;2;1	2;2;2;2;2;2;2;2;1	2;2;2;2;2;2;2;2;1	Sex hormone-binding globulin	SHBG	;;;;;;;;	9	2	2	2	2	2	2	2	2	2	2	2	2	9.2	9.2	9.2	25.428	229	229;235;260;344;287;288;293;402;384	1	7	0	1.8388	By MS/MS	By matching	By MS/MS	11159	38701	72729	28769	41141	41427	11266	36525	71387	31818	41212	40135	2	2	4	3
A0A0C4DGV9;P49917	A0A0C4DGV9;P49917	1;1	1;1	1;1	DNA ligase;DNA ligase 4	LIG4	;	2	1	1	1	1	0	0	1	0	0	1	0	0	1.5	1.5	1.5	96.214	844	844;911	1	1	1	-2	By MS/MS			0	0	0	0	0	0	0	0	0	0	0	0	0	0	0	0
A0A0C4DGX3;Q92838-9;Q92838-3;Q92838	A0A0C4DGX3;Q92838-9;Q92838-3;Q92838	1;1;1;1	1;1;1;1	1;1;1;1	Ectodysplasin-A;Ectodysplasin-A, membrane form;Ectodysplasin-A, secreted form	EDA	;;;	4	1	1	1	1	1	1	1	1	1	1	1	1	6.2	6.2	6.2	27.586	259	259;386;389;391	1	3	1	-2	By MS/MS	By matching	By matching	8122.4	10778	6534.6	9296.6	15022	10684	7863.8	10459	6961.8	9532.3	14867	10471	1	1	1	1
A0A0C4DH25	A0A0C4DH25	2	1	1		IGKV3D-20		1	2	1	1	2	2	2	1	1	1	1	1	1	13.8	7.8	7.8	12.515	116	116	1	3	0	0.88294	By MS/MS	By MS/MS	By MS/MS	80979	49707	83670	34225	52844	69004	77285	50251	82360	37944	53305	66423	3	2	3	3
A0A0C4DH31;P23083	A0A0C4DH31;P23083	2;2	2;2	1;1	Ig heavy chain V-I region V35	IGHV1-18	;	2	2	2	1	2	2	2	2	2	2	1	1	1	15.4	15.4	9.4	12.82	117	117;117	1	6	0	2.4813	By matching	By MS/MS	By MS/MS	116260	130110	136080	50374	83652	107370	112090	127830	136810	56158	83938	103390	2	2	3	2
A0A0C4DH35	A0A0C4DH35	1	1	1		IGHV3-35		1	1	1	1	1	1	1	1	1	1	1	1	1	9.4	9.4	9.4	12.81	117	117	1	6	0	1.9109	By MS/MS	By MS/MS	By MS/MS	41599	15269	62927	21144	33122	39963	39503	16116	60538	23989	33301	38537	4	2	4	4
A0A0C4DH38	A0A0C4DH38	3	3	2		IGHV5-51		1	3	3	2	3	2	3	3	2	3	2	2	2	29.9	29.9	18.8	12.674	117	117	1	8	0	4.2826	By MS/MS	By MS/MS	By MS/MS	394950	179330	109130	144580	109380	199030	375720	188220	115920	145260	114880	190400	6	4	6	6
A0A0J9YWU9;P0DP08;P0DP06;A0A0C4DH41;P01825;P06331;P01824	A0A0J9YWU9;P0DP08;P0DP06;A0A0C4DH41;P01825;P06331;P01824	1;1;1;1;1;1;1	1;1;1;1;1;1;1	1;1;1;1;1;1;1	Ig heavy chain V-II region NEWM;Ig heavy chain V-II region ARH-77;Ig heavy chain V-II region WAH	IGHV4-61	;;;;;;	7	1	1	1	1	1	1	1	1	1	1	1	1	7.8	7.8	7.8	12.943	116	116;117;118;118;116;123;125	1	3	0	1.0891	By MS/MS	By MS/MS	By MS/MS	162460	89095	163940	82210	104780	128030	154840	90439	161120	88687	105990	123420	3	2	3	3
A0A0C4DH90;A0A0C4DH55;P01624;A0A075B6H7	A0A0C4DH90;A0A0C4DH55;P01624;A0A075B6H7	2;2;2;1	1;1;1;1	1;1;1;1	Ig kappa chain V-III region POM	IGKV3OR2-268;IGKV3D-7;IGKV3-7	;;;	4	2	1	1	2	2	2	1	1	1	1	1	1	12.9	7.8	7.8	12.586	116	116;119;115;116	1	3	0	1.02	By MS/MS	By MS/MS	By MS/MS	202330	132710	254450	126130	165240	197030	193260	133160	249720	136330	166860	190050	3	2	3	3
A0A0C4DH72;A0A0C4DH73;P01611;P01599;A0A0C4DH24;A0A0A0MT36;A0A0C4DH67;P0DP09;A0A0G2JRQ6;A0A0C4DH69;A0A0B4J2D9;A0A075B7D4;A0A075B6S9;A0A075B6S5;A0A075B6S4;P04430;P01601	A0A0C4DH72;A0A0C4DH73;P01611;P01599	3;2;2;2;1;1;1;1;1;1;1;1;1;1;1;1;1	2;1;1;1;0;0;0;0;0;0;0;0;0;0;0;0;0	1;0;0;1;0;0;0;0;0;0;0;0;0;0;0;0;0	Ig kappa chain V-I region Wes;Ig kappa chain V-I region Gal	IGKV1-6;IGKV1-12	;;;	17	3	2	1	3	3	3	2	2	2	1	1	1	23.9	18.8	5.1	12.697	117	117;117;117;117;114;114;115;117;117;117;117;117;117;117;117;117;117	1	7	0	1.9397	By MS/MS	By matching	By matching	125130	27452	13896	25661	29912	56457	118460	32363	14999	25847	30715	53980	3	2	2	3
B4DQI1;A0A0G2JIE7;H0Y3H6;A0A0G2JL69;P06681-2;P06681-3;P06681	B4DQI1;A0A0G2JIE7;H0Y3H6;A0A0G2JL69;P06681-2;P06681-3;P06681	3;3;3;3;3;3;3	1;1;1;1;1;1;1	1;1;1;1;1;1;1	Complement C2;Complement C2b fragment;Complement C2a fragment	C2	;;;;;;	7	3	1	1	3	2	3	1	1	1	1	1	1	6.7	1.6	1.6	56.466	506	506;525;526;723;538;620;752	1	3	0	0.66827	By MS/MS	By MS/MS	By MS/MS	23957	12763	35207	15380	21372	29459	22826	13091	34183	16868	21665	28324	3	2	3	3
A0A0G2JMB2;P01877	A0A0G2JMB2;P01877	11;7	3;2	3;2	Ig alpha-2 chain C region	IGHA2	;	2	11	3	3	11	11	11	3	3	3	3	3	3	52.4	22.1	22.1	36.508	340	340;340	1	13	0	22.454	By MS/MS	By MS/MS	By MS/MS	175550	29762	128900	58809	108870	135380	166030	35876	123920	64195	108540	130570	10	5	11	9
A0A0G2JMI3	A0A0G2JMI3	1	1	1				1	1	1	1	1	1	1	1	1	1	1	1	1	6	6	6	12.87	117	117	1	3	0.045113	0.36325	By matching	By matching	By MS/MS	18216	0	26801	195770	341420	29553	17169	0	28704	195730	330870	37177	1	0	1	1
A0A0J9YXX1	A0A0J9YXX1	2	1	1				1	2	1	1	2	1	2	1	1	1	1	1	1	17.1	6	6	12.772	117	117	1	4	0	0.80952	By MS/MS	By MS/MS	By MS/MS	573200	261790	281560	209110	298330	486730	545310	269380	284430	220250	304470	466480	3	2	3	3
P0DP03;A0A0J9YY99;P01768;P01764	P0DP03;A0A0J9YY99;P01768;P01764	1;1;1;1	1;1;1;1	1;1;1;1	Ig heavy chain V-III region CAM;Ig heavy chain V-III region 23	IGHV3-23	;;;	4	1	1	1	1	1	1	1	1	1	1	1	1	9.4	9.4	9.4	12.947	117	117;117;117;117	1	6	0	5.9501	By MS/MS	By MS/MS	By MS/MS	249160	137170	183110	91636	126950	188490	237490	141000	182220	99237	129110	180970	5	4	5	5
A0A0U1RR07;A0A0U1RQH1;A0A0U1RRJ3;Q9HCH5-12;Q9HCH5-11;Q9HCH5-7;Q9HCH5-8;A0A0U1RQP0	A0A0U1RR07;A0A0U1RQH1;A0A0U1RRJ3;Q9HCH5-12;Q9HCH5-11;Q9HCH5-7;Q9HCH5-8;A0A0U1RQP0	2;1;1;1;1;1;1;1	2;1;1;1;1;1;1;1	2;1;1;1;1;1;1;1			;;;;;;;	8	2	2	2	2	2	2	2	2	2	2	2	2	0.9	0.9	0.9	247.31	2223	2223;651;866;893;1232;1256;1272;1276	1	6	0.0054645	0.59835	By MS/MS	By MS/MS	By matching	28865	25589	44839	14962	19131	59870	27700	25686	44011	16931	20449	56899	2	2	2	2
A0A0U1RR17;P58005-4	A0A0U1RR17;P58005-4	1;1	1;1	1;1			;	2	1	1	1	1	0	0	1	0	0	1	0	0	15.7	15.7	15.7	9.8144	83	83;353	1	1	0.049834	0.32842	By MS/MS			0	0	0	0	0	0	0	0	0	0	0	0	0	0	0	0
H0Y9M1;A0A0U1RRL8;Q8TB22-4;Q8TB22-3;Q8TB22;Q8TB22-2	H0Y9M1;A0A0U1RRL8;Q8TB22-4;Q8TB22-3;Q8TB22;Q8TB22-2	1;1;1;1;1;1	1;1;1;1;1;1	1;1;1;1;1;1	Spermatogenesis-associated protein 20	SPATA20	;;;;;	6	1	1	1	0	0	1	0	0	1	0	0	1	6.9	6.9	6.9	27.679	247	247;786;521;742;786;802	1	1	1	-2			By MS/MS	5845.9	0	26426	5249.3	7342.7	6857.8	5509.8	0	24974	6444.5	7343.7	6658.5	1	0	1	1
A0A140TA29;F5GXS0;A0A0G2JL54;P0C0L5;CON__ENSEMBL:ENSBTAP00000007350;CON__P01030	A0A140TA29;F5GXS0;A0A0G2JL54;P0C0L5	35;34;34;34;2;1	35;34;34;34;2;1	1;1;1;1;0;0	Complement C4-B;Complement C4 beta chain;Complement C4-B alpha chain;C4a anaphylatoxin;C4b-B;C4d-B;Complement C4 gamma chain	C4B	;;;	6	35	35	1	34	28	33	34	28	33	1	0	1	29.5	29.5	1.6	187.66	1698	1698;1698;1698;1744;1742;1741	1	110	0	257.96	By MS/MS	By MS/MS	By MS/MS	1885100	1005300	2580800	1028500	908210	1876500	1796200	1029700	2506900	1109000	952570	1791800	71	49	78	68
A0A140TA32;A0A140TA44;P0C0L4-2;P0C0L4;A0A140TA49;A0A0G2JPR0	A0A140TA32;A0A140TA44;P0C0L4-2;P0C0L4;A0A140TA49;A0A0G2JPR0	35;34;34;34;33;33	1;1;1;1;1;1	1;1;1;1;1;1	Complement C4-A;Complement C4 beta chain;Complement C4-A alpha chain;C4a anaphylatoxin;C4b-A;C4d-A;Complement C4 gamma chain	C4A	;;;;;	6	35	1	1	34	28	32	1	0	0	1	0	0	29.5	1.6	1.6	187.76	1698	1698;1698;1698;1744;1698;1744	1	1	0	6.7384	By MS/MS	By matching	By matching	2595.1	1808.8	2142.9	0	0	3082.6	2480.9	1836.9	2126.1	0	0	2902.7	1	1	1	0
H7C240;A0A1B0GV24;A0A1B0GWD6;A0A1B0GW13;A0A1B0GV60;A0A1B0GWJ8;H7C3E1;B7Z1I9;A0A1B0GTB0;A0A1B0GTU8;A0A1B0GVB9;A0A1B0GUT7;A0A1B0GVW0;A0A1C7CYW4;O75787-2;O75787	H7C240;A0A1B0GV24;A0A1B0GWD6;A0A1B0GW13;A0A1B0GV60;A0A1B0GWJ8;H7C3E1;B7Z1I9;A0A1B0GTB0;A0A1B0GTU8;A0A1B0GVB9;A0A1B0GUT7;A0A1B0GVW0;A0A1C7CYW4;O75787-2;O75787	1;1;1;1;1;1;1;1;1;1;1;1;1;1;1;1	1;1;1;1;1;1;1;1;1;1;1;1;1;1;1;1	1;1;1;1;1;1;1;1;1;1;1;1;1;1;1;1	Renin receptor	ATP6AP2	;;;;;;;;;;;;;;;	16	1	1	1	0	1	0	0	1	0	0	1	0	10.9	10.9	10.9	14.069	128	128;143;186;186;209;258;262;272;294;301;317;331;345;349;318;350	1	1	0.020101	0.51083		By MS/MS		0	0	0	0	0	0	0	0	0	0	0	0	0	0	0	0
A0A1B0GTU0	A0A1B0GTU0	1	1	1				1	1	1	1	0	1	1	0	1	1	0	1	1	14.3	14.3	14.3	11.665	105	105	1	2	1	-2		By matching	By MS/MS	15024	0	123580	11583	42811	27209	14161	0	116590	18106	41695	26793	1	0	1	1
F8WC59;C9JYZ0;A0A1B0GVA5;A0A1B0GV31;A0A1B0GU86;C9JMV9;A0A1B0GW23;Q03154-3;Q03154-4;Q03154	F8WC59;C9JYZ0;A0A1B0GVA5;A0A1B0GV31;A0A1B0GU86;C9JMV9;A0A1B0GW23;Q03154-3;Q03154-4;Q03154	1;1;1;1;1;1;1;1;1;1	1;1;1;1;1;1;1;1;1;1	1;1;1;1;1;1;1;1;1;1	Aminoacylase-1	ACY1;ABHD14A-ACY1	;;;;;;;;;	10	1	1	1	1	1	1	1	1	1	1	1	1	3	3	3	22.708	201	201;228;264;275;373;509;586;343;373;408	1	3	0.046823	0.33405	By MS/MS	By matching	By matching	79536	103820	45784	75460	79045	94020	76971	100650	50613	75864	80399	90696	1	1	1	1
A0A1B0GUU9;P01871;P01871-2;P04220	A0A1B0GUU9;P01871;P01871-2;P04220	18;18;18;10	18;18;18;10	17;17;17;10	Ig mu chain C region;Ig mu heavy chain disease protein	IGHM	;;;	4	18	18	17	16	17	15	16	17	15	16	17	15	39.5	39.5	39.5	51.923	474	474;453;474;391	1	77	0	101.43	By MS/MS	By MS/MS	By MS/MS	2595600	1529100	3384500	1402300	1703700	2883400	2476000	1560700	3302600	1540000	1750000	2761700	60	44	60	60
A0A1B0GV03	A0A1B0GV03	1	1	1				1	1	1	1	1	1	1	1	1	1	1	1	1	1.4	1.4	1.4	75.583	622	622	1	6	0.044776	0.3575	By MS/MS	By MS/MS	By MS/MS	647010	379810	946350	693070	776460	771360	617150	386340	925700	723240	783300	747590	4	3	4	4
A0A1B0GV59;A0A1B0GWI6	A0A1B0GV59;A0A1B0GWI6	1;1	1;1	1;1			;	2	1	1	1	0	1	1	0	1	1	0	1	1	4.7	4.7	4.7	43.618	406	406;518	1	2	1	-2		By MS/MS	By MS/MS	13650	2940	20277	11162	12468	10547	12922	3236.5	19460	11885	12523	10273	2	1	2	2
A0A1B0GVZ7;A0A1B0GVX4;A0A1B0GVQ3	A0A1B0GVZ7;A0A1B0GVX4;A0A1B0GVQ3	1;1;1	1;1;1	1;1;1			;;	3	1	1	1	1	1	1	1	1	1	1	1	1	16.1	16.1	16.1	10.188	87	87;137;168	1	3	1	-2	By matching	By MS/MS	By matching	4596.5	1776.9	3970.9	4336.4	5255.5	4437.2	4366.6	1941.5	3920	4441.7	5264.5	4322	1	1	1	1
A0A1C7CYW8;Q8IVF4	A0A1C7CYW8;Q8IVF4	1;1	1;1	1;1	Dynein heavy chain 10, axonemal	DNAH10	;	2	1	1	1	1	1	1	1	1	1	1	1	1	0.4	0.4	0.4	521.93	4532	4532;4471	1	5	1	-2	By MS/MS	By MS/MS	By MS/MS	142750	186390	129050	148870	131190	341080	138150	180410	135190	151140	139930	324760	4	3	4	4
A0A1W2PKR9;Q5TCX8-2;Q5TCX8	A0A1W2PKR9;Q5TCX8-2;Q5TCX8	1;1;1	1;1;1	1;1;1	Mitogen-activated protein kinase kinase kinase MLK4	MLK4	;;	3	1	1	1	1	0	0	1	0	0	1	0	0	1.3	1.3	1.3	113.96	1036	1036;570;1036	1	1	0.038627	0.40216	By MS/MS			0	0	0	0	0	0	0	0	0	0	0	0	0	0	0	0
A0A1W2PPI7;O75382-4;O75382-3;O75382-2;O75382	A0A1W2PPI7;O75382-4;O75382-3;O75382-2;O75382	1;1;1;1;1	1;1;1;1;1	1;1;1;1;1	Tripartite motif-containing protein 3	TRIM3	;;;;	5	1	1	1	1	1	1	1	1	1	1	1	1	2	2	2	76.13	703	703;625;665;733;744	1	3	0	1.1238	By MS/MS	By matching	By matching	16418	6405.4	2157.1	4155.6	7892.2	11398	15598	6864.4	2488.8	4269	7957	10949	1	1	1	1
A0M8Q6	A0M8Q6	3	1	1	Ig lambda-7 chain C region	IGLC7		1	3	1	1	3	3	3	1	1	1	1	1	1	41.5	9.4	9.4	11.253	106	106	1	3	0	1.2129	By MS/MS	By MS/MS	By MS/MS	74916	24638	58602	36916	40895	49039	71086	25637	57287	38919	41525	47296	3	2	3	3
C9JT67;A2RUR9-2;A2RUR9-3;Q8IYA2;A2RUR9	C9JT67;A2RUR9-2;A2RUR9-3;Q8IYA2;A2RUR9	1;1;1;1;1	1;1;1;1;1	1;1;1;1;1	Coiled-coil domain-containing protein 144A;Putative coiled-coil domain-containing protein 144C	CCDC144A;CCDC144CP	;;;;	5	1	1	1	1	1	1	1	1	1	1	1	1	0.6	0.6	0.6	165.12	1425	1425;691;1154;1237;1427	1	3	0.0055556	0.61576	By matching	By matching	By MS/MS	37648	0	679360	0	73490	48056	35483	0	639600	24851	70439	47263	1	0	1	0
A4UGR9-7;A4UGR9-5;A4UGR9-4;A4UGR9-6;A4UGR9-2;A4UGR9-3;A4UGR9;A4UGR9-8	A4UGR9-7;A4UGR9-5;A4UGR9-4;A4UGR9-6;A4UGR9-2;A4UGR9-3;A4UGR9;A4UGR9-8	1;1;1;1;1;1;1;1	1;1;1;1;1;1;1;1	1;1;1;1;1;1;1;1	Xin actin-binding repeat-containing protein 2	XIRP2	;;;;;;;	8	1	1	1	1	1	1	1	1	1	1	1	1	1.4	1.4	1.4	81.829	716	716;763;938;971;3327;3345;3374;3549	1	3	1	-2	By matching	By matching	By MS/MS	2716.9	0	129480	0	11533	5908.3	2560.7	0	121870	2459.8	10901	5879.2	1	0	1	0
A6NCF6	A6NCF6	1	1	1	Putative MAGE domain-containing protein MAGEA13P	MAGEA13P		1	1	1	1	1	0	0	1	0	0	1	0	0	3.5	3.5	3.5	37.899	341	341	1	1	1	-2	By MS/MS			0	0	0	0	0	0	0	0	0	0	0	0	0	0	0	0
Q9NQP5;A6PVK5;P00488	Q9NQP5;A6PVK5;P00488	1;1;1	1;1;1	1;1;1	Coagulation factor XIII A chain	F13A1	;;	3	1	1	1	0	1	1	0	1	1	0	1	1	11.6	11.6	11.6	15.951	138	138;185;732	1	2	0.042969	0.37626		By MS/MS	By matching	8053	8399	12800	6827.4	6561	12087	7752.5	8329.5	12671	7270.2	6824.2	11561	1	1	1	1
H0Y8D1;A6XGL3;CON__P07477;E7EQ64;P07477	H0Y8D1;A6XGL3;CON__P07477;E7EQ64;P07477	1;1;1;1;1	1;1;1;1;1	1;1;1;1;1	Trypsin-1;Alpha-trypsin chain 1;Alpha-trypsin chain 2	PRSS1	;;;;	5	1	1	1	1	1	1	1	1	1	1	1	1	7	7	7	15.421	142	142;237;247;261;247	1	3	0	0.74888	By MS/MS	By MS/MS	By matching	28652	32686	23872	17696	19914	31043	27637	31993	24738	18476	20425	29776	2	2	2	2
B0YIW2;P02656	B0YIW2;P02656	3;3	3;3	3;3	Apolipoprotein C-III	APOC3	;	2	3	3	3	3	3	3	3	3	3	3	3	3	29.1	29.1	29.1	12.815	117	117;99	1	15	0	323.31	By MS/MS	By MS/MS	By MS/MS	514760	373070	1088600	650810	725440	832010	492280	373700	1058500	688840	735320	803300	13	11	15	15
B1AHL2;P23142-4;H7C1M6;P23142-2;P23142-3;P23142;B1AHM7;B1AHM8;B1AHM9	B1AHL2;P23142-4;H7C1M6;P23142-2;P23142-3;P23142	3;3;2;2;2;2;1;1;1	3;3;2;2;2;2;1;1;1	3;3;2;2;2;2;1;1;1	Fibulin-1	FBLN1	;;;;;	9	3	3	3	3	3	2	3	3	2	3	3	2	5.7	5.7	5.7	78.329	721	721;683;183;566;601;703;139;181;189	1	9	0	5.0314	By MS/MS	By MS/MS	By MS/MS	51160	57197	122070	73681	67205	76552	49325	55398	119610	77488	68623	73923	6	4	6	6
B1AKG0;Q03591	B1AKG0;Q03591	4;4	2;2	0;0	Complement factor H-related protein 1	CFHR1	;	2	4	2	0	4	3	3	2	1	1	0	0	0	18.8	11.4	0	30.858	271	271;330	1	7	0	1.8403	By MS/MS	By MS/MS	By MS/MS	55411	41757	57709	65923	53183	79449	53033	41671	57949	66686	55169	76267	5	4	5	5
F8WBS0;C9JJV8;B4DKT6;Q07001-2;Q07001	F8WBS0;C9JJV8;B4DKT6;Q07001-2;Q07001	1;1;1;1;1	1;1;1;1;1	1;1;1;1;1	Acetylcholine receptor subunit delta	CHRND	;;;;	5	1	1	1	1	1	0	1	1	0	1	1	0	11.7	11.7	11.7	19.749	171	171;172;235;502;517	1	4	1	-2	By MS/MS	By MS/MS		186510	111190	177650	117350	122270	198010	177940	114950	175940	123170	125970	189800	5	5	5	5
H7BZ17;B8ZZF7;B4DLP0;O00338;O00338-2	H7BZ17;B8ZZF7;B4DLP0;O00338;O00338-2	1;1;1;1;1	1;1;1;1;1	1;1;1;1;1	Sulfotransferase;Sulfotransferase 1C2	SULT1C2	;;;;	5	1	1	1	0	1	0	0	1	0	0	1	0	9.7	9.7	9.7	26.564	226	226;259;310;296;307	1	1	0.041667	0.36709		By MS/MS		4590.3	4541.5	5448.8	2757	3511.7	8610.4	4414.2	4502.3	5450.2	2979.9	3682.3	8203.9	1	1	1	1
F5H1V0;F5H6Y3;F5H3N3;F5H2D0;B4DPQ0;P00736	F5H1V0;F5H6Y3;F5H3N3;F5H2D0;B4DPQ0;P00736	1;1;1;1;1;1	1;1;1;1;1;1	1;1;1;1;1;1	Complement C1r subcomponent;Complement C1r subcomponent heavy chain;Complement C1r subcomponent light chain	C1R	;;;;;	6	1	1	1	0	1	1	0	1	1	0	1	1	8.3	8.3	8.3	16.244	144	144;156;156;671;719;705	1	2	0.0052083	0.55111		By MS/MS	By matching	2047.3	2885.7	4871.2	2036.1	3565.1	3214.8	1985.4	2825.3	4795.7	2262.1	3542.3	3124.8	1	1	1	1
B4E1Z4;P00751;E7ETN3;A0A0G2JH38;P00751-2;H7C5H1;H7C526;C9JRT3;E9PDZ0;A0A0G2JK28	B4E1Z4;P00751;E7ETN3;A0A0G2JH38;P00751-2	21;19;18;12;11;10;2;2;2;1	21;19;18;12;11;10;2;2;2;1	19;19;17;12;11;10;2;2;0;0	Complement factor B;Complement factor B Ba fragment;Complement factor B Bb fragment	CFB	;;;;	10	21	21	19	21	19	21	21	19	21	19	18	19	18.6	18.6	16.6	140.94	1266	1266;764;1115;589;621;305;68;144;463;353	1	68	0	72.727	By MS/MS	By MS/MS	By MS/MS	1673300	1116700	1749500	1570100	1259100	1902000	1598700	1121100	1740600	1606100	1307100	1825400	50	37	55	55
B5MCE1;M0R0U8;Q00887-2;M0QZQ1;M0R314;M0R2U8;M0R2Y7;C9JWP2;Q00888-2;A0A0A0MR77;G3XAA7;M0R0E4;Q9UQ72-2;Q9UQ72;P11465	B5MCE1;M0R0U8;Q00887-2;M0QZQ1;M0R314;M0R2U8;M0R2Y7;C9JWP2;Q00888-2	4;4;4;3;2;2;2;2;2;1;1;1;1;1;1	1;1;1;1;0;0;0;0;0;1;0;0;1;1;1	1;1;1;1;0;0;0;0;0;1;0;0;1;1;1	Pregnancy-specific beta-1-glycoprotein 9;Pregnancy-specific beta-1-glycoprotein 4	PSG6;PSG9;PSG1;PSG4	;;;;;;;;	15	4	1	1	3	4	4	1	1	1	1	1	1	13	4.8	4.8	36.668	331	331;333;402;242;81;96;180;252;326;117;240;309;213;335;335	1	3	0	3.9203	By MS/MS	By matching	By MS/MS	10404	5789.8	19319	7828.2	11807	15504	9918.1	5867	18674	8679.3	11919	14922	2	1	2	2
Q99613-2;Q99613;B5ME19	Q99613-2;Q99613;B5ME19	1;1;1	1;1;1	1;1;1	Eukaryotic translation initiation factor 3 subunit C;Eukaryotic translation initiation factor 3 subunit C-like protein	EIF3C;EIF3CL	;;	3	1	1	1	1	1	1	1	1	1	1	1	1	1.3	1.3	1.3	104.1	903	903;913;914	1	4	0.047794	0.35228	By MS/MS	By MS/MS	By MS/MS	0	0	0	0	0	0	0	0	0	0	0	0	0	0	0	0
H3BTK6;B7ZLT1;Q6PEX7	H3BTK6;B7ZLT1;Q6PEX7	1;1;1	1;1;1	1;1;1	Testis-expressed sequence 38 protein	TEX38;C1orf223	;;	3	1	1	1	0	1	1	0	1	1	0	1	1	12.9	12.9	12.9	15.885	139	139;152;206	1	2	0.042802	0.37454		By MS/MS	By matching	9628.9	3226	11827	5454.2	6839.6	7940.8	9137.7	3646.6	11424	5925.4	6909.2	7664.5	1	1	1	1
C9IZ57;Q9NRH1-2;Q9NRH1	C9IZ57;Q9NRH1-2;Q9NRH1	1;1;1	1;1;1	1;1;1	Yae1 domain-containing protein 1	YAE1D1	;;	3	1	1	1	1	1	0	1	1	0	1	1	0	14.9	14.9	14.9	9.7167	87	87;206;226	1	2	1	-2	By MS/MS	By MS/MS		0	0	0	0	0	0	0	0	0	0	0	0	0	0	0	0
C9JZF8;C9JAW2;C9J2N3;F5H212;P15822	C9JZF8;C9JAW2;C9J2N3;F5H212;P15822	1;1;1;1;1	1;1;1;1;1	1;1;1;1;1	Zinc finger protein 40	HIVEP1	;;;;	5	1	1	1	1	1	1	1	1	1	1	1	1	6.7	6.7	6.7	13.452	120	120;128;142;2717;2718	1	3	1	-2	By matching	By matching	By MS/MS	2239.4	0	21796	3247	5662.6	6716.3	2110.6	0	20581	4283.4	5675.3	6479.2	1	0	1	1
C9J7V5;E9PAQ1;P27918	C9J7V5;E9PAQ1;P27918	1;1;1	1;1;1	1;1;1	Properdin	CFP	;;	3	1	1	1	1	1	1	1	1	1	1	1	1	4.8	4.8	4.8	17.636	167	167;415;469	1	3	0.047619	0.336	By MS/MS	By matching	By matching	27407	13545	8238.6	11359	9322.4	18239	26093	14134	8759.7	11422	9792.8	17429	1	1	1	1
C9J941;F8WAT9;C9JYM4;Q8NBJ4	C9J941;F8WAT9;C9JYM4;Q8NBJ4	1;1;1;1	1;1;1;1	1;1;1;1	Golgi membrane protein 1	GOLM1	;;;	4	1	1	1	1	1	1	1	1	1	1	1	1	13.8	13.8	13.8	8.9754	80	80;105;121;401	1	3	1	-2	By matching	By MS/MS	By matching	2726.6	2743.9	2876.4	2590	1730	5019.5	2622.9	2713.1	2916	2643	1885.2	4773.8	1	1	1	1
F8WBT9;C9JX71;C9JF17;P05090	F8WBT9;C9JX71;C9JF17;P05090	1;1;1;1	1;1;1;1	1;1;1;1	Apolipoprotein D	APOD	;;;	4	1	1	1	1	1	1	1	1	1	1	1	1	13	13	13	11.793	108	108;149;215;189	1	3	0	0.64354	By MS/MS	By matching	By matching	38693	25622	7192.9	17963	18281	23618	36964	25892	8612.4	17869	18671	22740	1	1	1	1
C9JPQ9;C9JU00	C9JPQ9;C9JU00	10;10	1;1	1;1		FGG	;	2	10	1	1	10	10	9	1	1	1	1	1	1	86.6	6.7	6.7	13.546	119	119;123	1	3	0.04	0.37895	By MS/MS	By matching	By matching	50376	47718	34798	33166	30064	45318	48403	47196	36184	33928	31040	43495	1	1	1	1
C9JV77;P02765;CON__P12763	C9JV77;P02765	7;7;1	7;7;1	7;7;1	Alpha-2-HS-glycoprotein;Alpha-2-HS-glycoprotein chain A;Alpha-2-HS-glycoprotein chain B	AHSG	;	3	7	7	7	6	7	7	6	7	7	6	7	7	30.2	30.2	30.2	39.411	368	368;367;359	1	28	0	66.962	By MS/MS	By MS/MS	By MS/MS	1406900	1202700	2588500	1167500	1395600	1845800	1349300	1192800	2529400	1268900	1418700	1776200	25	15	26	25
H0YC95;C9JZR2;O60716-29;O60716-27;O60716-26;O60716-25;O60716-21;O60716-19;O60716-18;O60716-17;O60716-13;O60716-11;O60716-10;O60716-9;O60716-5;O60716-3;O60716-2;O60716	H0YC95;C9JZR2;O60716-29;O60716-27;O60716-26;O60716-25;O60716-21;O60716-19;O60716-18;O60716-17;O60716-13;O60716-11;O60716-10;O60716-9;O60716-5;O60716-3;O60716-2;O60716	1;1;1;1;1;1;1;1;1;1;1;1;1;1;1;1;1;1	1;1;1;1;1;1;1;1;1;1;1;1;1;1;1;1;1;1	1;1;1;1;1;1;1;1;1;1;1;1;1;1;1;1;1;1	Catenin delta-1	CTNND1	;;;;;;;;;;;;;;;;;	18	1	1	1	0	0	1	0	0	1	0	0	1	10.6	10.6	10.6	13.93	123	123;938;610;616;639;645;832;838;861;867;879;885;908;914;933;939;962;968	1	1	1	-2			By MS/MS	0	0	0	0	0	0	0	0	0	0	0	0	0	0	0	0
C9K0E3;Q05655;Q05655-2	C9K0E3;Q05655;Q05655-2	1;1;1	1;1;1	1;1;1	Protein kinase C delta type;Protein kinase C delta type regulatory subunit;Protein kinase C delta type catalytic subunit	PRKCD	;;	3	1	1	1	0	1	0	0	1	0	0	1	0	5.4	5.4	5.4	25.476	223	223;676;707	1	1	0.037815	0.39705		By MS/MS		0	0	0	0	0	0	0	0	0	0	0	0	0	0	0	0
CON__ENSEMBL:ENSBTAP00000031900	CON__ENSEMBL:ENSBTAP00000031900	7	1	1				1	7	1	1	7	6	6	1	1	1	1	1	1	6.6	1.8	1.8	121.45	1064	1064	1	5	0	21.046	By MS/MS	By MS/MS	By MS/MS	39729	46694	56115	45154	49587	59393	38348	45410	56406	46843	50364	57284	4	3	4	4
CON__P00761	CON__P00761	3	3	3				1	3	3	3	3	3	3	3	3	3	3	3	3	16.5	16.5	16.5	24.409	231	231	1	12	0	5.447	By MS/MS	By MS/MS	By MS/MS	283380	218870	327430	167600	201080	247160	271320	220500	324300	180110	203820	238240	11	9	11	11
CON__P02535-1;CON__P13645;P13645	CON__P02535-1;CON__P13645;P13645	1;1;1	1;1;1	1;1;1	Keratin, type I cytoskeletal 10	KRT10	;;	3	1	1	1	1	1	1	1	1	1	1	1	1	2.1	2.1	2.1	57.769	570	570;593;584	1	4	0	1.7677	By matching	By MS/MS	By MS/MS	13101	20660	50882	11302	25088	14797	12748	19551	49354	13841	24574	14620	2	1	2	2
CON__P02768-1;P02768;A0A0C4DGB6;B7WNR0;H0YA55;D6RHD5;A0A087WWT3;P02768-3;P02768-2;C9JKR2;H7C013;E9PR03;E9PIA7;M9RSF4;Q92985-3;Q92985-2;Q92985;Q92985-4	CON__P02768-1;P02768;A0A0C4DGB6;B7WNR0;H0YA55;D6RHD5;A0A087WWT3;P02768-3;P02768-2;C9JKR2	58;58;52;43;42;41;37;37;37;36;19;1;1;1;1;1;1;1	58;58;52;43;42;41;37;37;37;36;19;1;1;1;1;1;1;1	53;53;47;39;37;37;34;34;33;32;18;1;1;1;1;1;1;1	Serum albumin	ALB	;;;;;;;;;	18	58	58	53	56	55	57	56	55	57	51	50	52	80.5	80.5	75.4	69.366	609	609;609;604;494;454;459;396;396;417;417;197;177;185;487;164;474;503;516	1	720	0	323.31	By MS/MS	By MS/MS	By MS/MS	87801000	52546000	94002000	50211000	60899000	84938000	83768000	53073000	92522000	53659000	62009000	81647000	824	591	845	814
CON__P02769	CON__P02769	6	1	1				1	6	1	1	6	6	6	1	1	1	1	1	1	7.2	1	1	69.293	607	607	1	3	1	-2	By matching	By matching	By MS/MS	79006	0	248070	45177	100160	84029	74464	0	234410	57514	98865	81866	1	0	1	1
CON__Q2UVX4	CON__Q2UVX4	10	2	2				1	10	2	2	8	10	9	0	2	1	0	2	1	6.6	2.1	2.1	187.37	1662	1662	1	3	0	0.71675	By matching	By MS/MS	By MS/MS	3883	0	5602.5	0	3145.3	5116.3	3659.7	0	5278.4	0	3044.7	4903.8	2	0	1	0
D6RHJ6;D6RD17;P01591;C9JA05	D6RHJ6;D6RD17;P01591;C9JA05	3;3;3;2	3;3;3;2	3;3;3;2	Immunoglobulin J chain	JCHAIN;IGJ	;;;	4	3	3	3	3	3	3	3	3	3	3	3	3	18.5	18.5	18.5	17.679	157	157;157;159;70	1	9	0	4.2906	By MS/MS	By MS/MS	By MS/MS	485330	196010	255230	126810	152260	328020	461210	209980	254250	136900	158570	313040	9	7	9	9
D6RF35;D6RBJ7;D6RF20;CON__Q3MHN5;CON__ENSEMBL:ENSBTAP00000018229;H0YLM8;Q8TDJ6-2;Q8TDJ6;Q8TDJ6-3	D6RF35;D6RBJ7	23;15;7;4;4;1;1;1;1	1;0;0;0;0;0;0;0;0	1;0;0;0;0;0;0;0;0		GC	;	9	23	1	1	23	22	23	1	1	1	1	1	1	54	2.3	2.3	53.02	476	476;348;145;474;475;1183;2400;3036;3037	1	5	0	2.3581	By MS/MS	By matching	By MS/MS	34573	7917.9	143000	261510	78999	115830	32738	9336	139400	256330	81760	111140	3	2	3	3
D6RFL4;P08571	D6RFL4;P08571	1;1	1;1	1;1	Monocyte differentiation antigen CD14;Monocyte differentiation antigen CD14, urinary form;Monocyte differentiation antigen CD14, membrane-bound form	CD14	;	2	1	1	1	0	1	0	0	1	0	0	1	0	8.9	8.9	8.9	23.313	213	213;375	1	1	0.027907	0.45271		By MS/MS		3180.9	4208.4	4173.4	3018.4	3488.2	4812.9	3079.4	4101.2	4233.5	3158	3555.9	4627.4	1	1	1	1
G3XAM2;E7ETH0;P05156;A0A087X0I2;D6R9Z8;CON__Q32PI4	G3XAM2;E7ETH0;P05156;A0A087X0I2	7;7;7;5;3;1	7;7;7;5;3;1	7;7;7;5;3;1	Complement factor I;Complement factor I heavy chain;Complement factor I light chain	CFI	;;;	6	7	7	7	6	6	6	6	6	6	6	6	6	16.5	16.5	16.5	65.059	576	576;591;583;378;161;618	1	18	0	11.786	By MS/MS	By MS/MS	By MS/MS	161210	100180	185080	125990	130480	191850	153880	101280	182410	131900	133880	184220	12	8	13	13
E7EVG6;Q5VV67-2;Q5VV67	E7EVG6;Q5VV67-2;Q5VV67	1;1;1	1;1;1	1;1;1	Peroxisome proliferator-activated receptor gamma coactivator-related protein 1	PPRC1	;;	3	1	1	1	0	0	1	0	0	1	0	0	1	1.3	1.3	1.3	149.19	1400	1400;1542;1664	1	1	1	-2			By MS/MS	4103.7	0	23217	4519.8	12063	4900.2	3867.7	0	21945	5726.5	11714	4944.4	1	0	1	1
E7EVZ1;Q86UP3-3;Q86UP3;Q86UP3-4;Q86UP3-2;Q86UP3-5	E7EVZ1;Q86UP3-3;Q86UP3;Q86UP3-4;Q86UP3-2;Q86UP3-5	1;1;1;1;1;1	1;1;1;1;1;1	1;1;1;1;1;1	Zinc finger homeobox protein 4	ZFHX4	;;;;;	6	1	1	1	1	1	1	1	1	1	1	1	1	0.4	0.4	0.4	396.21	3590	3590;1049;3567;3571;3599;3616	1	3	0.015228	0.52304	By matching	By matching	By MS/MS	6586.1	0	20697	3922.2	9396.3	6280.5	6207.4	0	19560	4970.3	9214	6171.2	1	0	1	1
H0Y3R4;E7EWN3;Q9C0A6-2;Q9C0A6-3;Q9C0A6	H0Y3R4;E7EWN3;Q9C0A6-2;Q9C0A6-3;Q9C0A6	1;1;1;1;1	1;1;1;1;1	1;1;1;1;1	SET domain-containing protein 5	SETD5	;;;;	5	1	1	1	0	1	0	0	1	0	0	1	0	1.9	1.9	1.9	99.71	911	911;1461;1331;1344;1442	1	1	0.038793	0.40439		By MS/MS		0	0	0	0	0	0	0	0	0	0	0	0	0	0	0	0
E9PBC5;H0YAC1;P03952	E9PBC5;H0YAC1;P03952	2;2;2	2;2;2	2;2;2	Plasma kallikrein;Plasma kallikrein heavy chain;Plasma kallikrein light chain	KLKB1	;;	3	2	2	2	2	2	2	2	2	2	2	2	2	3.9	3.9	3.9	57.642	514	514;686;638	1	6	0	2.4187	By MS/MS	By MS/MS	By MS/MS	73585	56499	95271	49885	35873	75628	70447	56292	93926	52850	38087	72196	4	3	4	4
E9PCY5;P11388;P11388-2;P11388-3;P11388-4;Q02880-2;Q02880	E9PCY5;P11388;P11388-2;P11388-3;P11388-4;Q02880-2;Q02880	1;1;1;1;1;1;1	1;1;1;1;1;1;1	1;1;1;1;1;1;1	DNA topoisomerase 2;DNA topoisomerase 2-alpha;DNA topoisomerase 2-beta	TOP2B;TOP2A	;;;;;;	7	1	1	1	1	1	1	1	1	1	1	1	1	1.6	1.6	1.6	130.48	1150	1150;1531;1557;1567;1612;1621;1626	1	3	0	1.3028	By MS/MS	By MS/MS	By MS/MS	138780	85221	157160	77678	87122	133700	132450	86013	154410	83604	89307	128280	3	2	3	3
E9PGN7;P05155-2;P05155;P05155-3;H9KV48;H0YCA1	E9PGN7;P05155-2;P05155;P05155-3;H9KV48	8;8;8;8;7;2	8;8;8;8;7;2	8;8;8;8;7;2	Plasma protease C1 inhibitor	SERPING1	;;;;	6	8	8	8	8	8	8	8	8	8	8	8	8	16.4	16.4	16.4	59.491	543	543;448;500;505;463;86	1	29	0	44.465	By MS/MS	By MS/MS	By MS/MS	417950	180810	648170	281880	271170	409320	397420	190880	626190	305540	279320	392850	23	15	24	23
E9PHI8;Q8NG66-2;Q8NG66-3;Q8NG66-4;Q8NG66	E9PHI8;Q8NG66-2;Q8NG66-3;Q8NG66-4;Q8NG66	1;1;1;1;1	1;1;1;1;1	1;1;1;1;1	Serine/threonine-protein kinase Nek11	NEK11	;;;;	5	1	1	1	1	1	1	1	1	1	1	1	1	3.7	3.7	3.7	62.285	540	540;470;482;599;645	1	3	0	0.64201	By MS/MS	By MS/MS	By MS/MS	196980	98868	428230	127080	184460	176710	187570	102500	411360	146060	184440	171450	3	2	3	3
E9PHK5;P01189	E9PHK5;P01189	1;1	1;1	1;1	Pro-opiomelanocortin;NPP;Melanotropin gamma;Potential peptide;Corticotropin;Melanotropin alpha;Corticotropin-like intermediary peptide;Lipotropin beta;Lipotropin gamma;Melanotropin beta;Beta-endorphin;Met-enkephalin	POMC	;	2	1	1	1	1	0	0	1	0	0	1	0	0	5.3	5.3	5.3	27.065	246	246;267	1	1	0.047445	0.35069	By MS/MS			0	0	0	0	0	0	0	0	0	0	0	0	0	0	0	0
E9PJQ1	E9PJQ1	1	1	1		NAALADL1		1	1	1	1	0	0	1	0	0	1	0	0	1	51.4	51.4	51.4	4.2659	35	35	1	1	0.044674	0.33733			By MS/MS	0	0	0	0	0	0	0	0	0	0	0	0	0	0	0	0
E9PLB2	E9PLB2	1	1	1		IPO7		1	1	1	1	1	0	1	1	0	1	1	0	1	6.9	6.9	6.9	15.293	130	130	1	2	0	0.63867	By MS/MS		By MS/MS	260480	209580	592780	244410	371780	324880	249550	203900	575000	270270	370330	316100	3	1	3	3
E9PQI5;E9PQ80;E9PSI1;Q9BY43;Q9BY43-2	E9PQI5;E9PQ80;E9PSI1;Q9BY43;Q9BY43-2	1;1;1;1;1	1;1;1;1;1	1;1;1;1;1	Charged multivesicular body protein 4a	CHMP4A	;;;;	5	1	1	1	1	1	1	1	1	1	1	1	1	4.2	4.2	4.2	18.845	166	166;213;815;222;265	1	3	0	0.62615	By MS/MS	By MS/MS	By MS/MS	68976	151540	176250	58537	114220	154660	67941	143610	176080	67211	114790	148750	3	2	3	3
F2Z2B1;Q9Y5K3-2;Q9Y5K3-4;Q9Y5K3-3;Q9Y5K3	F2Z2B1;Q9Y5K3-2;Q9Y5K3-4;Q9Y5K3-3;Q9Y5K3	1;1;1;1;1	1;1;1;1;1	1;1;1;1;1	Choline-phosphate cytidylyltransferase B	PCYT1B	;;;;	5	1	1	1	1	1	1	1	1	1	1	1	1	7.3	7.3	7.3	20.277	177	177;330;351;351;369	1	3	0	1.3939	By MS/MS	By MS/MS	By MS/MS	208840	170180	363270	116140	205450	285570	200120	169380	354310	133380	207110	274530	3	2	3	3
F5GY80;F5H7G1;P07358	F5GY80;F5H7G1;P07358	1;1;1	1;1;1	1;1;1	Complement component C8 beta chain	C8B	;;	3	1	1	1	0	1	1	0	1	1	0	1	1	2.8	2.8	2.8	60.04	529	529;539;591	1	2	0	1.9719		By matching	By MS/MS	0	0	6091.5	0	1553.4	0	0	0	5737.3	0	1466.9	0	0	0	1	0
F5H5I5;F5H0G0;Q6P2Q0;Q9NP78-3;Q9NP78-6;Q9NP78-5;Q9NP78-7;Q9NP78-2;Q9NP78	F5H5I5;F5H0G0;Q6P2Q0;Q9NP78-3;Q9NP78-6;Q9NP78-5;Q9NP78-7;Q9NP78-2;Q9NP78	1;1;1;1;1;1;1;1;1	1;1;1;1;1;1;1;1;1	1;1;1;1;1;1;1;1;1	ATP-binding cassette sub-family B member 9	ABCB9	;;;;;;;;	9	1	1	1	1	1	1	1	1	1	1	1	1	10.8	10.8	10.8	7.4377	65	65;272;769;596;681;683;703;723;766	1	3	0.035398	0.4156	By MS/MS	By matching	By matching	31703	30970	20549	25629	15538	30617	30479	30553	21630	25694	16588	29255	1	1	1	1
F5H6C2;Q13099-3;Q13099-2;Q13099	F5H6C2;Q13099-3;Q13099-2;Q13099	1;1;1;1	1;1;1;1	1;1;1;1	Intraflagellar transport protein 88 homolog	IFT88	;;;	4	1	1	1	1	0	1	1	0	1	1	0	1	4.1	4.1	4.1	41.94	368	368;814;824;833	1	2	1	-2	By MS/MS		By matching	16959	4784.9	3367.4	4118.2	4380.7	8786.8	16077	5415.9	3527.5	4190.6	4561	8393.8	1	1	1	1
H0YLF3;F5H6I0;P61769	H0YLF3;F5H6I0;P61769	1;1;1	1;1;1	1;1;1	Beta-2-microglobulin;Beta-2-microglobulin form pI 5.3	B2M	;;	3	1	1	1	1	0	1	1	0	1	1	0	1	14.1	14.1	14.1	8.4984	71	71;101;119	1	2	0.028708	0.46537	By matching		By MS/MS	3404.1	0	23603	4635.5	12288	9441.5	3208.4	0	22311	5869.1	12068	9226.8	1	0	1	1
F6SL11;O95258-2;O95258;O95258-3	F6SL11;O95258-2;O95258;O95258-3	1;1;1;1	1;1;1;1	1;1;1;1	Brain mitochondrial carrier protein 1	SLC25A14	;;;	4	1	1	1	1	0	0	1	0	0	1	0	0	3.4	3.4	3.4	32.45	290	290;322;325;353	1	1	0.04698	0.33525	By MS/MS			45556	66683	40672	64022	69686	70883	44226	64443	43383	64507	70420	68653	1	1	1	1
F8VQW8;Q96QD8-2;Q96QD8	F8VQW8;Q96QD8-2;Q96QD8	1;1;1	1;1;1	1;1;1	Sodium-coupled neutral amino acid transporter 2	SLC38A2	;;	3	1	1	1	1	1	1	1	1	1	1	1	1	1.7	1.7	1.7	38.71	344	344;406;506	1	3	1	-2	By matching	By MS/MS	By matching	5871.8	10862	4033	5586.6	6075.1	5250.7	5744.3	10381	4543.2	5650.3	6111.4	5110.5	1	1	1	1
F8VRY4;Q6ZXV5-2;Q6ZXV5	F8VRY4;Q6ZXV5-2;Q6ZXV5	1;1;1	1;1;1	1;1;1	Transmembrane and TPR repeat-containing protein 3	TMTC3	;;	3	1	1	1	1	1	1	1	1	1	1	1	1	3.2	3.2	3.2	45.231	406	406;914;915	1	3	0	0.70804	By MS/MS	By matching	By matching	77644	40039	9111.6	28361	10113	37623	73954	41427	11441	27592	11782	35703	1	1	1	1
F8VU44;O95848	F8VU44;O95848	1;1	1;1	1;1	Uridine diphosphate glucose pyrophosphatase	NUDT14	;	2	1	1	1	1	0	0	1	0	0	1	0	0	12.5	12.5	12.5	10.618	96	96;222	1	1	1	-2	By MS/MS			31911	18329	6296.8	16286	13783	19679	30431	18777	7301	16110	14239	18907	1	1	1	1
F8VV04;Q15020-4;Q15020	F8VV04;Q15020-4;Q15020	1;1;1	1;1;1	1;1;1	Squamous cell carcinoma antigen recognized by T-cells 3	SART3	;;	3	1	1	1	0	1	0	0	1	0	0	1	0	2.6	2.6	2.6	89.04	771	771;927;963	1	1	0.024155	0.47215		By MS/MS		4532.6	2018.5	5267.6	0	2373.7	3102.9	4311.1	2173.9	5083.2	0	2335	2986.7	1	1	1	0
F8W876;P48740-3;P48740-4;P48740;P48740-2	F8W876;P48740-3;P48740-4;P48740;P48740-2	1;1;1;1;1	1;1;1;1;1	1;1;1;1;1	Mannan-binding lectin serine protease 1;Mannan-binding lectin serine protease 1 heavy chain;Mannan-binding lectin serine protease 1 light chain	MASP1	;;;;	5	1	1	1	1	0	0	1	0	0	1	0	0	4.5	4.5	4.5	40.613	354	354;380;615;699;728	1	1	0	0.83941	By MS/MS			0	0	0	0	0	0	0	0	0	0	0	0	0	0	0	0
G3V1T9;J3KPD3;Q9Y580	G3V1T9;J3KPD3;Q9Y580	1;1;1	1;1;1	1;1;1	RNA-binding protein 7	RBM7	;;	3	1	1	1	1	1	1	1	1	1	1	1	1	4.1	4.1	4.1	17.223	146	146;267;266	1	3	0.049669	0.32797	By MS/MS	By MS/MS	By MS/MS	122120	90330	105940	67613	90647	96730	116850	89318	106330	71659	91131	93565	3	2	3	3
G3V356;H7BXD0;Q0VAA2	G3V356;H7BXD0;Q0VAA2	1;1;1	1;1;1	1;1;1	Leucine-rich repeat-containing protein 74A	LRRC74A	;;	3	1	1	1	1	1	1	1	1	1	1	1	1	9	9	9	16.689	155	155;200;488	1	4	0	0.68615	By MS/MS	By MS/MS	By MS/MS	2124700	775160	1905600	899900	1469400	1365900	2017500	818520	1856600	984890	1463600	1326400	4	3	4	4
G5E9W5;Q3SY87;G3V3A5;Q86TZ1;Q86TZ1-2	G5E9W5;Q3SY87;G3V3A5;Q86TZ1;Q86TZ1-2	1;1;1;1;1	1;1;1;1;1	1;1;1;1;1	Tetratricopeptide repeat protein 6	TTC6	;;;;	5	1	1	1	1	0	0	1	0	0	1	0	0	2.2	2.2	2.2	62.81	553	553;600;1886;520;536	1	1	0	0.85039	By MS/MS			11806	5857.1	8557	16121	2043.9	166460	11241	6160.7	8669	16017	7570.6	156800	1	1	1	1
G3V3Z8;P49757-9;P49757-4;P49757-2;P49757-3;P49757	G3V3Z8;P49757-9;P49757-4;P49757-2;P49757-3;P49757	1;1;1;1;1;1	1;1;1;1;1;1	1;1;1;1;1;1	Protein numb homolog	NUMB	;;;;;	6	1	1	1	0	1	0	0	1	0	0	1	0	2.2	2.2	2.2	54.027	507	507;349;592;603;640;651	1	1	0.038961	0.40549		By MS/MS		36013	30676	61718	19112	24391	43858	34536	30956	60281	21779	25094	41965	1	1	1	1
G5E9F8;P07225	G5E9F8;P07225	1;1	1;1	1;1	Vitamin K-dependent protein S	PROS1	;	2	1	1	1	1	0	0	1	0	0	1	0	0	2.8	2.8	2.8	60.356	545	545;676	1	1	0	2.0015	By MS/MS			11861	0	0	3495	4034.2	5257.3	11179	0	0	3423.8	4103.3	5060.8	1	0	0	1
H0Y612;Q9UPN9-2;Q9UPN9	H0Y612;Q9UPN9-2;Q9UPN9	1;1;1	1;1;1	1;1;1	E3 ubiquitin-protein ligase TRIM33	TRIM33	;;	3	1	1	1	1	1	1	1	1	1	1	1	1	1	1	1	98.891	888	888;1110;1127	1	3	0	0.79451	By MS/MS	By MS/MS	By MS/MS	91999	97608	205650	120680	130020	160560	88597	95064	201550	127800	132300	154750	3	2	3	3
H0Y720;Q9UPQ9-2;Q9UPQ9-1;Q9UPQ9	H0Y720;Q9UPQ9-2;Q9UPQ9-1;Q9UPQ9	1;1;1;1	1;1;1;1	1;1;1;1	Trinucleotide repeat-containing gene 6B protein	TNRC6B	;;;	4	1	1	1	1	1	1	1	1	1	1	1	1	0.9	0.9	0.9	148.57	1391	1391;1029;1723;1833	1	11	0.038462	0.40148	By MS/MS	By MS/MS	By MS/MS	16290	12151	20989	13140	9925.3	14346	15588	12172	20782	12883	10314	13728	5	5	6	4
H0Y8R2;Q6ZN44-2;Q6ZN44-3;Q6ZN44	H0Y8R2;Q6ZN44-2;Q6ZN44-3;Q6ZN44	1;1;1;1	1;1;1;1	1;1;1;1	Netrin receptor UNC5A	UNC5A	;;;	4	1	1	1	1	1	1	1	1	1	1	1	1	2.9	2.9	2.9	37.814	344	344;301;802;842	1	3	1	-2	By matching	By matching	By MS/MS	8011.5	0	96947	5157.9	25540	14168	7550.9	0	91394	10257	24744	14040	1	0	1	1
H0YCH8	H0YCH8	1	1	1		AKIP1		1	1	1	1	0	1	1	0	1	1	0	1	1	7.3	7.3	7.3	16.55	151	151	1	2	0	0.71787		By matching	By MS/MS	5063.6	0	30807	2515.9	10900	8199.6	4772.5	0	29059	4171.3	10637	8019.4	1	0	1	1
H0YDZ5;M0R104;Q9Y2N7-6;Q9Y2N7-7;Q9Y2N7-5;Q9Y2N7-3;Q9Y2N7-2;Q9Y2N7	H0YDZ5;M0R104;Q9Y2N7-6;Q9Y2N7-7;Q9Y2N7-5;Q9Y2N7-3;Q9Y2N7-2;Q9Y2N7	1;1;1;1;1;1;1;1	1;1;1;1;1;1;1;1	1;1;1;1;1;1;1;1	Hypoxia-inducible factor 3-alpha	HIF3A	;;;;;;;	8	1	1	1	1	1	1	1	1	1	1	1	1	2.2	2.2	2.2	48.573	450	450;594;583;600;613;632;667;669	1	3	0.019704	0.48761	By matching	By MS/MS	By matching	34419	111970	42481	63892	62120	101640	34605	105520	47788	64322	64198	97405	1	1	1	1
H0YGX8;Q9Y2V7-2;Q9Y2V7	H0YGX8;Q9Y2V7-2;Q9Y2V7	1;1;1	1;1;1	1;1;1	Conserved oligomeric Golgi complex subunit 6	COG6	;;	3	1	1	1	0	1	1	0	1	1	0	1	1	6.7	6.7	6.7	15.186	134	134;615;657	1	2	0.035874	0.42627		By MS/MS	By matching	64120	28357	60364	12693	34531	41258	60982	30423	58774	15919	34342	39795	1	1	1	1
H3BP52;H3BTF4;Q8IWI9-3;Q8IWI9;Q8IWI9-4	H3BP52;H3BTF4;Q8IWI9-3;Q8IWI9;Q8IWI9-4	1;1;1;1;1	1;1;1;1;1	1;1;1;1;1	MAX gene-associated protein	MGA	;;;;	5	1	1	1	0	0	1	0	0	1	0	0	1	1.1	1.1	1.1	120.59	1086	1086;1138;2856;3026;3065	1	1	0.028169	0.45793			By MS/MS	0	0	0	0	0	0	0	0	0	0	0	0	0	0	0	0
H3BR01;H3BTQ8;H3BVD9;O43278-2;O43278	H3BR01;H3BTQ8;H3BVD9;O43278-2;O43278	1;1;1;1;1	1;1;1;1;1	1;1;1;1;1	Kunitz-type protease inhibitor 1	SPINT1	;;;;	5	1	1	1	1	1	1	1	1	1	1	1	1	4.6	4.6	4.6	27.216	240	240;301;472;513;529	1	3	0	1.1658	By MS/MS	By MS/MS	By matching	13897	31748	14343	12270	22834	25652	13712	30182	15625	12959	22811	24780	2	2	2	2
H7BXY3;Q7L2E3-3;Q7L2E3;Q7L2E3-2	H7BXY3;Q7L2E3-3;Q7L2E3;Q7L2E3-2	1;1;1;1	1;1;1;1	1;1;1;1	Putative ATP-dependent RNA helicase DHX30	DHX30	;;;	4	1	1	1	1	1	1	1	1	1	1	1	1	0.5	0.5	0.5	130.55	1166	1166;1155;1194;1222	1	3	0.028436	0.45923	By MS/MS	By MS/MS	By MS/MS	83526	63132	120170	70935	117400	121090	79945	62390	118180	76260	117260	117240	3	2	3	3
H7BYJ3;O14578-3;O14578;O14578-4	H7BYJ3;O14578-3;O14578;O14578-4	1;1;1;1	1;1;1;1	1;1;1;1	Citron Rho-interacting kinase	CIT	;;;	4	1	1	1	1	1	1	1	1	1	1	1	1	0.9	0.9	0.9	187.3	1640	1640;1544;2027;2069	1	3	0.0053191	0.5845	By matching	By MS/MS	By MS/MS	6774	2699	21189	4250.8	11511	10633	6436.8	2835.2	20193	5370.6	11355	10328	2	1	2	2
H7C064;Q15858-2;Q15858	H7C064;Q15858-2;Q15858	1;1;1	1;1;1	1;1;1	Sodium channel protein type 9 subunit alpha	SCN9A	;;	3	1	1	1	1	1	1	1	1	1	1	1	1	2.6	2.6	2.6	61.116	539	539;1988;1988	1	3	0.035556	0.41909	By matching	By matching	By MS/MS	2636.8	0	49450	5315.4	16230	28860	2485.2	0	46664	7897.5	16401	27619	1	0	1	1
J3KRW4;J3KSJ3;H7C101;Q12887	J3KRW4;J3KSJ3;H7C101;Q12887	1;1;1;1	1;1;1;1	1;1;1;1	Protoheme IX farnesyltransferase, mitochondrial	COX10	;;;	4	1	1	1	0	0	1	0	0	1	0	0	1	25.8	25.8	25.8	7.3545	62	62;168;171;443	1	1	1	-2			By MS/MS	22094	0	86426	17086	42731	27533	20824	0	81696	21522	41842	27096	1	0	1	1
H7C269;Q8NDV7-2;Q8NDV7-6;Q8NDV7-5;Q8NDV7	H7C269;Q8NDV7-2;Q8NDV7-6;Q8NDV7-5;Q8NDV7	1;1;1;1;1	1;1;1;1;1	1;1;1;1;1	Trinucleotide repeat-containing gene 6A protein	TNRC6A	;;;;	5	1	1	1	1	1	1	1	1	1	1	1	1	2.4	2.4	2.4	98.629	906	906;1709;1913;1930;1962	1	7	0	0.75413	By MS/MS	By MS/MS	By MS/MS	39191	16737	31918	23480	39938	45526	37262	17462	31471	24905	39994	43961	4	2	4	4
H7C504;Q14147	H7C504;Q14147	1;1	1;1	1;1	Probable ATP-dependent RNA helicase DHX34	DHX34	;	2	1	1	1	1	1	1	1	1	1	1	1	1	4	4	4	30.216	272	272;1143	1	3	1	-2	By MS/MS	By matching	By matching	22023	17220	10390	19079	14250	18285	21090	17230	11134	18957	14747	17608	1	1	1	1
H9KV81;Q8N0Z6	H9KV81;Q8N0Z6	1;1	1;1	1;1	Tetratricopeptide repeat protein 5	TTC5	;	2	1	1	1	1	1	1	1	1	1	1	1	1	16.4	16.4	16.4	14.368	128	128;440	1	3	1	-2	By matching	By matching	By MS/MS	0	0	7560.7	1312.9	4242.3	1459.6	0	0	7144.4	1723	4100.8	1490.6	0	0	1	1
H9KV90;Q9Y566-2;Q9Y566-3;Q9Y566	H9KV90;Q9Y566-2;Q9Y566-3;Q9Y566	1;1;1;1	1;1;1;1	1;1;1;1	SH3 and multiple ankyrin repeat domains protein 1	SHANK1	;;;	4	1	1	1	1	0	1	1	0	1	1	0	1	0.3	0.3	0.3	225.9	2169	2169;1548;2152;2161	1	2	0.0052632	0.57218	By MS/MS		By MS/MS	110840	70152	143420	86876	106210	118950	105820	70415	140740	92134	107240	114920	2	1	2	2
I3L253;I3L0K7;Q12931-2;Q12931	I3L253;I3L0K7;Q12931-2;Q12931	1;1;1;1	1;1;1;1	1;1;1;1	Heat shock protein 75 kDa, mitochondrial	TRAP1	;;;	4	1	1	1	1	0	0	1	0	0	1	0	0	10.2	10.2	10.2	6.4735	59	59;495;651;704	1	1	0.0199	0.49662	By MS/MS			68296	60593	94143	65352	32678	73586	65541	60696	93354	67324	35608	70185	1	1	1	1
J3KNQ4;Q9NVD7	J3KNQ4;Q9NVD7	1;1	1;1	1;1	Alpha-parvin	PARVA	;	2	1	1	1	1	1	1	1	1	1	1	1	1	4.4	4.4	4.4	46.589	412	412;372	1	3	0.042471	0.37326	By MS/MS	By MS/MS	By matching	7959.6	2398	5304.6	3824	5869.8	9330.4	7548.4	2430.8	4998	3690.6	5972.1	8946.4	2	1	1	1
J3KNV1;O60281-2;O60281	J3KNV1;O60281-2;O60281	1;1;1	1;1;1	1;1;1	Zinc finger protein 292	ZNF292	;;	3	1	1	1	1	0	0	1	0	0	1	0	0	0.7	0.7	0.7	304.21	2718	2718;2578;2723	1	1	0.045283	0.36455	By MS/MS			162150	83640	49333	78293	80129	127970	154450	86850	52792	78805	82555	122690	1	1	1	1
J3KP75;O75167-5;O75167-2;O75167;O75167-4	J3KP75;O75167-5;O75167-2;O75167;O75167-4	1;1;1;1;1	1;1;1;1;1	1;1;1;1;1	Phosphatase and actin regulator;Phosphatase and actin regulator 2	PHACTR2	;;;;	5	1	1	1	1	1	1	1	1	1	1	1	1	2.7	2.7	2.7	68.295	622	622;554;565;634;645	1	5	0.036036	0.42879	By MS/MS	By MS/MS	By MS/MS	24712	19782	39734	13378	27839	27471	23674	19780	38680	14973	27497	26567	5	5	7	5
J3KSH3;J3KRC0;J3KT10;Q9BW27-3;Q9BW27	J3KSH3;J3KRC0;J3KT10;Q9BW27-3;Q9BW27	1;1;1;1;1	1;1;1;1;1	1;1;1;1;1	Nuclear pore complex protein Nup85	NUP85	;;;;	5	1	1	1	0	0	1	0	0	1	0	0	1	11.7	11.7	11.7	13.784	120	120;169;611;610;656	1	1	1	-2			By MS/MS	0	0	0	0	0	0	0	0	0	0	0	0	0	0	0	0
J3KRP0;Q96KN2	J3KRP0;Q96KN2	2;2	2;2	2;2	Beta-Ala-His dipeptidase	CNDP1	;	2	2	2	2	2	1	2	2	1	2	2	1	2	5.4	5.4	5.4	51.912	464	464;507	1	5	0	3.2297	By MS/MS	By MS/MS	By matching	14650	10522	4343.1	13199	6867.7	16532	14011	10576	4937.9	12903	7494.7	15755	3	3	3	3
K7EID0;Q9UH92-2;Q9UH92-3;Q9UH92	K7EID0;Q9UH92-2;Q9UH92-3;Q9UH92	1;1;1;1	1;1;1;1	1;1;1;1	Max-like protein X	MLX	;;;	4	1	1	1	1	1	0	1	1	0	1	1	0	4	4	4	27.977	248	248;214;244;298	1	2	1	-2	By MS/MS	By matching		10193	8398.3	4876	6273.9	8273.7	9751.2	9769.4	8369.8	5202.6	6409.1	8349.7	9408.5	1	1	1	1
K7EQ71;K7EKI8;O60437	K7EQ71;K7EKI8;O60437	1;1;1	1;1;1	1;1;1	Periplakin	PPL	;;	3	1	1	1	1	0	0	1	0	0	1	0	0	1.4	1.4	1.4	131.37	1115	1115;1754;1756	1	1	0.019608	0.48394	By MS/MS			11919	0	1474.3	0	3713.5	4812.8	11234	0	1391.7	0	3651.7	4633.6	1	0	1	0
K7ERI9;P02654;K7EKP1;K7EJI9;K7ELM9;K7EPF9	K7ERI9;P02654;K7EKP1;K7EJI9;K7ELM9;K7EPF9	3;3;2;2;2;2	3;3;2;2;2;2	3;3;2;2;2;2	Apolipoprotein C-I;Truncated apolipoprotein C-I	APOC1	;;;;;	6	3	3	3	3	3	3	3	3	3	3	3	3	26	26	26	8.647	77	77;83;53;83;92;129	1	12	0	3.7657	By MS/MS	By MS/MS	By MS/MS	150950	84319	306720	76846	111220	145200	143900	86347	294370	88642	112290	139770	7	5	7	7
M0QYL7;P14866	M0QYL7;P14866	1;1	1;1	1;1	Heterogeneous nuclear ribonucleoprotein L	HNRNPL	;	2	1	1	1	1	1	1	1	1	1	1	1	1	4	4	4	21.892	198	198;589	1	3	0.045936	0.34208	By MS/MS	By matching	By MS/MS	9122.2	6114.5	16164	7636.5	11302	10556	8716	6029.2	15719	8323.4	11287	10250	2	1	2	2
M0R0R5;Q7Z5G4-3;Q7Z5G4;Q2TAP0	M0R0R5;Q7Z5G4-3;Q7Z5G4;Q2TAP0	1;1;1;1	1;1;1;1	1;1;1;1	Golgin subfamily A member 7;Golgin subfamily A member 7B	GOLGA7B;GOLGA7	;;;	4	1	1	1	1	1	1	1	1	1	1	1	1	4.8	4.8	4.8	18.214	166	166;134;137;167	1	3	1	-2	By MS/MS	By matching	By matching	68287	31879	24623	51473	30928	47781	64977	33536	25950	50771	32639	45838	1	1	1	1
M0R2E9	M0R2E9	1	1	1		PLAUR		1	1	1	1	1	1	1	1	1	1	1	1	1	5.3	5.3	5.3	17.195	152	152	1	3	0.043137	0.37661	By MS/MS	By MS/MS	By MS/MS	30237	21006	42470	22563	24156	30986	28905	21317	41633	24085	24619	29839	2	2	3	3
M0R2L6	M0R2L6	1	1	1		RPL37A		1	1	1	1	1	1	1	1	1	1	1	1	1	14.8	14.8	14.8	10.027	88	88	1	4	0.027778	0.45209	By MS/MS	By MS/MS	By matching	43245	41285	25365	22236	24991	32027	41557	40765	26736	22980	25426	30841	1	1	1	1
O00291-3;O00291-4;O00291	O00291-3;O00291-4;O00291	1;1;1	1;1;1	1;1;1	Huntingtin-interacting protein 1	HIP1	;;	3	1	1	1	0	0	1	0	0	1	0	0	1	2	2	2	110.66	986	986;1008;1037	1	1	0.028302	0.45862			By MS/MS	7190	0	14463	4990.2	13145	9178	6776.6	0	13711	5788.4	12882	9002.1	1	0	1	1
O00411;K7EMH3	O00411;K7EMH3	2;1	2;1	1;1	DNA-directed RNA polymerase, mitochondrial	POLRMT	;	2	2	2	1	1	1	0	1	1	0	1	1	0	2.8	2.8	1.7	138.62	1230	1230;347	1	2	1	-2	By MS/MS	By matching		66661	42333	19665	39719	29024	46210	63647	43017	21716	39367	30339	44307	1	1	1	1
O14791;O14791-2;O14791-3;B1AH96;B1AH94;B1AH95;F8WCH3;O95236-3;O95236-2;O95236	O14791;O14791-2;O14791-3	7;7;6;2;1;1;1;1;1;1	7;7;6;2;1;1;1;1;1;1	7;7;6;2;1;1;1;1;1;1	Apolipoprotein L1	APOL1	;;	10	7	7	7	6	5	5	6	5	5	6	5	5	18.8	18.8	18.8	43.974	398	398;414;380;159;118;141;142;202;331;402	1	16	0	4.5832	By MS/MS	By MS/MS	By MS/MS	299880	279250	237290	290750	236510	372110	288040	275300	245040	293380	245810	356860	8	6	8	8
O15055	O15055	1	1	1	Period circadian protein homolog 2	PER2		1	1	1	1	1	1	1	1	1	1	1	1	1	1	1	1	136.58	1255	1255	1	5	0.039474	0.41025	By matching	By MS/MS	By matching	17851	12870	19731	10145	13945	11655	17073	13082	19526	10940	13912	11356	2	2	2	2
O15353	O15353	1	1	1	Forkhead box protein N1	FOXN1		1	1	1	1	1	0	0	1	0	0	1	0	0	1.5	1.5	1.5	68.924	648	648	1	1	1	-2	By MS/MS			82677	44955	25297	47220	36511	55046	78793	46410	27304	46949	37965	52832	1	1	1	1
O43390-3;O43390;O43390-2;B4DT28;O43390-4	O43390-3;O43390;O43390-2;B4DT28;O43390-4	2;2;2;1;1	2;2;2;1;1	2;2;2;1;1	Heterogeneous nuclear ribonucleoprotein R	HNRNPR	;;;;	5	2	2	2	2	1	1	2	1	1	2	1	1	4.4	4.4	4.4	66.979	595	595;633;636;494;535	1	4	0	0.73491	By MS/MS	By MS/MS	By MS/MS	22048	23245	109880	32109	30292	32157	21230	23640	105400	36515	30818	31109	3	3	4	4
O43699-5	O43699-5	1	1	1				1	1	1	1	0	1	0	0	1	0	0	1	0	3.1	3.1	3.1	42.641	389	389	1	1	0.045614	0.34146		By MS/MS		0	0	0	0	0	0	0	0	0	0	0	0	0	0	0	0
O43866;CON__ENSEMBL:ENSBTAP00000031360	O43866	8;1	8;1	8;1	CD5 antigen-like	CD5L		2	8	8	8	8	6	6	8	6	6	8	6	6	31.1	31.1	31.1	38.087	347	347;491	1	20	0	10.781	By MS/MS	By MS/MS	By MS/MS	302030	193810	400340	162990	192180	569230	288360	197120	391190	179610	204810	541260	14	12	14	15
O60235	O60235	1	1	1	Transmembrane protease serine 11D;Transmembrane protease serine 11D non-catalytic chain;Transmembrane protease serine 11D catalytic chain	TMPRSS11D		1	1	1	1	1	0	0	1	0	0	1	0	0	3.1	3.1	3.1	46.263	418	418	1	1	0.036199	0.43044	By MS/MS			0	0	0	0	0	0	0	0	0	0	0	0	0	0	0	0
O75151	O75151	1	1	1	Lysine-specific demethylase PHF2	PHF2		1	1	1	1	0	0	1	0	0	1	0	0	1	1.4	1.4	1.4	120.77	1096	1096	1	1	0.028037	0.45678			By MS/MS	0	0	0	0	0	0	0	0	0	0	0	0	0	0	0	0
O75533	O75533	1	1	1	Splicing factor 3B subunit 1	SF3B1		1	1	1	1	1	1	1	1	1	1	1	1	1	0.7	0.7	0.7	145.83	1304	1304	1	3	0.046667	0.32985	By MS/MS	By MS/MS	By matching	53128	28032	29171	28037	19414	43028	50616	29169	29614	28513	20716	41048	2	2	2	2
O75636-2;O75636	O75636-2;O75636	1;1	1;1	1;1	Ficolin-3	FCN3	;	2	1	1	1	1	1	1	1	1	1	1	1	1	4.9	4.9	4.9	31.677	288	288;299	1	3	0	1.5751	By MS/MS	By MS/MS	By MS/MS	27551	16212	46658	17604	18241	32624	26281	16453	45204	19441	18890	31219	3	2	3	3
O94766	O94766	1	1	1	Galactosylgalactosylxylosylprotein 3-beta-glucuronosyltransferase 3	B3GAT3		1	1	1	1	1	1	1	1	1	1	1	1	1	3	3	3	37.121	335	335	1	3	1	-2	By MS/MS	By matching	By matching	9665.7	4937.2	2236	3237.2	4822.9	4830.7	9205.4	5125.1	2457.5	3308.3	4825.2	4680.7	1	1	1	1
O95140	O95140	1	1	1	Mitofusin-2	MFN2		1	1	1	1	1	1	1	1	1	1	1	1	1	2.4	2.4	2.4	86.401	757	757	1	3	0	0.92964	By matching	By matching	By MS/MS	2816.6	0	6847.8	0	3838.3	0	2654.6	0	6451.6	0	3624.4	0	1	0	1	0
O95171-3;O95171-2;O95171	O95171-3;O95171-2;O95171	1;1;1	1;1;1	1;1;1	Sciellin	SCEL	;;	3	1	1	1	0	0	1	0	0	1	0	0	1	2.3	2.3	2.3	72.843	646	646;668;688	1	1	0.037657	0.39233			By MS/MS	0	0	0	0	0	0	0	0	0	0	0	0	0	0	0	0
Q5SRP5;O95445-2;O95445	Q5SRP5;O95445-2;O95445	2;2;2	2;2;2	2;2;2	Apolipoprotein M	APOM	;;	3	2	2	2	2	2	2	2	2	2	2	2	2	17.1	17.1	17.1	14.185	129	129;116;188	1	6	0	1.2178	By MS/MS	By matching	By matching	48119	39566	14615	33321	23401	34833	46118	39350	16687	32903	24438	33441	2	2	2	2
P00450;E9PFZ2;H7C5R1;H7C5N5;D6RE86	P00450;E9PFZ2;H7C5R1	27;25;21;5;3	27;25;21;5;3	21;20;18;4;2	Ceruloplasmin	CP	;;	5	27	27	21	24	24	23	24	24	23	18	19	18	32.7	32.7	27.9	122.2	1065	1065;946;852;225;178	1	119	0	319.57	By MS/MS	By MS/MS	By MS/MS	1613600	1984400	3593600	2087900	2481400	2906200	1559100	1919700	3538000	2212300	2511100	2804300	96	70	105	98
P00734;E9PIT3;C9JV37;CON__P00735	P00734;E9PIT3	15;13;7;3	15;13;7;3	15;13;7;3	Prothrombin;Activation peptide fragment 1;Activation peptide fragment 2;Thrombin light chain;Thrombin heavy chain	F2	;	4	15	15	15	14	12	15	14	12	15	14	12	15	32.6	32.6	32.6	70.036	622	622;583;324;625	1	48	0	73.56	By MS/MS	By MS/MS	By MS/MS	593870	442730	874390	527710	583340	744260	568290	440240	858880	553700	593720	716660	37	26	41	36
P00738;J3QR68;H0Y300;A0A0C4DGL8;P00738-2;J3QLC9;A0A087WU08;H3BS21;J3KRH2;J3KSV1;J3QQI8;H3BMJ7	P00738;J3QR68;H0Y300;A0A0C4DGL8;P00738-2;J3QLC9;A0A087WU08	24;23;23;21;20;18;15;10;5;1;1;1	24;23;23;21;20;18;15;10;5;1;1;1	13;12;12;10;11;13;10;8;3;1;1;1	Haptoglobin;Haptoglobin alpha chain;Haptoglobin beta chain	HP	;;;;;;	12	24	24	13	22	21	23	22	21	23	11	11	12	55.2	55.2	35.2	45.205	406	406;404;442;347;347;365;281;222;149;88;91;92	1	137	0	278.79	By MS/MS	By MS/MS	By MS/MS	5341200	1843200	4719600	2817600	2910400	5025900	5069800	1987500	4611300	2930500	3008100	4812200	117	77	127	112
P00739;P00739-2;J3KTC3;A0A0A0MRD9	P00739;P00739-2;J3KTC3	13;13;7;6	2;2;1;1	2;2;1;1	Haptoglobin-related protein	HPR	;;	4	13	2	2	13	12	13	2	2	2	2	2	2	29.9	6.6	6.6	39.029	348	348;385;117;281	1	6	0	10.372	By MS/MS	By MS/MS	By MS/MS	73524	67140	109670	71489	51513	143510	70595	67015	108490	74518	55737	136540	4	3	4	4
P00747;CON__P06868;Q5TEH5;A6PVI2;Q15195;Q02325	P00747	19;3;2;2;1;1	19;3;2;2;1;1	18;2;2;2;1;1	Plasminogen;Plasmin heavy chain A;Activation peptide;Angiostatin;Plasmin heavy chain A, short form;Plasmin light chain B	PLG		6	19	19	18	19	17	19	19	17	19	18	17	18	34.7	34.7	32.8	90.568	810	810;812;136;166;96;96	1	61	0	126.83	By MS/MS	By MS/MS	By MS/MS	712190	584780	1389000	506220	700150	898560	682550	575980	1351700	564130	707600	865280	43	29	46	42
P00748	P00748	5	5	5	Coagulation factor XII;Coagulation factor XIIa heavy chain;Beta-factor XIIa part 1;Coagulation factor XIIa light chain	F12		1	5	5	5	5	4	5	5	4	5	5	4	5	13.2	13.2	13.2	67.791	615	615	1	14	0	15.646	By MS/MS	By MS/MS	By MS/MS	38681	19477	171660	27509	73017	59687	36795	19518	163040	35425	71632	57991	5	4	7	6
P01008;Q8TCE1;CON__P41361	P01008	15;5;5	15;5;5	15;5;5	Antithrombin-III	SERPINC1		3	15	15	15	14	14	15	14	14	15	14	14	15	32.8	32.8	32.8	52.602	464	464;259;465	1	50	0	28.408	By MS/MS	By MS/MS	By MS/MS	805120	550740	1194600	644820	607310	999520	769440	551710	1168400	683720	628460	957750	38	29	40	40
P01009;P01009-2;P01009-3	P01009;P01009-2;P01009-3	20;17;13	20;17;13	1;1;1	Alpha-1-antitrypsin;Short peptide from AAT	SERPINA1	;;	3	20	20	1	19	19	19	19	19	19	1	1	1	51.9	51.9	3.8	46.736	418	418;359;306	1	172	0	323.31	By MS/MS	By MS/MS	By MS/MS	5172200	7110000	12518000	7229300	10315000	11885000	5012300	6841100	12339000	7648300	10379000	11473000	151	107	167	153
P01011;G3V3A0;G3V595;A0A087WY93;P01011-2	P01011;G3V3A0	11;8;5;2;2	11;8;5;2;2	11;8;5;2;2	Alpha-1-antichymotrypsin;Alpha-1-antichymotrypsin His-Pro-less	SERPINA3	;	5	11	11	11	11	11	10	11	11	10	11	11	10	30.7	30.7	30.7	47.65	423	423;205;305;46;216	1	42	0	48.04	By MS/MS	By MS/MS	By MS/MS	1199200	676000	1404100	929140	965170	1308500	1143300	686530	1378400	973790	986830	1258500	34	24	36	33
P01019	P01019	8	8	8	Angiotensinogen;Angiotensin-1;Angiotensin-2;Angiotensin-3;Angiotensin-4;Angiotensin 1-9;Angiotensin 1-7;Angiotensin 1-5;Angiotensin 1-4	AGT		1	8	8	8	8	8	8	8	8	8	8	8	8	22.5	22.5	22.5	53.154	485	485	1	36	0	100.93	By MS/MS	By MS/MS	By MS/MS	330560	749560	884990	656180	560730	927140	325830	710650	889270	679580	582860	888320	29	23	33	32
P01023;F8W7L3;H0YFH1	P01023	54;4;3	54;4;3	45;4;3	Alpha-2-macroglobulin	A2M		3	54	54	45	49	47	52	49	47	52	41	39	43	52	52	45.5	163.29	1474	1474;168;73	1	241	0	323.31	By MS/MS	By MS/MS	By MS/MS	4433000	4565900	7627400	3369500	4832800	6319800	4266400	4456200	7514500	3673700	4884100	6083200	202	142	210	195
P01024;M0QYC8;M0QXZ3;M0R0Q9;M0R1Q1;Q9BU76-4;REV__A0A087X0M8;REV__O00533;REV__O00533-2;O95568	P01024	82;12;6;2;1;1;1;1;1;1	82;12;6;2;1;1;1;1;1;1	74;11;5;2;1;1;1;1;1;1	Complement C3;Complement C3 beta chain;C3-beta-c;Complement C3 alpha chain;C3a anaphylatoxin;Acylation stimulating protein;Complement C3b alpha chain;Complement C3c alpha chain fragment 1;Complement C3dg fragment;Complement C3g fragment;Complement C3d fragment;Complement C3f fragment;Complement C3c alpha chain fragment 2	C3		10	82	82	74	78	73	82	78	73	82	70	65	74	56.3	56.3	51.8	187.15	1663	1663;192;100;101;103;189;1171;1208;1224;372	1	361	0	323.31	By MS/MS	By MS/MS	By MS/MS	8783400	7180700	15402000	7117600	7993100	11669000	8416900	7103700	15053000	7621600	8174300	11207000	285	207	315	297
P01031	P01031	6	6	6	Complement C5;Complement C5 beta chain;Complement C5 alpha chain;C5a anaphylatoxin;Complement C5 alpha chain	C5		1	6	6	6	5	5	6	5	5	6	5	5	6	6.1	6.1	6.1	188.3	1676	1676	1	16	0	16.313	By MS/MS	By MS/MS	By MS/MS	224440	227890	270720	233180	235810	395050	215880	223390	272520	240600	243610	378440	13	12	14	14
P01042-2;P01042;P01042-3;CON__P01045-1;CON__Q2KJ62;CON__P01044-1	P01042-2;P01042;P01042-3	14;12;11;1;1;1	14;12;11;1;1;1	14;12;11;1;1;1	Kininogen-1;Kininogen-1 heavy chain;T-kinin;Bradykinin;Lysyl-bradykinin;Kininogen-1 light chain;Low molecular weight growth-promoting factor	KNG1	;;	6	14	14	14	12	13	14	12	13	14	12	13	14	37.7	37.7	37.7	47.883	427	427;644;391;619;621;621	1	52	0	146.81	By MS/MS	By MS/MS	By MS/MS	997740	1238900	2149900	1347900	1212300	1953500	964340	1200100	2121600	1412900	1255800	1872500	37	25	40	36
P01594;P01593	P01594;P01593	1;1	1;1	1;1	Ig kappa chain V-I region AU;Ig kappa chain V-I region AG		;	2	1	1	1	1	1	1	1	1	1	1	1	1	13.7	13.7	13.7	12.848	117	117;117	1	6	0	14.923	By MS/MS	By MS/MS	By MS/MS	13301	13764	14968	7154	14892	19670	12802	13530	15047	7572.2	14932	18929	3	3	4	3
P04432;P01597	P04432;P01597	3;3	1;1	1;1	Ig kappa chain V-I region Daudi;Ig kappa chain V-I region DEE		;	2	3	1	1	3	3	2	1	1	0	1	1	0	31.6	12.8	12.8	12.737	117	117;117	1	2	0	0.77865	By MS/MS	By matching	By matching	5669.3	5081	2073.1	2529.6	2137.8	5933.5	5441.6	5026	2298.8	2560.2	2295.5	5645.7	1	1	1	1
P01602	P01602	3	3	2	Ig kappa chain V-I region HK102	IGKV1-5		1	3	3	2	3	3	3	3	3	3	2	2	2	27.4	27.4	22.2	12.781	117	117	1	9	0	4.1819	By MS/MS	By MS/MS	By MS/MS	172120	91644	131530	80318	93603	135120	163990	94232	130710	85049	95572	129790	7	5	7	7
P01619	P01619	4	4	2	Ig kappa chain V-III region B6			1	4	4	2	4	4	4	4	4	4	2	2	2	32.8	32.8	21.6	12.557	116	116	1	12	0	12.931	By MS/MS	By MS/MS	By MS/MS	1712800	857750	1174200	646650	955770	1243100	1630900	881180	1168300	696100	965040	1196700	10	7	10	10
P01700	P01700	1	1	1	Ig lambda chain V-I region HA			1	1	1	1	1	1	1	1	1	1	1	1	1	11.1	11.1	11.1	12.283	117	117	1	3	0	5.0447	By MS/MS	By MS/MS	By matching	75592	42311	27338	32990	29545	48834	72064	43590	28832	33395	30649	46792	2	2	2	2
P01701	P01701	1	1	1	Ig lambda chain V-I region NEW			1	1	1	1	1	1	1	1	1	1	1	1	1	6.8	6.8	6.8	12.249	117	117	1	3	0	0.97162	By MS/MS	By matching	By matching	12505	4856.4	2466.2	3591.3	4721.6	7174.2	11880	5216.4	2675.1	3655.6	4813.9	6884.7	1	1	1	1
P01780	P01780	2	2	1	Ig heavy chain V-III region JON			1	2	2	1	2	2	2	2	2	2	1	1	1	17.1	17.1	7.7	12.943	117	117	1	12	0	6.4822	By MS/MS	By MS/MS	By MS/MS	286890	131320	312490	130560	165920	231040	272940	136320	304360	143390	168690	222090	10	7	10	10
P0DP04;P01782	P0DP04;P01782	1;1	1;1	1;1	Ig heavy chain V-III region DOB		;	2	1	1	1	1	1	1	1	1	1	1	1	1	9.3	9.3	9.3	13.017	118	118;118	1	6	0	1.5508	By MS/MS	By MS/MS	By MS/MS	74520	57002	153050	43149	83133	88388	71338	56543	148290	50577	82837	85505	5	3	5	5
P01834	P01834	5	5	5	Ig kappa chain C region	IGKC		1	5	5	5	5	5	5	5	5	5	5	5	5	79.4	79.4	79.4	11.765	107	107	1	83	0	191.82	By MS/MS	By MS/MS	By MS/MS	2057400	1156200	1557400	614220	1032900	1551300	1961400	1178100	1546400	675410	1044700	1489000	96	70	98	87
P01859	P01859	11	5	5	Ig gamma-2 chain C region	IGHG2		1	11	5	5	11	11	11	5	5	5	5	5	5	50.9	27.3	27.3	35.9	326	326	1	37	0	31.285	By MS/MS	By MS/MS	By MS/MS	1560500	552240	843110	432180	756240	912090	1481500	591290	833930	470390	758340	879550	32	24	29	28
P01860	P01860	12	6	5	Ig gamma-3 chain C region	IGHG3		1	12	6	5	12	12	12	6	6	6	5	5	5	45.4	27.9	24.7	41.287	377	377	1	29	0	44.917	By MS/MS	By MS/MS	By MS/MS	616820	291090	1175900	311660	592280	646490	586980	297630	1130200	368270	590840	624960	24	15	24	23
P01861	P01861	11	6	5	Ig gamma-4 chain C region	IGHG4		1	11	6	5	11	11	10	6	6	5	5	5	4	45.6	25.1	20.8	35.94	327	327	1	26	0	108.97	By MS/MS	By MS/MS	By MS/MS	485550	576450	341920	180420	378490	541740	468680	553490	359050	197230	380720	520480	26	19	26	25
P01876	P01876	13	13	5	Ig alpha-1 chain C region	IGHA1		1	13	13	5	13	13	13	13	13	13	5	5	5	54.4	54.4	25.2	37.654	353	353	1	76	0	151.61	By MS/MS	By MS/MS	By MS/MS	4101200	1219400	2538300	1245800	1937300	2491300	3889300	1346100	2485000	1355200	1952700	2398900	60	40	62	57
P02042;E9PFT6;E9PEW8;CON__Q3SX09;A8MUF7;E9PBW4;CON__P02070;P69892;P69891;P02100;C9JRG0	P02042;E9PFT6;E9PEW8	7;6;5;3;2;2;2;2;2;2;1	1;1;1;0;0;0;0;0;0;0;0	1;1;1;0;0;0;0;0;0;0;0	Hemoglobin subunit delta	HBD	;;	11	7	1	1	6	5	7	0	0	1	0	0	1	50.3	8.8	8.8	16.055	147	147;141;104;201;87;137;145;147;147;147;85	1	1	0	0.71595	By matching	By matching	By MS/MS	0	0	0	0	0	0	0	0	0	0	0	0	0	0	0	0
P02647;F8W696;CON__P15497;REV__P12270-2;REV__P12270	P02647;F8W696	18;16;1;1;1	18;16;1;1;1	18;16;1;1;1	Apolipoprotein A-I;Proapolipoprotein A-I;Truncated apolipoprotein A-I	APOA1	;	5	18	18	18	16	17	18	16	17	18	16	17	18	64.8	64.8	64.8	30.777	267	267;245;265;726;2363	1	111	0	323.31	By MS/MS	By MS/MS	By MS/MS	5600000	4803200	7223300	4344700	5603200	6981000	5370900	4739500	7163700	4612700	5669500	6726800	90	64	91	90
P02649;H0Y7L5;E9PEV4;E7ERP7;CON__Q03247	P02649;H0Y7L5;E9PEV4;E7ERP7	8;6;4;4;1	8;6;4;4;1	8;6;4;4;1	Apolipoprotein E	APOE	;;;	5	8	8	8	6	4	7	6	4	7	6	4	7	32.8	32.8	32.8	36.154	317	317;269;216;219;316	1	18	0	23.062	By MS/MS	By MS/MS	By MS/MS	180770	105980	661220	155640	215770	234580	172430	105940	631730	177490	216540	226790	15	8	16	14
V9GYG9;V9GYM3;P02652;V9GYE3;V9GYC1;V9GYS1	V9GYG9;V9GYM3;P02652;V9GYE3;V9GYC1;V9GYS1	4;4;4;3;3;3	4;4;4;3;3;3	4;4;4;3;3;3	Apolipoprotein A-II;Proapolipoprotein A-II;Truncated apolipoprotein A-II	APOA2	;;;;;	6	4	4	4	4	4	4	4	4	4	4	4	4	41.1	41.1	41.1	10.649	95	95;133;100;52;66;82	1	24	0	41.39	By MS/MS	By MS/MS	By MS/MS	1118800	625270	1822500	884340	1114800	1371400	1066600	637900	1768600	943450	1127800	1321800	23	16	23	22
P02671-2;P02671;A0A087WUA0;CON__P02672;REV__Q9UKV0-10;REV__Q9UKV0-3;REV__Q9UKV0-4;REV__Q9UKV0-2;REV__P56524-2;REV__Q9UKV0;REV__Q9UQL6-2;REV__Q9UKV0-5;REV__Q9UKV0-7;REV__P56524;REV__Q9UQL6;REV__Q9UQL6-3	P02671-2;P02671	38;38;15;3;1;1;1;1;1;1;1;1;1;1;1;1	38;38;15;3;1;1;1;1;1;1;1;1;1;1;1;1	38;38;15;3;1;1;1;1;1;1;1;1;1;1;1;1	Fibrinogen alpha chain;Fibrinopeptide A;Fibrinogen alpha chain	FGA	;	16	38	38	38	37	37	35	37	37	35	37	37	35	70.2	70.2	70.2	69.756	644	644;866;289;615;562;590;879;923;972;1011;1037;1066;1069;1084;1122;1123	1	255	0	323.31	By MS/MS	By MS/MS	By MS/MS	7658000	9136700	15932000	6916800	7631900	11669000	7393800	8860500	15669000	7451900	7825000	11197000	204	153	225	206
P02675;D6REL8;CON__P02676	P02675;D6REL8	35;21;7	35;21;7	35;21;7	Fibrinogen beta chain;Fibrinopeptide B;Fibrinogen beta chain	FGB	;	3	35	35	35	35	34	35	35	34	35	35	34	35	72.5	72.5	72.5	55.928	491	491;272;495	1	243	0	323.31	By MS/MS	By MS/MS	By MS/MS	3161100	3671600	6883700	3049900	3487700	4914300	3050100	3558600	6754400	3265400	3559100	4722900	190	137	210	189
P02679-2;P02679;C9JEU5;C9JC84	P02679-2;P02679;C9JEU5;C9JC84	25;25;24;24	25;25;24;24	16;16;16;16	Fibrinogen gamma chain	FGG	;;;	4	25	25	16	25	24	24	25	24	24	16	15	16	70.3	70.3	48.5	49.496	437	437;453;445;461	1	181	0	323.31	By MS/MS	By MS/MS	By MS/MS	4293300	4199500	9025800	3509600	4167900	5983800	4127500	4108900	8809900	3818100	4249800	5748600	154	107	165	152
P02743	P02743	6	6	6	Serum amyloid P-component;Serum amyloid P-component(1-203)	APCS		1	6	6	6	6	6	5	6	6	5	6	6	5	27.4	27.4	27.4	25.387	223	223	1	20	0	10.853	By MS/MS	By MS/MS	By MS/MS	299100	259070	299410	245770	280330	348780	286920	255350	301650	255010	284750	336100	13	10	13	13
P02745;X6RLJ0	P02745;X6RLJ0	2;1	2;1	2;1	Complement C1q subcomponent subunit A	C1QA	;	2	2	2	2	2	1	0	2	1	0	2	1	0	13.1	13.1	13.1	26.016	245	245;220	1	3	0	1.2728	By MS/MS	By matching		55001	35648	14552	24829	19475	33257	52528	36138	16253	24763	20222	31849	2	2	2	2
P02748;CON__Q3MHN2	P02748	9;2	9;2	9;2	Complement component C9;Complement component C9a;Complement component C9b	C9		2	9	9	9	9	8	9	9	8	9	9	8	9	18.8	18.8	18.8	63.173	559	559;548	1	30	0	26.648	By MS/MS	By MS/MS	By MS/MS	394860	288000	660950	358910	360560	496200	377730	287450	645710	381780	369340	477100	20	14	20	20
P02749;J3QRN2;J3QLI0;J3KS17;CON__P17690	P02749;J3QRN2	10;5;4;3;3	10;5;4;3;3	10;5;4;3;3	Beta-2-glycoprotein 1	APOH	;	5	10	10	10	9	9	9	9	9	9	9	9	9	38.6	38.6	38.6	38.298	345	345;181;200;104;345	1	39	0	31.931	By MS/MS	By MS/MS	By MS/MS	538410	369480	1042200	449390	534940	829600	514600	369700	1011500	490720	547550	795820	27	17	29	28
P02750	P02750	4	4	4	Leucine-rich alpha-2-glycoprotein	LRG1		1	4	4	4	3	4	4	3	4	4	3	4	4	14.7	14.7	14.7	38.177	347	347	1	14	0	5.2662	By MS/MS	By MS/MS	By MS/MS	114950	106660	204440	124930	113910	179640	110400	105020	201350	131170	117730	172270	7	5	8	8
P02751-10;P02751-5;P02751-9;P02751-14;P02751-8;P02751-17;P02751-3;P02751;P02751-6;P02751-13;P02751-7;P02751-15;P02751-11;P02751-4;P02751-12;H0Y7Z1;P02751-16;P02751-2;H0Y4K8	P02751-10;P02751-5;P02751-9;P02751-14;P02751-8;P02751-17;P02751-3;P02751;P02751-6;P02751-13;P02751-7;P02751-15;P02751-11;P02751-4;P02751-12	39;39;39;39;39;39;39;39;38;37;37;37;36;34;33;17;7;6;2	39;39;39;39;39;39;39;39;38;37;37;37;36;34;33;17;7;6;2	39;39;39;39;39;39;39;39;38;37;37;37;36;34;33;17;7;6;2	Fibronectin;Anastellin;Ugl-Y1;Ugl-Y2;Ugl-Y3	FN1	;;;;;;;;;;;;;;	19	39	39	39	37	36	34	37	36	34	37	36	34	27.5	27.5	27.5	239.62	2176	2176;2211;2240;2265;2296;2330;2355;2386;2184;2267;2446;2477;2386;2031;2008;1103;657;642;241	1	127	0	127.96	By MS/MS	By MS/MS	By MS/MS	1734500	1116000	1692400	1249500	1418600	1719900	1656300	1133600	1681500	1301700	1439700	1658200	74	61	78	74
Q5VY30;P02753	Q5VY30;P02753	4;4	4;4	4;4	Retinol-binding protein 4;Plasma retinol-binding protein(1-182);Plasma retinol-binding protein(1-181);Plasma retinol-binding protein(1-179);Plasma retinol-binding protein(1-176)	RBP4	;	2	4	4	4	4	2	4	4	2	4	4	2	4	25.1	25.1	25.1	22.974	199	199;201	1	13	0	7.204	By MS/MS	By MS/MS	By MS/MS	29321	20154	200840	22651	64490	73327	28025	20220	190800	32615	63812	70812	5	4	4	5
P02760;S4R471;S4R3Y4	P02760;S4R471	9;5;4	9;5;4	9;5;4	Protein AMBP;Alpha-1-microglobulin;Inter-alpha-trypsin inhibitor light chain;Trypstatin	AMBP	;	3	9	9	9	9	8	7	9	8	7	9	8	7	33.5	33.5	33.5	38.999	352	352;193;238	1	32	0	74.986	By MS/MS	By MS/MS	By MS/MS	372190	264030	400230	289650	344770	413550	355900	264920	397640	303210	349020	398850	21	17	22	22
P02763	P02763	6	6	4	Alpha-1-acid glycoprotein 1	ORM1		1	6	6	4	6	6	6	6	6	6	4	4	4	34.3	34.3	26.4	23.511	201	201	1	27	0	23.58	By MS/MS	By MS/MS	By MS/MS	955080	341070	1119000	444020	484540	849680	906760	368600	1081700	487820	500350	813290	23	17	24	23
P02766;A0A087WV45;A0A087WT59	P02766;A0A087WV45;A0A087WT59	5;4;4	5;4;4	5;4;4	Transthyretin	TTR	;;	3	5	5	5	5	4	4	5	4	4	5	4	4	63.3	63.3	63.3	15.887	147	147;139;185	1	22	0	66.96	By MS/MS	By MS/MS	By MS/MS	251980	144690	249610	162960	199830	286260	240250	146990	246500	172020	203640	275020	18	15	20	20
P02774;P02774-3;P02774-2	P02774;P02774-3;P02774-2	24;24;17	24;24;17	2;2;2	Vitamin D-binding protein	GC	;;	3	24	24	2	24	23	24	24	23	24	2	2	2	59.3	59.3	7.4	52.963	474	474;493;352	1	90	0	114.49	By MS/MS	By MS/MS	By MS/MS	1501300	1759600	3226700	1824700	2070300	2736100	1449100	1707000	3174800	1923100	2107400	2633200	75	51	78	77
P02775	P02775	1	1	1	Platelet basic protein;Connective tissue-activating peptide III;TC-2;Connective tissue-activating peptide III(1-81);Beta-thromboglobulin;Neutrophil-activating peptide 2(74);Neutrophil-activating peptide 2(73);Neutrophil-activating peptide 2;TC-1;Neutrophil-activating peptide 2(1-66);Neutrophil-activating peptide 2(1-63)	PPBP		1	1	1	1	1	1	1	1	1	1	1	1	1	10.9	10.9	10.9	13.894	128	128	1	3	0	2.2293	By MS/MS	By matching	By matching	28759	13235	6757.4	12306	11734	16194	27361	13911	7363.9	12308	12045	15569	1	1	1	1
P02787;C9JVG0;H7C5E8;F8WCI6;C9JB55;F8WEK9;CON__Q29443;CON__Q0IIK2;F8WC57;CON__Q2HJF0	P02787	50;8;8;4;3;3;2;2;1;1	50;8;8;4;3;3;2;2;1;1	50;8;8;4;3;3;2;2;1;1	Serotransferrin	TF		10	50	50	50	47	46	49	47	46	49	47	46	49	75.8	75.8	75.8	77.063	698	698;134;143;120;75;115;685;704;102;622	1	310	0	323.31	By MS/MS	By MS/MS	By MS/MS	8307900	9586800	20228000	9247700	9906700	13460000	8015600	9290100	19778000	9933100	10114000	12946000	256	170	273	261
P02790;Q9BS19	P02790	17;8	17;8	17;8	Hemopexin	HPX		2	17	17	17	17	15	17	17	15	17	17	15	17	56.5	56.5	56.5	51.676	462	462;254	1	80	0	292.47	By MS/MS	By MS/MS	By MS/MS	2057100	1491100	2824000	1490900	1455800	2423300	1967600	1491100	2774100	1583600	1505300	2321500	67	48	74	66
P04003;CON__Q28065	P04003	11;1	11;1	11;1	C4b-binding protein alpha chain	C4BPA		2	11	11	11	11	11	11	11	11	11	11	11	11	21.8	21.8	21.8	67.033	597	597;610	1	51	0	44.059	By MS/MS	By MS/MS	By MS/MS	1737100	1020200	1468400	1299800	983900	1623300	1656900	1036100	1465800	1328400	1027800	1555400	46	34	48	45
P04004;F5GX75;CON__Q3ZBS7	P04004	11;3;2	11;3;2	11;3;2	Vitronectin;Vitronectin V65 subunit;Vitronectin V10 subunit;Somatomedin-B	VTN		3	11	11	11	11	10	11	11	10	11	11	10	11	31	31	31	54.305	478	478;118;484	1	49	0	157.18	By MS/MS	By MS/MS	By MS/MS	553530	760640	1211100	771480	819360	1108100	536410	732270	1199000	805820	836760	1065800	39	26	40	38
P04114;A8MUN2;CON__ENSEMBL:ENSBTAP00000032840	P04114	106;18;3	106;18;3	106;18;3	Apolipoprotein B-100;Apolipoprotein B-48	APOB		3	106	106	106	97	89	100	97	89	100	97	89	100	27	27	27	515.6	4563	4563;828;825	1	326	0	266.15	By MS/MS	By MS/MS	By MS/MS	3378400	4862500	9069000	2564500	5900900	6101300	3277500	4667500	8877000	3006600	5853900	5906500	228	168	247	221
P04196	P04196	9	9	9	Histidine-rich glycoprotein	HRG		1	9	9	9	9	9	8	9	9	8	9	9	8	22.5	22.5	22.5	59.578	525	525	1	30	0	34.25	By MS/MS	By MS/MS	By MS/MS	1157600	333180	730890	692220	685480	896800	1097500	366840	718680	709840	699700	863220	22	16	22	23
P04217;P04217-2;M0R009	P04217;P04217-2;M0R009	12;8;6	12;8;6	12;8;6	Alpha-1B-glycoprotein	A1BG	;;	3	12	12	12	10	11	11	10	11	11	10	11	11	46.7	46.7	46.7	54.253	495	495;373;305	1	52	0	161.84	By MS/MS	By MS/MS	By MS/MS	733050	544170	1286000	741650	817980	1069100	701430	542040	1256500	784710	833120	1029000	42	30	45	42
P04264;CON__P04264;CON__ENSEMBL:ENSBTAP00000038253;CON__Q9R0H5;CON__Q6NXH9;CON__Q8BGZ7;CON__P50446;CON__Q6IFZ6;CON__Q7Z794;CON__Q922U2;CON__Q5XQN5;CON__P35908;Q7Z794;P35908	P04264;CON__P04264	5;4;2;1;1;1;1;1;1;1;1;1;1;1	5;4;2;1;1;1;1;1;1;1;1;1;1;1	5;4;2;1;1;1;1;1;1;1;1;1;1;1	Keratin, type II cytoskeletal 1	KRT1	;	14	5	5	5	4	3	5	4	3	5	4	3	5	8.5	8.5	8.5	66.038	644	644;644;606;524;539;551;553;572;578;580;601;645;578;639	1	12	0	4.5423	By MS/MS	By MS/MS	By MS/MS	73933	87821	222680	82981	77053	147560	71381	84075	216340	91513	80422	140930	10	5	10	10
P04275	P04275	1	1	1	von Willebrand factor;von Willebrand antigen 2	VWF		1	1	1	1	1	1	1	1	1	1	1	1	1	0.5	0.5	0.5	309.26	2813	2813	1	3	0	1.9394	By MS/MS	By matching	By matching	5932.4	7723.4	2867.2	5513.4	4431.1	6257	5740.6	7482.5	3254.9	5482	4586.4	6013.1	1	1	1	1
P05543;CON__Q9TT36	P05543	3;1	3;1	3;1	Thyroxine-binding globulin	SERPINA7		2	3	3	3	3	1	2	3	1	2	3	1	2	12	12	12	46.324	415	415;411	1	7	0	9.6543	By MS/MS	By MS/MS	By MS/MS	42243	47546	31635	68139	37171	55747	40734	46392	33762	66768	39034	53510	5	4	5	4
P05546	P05546	6	6	6	Heparin cofactor 2	SERPIND1		1	6	6	6	5	5	6	5	5	6	5	5	6	13.8	13.8	13.8	57.07	499	499	1	20	0	19.594	By MS/MS	By MS/MS	By MS/MS	661710	575620	983310	648870	765100	987690	634790	568130	971510	682390	777380	950980	14	9	14	13
P06312	P06312	2	2	2	Ig kappa chain V-IV region	IGKV4-1		1	2	2	2	2	1	2	2	1	2	2	1	2	17.4	17.4	17.4	13.38	121	121	1	5	0	1.6452	By MS/MS	By MS/MS	By MS/MS	47649	28130	14967	21102	19542	27694	45454	28797	16134	21251	20106	26612	3	3	3	3
P06396;A0A0A0MS51;A0A0A0MT01;P06396-2;P06396-4;P06396-3;CON__Q3SX14;Q5T0I0;A0A0U1RQL8;REV__H0YJM7;REV__Q6TDU7-4;REV__Q6TDU7-2	P06396;A0A0A0MS51;A0A0A0MT01;P06396-2;P06396-4;P06396-3	13;12;12;12;12;12;5;2;1;1;1;1	13;12;12;12;12;12;5;2;1;1;1;1	12;11;11;11;11;11;5;2;1;0;0;0	Gelsolin	GSN	;;;;;	12	13	13	12	12	12	11	12	12	11	11	11	10	25.8	25.8	24.9	85.696	782	782;748;767;731;739;742;781;260;232;548;657;676	1	40	0	49.225	By MS/MS	By MS/MS	By MS/MS	507940	323650	343800	260180	244310	413310	485000	328660	347520	269900	253240	395870	27	22	27	27
P06727	P06727	14	14	14	Apolipoprotein A-IV	APOA4		1	14	14	14	13	14	13	13	14	13	13	14	13	39.6	39.6	39.6	45.398	396	396	1	46	0	51.84	By MS/MS	By MS/MS	By MS/MS	897840	514930	953870	476830	607140	900460	856170	522940	937240	514820	618920	864520	35	24	35	35
P07357	P07357	2	2	2	Complement component C8 alpha chain	C8A		1	2	2	2	2	2	2	2	2	2	2	2	2	4.1	4.1	4.1	65.163	584	584	1	7	0	9.5055	By MS/MS	By MS/MS	By MS/MS	127600	43568	66320	78754	57150	83862	121100	47641	66375	79345	59545	80531	4	3	4	4
P07360;Q5SQ08	P07360;Q5SQ08	2;1	2;1	2;1	Complement component C8 gamma chain	C8G	;	2	2	2	2	2	1	2	2	1	2	2	1	2	17.8	17.8	17.8	22.277	202	202;164	1	5	0	1.1128	By MS/MS	By matching	By MS/MS	22384	10512	15163	11192	7109.4	40538	21301	10921	15094	11153	8174.3	38366	4	3	4	3
P08185;G3V4V7;G3V350	P08185	6;2;2	6;2;2	6;2;2	Corticosteroid-binding globulin	SERPINA6		3	6	6	6	6	4	6	6	4	6	6	4	6	18.8	18.8	18.8	45.14	405	405;136;278	1	18	0	17.231	By MS/MS	By matching	By MS/MS	155840	207140	534090	211970	228770	259060	150890	198450	518930	232750	232040	250200	13	7	14	14
P08519;A0A087WWY0	P08519;A0A087WWY0	2;1	1;1	1;1	Apolipoprotein(a)	LPA	;	2	2	1	1	2	1	1	1	1	0	1	1	0	7.1	6.8	6.8	501.31	4548	4548;571	1	2	0	1.3189	By MS/MS	By matching	By matching	22918	21734	4502.1	95003	17151	41144	22021	21377	7082.8	90559	21117	39212	1	1	1	1
P08603;A0A0D9SG88;P08603-2;Q5TFM2;A0A087WYK9;Q6NSD3;Q02985-2;Q02985	P08603;A0A0D9SG88;P08603-2	35;18;18;13;1;1;1;1	35;18;18;13;1;1;1;1	33;18;18;13;1;1;1;1	Complement factor H	CFH	;;	8	35	35	33	34	31	31	34	31	31	32	29	29	36.6	36.6	34.9	139.09	1231	1231;449;449;385;195;232;269;330	1	118	0	147.1	By MS/MS	By MS/MS	By MS/MS	1672400	1403800	2585600	1555500	1507200	2165800	1603400	1386600	2544600	1635400	1548400	2080700	94	69	98	95
P08697;A0A0G2JPA8;P08697-2;C9JMH6;A0A0J9YY65;C9JPV4;A0A0J9YWQ3;CON__P28800	P08697;A0A0G2JPA8;P08697-2	7;6;6;3;3;2;2;1	7;6;6;3;3;2;2;1	7;6;6;3;3;2;2;1	Alpha-2-antiplasmin	SERPINF2	;;	8	7	7	7	7	6	5	7	6	5	7	6	5	18.7	18.7	18.7	54.565	491	491;427;427;255;255;264;264;492	1	18	0	23.208	By MS/MS	By MS/MS	By MS/MS	264440	155010	358880	187400	186630	272790	252230	157030	350050	199980	191710	261980	14	10	14	15
P0DOY3;P0DOY2;P0CF74	P0DOY3;P0DOY2;P0CF74	6;6;3	3;3;1	2;2;0	Ig lambda-6 chain C region	IGLC6	;;	3	6	3	2	6	6	6	3	3	3	2	2	2	69.8	34	16	11.265	106	106;106;106	1	18	0	51.1	By MS/MS	By MS/MS	By MS/MS	2695000	1153100	1580300	958340	1430900	1792800	2562400	1204600	1573800	1024300	1442300	1727300	29	21	29	29
P10643;CON__Q29RQ1	P10643	6;1	6;1	6;1	Complement component C7	C7		2	6	6	6	5	4	5	5	4	5	5	4	5	12.1	12.1	12.1	93.517	843	843;843	1	14	0	10.65	By MS/MS	By MS/MS	By MS/MS	76742	66795	94344	70890	68856	98604	73621	65808	93985	73401	70738	94733	7	5	7	7
P10909-4;P10909;P10909-5;P10909-2;H0YC35;H0YLK8;P10909-3;E7ERK6;H0YAS8;E7ETB4;E5RG36;E5RGB0;E5RH61;E5RJZ5	P10909-4;P10909;P10909-5;P10909-2;H0YC35;H0YLK8;P10909-3;E7ERK6	8;8;8;8;5;5;5;4;3;3;2;2;2;2	8;8;8;8;5;5;5;4;3;3;2;2;2;2	8;8;8;8;5;5;5;4;3;3;2;2;2;2	Clusterin;Clusterin beta chain;Clusterin alpha chain;Clusterin	CLU	;;;;;;;	14	8	8	8	7	8	8	7	8	8	7	8	8	24	24	24	48.803	416	416;449;460;501;284;297;274;204;140;271;82;129;135;139	1	29	0	73.65	By MS/MS	By MS/MS	By MS/MS	541600	340800	685010	417400	497890	697840	517050	343460	672600	442370	507360	670730	24	16	24	24
P11274-2;P11274	P11274-2;P11274	1;1	1;1	1;1	Breakpoint cluster region protein	BCR	;	2	1	1	1	0	1	1	0	1	1	0	1	1	1.5	1.5	1.5	137.73	1227	1227;1271	1	5	0.032258	0.45002		By MS/MS	By MS/MS	18181	20368	219600	35877	77750	67878	17530	19269	208650	46080	76854	66044	3	1	4	3
P11464-3;P11464;P11464-4;P11464-2;A0A096LNM5;A0A087WSZ1;A0A087WT09;Q13046;M0R235;G5E9F7	P11464-3;P11464;P11464-4;P11464-2;A0A096LNM5;A0A087WSZ1;A0A087WT09;Q13046;M0R235;G5E9F7	5;5;5;5;4;4;4;4;3;3	1;1;1;1;1;1;1;1;1;1	1;1;1;1;1;1;1;1;1;1	Pregnancy-specific beta-1-glycoprotein 1;Putative pregnancy-specific beta-1-glycoprotein 7	PSG1;PSG7	;;;;;;;;;	10	5	1	1	5	5	5	1	1	1	1	1	1	12.5	3.8	3.8	46.937	417	417;419;426;428;297;419;426;419;324;326	1	3	0	9.5576	By MS/MS	By matching	By MS/MS	16470	11520	8419.1	11523	8798.2	12597	15746	11642	8810.5	11560	9134.1	12102	1	1	1	1
P12107-4;P12107-3;P12107;P12107-2	P12107-4;P12107-3;P12107;P12107-2	1;1;1;1	1;1;1;1	1;1;1;1	Collagen alpha-1(XI) chain	COL11A1	;;;	4	1	1	1	1	1	1	1	1	1	1	1	1	1.2	1.2	1.2	167.75	1690	1690;1767;1806;1818	1	3	0.036735	0.38511	By matching	By MS/MS	By MS/MS	35029	25209	34339	29438	25962	35662	33503	24908	34340	30251	26731	34291	2	1	2	2
P12524;P12524-3	P12524;P12524-3	1;1	1;1	1;1	Protein L-Myc	MYCL	;	2	1	1	1	1	1	1	1	1	1	1	1	1	2.2	2.2	2.2	40.326	364	364;394	1	3	1	-2	By MS/MS	By MS/MS	By matching	68830	33602	24577	27350	28242	42034	65523	35153	25619	27884	28995	40353	4	4	4	4
P13533	P13533	1	1	1	Myosin-6	MYH6		1	1	1	1	1	0	0	1	0	0	1	0	0	1	1	1	223.73	1939	1939	1	1	0.047101	0.34844	By MS/MS			3832.7	5513.2	3386.7	3635.4	2693	6310.9	3719	5332	3579.9	3684.4	2874	6016.2	1	1	1	1
P13671	P13671	9	9	9	Complement component C6	C6		1	9	9	9	7	8	8	7	8	8	7	8	8	11.8	11.8	11.8	104.79	934	934	1	23	0	13.141	By MS/MS	By MS/MS	By MS/MS	303300	213500	374710	294790	251980	354900	289990	214320	370740	304060	260060	341090	15	11	16	15
P13727-2;P13727	P13727-2;P13727	1;1	1;1	1;1	Bone marrow proteoglycan;Eosinophil granule major basic protein	PRG2	;	2	1	1	1	1	1	1	1	1	1	1	1	1	6.6	6.6	6.6	23.901	211	211;222	1	3	0	1.4872	By MS/MS	By matching	By matching	12367	15514	8921	7974.3	6576.8	13185	11956	15089	9463.1	8170.5	6916.7	12595	1	1	1	1
P15814;C9JEE0	P15814;C9JEE0	2;1	2;1	2;1	Immunoglobulin lambda-like polypeptide 1	IGLL1	;	2	2	2	2	2	0	0	2	0	0	2	0	0	16	16	16	22.963	213	213;180	1	2	0	3.3498	By MS/MS			10114	10772	0	9492.4	11883	14223	9740.6	10501	0	9324.2	12017	13718	1	1	0	1
P19652	P19652	3	1	1	Alpha-1-acid glycoprotein 2	ORM2		1	3	1	1	3	3	3	1	1	1	1	1	1	16.4	8.5	8.5	23.602	201	201	1	3	0	10.601	By MS/MS	By MS/MS	By MS/MS	14191	6544.2	24652	13698	11203	16567	13502	6746	23477	14469	11609	15907	3	2	2	3
Q5T985;P19823;Q5T987;CON__Q9TRI1	Q5T985;P19823	16;16;7;4	16;16;7;4	16;16;7;4	Inter-alpha-trypsin inhibitor heavy chain H2	ITIH2	;	4	16	16	16	16	16	16	16	16	16	16	16	16	22.7	22.7	22.7	105.21	935	935;946;237;946	1	61	0	66.478	By MS/MS	By MS/MS	By MS/MS	843250	720870	1488000	819690	1104200	1201100	808710	708560	1457900	877180	1110700	1161200	41	28	43	42
P19827;P19827-2;P19827-3;H7C0N0;F8WAS2;CON__Q0VCM5;H7C5I0	P19827;P19827-2;P19827-3	15;11;8;5;4;2;1	15;11;8;5;4;2;1	15;11;8;5;4;2;1	Inter-alpha-trypsin inhibitor heavy chain H1	ITIH1	;;	7	15	15	15	14	14	15	14	14	15	14	14	15	24.4	24.4	24.4	101.39	911	911;769;623;464;213;906;74	1	79	0	126.37	By MS/MS	By MS/MS	By MS/MS	671850	665760	1193700	673840	853180	1110800	646100	651900	1175200	717220	865180	1069400	54	41	59	57
P20742;P20742-2;F5GXY0	P20742;P20742-2	36;31;2	30;25;2	29;25;1	Pregnancy zone protein	PZP	;	3	36	30	29	28	29	34	23	24	28	22	23	27	31.9	27.3	26.5	163.86	1482	1482;1268;144	1	96	0	195.49	By MS/MS	By MS/MS	By MS/MS	304390	950180	3317000	392750	878250	995350	304780	897070	3175900	520310	873770	961230	47	34	60	47
P20851-2;P20851;Q5VVQ7	P20851-2;P20851;Q5VVQ7	3;3;2	3;3;2	3;3;2	C4b-binding protein beta chain	C4BPB	;;	3	3	3	3	3	3	3	3	3	3	3	3	3	13.1	13.1	13.1	28.286	251	251;252;181	1	9	0	3.6513	By MS/MS	By MS/MS	By MS/MS	219430	115390	315220	163640	153590	220680	209040	117920	306270	174430	158020	212000	9	6	8	9
P22792	P22792	1	1	1	Carboxypeptidase N subunit 2	CPN2		1	1	1	1	1	1	1	1	1	1	1	1	1	2.6	2.6	2.6	60.556	545	545	1	3	0	2.0318	By matching	By matching	By MS/MS	1523.9	0	24264	567.75	6943.4	5287.9	1436.3	0	22863	1901.9	6737.9	5169.4	1	0	1	1
P22891;P22891-2	P22891;P22891-2	1;1	1;1	1;1	Vitamin K-dependent protein Z	PROZ	;	2	1	1	1	1	1	1	1	1	1	1	1	1	3	3	3	44.743	400	400;422	1	3	0	1.2369	By MS/MS	By MS/MS	By MS/MS	6006.8	7220.6	23810	10911	9376.8	14370	5801	7057.3	23036	10765	9710.2	13788	2	2	3	2
Q5QNZ2;P24539	Q5QNZ2;P24539	1;1	1;1	1;1	ATP synthase F(0) complex subunit B1, mitochondrial	ATP5F1	;	2	1	1	1	1	1	1	1	1	1	1	1	1	6.2	6.2	6.2	22.275	195	195;256	1	3	1	-2	By matching	By MS/MS	By matching	490580	159170	562000	218860	348480	26394	465450	180590	542560	243440	338350	34396	1	1	1	1
P25311;C9JEV0;H7BZJ8	P25311;C9JEV0	9;6;1	9;6;1	9;6;1	Zinc-alpha-2-glycoprotein	AZGP1	;	3	9	9	9	8	9	9	8	9	9	8	9	9	37.2	37.2	37.2	34.258	298	298;227;85	1	28	0	36.577	By MS/MS	By MS/MS	By MS/MS	342840	288490	429060	320660	329550	446400	328700	284950	426740	333550	337070	429370	20	14	20	20
P27169;F8WF42	P27169	5;1	5;1	5;1	Serum paraoxonase/arylesterase 1	PON1		2	5	5	5	5	3	4	5	3	4	5	3	4	19.2	19.2	19.2	39.731	355	355;77	1	12	0	9.9229	By MS/MS	By MS/MS	By MS/MS	93561	74975	127610	68761	120160	130560	89632	74198	125420	74656	120070	126230	9	6	9	10
P27815-5;P27815-4;P27815-3;P27815-6;P27815-2;P27815-7;P27815	P27815-5;P27815-4;P27815-3;P27815-6;P27815-2;P27815-7;P27815	1;1;1;1;1;1;1	1;1;1;1;1;1;1	1;1;1;1;1;1;1	cAMP-specific 3,5-cyclic phosphodiesterase 4A	PDE4A	;;;;;;	7	1	1	1	0	1	0	0	1	0	0	1	0	4	4	4	36.706	323	323;647;686;825;860;864;886	1	1	0.048148	0.35364		By MS/MS		0	0	0	0	0	0	0	0	0	0	0	0	0	0	0	0
P35237	P35237	1	1	1	Serpin B6	SERPINB6		1	1	1	1	1	0	0	1	0	0	1	0	0	4.3	4.3	4.3	42.621	376	376	1	1	1	-2	By MS/MS			327320	201990	112510	197010	154390	236200	312410	205980	121340	196290	160540	226630	1	1	1	1
P35749-4;P35749-3;P35749;P35749-2	P35749-4;P35749-3;P35749;P35749-2	1;1;1;1	1;1;1;1	1;1;1;1	Myosin-11	MYH11	;;;	4	1	1	1	1	1	1	1	1	1	1	1	1	0.8	0.8	0.8	223.57	1938	1938;1945;1972;1979	1	3	0.028571	0.46368	By matching	By MS/MS	By matching	63144	53241	204700	24303	41319	191750	60543	54775	196370	34294	45736	181690	1	1	1	1
P35858;P35858-2	P35858;P35858-2	1;1	1;1	1;1	Insulin-like growth factor-binding protein complex acid labile subunit	IGFALS	;	2	1	1	1	1	1	1	1	1	1	1	1	1	2.3	2.3	2.3	66.034	605	605;643	1	3	0	6.1121	By MS/MS	By MS/MS	By MS/MS	8754.5	3456.9	12224	0	6952.4	6052.4	8318.1	3496	11724	0	6747.4	5814	3	1	3	0
P36955;I3L4Z0;I3L2R7;I3L4N7	P36955;I3L4Z0	3;2;1;1	3;2;1;1	3;2;1;1	Pigment epithelium-derived factor	SERPINF1	;	4	3	3	3	3	3	3	3	3	3	3	3	3	8.9	8.9	8.9	46.312	418	418;128;132;138	1	9	0	5.458	By MS/MS	By MS/MS	By MS/MS	97624	67262	77799	75855	67686	93148	93312	67587	78566	77461	69662	89563	5	4	6	6
V9GYE7;P36980-2;P36980	V9GYE7;P36980-2;P36980	3;3;3	1;1;1	1;1;1	Complement factor H-related protein 2	CFHR2	;;	3	3	1	1	3	2	2	1	1	1	1	1	1	15	2.8	2.8	28.912	254	254;243;270	1	3	0.046931	0.34798	By MS/MS	By MS/MS	By matching	63859	90121	67713	120480	57143	110970	61931	87357	71143	118900	61972	106060	3	3	3	3
P43652;CON__REFSEQ:XP_585019	P43652	13;1	13;1	13;1	Afamin	AFM		2	13	13	13	11	13	11	11	13	11	11	13	11	28.4	28.4	28.4	69.068	599	599;604	1	38	0	25.339	By MS/MS	By MS/MS	By MS/MS	380460	290970	547960	415150	502950	548670	364210	289900	540530	432800	507550	530410	28	19	29	28
P46531	P46531	1	1	1	Neurogenic locus notch homolog protein 1;Notch 1 extracellular truncation;Notch 1 intracellular domain	NOTCH1		1	1	1	1	1	1	1	1	1	1	1	1	1	0.6	0.6	0.6	272.5	2555	2555	1	3	1	-2	By MS/MS	By matching	By matching	11157	7130.7	5610.9	11621	7801.5	12216	10654	7265.6	5904.2	11490	8185.3	11717	1	1	1	1
P48735-2;P48735	P48735-2;P48735	1;1	1;1	1;1	Isocitrate dehydrogenase [NADP], mitochondrial	IDH2	;	2	1	1	1	1	1	1	1	1	1	1	1	1	1.8	1.8	1.8	45.179	400	400;452	1	6	1	-2	By MS/MS	By MS/MS	By MS/MS	236700	293040	509330	274730	319620	358450	228760	283240	501850	293550	323260	346280	8	6	8	8
P49454	P49454	1	1	1	Centromere protein F	CENPF		1	1	1	1	1	1	1	1	1	1	1	1	1	0.4	0.4	0.4	367.76	3210	3210	1	5	0.041985	0.36954	By MS/MS	By MS/MS	By MS/MS	275160	212440	265210	153550	206570	260640	263450	213770	265110	164010	208860	251080	7	6	7	7
P49798-3	P49798-3	1	1	1				1	1	1	1	0	1	1	0	1	1	0	1	1	3.3	3.3	3.3	33.918	302	302	1	2	0.0054945	0.60937		By MS/MS	By MS/MS	35786	18199	101160	26945	58965	51581	34080	18699	96828	32037	58278	50185	2	1	2	2
P51884	P51884	1	1	1	Lumican	LUM		1	1	1	1	1	1	1	1	1	1	1	1	1	3.3	3.3	3.3	38.429	338	338	1	3	0	1.5027	By MS/MS	By MS/MS	By MS/MS	49367	40137	65888	35072	44789	65477	47305	39692	65050	37663	45625	62881	3	2	3	3
P52799	P52799	1	1	1	Ephrin-B2	EFNB2		1	1	1	1	1	0	0	1	0	0	1	0	0	4.8	4.8	4.8	36.923	333	333	1	1	0.03913	0.40633	By MS/MS			0	0	0	0	0	0	0	0	0	0	0	0	0	0	0	0
P54886-2;P54886	P54886-2;P54886	1;1	1;1	1;1	Delta-1-pyrroline-5-carboxylate synthase;Glutamate 5-kinase;Gamma-glutamyl phosphate reductase	ALDH18A1	;	2	1	1	1	1	1	1	1	1	1	1	1	1	1.4	1.4	1.4	87.088	793	793;795	1	3	0.037975	0.39825	By MS/MS	By MS/MS	By matching	131390	93127	148110	65962	70306	156050	125640	94841	146160	71678	73647	148870	2	2	2	2
P60709;P63261;G5E9R0;E7EVS6;I3L3I0;I3L1U9;P68133;P68032;C9JZR7;K7EM38;I3L3R2;J3KT65;A6NL76;P63267;P62736;C9JTX5;C9JUM1;I3L4N8;F8WB63;B8ZZJ2;C9JFL5;F6UVQ4;F6QUT6;P63267-2;Q6S8J3;A5A3E0;Q9BYX7;Q562R1;P0CG38;F8WCH0;P0CG39	P60709;P63261;G5E9R0;E7EVS6;I3L3I0;I3L1U9;P68133;P68032;C9JZR7;K7EM38;I3L3R2;J3KT65;A6NL76;P63267;P62736	9;8;6;6;6;6;6;6;5;5;5;5;5;5;5;4;4;4;3;3;3;3;3;3;3;3;2;2;2;1;1	9;8;6;6;6;6;6;6;5;5;5;5;5;5;5;4;4;4;3;3;3;3;3;3;3;3;2;2;2;1;1	8;8;5;5;6;6;6;6;4;5;5;5;5;5;5;3;4;4;3;3;3;3;3;3;3;3;2;2;2;1;1	Actin, cytoplasmic 1;Actin, cytoplasmic 1, N-terminally processed;Actin, cytoplasmic 2;Actin, cytoplasmic 2, N-terminally processed;Actin, alpha skeletal muscle;Actin, alpha cardiac muscle 1;Actin, gamma-enteric smooth muscle;Actin, aortic smooth muscle	ACTB;ACTG1;ACTA1;ACTC1;ACTG2;ACTA2	;;;;;;;;;;;;;;	31	9	9	8	8	8	7	8	8	7	8	8	7	30.4	30.4	25.9	41.736	375	375;375;125;163;214;214;377;377;102;133;164;198;254;376;377;80;99;241;105;119;144;151;151;333;1075;1075;375;376;1075;52;1038	1	29	0	10.631	By MS/MS	By MS/MS	By MS/MS	324600	141550	238140	163550	192950	290820	308680	148750	235520	171400	197300	279130	21	17	22	21
P68871;F8W6P5;A0A0J9YWK4	P68871;F8W6P5	11;7;2	11;7;2	5;3;1	Hemoglobin subunit beta;LVV-hemorphin-7;Spinorphin	HBB	;	3	11	11	5	11	9	10	11	9	10	5	4	4	86.4	86.4	44.9	15.998	147	147;90;55	1	40	0	25.982	By MS/MS	By MS/MS	By MS/MS	513830	227060	882580	309190	341450	376680	488680	234230	849940	344540	345760	363690	23	13	25	24
P69905;G3V1N2;CON__P01966	P69905;G3V1N2	3;2;1	3;2;1	3;2;1	Hemoglobin subunit alpha	HBA1;HBA2	;	3	3	3	3	2	3	3	2	3	3	2	3	3	42.3	42.3	42.3	15.257	142	142;110;142	1	8	0	61.384	By MS/MS	By MS/MS	By MS/MS	95412	39981	194570	41127	64777	84586	90700	42157	186320	49421	65311	81421	6	4	7	6
P80748	P80748	1	1	1	Ig lambda chain V-III region LOI			1	1	1	1	1	1	1	1	1	1	1	1	1	6.8	6.8	6.8	12.446	117	117	1	3	0	1.146	By MS/MS	By MS/MS	By MS/MS	297550	260730	249680	136460	158380	250880	285490	256250	253050	145780	162410	240570	3	2	3	3
Q01831-2;Q01831	Q01831-2;Q01831	1;1	1;1	1;1	DNA repair protein complementing XP-C cells	XPC	;	2	1	1	1	0	0	1	0	0	1	0	0	1	0.9	0.9	0.9	101.85	903	903;940	1	1	1	-2			By MS/MS	1823	0	28970	10171	16787	8441.1	1718.2	0	27458	11480	16501	8408.1	1	0	1	1
Q03167-2;Q03167	Q03167-2;Q03167	1;1	1;1	1;1	Transforming growth factor beta receptor type 3	TGFBR3	;	2	1	1	1	1	1	1	1	1	1	1	1	1	1.4	1.4	1.4	93.427	850	850;851	1	3	0.015306	0.53044	By MS/MS	By matching	By matching	37956	32089	14917	21507	16797	27962	36394	31884	16328	21557	17538	26790	1	1	1	1
Q08378-4;Q08378-2;Q08378	Q08378-4;Q08378-2;Q08378	1;1;1	1;1;1	1;1;1	Golgin subfamily A member 3	GOLGA3	;;	3	1	1	1	1	1	1	1	1	1	1	1	1	1	1	1	126.13	1134	1134;1390;1498	1	4	0	1.2547	By MS/MS	By MS/MS	By MS/MS	400310	231410	532400	277560	335930	366140	381770	235380	519940	297800	339000	353960	3	2	3	3
Q08380	Q08380	1	1	1	Galectin-3-binding protein	LGALS3BP		1	1	1	1	1	0	1	1	0	1	1	0	1	2.1	2.1	2.1	65.33	585	585	1	2	0	3.5363	By MS/MS		By MS/MS	37886	27241	81462	42057	59799	50575	36235	27295	79069	45396	59621	49260	2	1	2	2
Q12946	Q12946	1	1	1	Forkhead box protein F1	FOXF1		1	1	1	1	0	1	0	0	1	0	0	1	0	5.8	5.8	5.8	40.122	379	379	1	1	0	0.72467		By MS/MS		33142	28077	57971	26365	19632	53833	31780	28359	56709	28343	21182	51228	1	1	1	1
Q13219	Q13219	2	2	2	Pappalysin-1	PAPPA		1	2	2	2	1	2	2	1	2	2	1	2	2	1.2	1.2	1.2	180.97	1627	1627	1	5	0	1.28	By MS/MS	By MS/MS	By MS/MS	21603	68980	137060	49076	75082	57233	21695	64898	134040	55131	74525	55948	3	2	3	3
Q13415	Q13415	1	1	1	Origin recognition complex subunit 1	ORC1		1	1	1	1	1	1	1	1	1	1	1	1	1	2.3	2.3	2.3	97.349	861	861	1	3	0.047273	0.3505	By matching	By MS/MS	By matching	10194	15505	7872.3	23837	13566	18168	9907.4	14944	8736.5	23314	14281	17479	1	1	1	1
Q14520-2;Q14520	Q14520-2;Q14520	1;1	1;1	1;1	Hyaluronan-binding protein 2;Hyaluronan-binding protein 2 50 kDa heavy chain;Hyaluronan-binding protein 2 50 kDa heavy chain alternate form;Hyaluronan-binding protein 2 27 kDa light chain;Hyaluronan-binding protein 2 27 kDa light chain alternate form	HABP2	;	2	1	1	1	1	1	1	1	1	1	1	1	1	1.7	1.7	1.7	59.864	534	534;560	1	3	0	0.90665	By MS/MS	By MS/MS	By MS/MS	112450	76140	113890	91084	79007	121480	107460	76576	113330	93952	81795	116550	4	3	4	4
Q14624;B7ZKJ8;Q14624-3;Q14624-2;Q14624-4;H7C0L5;CON__Q3T052;H0Y7J9;H0Y493;H0Y7R3;F8W9F9;H0Y7T5;Q9Y3S1-2;Q9Y3S1-4;Q9Y3S1	Q14624;B7ZKJ8;Q14624-3;Q14624-2;Q14624-4;H7C0L5	25;24;22;22;21;15;2;1;1;1;1;1;1;1;1	25;24;22;22;21;15;2;1;1;1;1;1;1;1;1	25;24;22;22;21;15;2;1;1;1;1;1;1;1;1	Inter-alpha-trypsin inhibitor heavy chain H4;70 kDa inter-alpha-trypsin inhibitor heavy chain H4;35 kDa inter-alpha-trypsin inhibitor heavy chain H4	ITIH4	;;;;;	15	25	25	25	24	24	25	24	24	25	24	24	25	33.3	33.3	33.3	103.36	930	930;935;900;914;845;719;916;646;1014;1773;2217;2220;2224;2254;2297	1	83	0	82.488	By MS/MS	By MS/MS	By MS/MS	1556900	1282900	2342500	1346300	1493600	2112400	1492200	1272800	2305400	1426900	1526200	2030000	49	35	51	49
Q14896-2	Q14896-2	1	1	1				1	1	1	1	1	0	1	1	0	1	1	0	1	1.5	1.5	1.5	140.7	1273	1273	1	2	0.04065	0.38436	By MS/MS		By matching	13581	8624.1	5088.1	8856.2	7480.7	10463	12967	8774.7	5456.6	8839.6	7722.4	10057	1	1	1	1
Q16821	Q16821	1	1	1	Protein phosphatase 1 regulatory subunit 3A	PPP1R3A		1	1	1	1	1	1	1	1	1	1	1	1	1	1	1	1	125.77	1122	1122	1	3	0.045139	0.3409	By MS/MS	By matching	By matching	22375	25117	3485.9	23716	20345	31868	21574	24451	5186	23201	21091	30565	1	1	1	1
Q17RD7-3;Q17RD7-2;Q17RD7	Q17RD7-3;Q17RD7-2;Q17RD7	1;1;1	1;1;1	1;1;1	Synaptotagmin-16	SYT16	;;	3	1	1	1	1	0	0	1	0	0	1	0	0	9.4	9.4	9.4	22.824	203	203;625;645	1	1	0.040161	0.37903	By MS/MS			0	0	0	0	0	0	0	0	0	0	0	0	0	0	0	0
Q2WGJ9	Q2WGJ9	1	1	1	Fer-1-like protein 6	FER1L6		1	1	1	1	1	1	1	1	1	1	1	1	1	0.6	0.6	0.6	209.31	1857	1857	1	3	0.046429	0.34657	By MS/MS	By matching	By matching	10921	12156	1153.7	12332	12090	14448	10528	11833	2023.5	12070	12330	13936	1	1	1	1
Q3SY61;Q6UVM3-4;Q6UVM3-3;Q6UVM3-2;Q6UVM3	Q3SY61;Q6UVM3-4;Q6UVM3-3;Q6UVM3-2;Q6UVM3	1;1;1;1;1	1;1;1;1;1	1;1;1;1;1	Potassium channel subfamily T member 2	KCNT2	;;;;	5	1	1	1	1	1	1	1	1	1	1	1	1	5.9	5.9	5.9	41.919	370	370;1052;1068;1111;1135	1	4	0.044944	0.35843	By MS/MS	By MS/MS	By MS/MS	30815	21520	40111	12928	17424	28351	29460	21560	39282	14676	17808	27173	3	2	3	3
Q3SYC2-2;Q3SYC2-3;Q3SYC2	Q3SYC2-2;Q3SYC2-3;Q3SYC2	1;1;1	1;1;1	1;1;1	2-acylglycerol O-acyltransferase 2	MOGAT2	;;	3	1	1	1	0	1	1	0	1	1	0	1	1	2.8	2.8	2.8	28.282	252	252;284;334	1	2	1	-2		By MS/MS	By MS/MS	27761	36787	79230	33126	45187	42963	26876	35506	77381	36433	45248	41693	2	1	2	2
Q53G44	Q53G44	1	1	1	Interferon-induced protein 44-like	IFI44L		1	1	1	1	1	0	0	1	0	0	1	0	0	2.9	2.9	2.9	51.322	452	452	1	1	0.043478	0.37754	By MS/MS			0	0	0	0	0	0	0	0	0	0	0	0	0	0	0	0
Q53HL2	Q53HL2	1	1	1	Borealin	CDCA8		1	1	1	1	1	1	1	1	1	1	1	1	1	2.9	2.9	2.9	31.323	280	280	1	3	1	-2	By MS/MS	By matching	By matching	640310	417080	209490	444340	322620	453460	611560	423030	229670	439730	335530	435820	1	1	1	1
Q5TA12;Q5JWR5	Q5TA12;Q5JWR5	1;1	1;1	1;1	Protein dopey-1	DOPEY1	;	2	1	1	1	1	0	0	1	0	0	1	0	0	0.6	0.6	0.6	278.79	2476	2476;2465	1	1	1	-2	By MS/MS			101150	106410	10830	79115	74277	86895	97396	103910	17908	77496	75823	83856	1	1	1	1
Q5PSV4-2;Q5PSV4	Q5PSV4-2;Q5PSV4	1;1	1;1	1;1	Breast cancer metastasis-suppressor 1-like protein	BRMS1L	;	2	1	1	1	1	1	1	1	1	1	1	1	1	6.5	6.5	6.5	32.344	275	275;323	1	3	1	-2	By MS/MS	By MS/MS	By MS/MS	16330	18491	21113	30862	24368	29591	15749	17904	21506	30907	25098	28531	3	2	3	3
Q5SWC8;X6RGJ2;Q5SSJ5-3;Q5SSJ5-2;Q5SSJ5	Q5SWC8;X6RGJ2;Q5SSJ5-3;Q5SSJ5-2;Q5SSJ5	1;1;1;1;1	1;1;1;1;1	1;1;1;1;1	Heterochromatin protein 1-binding protein 3	HP1BP3	;;;;	5	1	1	1	1	1	1	1	1	1	1	1	1	4	4	4	31.47	278	278;327;401;515;553	1	3	1	-2	By MS/MS	By matching	By matching	26271	17402	10751	22067	11702	23904	25097	17646	11531	21739	12626	22829	1	1	1	1
Q5SZK8-2;Q5SZK8	Q5SZK8-2;Q5SZK8	1;1	1;1	1;1	FRAS1-related extracellular matrix protein 2	FREM2	;	2	1	1	1	1	1	0	1	1	0	1	1	0	0.4	0.4	0.4	295.84	2667	2667;3169	1	2	0.037037	0.38836	By MS/MS	By matching		53825	36591	28747	38180	26900	44071	51438	37086	29898	38287	28209	42235	1	1	1	1
Q5T6R1;Q5T2J8;Q9BXT8-4;Q9BXT8-5;Q9BXT8	Q5T6R1;Q5T2J8;Q9BXT8-4;Q9BXT8-5;Q9BXT8	1;1;1;1;1	1;1;1;1;1	1;1;1;1;1	RING finger protein 17	RNF17	;;;;	5	1	1	1	1	1	1	1	1	1	1	1	1	1.6	1.6	1.6	71.84	633	633;855;1581;1617;1623	1	3	0.047138	0.33554	By MS/MS	By matching	By matching	27499	30793	7055.6	36450	22667	40294	26514	30008	9093.8	35488	24031	38562	1	1	1	1
Q5T4D3-2;Q5T4D3-4;Q5T4D3;Q5T4D3-3	Q5T4D3-2;Q5T4D3-4;Q5T4D3;Q5T4D3-3	1;1;1;1	1;1;1;1	1;1;1;1	Transmembrane and TPR repeat-containing protein 4	TMTC4	;;;	4	1	1	1	0	0	1	0	0	1	0	0	1	2.8	2.8	2.8	68.351	612	612;630;741;760	1	1	0.036697	0.4422			By MS/MS	0	0	0	0	0	0	0	0	0	0	0	0	0	0	0	0
Q5T5P1;Q5T5P2-2;Q5T5P2-7;Q5T5P2-10;Q5T5P2;A0A1B0GU17;A0A0U1RQK8;Q5T5P0;Q5T5P2-4;Q5T5P2-8;Q5T5P2-6;Q5T5P2-9;Q5T5P2-3	Q5T5P1;Q5T5P2-2;Q5T5P2-7;Q5T5P2-10;Q5T5P2;A0A1B0GU17;A0A0U1RQK8;Q5T5P0;Q5T5P2-4;Q5T5P2-8;Q5T5P2-6;Q5T5P2-9;Q5T5P2-3	2;2;2;2;2;1;1;1;1;1;1;1;1	2;2;2;2;2;1;1;1;1;1;1;1;1	1;1;1;1;1;1;1;0;0;0;0;0;0	Sickle tail protein homolog	KIAA1217	;;;;;;;;;;;;	13	2	2	1	1	1	1	1	1	1	1	1	1	2.1	2.1	1.3	103.66	933	933;1344;1349;1374;1943;165;180;783;866;906;932;1264;1465	1	4	1	-2	By MS/MS	By MS/MS	By MS/MS	0	0	0	0	0	0	0	0	0	0	0	0	0	0	0	0
Q5T619	Q5T619	1	1	1	Zinc finger protein 648	ZNF648		1	1	1	1	1	1	1	1	1	1	1	1	1	1.8	1.8	1.8	62.34	568	568	1	3	0.0051546	0.53693	By matching	By MS/MS	By matching	14068	57866	20262	17132	25422	37955	14378	54302	22842	17934	25813	36435	1	1	1	1
Q68CQ4	Q68CQ4	1	1	1	Digestive organ expansion factor homolog	DIEXF		1	1	1	1	1	1	1	1	1	1	1	1	1	1.9	1.9	1.9	87.054	756	756	1	3	0	0.64997	By MS/MS	By MS/MS	By matching	113540	73459	66094	61860	71551	82961	108440	74854	67693	63759	72461	80077	2	2	2	2
Q68DU8	Q68DU8	1	1	1	BTB/POZ domain-containing protein KCTD16	KCTD16		1	1	1	1	0	1	0	0	1	0	0	1	0	3	3	3	49.137	428	428	1	1	0.0051282	0.53689		By MS/MS		0	0	0	0	0	0	0	0	0	0	0	0	0	0	0	0
Q6UX71-3	Q6UX71-3	1	1	1				1	1	1	1	0	0	1	0	0	1	0	0	1	7.9	7.9	7.9	16.422	151	151	1	1	0.036364	0.43441			By MS/MS	1568	0	9145.1	2182.4	0	0	1477.9	0	8646.2	2501.9	0	0	1	0	1	1
Q6ZR52-2	Q6ZR52-2	1	1	1				1	1	1	1	1	1	0	1	1	0	1	1	0	1.7	1.7	1.7	89.823	774	774	1	2	1	-2	By MS/MS	By MS/MS		18553	15235	12903	13379	11455	14794	17781	15229	13288	13607	11781	14244	2	2	2	2
REV__Q96P48-4;REV__Q96P48-1;REV__Q96P48;Q76NI1-2;Q76NI1-4;Q76NI1-3;Q76NI1	REV__Q96P48-4;REV__Q96P48-1;REV__Q96P48;Q76NI1-2;Q76NI1-4;Q76NI1-3;Q76NI1	1;1;1;1;1;1;1	1;1;1;1;1;1;1	1;1;1;1;1;1;1	Protein very KIND	KNDC1	;;;;;;	7	1	1	1	1	1	1	1	1	1	1	1	1	0.5	0.5	0.5	135.83	1205	1205;1210;1450;1141;1397;1684;1749	1	3	0.040323	0.3824	By MS/MS	By matching	By matching	174210	151270	37196	65923	93283	127620	167120	149700	45226	66891	94486	122730	1	1	1	1
Q7L2Z9	Q7L2Z9	1	1	1	Centromere protein Q	CENPQ		1	1	1	1	1	1	1	1	1	1	1	1	1	2.2	2.2	2.2	30.595	268	268	1	3	0	0.66445	By MS/MS	By MS/MS	By MS/MS	92571	43796	119380	59223	80189	111920	88095	44738	116060	64116	81389	107580	3	2	3	3
Q8IWK6-4;Q8IWK6-2;Q8IWK6-3;Q8IWK6	Q8IWK6-4;Q8IWK6-2;Q8IWK6-3;Q8IWK6	1;1;1;1	1;1;1;1	1;1;1;1	Probable G-protein coupled receptor 125	GPR125	;;;	4	1	1	1	0	1	0	0	1	0	0	1	0	3.7	3.7	3.7	42.972	381	381;616;1178;1321	1	1	1	-2		By MS/MS		0	0	0	0	0	0	0	0	0	0	0	0	0	0	0	0
Q8IY33-3;Q8IY33-5;Q8IY33	Q8IY33-3;Q8IY33-5;Q8IY33	1;1;1	1;1;1	1;1;1	MICAL-like protein 2	MICALL2	;;	3	1	1	1	1	0	0	1	0	0	1	0	0	2.6	2.6	2.6	55.297	493	493;692;904	1	1	1	-2	By MS/MS			6727.5	3807	0	5509.9	5067.4	6263.5	6414.3	3892.3	0	5358.4	5187.4	6036.6	1	1	0	1
Q8N474	Q8N474	1	1	1	Secreted frizzled-related protein 1	SFRP1		1	1	1	1	0	1	1	0	1	1	0	1	1	4.8	4.8	4.8	35.385	314	314	1	2	0.019802	0.49603		By MS/MS	By matching	48873	14155	63835	29681	53551	59806	46337	16505	61483	32699	53520	57781	1	1	1	1
Q8N4X5-3;Q8N4X5-2;Q8N4X5;Q8N4X5-4	Q8N4X5-3;Q8N4X5-2;Q8N4X5;Q8N4X5-4	1;1;1;1	1;1;1;1	1;1;1;1	Actin filament-associated protein 1-like 2	AFAP1L2	;;;	4	1	1	1	0	1	1	0	1	1	0	1	1	3.2	3.2	3.2	38.3	349	349;814;818;842	1	2	0.039301	0.41015		By MS/MS	By MS/MS	12573	4458	450030	26622	51099	37310	11937	4517.9	424300	32799	49909	36531	3	1	3	1
Q8N7X4	Q8N7X4	1	1	1	Melanoma-associated antigen B6	MAGEB6		1	1	1	1	1	0	0	1	0	0	1	0	0	3.4	3.4	3.4	43.992	407	407	1	1	1	-2	By MS/MS			0	0	0	0	0	0	0	0	0	0	0	0	0	0	0	0
Q8NEH6	Q8NEH6	1	1	1	Meiosis-specific nuclear structural protein 1	MNS1		1	1	1	1	1	0	1	1	0	1	1	0	1	2.6	2.6	2.6	60.571	495	495	1	2	1	-2	By MS/MS		By matching	42316	18839	7374.2	16812	13401	21303	40248	19857	8354.1	16652	13948	20426	1	1	1	1
Q8NEM8-4;Q8NEM8	Q8NEM8-4;Q8NEM8	1;1	1;1	1;1	Cytosolic carboxypeptidase 3	AGBL3	;	2	1	1	1	1	1	1	1	1	1	1	1	1	2.3	2.3	2.3	107.05	920	920;1001	1	3	0.043307	0.3772	By MS/MS	By MS/MS	By MS/MS	433720	246440	378800	281520	310450	344280	413550	250240	376250	293430	314440	332690	3	2	3	3
Q8TD57	Q8TD57	1	1	1	Dynein heavy chain 3, axonemal	DNAH3		1	1	1	1	1	0	0	1	0	0	1	0	0	0.3	0.3	0.3	470.77	4116	4116	1	1	0.044983	0.34089	By MS/MS			0	0	0	0	0	0	0	0	0	0	0	0	0	0	0	0
Q8TDM6-3;Q8TDM6-4;Q8TDM6	Q8TDM6-3;Q8TDM6-4;Q8TDM6	1;1;1	1;1;1	1;1;1	Disks large homolog 5	DLG5	;;	3	1	1	1	1	1	1	1	1	1	1	1	1	2.6	2.6	2.6	74.012	684	684;1809;1919	1	3	0.047782	0.33643	By MS/MS	By MS/MS	By matching	22838	24850	16458	19447	15424	25683	22005	24365	17311	19642	16093	24606	2	2	2	2
Q8WTX9	Q8WTX9	1	1	1	Probable palmitoyltransferase ZDHHC1	ZDHHC1		1	1	1	1	1	0	1	1	0	1	1	0	1	2.5	2.5	2.5	54.818	485	485	1	2	1	-2	By MS/MS		By MS/MS	11000	3524	19873	9342.6	9946.7	9770.8	10436	3718.5	19083	10076	10049	9472.8	2	1	2	2
Q8WXX0	Q8WXX0	1	1	1	Dynein heavy chain 7, axonemal	DNAH7		1	1	1	1	1	1	1	1	1	1	1	1	1	0.3	0.3	0.3	461.15	4024	4024	1	5	0.0051813	0.542	By MS/MS	By MS/MS	By MS/MS	3428.4	0	11149	0	6288.6	8562.2	3231.2	0	10504	0	6060	8355.4	2	0	2	0
R4GNH1;Q92805	R4GNH1;Q92805	1;1	1;1	1;1	Golgin subfamily A member 1	GOLGA1	;	2	1	1	1	1	1	1	1	1	1	1	1	1	10.7	10.7	10.7	19.932	168	168;767	1	3	0.04797	0.35253	By MS/MS	By matching	By matching	15232	7697.8	7094	13839	6412.6	9143.5	14505	8037.4	7369	13614	6867.1	8785.3	1	1	1	1
Q92922	Q92922	1	1	1	SWI/SNF complex subunit SMARCC1	SMARCC1		1	1	1	1	1	0	0	1	0	0	1	0	0	1.2	1.2	1.2	122.87	1105	1105	1	1	0.03719	0.38852	By MS/MS			25307	23419	8565.7	23125	17544	23458	24304	23108	9855.5	22793	18169	22569	1	1	1	1
Q96BH1	Q96BH1	1	1	1	E3 ubiquitin-protein ligase RNF25	RNF25		1	1	1	1	0	1	1	0	1	1	0	1	1	1.3	1.3	1.3	51.218	459	459	1	2	0.043651	0.37802		By matching	By MS/MS	17295	0	144730	37955	82576	42651	16301	0	136970	45166	80732	42422	1	0	1	1
Q96ED9-2;Q96ED9	Q96ED9-2;Q96ED9	1;1	1;1	1;1	Protein Hook homolog 2	HOOK2	;	2	1	1	1	1	0	0	1	0	0	1	0	0	1.8	1.8	1.8	83.021	717	717;719	1	1	1	-2	By MS/MS			73283	41017	17350	31937	25927	45795	69863	42162	19330	31815	27100	43832	1	1	1	1
Q96GJ1-3;Q96GJ1-2;Q96GJ1	Q96GJ1-3;Q96GJ1-2;Q96GJ1	1;1;1	1;1;1	1;1;1	tRNA (uracil(54)-C(5))-methyltransferase homolog	TRMT2B	;;	3	1	1	1	1	1	1	1	1	1	1	1	1	1.3	1.3	1.3	51.485	459	459;494;504	1	3	0.045296	0.34097	By MS/MS	By matching	By matching	77680	86049	59300	88232	70169	96007	74877	84315	62472	88346	72572	92324	1	1	1	1
Q96JP0	Q96JP0	1	1	1	Protein fem-1 homolog C	FEM1C		1	1	1	1	0	0	1	0	0	1	0	0	1	1.3	1.3	1.3	68.673	617	617	1	1	0.047297	0.33572			By MS/MS	7457.1	0	34365	5211.3	13196	8978.7	7028.3	0	32455	6954.2	12933	8815.9	1	0	1	1
Q96L73-2;Q96L73-3;Q96L73	Q96L73-2;Q96L73-3;Q96L73	1;1;1	1;1;1	1;1;1	Histone-lysine N-methyltransferase, H3 lysine-36 and H4 lysine-20 specific	NSD1	;;	3	1	1	1	0	1	1	0	1	1	0	1	1	0.4	0.4	0.4	267.34	2427	2427;2593;2696	1	2	1	-2		By matching	By MS/MS	0	0	5676.1	0	2006.2	0	0	0	5346.7	0	1894.5	0	0	0	1	0
Q96MT7-2	Q96MT7-2	1	1	1				1	1	1	1	1	0	0	1	0	0	1	0	0	0.6	0.6	0.6	213.86	1854	1854	1	1	0.046763	0.34746	By MS/MS			0	0	0	0	0	0	0	0	0	0	0	0	0	0	0	0
Q96NF6	Q96NF6	1	1	1	Putative uncharacterized protein C8orf49	C8orf49		1	1	1	1	0	0	1	0	0	1	0	0	1	7.4	7.4	7.4	25.558	230	230	1	1	0.045455	0.34116			By MS/MS	0	0	0	0	0	0	0	0	0	0	0	0	0	0	0	0
Q96PD5;Q96PD5-2;CON__ENSEMBL:ENSBTAP00000016285	Q96PD5;Q96PD5-2;CON__ENSEMBL:ENSBTAP00000016285	2;2;1	2;2;1	2;2;1	N-acetylmuramoyl-L-alanine amidase	PGLYRP2	;;	3	2	2	2	2	2	1	2	2	1	2	2	1	6.1	6.1	6.1	62.216	576	576;634;591	1	5	0	4.4791	By MS/MS	By MS/MS	By matching	11083	10119	9322.4	7919.7	6639.8	25319	10580	10051	9517.3	8162.8	7339.7	24023	2	3	3	3
Q96S15-2;Q96S15	Q96S15-2;Q96S15	1;1	1;1	1;1	WD repeat-containing protein 24	WDR24	;	2	1	1	1	1	1	1	1	1	1	1	1	1	1.4	1.4	1.4	88.206	790	790;920	1	3	0.0054348	0.59833	By matching	By matching	By MS/MS	5682.7	0	73099	9652.2	24647	16369	5355.9	0	69010	13339	24141	16089	1	0	1	1
Q9BW19	Q9BW19	1	1	1	Kinesin-like protein KIFC1	KIFC1		1	1	1	1	0	1	1	0	1	1	0	1	1	1.9	1.9	1.9	73.747	673	673	1	2	0.035714	0.42219		By matching	By MS/MS	10376	0	36964	9601.5	21911	14257	9779.5	0	34981	11477	21492	14025	1	0	1	1
Q9BYV6-4;Q9BYV6-2;Q9BYV6-3;Q9BYV6	Q9BYV6-4;Q9BYV6-2;Q9BYV6-3;Q9BYV6	1;1;1;1	1;1;1;1	1;1;1;1	Tripartite motif-containing protein 55	TRIM55	;;;	4	1	1	1	1	0	0	1	0	0	1	0	0	5.8	5.8	5.8	26.84	241	241;452;540;548	1	1	0	0.63411	By MS/MS			4411.3	7062	1426.6	5071.6	4880.4	6776.4	4294.2	6771.2	1852.1	5008.5	5009.2	6514.5	1	1	1	1
Q9GZU2-2;Q9GZU2-4;Q9GZU2	Q9GZU2-2;Q9GZU2-4;Q9GZU2	1;1;1	1;1;1	1;1;1	Paternally-expressed gene 3 protein	PEG3	;;	3	1	1	1	1	0	0	1	0	0	1	0	0	1.3	1.3	1.3	165.96	1462	1462;1464;1588	1	1	1	-2	By MS/MS			7363.2	2492.6	0	5185.5	2274.9	3193.8	6988	2718.6	0	4969.6	2445.3	3069.6	1	1	0	1
Q9H2K8	Q9H2K8	1	1	1	Serine/threonine-protein kinase TAO3	TAOK3		1	1	1	1	0	1	1	0	1	1	0	1	1	2.1	2.1	2.1	105.4	898	898	1	2	0.044828	0.33993		By matching	By MS/MS	4041.6	0	49411	7991.9	18804	14696	3809.2	0	46672	10469	18509	14353	1	0	1	1
Q9H354	Q9H354	1	1	1	Putative uncharacterized protein PRO1933	PRO1933		1	1	1	1	1	1	1	1	1	1	1	1	1	4.8	4.8	4.8	14.747	126	126	1	3	0.028846	0.46709	By matching	By matching	By MS/MS	4438.2	0	40186	6329.6	14470	7916.6	4183.1	0	37955	8323.6	14148	7850.7	1	0	1	1
Q9NSV4-2;Q9NSV4-1;Q9NSV4-7;Q9NSV4-6;Q9NSV4-5;Q9NSV4-4;Q9NSV4	Q9NSV4-2;Q9NSV4-1;Q9NSV4-7;Q9NSV4-6;Q9NSV4-5;Q9NSV4-4;Q9NSV4	1;1;1;1;1;1;1	1;1;1;1;1;1;1	1;1;1;1;1;1;1	Protein diaphanous homolog 3	DIAPH3	;;;;;;	7	1	1	1	0	1	0	0	1	0	0	1	0	2	2	2	79.444	691	691;849;1112;1123;1147;1182;1193	1	1	0.046099	0.34347		By MS/MS		0	0	0	0	0	0	0	0	0	0	0	0	0	0	0	0
Q9NV70-2;Q9NV70	Q9NV70-2;Q9NV70	2;2	2;2	2;2	Exocyst complex component 1	EXOC1	;	2	2	2	2	2	2	0	2	2	0	2	2	0	2.7	2.7	2.7	100.28	879	879;894	1	4	0	0.95302	By MS/MS	By MS/MS		32203	31969	22435	27017	29779	50537	30969	31521	23501	27524	30689	48402	3	3	3	3
Q9NXG0;Q9NXG0-2	Q9NXG0;Q9NXG0-2	1;1	1;1	1;1	Centlein	CNTLN	;	2	1	1	1	1	1	1	1	1	1	1	1	1	0.9	0.9	0.9	161.6	1405	1405;1406	1	4	0	0.70202	By MS/MS	By matching	By matching	8689.1	11506	6460.8	6445.2	13085	10474	8412	11162	6888.2	6780.2	12921	10220	1	1	1	1
Q9NYT6	Q9NYT6	1	1	1	Zinc finger protein 226	ZNF226		1	1	1	1	0	1	1	0	1	1	0	1	1	2.4	2.4	2.4	91.92	803	803	1	2	0.039841	0.37834		By MS/MS	By matching	4212.4	1709.4	4193.7	1519.1	2950.3	4633.3	4003.3	1859.7	4078.4	1726.7	2984.4	4443.6	1	1	1	1
Q9P258	Q9P258	1	1	1	Protein RCC2	RCC2		1	1	1	1	1	1	0	1	1	0	1	1	0	2.5	2.5	2.5	56.084	522	522	1	2	1	-2	By MS/MS	By MS/MS		11804	0	0	0	0	0	11804	0	0	0	0	0	2	0	0	0
Q9UJC3-2;Q9UJC3	Q9UJC3-2;Q9UJC3	1;1	1;1	1;1	Protein Hook homolog 1	HOOK1	;	2	1	1	1	0	0	1	0	0	1	0	0	1	2.5	2.5	2.5	80.021	686	686;728	1	1	0.039648	0.41195			By MS/MS	0	0	0	0	0	0	0	0	0	0	0	0	0	0	0	0
Q9UKE5-8;Q9UKE5-5;Q9UKE5-7;Q9UKE5-3;Q9UKE5-6;Q9UKE5-2;Q9UKE5-4;Q9UKE5	Q9UKE5-8;Q9UKE5-5;Q9UKE5-7;Q9UKE5-3;Q9UKE5-6;Q9UKE5-2;Q9UKE5-4;Q9UKE5	1;1;1;1;1;1;1;1	1;1;1;1;1;1;1;1	1;1;1;1;1;1;1;1	TRAF2 and NCK-interacting protein kinase	TNIK	;;;;;;;	8	1	1	1	1	1	1	1	1	1	1	1	1	1.4	1.4	1.4	144.25	1268	1268;1276;1297;1305;1323;1331;1352;1360	1	3	0.046595	0.3472	By matching	By matching	By MS/MS	10933	0	1320800	0	254060	129880	10304	0	1243300	33443	242290	129250	2	0	2	0
Q9UKK3	Q9UKK3	1	1	1	Poly [ADP-ribose] polymerase 4	PARP4		1	1	1	1	1	0	0	1	0	0	1	0	0	0.5	0.5	0.5	192.59	1724	1724	1	1	0.040486	0.38296	By MS/MS			49938	84302	57065	63805	83096	76863	48697	81088	59883	65468	83255	74651	1	1	1	1
Q9ULL1	Q9ULL1	1	1	1	Pleckstrin homology domain-containing family G member 1	PLEKHG1		1	1	1	1	0	1	0	0	1	0	0	1	0	2	2	2	155.44	1385	1385	1	1	0.0054054	0.59716		By MS/MS		0	0	0	0	0	0	0	0	0	0	0	0	0	0	0	0
Q9UPR6-3;Q9UPR6	Q9UPR6-3;Q9UPR6	1;1	1;1	1;1	Zinc finger RNA-binding protein 2	ZFR2	;	2	1	1	1	1	1	1	1	1	1	1	1	1	4.1	4.1	4.1	38.122	366	366;939	1	3	0	0.95198	By MS/MS	By matching	By MS/MS	5228.2	3815.6	10684	4328	6095.8	8778.2	5001.4	3844.1	10364	4317.9	6188.4	8432.6	1	1	2	1
Q9Y2K1-2;Q9Y2K1	Q9Y2K1-2;Q9Y2K1	1;1	1;1	1;1	Zinc finger and BTB domain-containing protein 1	ZBTB1	;	2	1	1	1	1	1	1	1	1	1	1	1	1	3.4	3.4	3.4	73.682	644	644;713	1	3	0.036885	0.38732	By MS/MS	By matching	By MS/MS	83540	32083	171170	21878	52699	59333	79357	33522	163500	30454	52399	57313	2	1	2	2
Q9Y490	Q9Y490	1	1	1	Talin-1	TLN1		1	1	1	1	1	0	0	1	0	0	1	0	0	0.7	0.7	0.7	269.76	2541	2541	1	1	0.048327	0.354	By MS/MS			5630.6	3310.8	1843.2	4094.7	3217.7	4254.8	5370.9	3391.4	2002.6	4054.8	3325.3	4094.5	1	1	1	1
Q9Y623	Q9Y623	1	1	1	Myosin-4	MYH4		1	1	1	1	1	0	0	1	0	0	1	0	0	1.1	1.1	1.1	223.07	1939	1939	1	1	1	-2	By MS/MS			15156	10780	5532.4	6793.3	6896.5	12387	14493	10855	5970.3	6898.8	7148.8	11853	1	1	1	1
Q9Y6N3	Q9Y6N3	1	1	1	Calcium-activated chloride channel regulator family member 3	CLCA3P		1	1	1	1	1	1	0	1	1	0	1	1	0	6.5	6.5	6.5	29.971	262	262	1	2	0.047619	0.35112	By MS/MS	By matching		116170	73703	38291	75458	54347	84678	110910	74941	41730	74807	56795	81223	1	1	1	1
REV__Q9NRI5-11;REV__C4P093;REV__Q9NRI5-7;REV__Q9NRI5-6;REV__C4P0B0;REV__C4P0B1;REV__Q9NRI5-9;REV__Q9NRI5-3;REV__Q9NRI5-8;REV__Q9NRI5-5;REV__Q9NRI5-2;REV__Q5T409;REV__Q9NRI5;REV__A0A075B6Q7	REV__Q9NRI5-11;REV__C4P093;REV__Q9NRI5-7;REV__Q9NRI5-6;REV__C4P0B0;REV__C4P0B1;REV__Q9NRI5-9;REV__Q9NRI5-3;REV__Q9NRI5-8;REV__Q9NRI5-5;REV__Q9NRI5-2;REV__Q5T409;REV__Q9NRI5;REV__A0A075B6Q7	1;1;1;1;1;1;1;1;1;1;1;1;1;1	1;1;1;1;1;1;1;1;1;1;1;1;1;1	1;1;1;1;1;1;1;1;1;1;1;1;1;1			;;;;;;;;;;;;;	14	1	1	1	1	1	1	1	1	1	1	1	1	0	0	0	22.198	201	201;547;559;579;609;622;662;678;695;755;832;832;854;854	1	4	1	-2	By matching	By matching	By MS/MS	2481.7	0	106710	0	8320.6	6158.4	2339	0	100480	5052.7	8029.8	6026.8	1	0	1	0
REV__Q8NHL6-5;REV__F6RVM3;REV__A0A0G2JNR3;REV__A0A0G2JNK9;REV__A8MVE2;REV__A0A0G2JQ46;REV__Q8NHL6;REV__A0A0B4J1W1;REV__Q8NHL6-4;REV__Q8NHL6-2;REV__D9IDM6;REV__D9IDM5;REV__A0A0G2JQ44;REV__A0A087WSX8;REV__Q8NHL6-3;REV__A0A0G2JP80;REV__A0A0G2JNQ6;REV__A0A087WSV6;REV__A0A0G2JNM2;REV__A0A0G2JQ15;REV__A0A0G2JP64;REV__A0A0G2JLS4;REV__F6TER3	REV__Q8NHL6-5;REV__F6RVM3;REV__A0A0G2JNR3;REV__A0A0G2JNK9;REV__A8MVE2;REV__A0A0G2JQ46;REV__Q8NHL6;REV__A0A0B4J1W1;REV__Q8NHL6-4;REV__Q8NHL6-2;REV__D9IDM6;REV__D9IDM5;REV__A0A0G2JQ44;REV__A0A087WSX8;REV__Q8NHL6-3;REV__A0A0G2JP80;REV__A0A0G2JNQ6;REV__A0A087WSV6;REV__A0A0G2JNM2;REV__A0A0G2JQ15;REV__A0A0G2JP64;REV__A0A0G2JLS4;REV__F6TER3	1;1;1;1;1;1;1;1;1;1;1;1;1;1;1;1;1;1;1;1;1;1;1	1;1;1;1;1;1;1;1;1;1;1;1;1;1;1;1;1;1;1;1;1;1;1	1;1;1;1;1;1;1;1;1;1;1;1;1;1;1;1;1;1;1;1;1;1;1			;;;;;;;;;;;;;;;;;;;;;;	23	1	1	1	1	1	1	1	1	1	1	1	1	0	0	0	49.356	456	456;510;510;510;634;634;650;650;651;651;651;651;651;651;652;652;652;652;667;668;668;684;701	1	5	0.020305	0.52008	By MS/MS	By matching	By MS/MS	79683	47306	238040	66746	87867	93898	76016	47828	228130	77101	88388	90822	2	1	2	2
REV__Q8N7Z2;REV__A0A0G2JRP8;REV__A0A0G2JP21;REV__A0A087WU96;REV__A0A087X1J6;REV__A8MZA4;REV__A0A087X0V3;REV__H0YM25	REV__Q8N7Z2;REV__A0A0G2JRP8;REV__A0A0G2JP21;REV__A0A087WU96;REV__A0A087X1J6;REV__A8MZA4;REV__A0A087X0V3;REV__H0YM25	1;1;1;1;1;1;1;1	1;1;1;1;1;1;1;1	1;1;1;1;1;1;1;1			;;;;;;;	8	1	1	1	0	1	0	0	1	0	0	1	0	0	0	0	77.076	621	621;632;659;668;716;724;810;854	1	1	1	-2		By MS/MS		0	0	0	0	0	0	0	0	0	0	0	0	0	0	0	0
REV__A0A087WZF3;REV__A0A1W2PQL0;REV__A0A1W2PP34;REV__A0A1W2PPL4;REV__A0A1W2PPH7;REV__Q5RI18;REV__A0A1W2PP35;REV__A0A1X7SBS1;REV__A0A1W2PPS1;REV__Q00839-2;REV__Q00839	REV__A0A087WZF3;REV__A0A1W2PQL0;REV__A0A1W2PP34;REV__A0A1W2PPL4;REV__A0A1W2PPH7;REV__Q5RI18;REV__A0A1W2PP35;REV__A0A1X7SBS1;REV__A0A1W2PPS1;REV__Q00839-2;REV__Q00839	1;1;1;1;1;1;1;1;1;1;1	1;1;1;1;1;1;1;1;1;1;1	1;1;1;1;1;1;1;1;1;1;1			;;;;;;;;;;	11	1	1	1	1	1	1	1	1	1	1	1	1	0	0	0	16.346	152	152;527;546;547;549;602;728;744;804;806;825	1	4	1	-2	By MS/MS	By matching	By matching	6676.2	3085.7	2001	4889.5	2947.6	3513	6352	3245.9	2150.2	4804.9	3078.7	3388.6	1	1	1	1
REV__Q6UX68-2;REV__Q6UX68;REV__A0A087X143	REV__Q6UX68-2;REV__Q6UX68;REV__A0A087X143	1;1;1	1;1;1	1;1;1			;;	3	1	1	1	1	0	0	1	0	0	1	0	0	0	0	0	56.593	523	523;686;686	1	1	1	-2	By MS/MS			0	0	0	0	0	0	0	0	0	0	0	0	0	0	0	0
REV__Q86UQ4;REV__A0A0A0MT16;REV__Q86UQ4-4	REV__Q86UQ4;REV__A0A0A0MT16;REV__Q86UQ4-4	1;1;1	1;1;1	1;1;1			;;	3	1	1	1	1	1	1	1	1	1	1	1	1	0	0	0	576.15	5058	5058;5058;5059	1	6	0.048507	0.35643	By MS/MS	By MS/MS	By MS/MS	113200	49251	128090	69885	72892	114430	107640	51235	124750	74417	74987	109750	3	2	3	3
REV__Q8NF91-7;REV__E7ENN3;REV__Q8NF91-4;REV__A0A0C4DG40;REV__Q8NF91	REV__Q8NF91-7;REV__E7ENN3;REV__Q8NF91-4;REV__A0A0C4DG40;REV__Q8NF91	1;1;1;1;1	1;1;1;1;1	1;1;1;1;1			;;;;	5	1	1	1	1	1	1	1	1	1	1	1	1	0	0	0	642.66	5580	5580;8392;8749;8749;8797	1	4	0.02451	0.48254	By MS/MS	By matching	By matching	10126	5154.2	3538.6	5831	3050.6	7646.6	9643.8	5364.9	3737.1	5779.2	3337	7283.8	1	1	1	1
REV__Q149N8-4;REV__Q149N8;REV__A0A0D9SFM0	REV__Q149N8-4;REV__Q149N8;REV__A0A0D9SFM0	1;1;1	1;1;1	1;1;1			;;	3	1	1	1	1	0	0	1	0	0	1	0	0	0	0	0	190.49	1659	1659;1683;1687	1	1	1	-2	By MS/MS			0	0	0	0	0	0	0	0	0	0	0	0	0	0	0	0
REV__H0YEX6;REV__B3KR49;REV__E9PBK7;REV__P27361-2;REV__P27361	REV__H0YEX6;REV__B3KR49;REV__E9PBK7;REV__P27361-2;REV__P27361	1;1;1;1;1	1;1;1;1;1	1;1;1;1;1			;;;;	5	1	1	1	0	1	1	0	1	1	0	1	1	0	0	0	13.842	121	121;265;311;335;379	1	2	1	-2		By MS/MS	By MS/MS	2538.6	0	10569	2408.1	5759.7	3409.8	2392.6	0	9996.1	2947.7	5634.9	3368.5	1	0	1	1
REV__E9PNP0;REV__Q9ULJ1-5;REV__H0YD68;REV__Q9ULJ1-6;REV__Q9ULJ1-3;REV__Q9ULJ1-2;REV__Q9ULJ1;REV__Q9ULJ1-4	REV__E9PNP0;REV__Q9ULJ1-5;REV__H0YD68;REV__Q9ULJ1-6;REV__Q9ULJ1-3;REV__Q9ULJ1-2;REV__Q9ULJ1;REV__Q9ULJ1-4	1;1;1;1;1;1;1;1	1;1;1;1;1;1;1;1	1;1;1;1;1;1;1;1			;;;;;;;	8	1	1	1	1	0	1	1	0	1	1	0	1	0	0	0	28.288	243	243;513;520;591;620;620;636;644	1	4	1	-2	By MS/MS		By MS/MS	53593	28928	154520	41556	60865	52858	51071	29284	147960	48465	60677	51438	2	1	2	2
REV__H0YI42;REV__Q8IXF0-4;REV__Q8IXF0-2;REV__F8VS42;REV__Q8IXF0-3;REV__Q8IXF0;REV__F8VR32	REV__H0YI42;REV__Q8IXF0-4;REV__Q8IXF0-2;REV__F8VS42;REV__Q8IXF0-3;REV__Q8IXF0;REV__F8VR32	1;1;1;1;1;1;1	1;1;1;1;1;1;1	1;1;1;1;1;1;1			;;;;;;	7	1	1	1	1	1	1	1	1	1	1	1	1	0	0	0	15.009	132	132;901;903;906;920;933;938	1	6	0.028986	0.46926	By MS/MS	By MS/MS	By MS/MS	49736	29564	89034	30040	38783	69135	47448	30013	86125	33861	39870	66161	3	2	3	3
REV__H0YI11	REV__H0YI11	1	1	1				1	1	1	1	1	1	1	1	1	1	1	1	1	0	0	0	19.981	182	182	1	5	1	-2	By MS/MS	By MS/MS	By matching	69289	42922	20416	42433	31477	43878	66136	43718	22504	42032	32690	42178	1	1	1	1
REV__H7BZK4;REV__Q8WUM9	REV__H7BZK4;REV__Q8WUM9	1;1	1;1	1;1			;	2	1	1	1	1	0	0	1	0	0	1	0	0	0	0	0	23.531	213	213;679	1	1	1	-2	By MS/MS			0	0	0	0	0	0	0	0	0	0	0	0	0	0	0	0
REV__H7BZT8;REV__Q8NDM7-2;REV__Q8NDM7;REV__H0Y4U9	REV__H7BZT8;REV__Q8NDM7-2;REV__Q8NDM7;REV__H0Y4U9	2;2;2;1	2;2;2;1	1;1;1;1			;;;	4	2	2	1	0	0	1	0	0	1	0	0	1	0	0	0	116.77	997	997;1636;1665;514	1	1	1	-2			By MS/MS	0	0	0	0	0	0	0	0	0	0	0	0	0	0	0	0
REV__J3KMX1;REV__Q99567	REV__J3KMX1;REV__Q99567	1;1	1;1	1;1			;	2	1	1	1	1	1	1	1	1	1	1	1	1	0	0	0	78.77	696	696;741	1	4	1	-2	By MS/MS	By matching	By matching	9330.5	8312.1	7554.4	12276	7296.5	11097	8954.8	8268.6	7815	12186	7700.1	10649	1	1	1	1
REV__J3KRK0;REV__J3QLK5;REV__Q86UE8-3;REV__Q86UE8-2;REV__Q86UE8	REV__J3KRK0;REV__J3QLK5;REV__Q86UE8-3;REV__Q86UE8-2;REV__Q86UE8	1;1;1;1;1	1;1;1;1;1	1;1;1;1;1			;;;;	5	1	1	1	1	1	1	1	1	1	1	1	1	0	0	0	68.832	593	593;601;718;750;772	1	4	0.010256	0.53613	By MS/MS	By matching	By matching	78447	50688	25600	57238	42365	63638	74917	51449	28099	56609	44140	61083	1	1	1	1
REV__K7EP67;REV__Q15029-2;REV__Q15029-3;REV__Q15029	REV__K7EP67;REV__Q15029-2;REV__Q15029-3;REV__Q15029	1;1;1;1	1;1;1;1	1;1;1;1			;;;	4	1	1	1	1	1	1	1	1	1	1	1	1	0	0	0	25.074	223	223;937;962;972	1	4	0.032407	0.45115	By matching	By MS/MS	By matching	127750	84658	165110	85724	91682	123400	122050	87009	162000	91696	93614	118700	1	1	1	1
REV__K7EQD3	REV__K7EQD3	1	1	1				1	1	1	1	0	1	0	0	1	0	0	1	0	0	0	0	4.6731	40	40	1	1	1	-2		By MS/MS		0	0	0	0	0	0	0	0	0	0	0	0	0	0	0	0
REV__P46939;REV__P46939-2	REV__P46939;REV__P46939-2	1;1	1;1	1;1			;	2	1	1	1	1	1	1	1	1	1	1	1	1	0	0	0	394.46	3433	3433;3438	1	4	0.040816	0.38447	By matching	By matching	By MS/MS	22721	0	211090	31993	72323	50008	21410	3257.1	199330	42451	71041	49069	1	0	1	1
REV__Q15389-2;REV__Q15389	REV__Q15389-2;REV__Q15389	1;1	1;1	1;1			;	2	1	1	1	1	0	0	1	0	0	1	0	0	0	0	0	57.455	497	497;498	1	1	1	-2	By MS/MS			0	0	0	0	0	0	0	0	0	0	0	0	0	0	0	0
REV__Q3T8J9-3;REV__Q3T8J9	REV__Q3T8J9-3;REV__Q3T8J9	1;1	1;1	1;1			;	2	1	1	1	0	1	0	0	1	0	0	1	0	0	0	0	248.55	2240	2240;2241	1	1	1	-2		By MS/MS		0	0	0	0	0	0	0	0	0	0	0	0	0	0	0	0
REV__Q6ZRR7-2;REV__Q6ZRR7	REV__Q6ZRR7-2;REV__Q6ZRR7	1;1	1;1	1;1			;	2	1	1	1	1	1	1	1	1	1	1	1	1	0	0	0	128.05	1111	1111;1453	1	4	1	-2	By MS/MS	By matching	By MS/MS	5448.7	6786.3	4015.1	4739.7	10016	8623	5266.6	6603.8	4272.5	4963.2	9901.3	8393.8	1	1	1	1
REV__Q8N4E7	REV__Q8N4E7	1	1	1				1	1	1	1	1	1	1	1	1	1	1	1	1	0	0	0	27.538	242	242	1	4	0.039823	0.41323	By matching	By matching	By MS/MS	2914.5	0	159970	0	41260	17268	2746.9	0	150630	6995	39406	17390	1	0	1	0
REV__Q8NCM8;REV__Q8NCM8-2	REV__Q8NCM8;REV__Q8NCM8-2	1;1	1;1	1;1			;	2	1	1	1	1	1	1	1	1	1	1	1	1	0	0	0	492.62	4307	4307;4314	1	5	0.047945	0.33667	By matching	By MS/MS	By MS/MS	32939	17277	91484	23983	42641	54103	31379	17601	87603	28331	42825	52112	2	1	2	2
REV__Q8TE85-4;REV__Q8TE85-3;REV__Q8TE85-5;REV__Q8TE85-2;REV__Q8TE85	REV__Q8TE85-4;REV__Q8TE85-3;REV__Q8TE85-5;REV__Q8TE85-2;REV__Q8TE85	1;1;1;1;1	1;1;1;1;1	1;1;1;1;1			;;;;	5	1	1	1	1	1	1	1	1	1	1	1	1	0	0	0	57.044	509	509;556;602;607;626	1	5	0.0055866	0.61577	By matching	By MS/MS	By MS/MS	39119	19364	630700	21696	68223	108600	37245	20686	595450	25162	68535	104130	2	1	2	1
REV__Q96QG7-2;REV__Q96QG7	REV__Q96QG7-2;REV__Q96QG7	1;1	1;1	1;1			;	2	1	1	1	1	0	0	1	0	0	1	0	0	0	0	0	53.796	464	464;549	1	1	0.045455	0.36518	By MS/MS			17055	9923.8	5678.8	10859	10631	11254	16266	10177	6125.8	10849	10799	10889	1	1	1	1
REV__Q9BQK8;REV__Q9BQK8-2	REV__Q9BQK8;REV__Q9BQK8-2	1;1	1;1	1;1			;	2	1	1	1	1	1	1	1	1	1	1	1	1	0	0	0	93.613	851	851;852	1	5	0.043825	0.37814	By matching	By MS/MS	By MS/MS	29535	36980	144710	44939	62650	96450	28552	35466	139260	51323	63808	92535	2	1	2	2
REV__Q9BX97;REV__M0R310	REV__Q9BX97;REV__M0R310	2;1	2;1	2;1			;	2	2	2	2	2	2	2	2	2	2	2	2	2	0	0	0	50.594	442	442;188	1	8	0.015385	0.5356	By matching	By MS/MS	By MS/MS	44908	21617	128350	35463	39727	32287	42744	22754	122750	40831	39861	31490	2	1	2	2
REV__Q9HAV4	REV__Q9HAV4	1	1	1				1	1	1	1	1	1	1	1	1	1	1	1	1	0	0	0	136.31	1204	1204	1	9	0.036866	0.4431	By MS/MS	By MS/MS	By MS/MS	86526	123800	400300	113240	177760	272490	83888	117590	386330	131640	180460	261450	3	3	4	4
REV__Q9NRD0-2	REV__Q9NRD0-2	1	1	1				1	1	1	1	1	1	0	1	1	0	1	1	0	0	0	0	32.426	278	278	1	3	1	-2	By MS/MS	By matching		17472	11297	6866.3	11415	11497	14027	16685	11478	7335.8	11460	11722	13523	1	1	1	1
REV__Q9ULL5-3	REV__Q9ULL5-3	1	1	1				1	1	1	1	1	0	0	1	0	0	1	0	0	0	0	0	211.04	2036	2036	1	1	0.05	0.32974	By MS/MS			33599	38505	20595	38209	29538	39346	32412	37601	22339	37986	30559	37858	1	1	1	1
REV__Q9Y3V2-3;REV__Q9Y3V2-4	REV__Q9Y3V2-3;REV__Q9Y3V2-4	1;1	1;1	1;1			;	2	1	1	1	0	1	0	0	1	0	0	1	0	0	0	0	21.062	185	185;200	1	1	1	-2		By MS/MS		0	0	0	0	0	0	0	0	0	0	0	0	0	0	0	0
U3KPW3	U3KPW3	1	1	1		FBF1		1	1	1	1	1	0	0	1	0	0	1	0	0	28	28	28	5.8127	50	50	1	1	0.024272	0.47867	By MS/MS			0	0	0	0	0	0	0	0	0	0	0	0	0	0	0	0
U5GXS0	U5GXS0	1	1	1		MALRD1		1	1	1	1	0	1	0	0	1	0	0	1	0	0.9	0.9	0.9	165.44	1486	1486	1	1	0.02	0.50789		By MS/MS		0	0	0	0	0	0	0	0	0	0	0	0	0	0	0	0
[truncated: 78 more columns]
