# Supplementary material for: Proteomics and Metabolomics Profiling of Platelets and Plasma Mediators of Thrombo-Inflammation in Gestational Hypertension and Preeclampsia
Source: Cells. 2022 Apr 7;11(8):1256. doi: 10.3390/cells11081256 (PMC9027992; doi:10.3390/cells11081256)
Supplement: Supplementary file 1 [file cells-11-01256-s001.zip › Table S4 (plasma - MSstats).xlsx]

## Sheet: Normalized proteins
Supplementary Table 4 | Normalized proteins from plasma shotgun proteomics of non-pregnant, healthy pregnancy, gestational hypertension, and preeclampsia. Data obtained after processing of evidence.txt and proteinGroups.txt by the MSstatsTMT (v1.8.2) package using R (v4.0.3). Default settings in MSstatsTMT were used for the analysis. For input conversion, "Gene.names" was used for protein ID, and…
Protein	Protein.Name	NonPreg1	NonPreg2	NonPreg3	NonPreg4	HealthyPreg1	HealthyPreg2	HealthyPreg3	HealthyPreg4	HealthyPreg5	GestHyper1	GestHyper2	GestHyper3	Preecla1	Preecla2	Preecla3
A1BG	Alpha-1B-glycoprotein	13.7535	13.6695	13.6222	13.3249	13.6876	13.6376	13.196	NA	13.6512	13.8816	13.9015	13.7366	13.6602	14.0064	13.8745
A2M	Alpha-2-macroglobulin	13.3668	14.4515	14.3443	14.156	14.1494	14.1106	13.9401	NA	13.534	13.9347	12.8824	13.2728	14.2216	13.4196	14.1233
ABCB9	ATP-binding cassette sub-family B member 9	14.0877	NA	NA	NA	14.4366	14.8561	NA	NA	NA	14.3914	NA	NA	13.8363	NA	NA
ACTB;ACTG1	Actin, cytoplasmic 1;Actin, cytoplasmic 1, N-terminally processed;Actin, cytoplasmic 2;Actin, cytoplasmic 2, N-terminally processed	14.1581	14.1037	14.4291	14.2395	13.0535	13.7609	13.6406	NA	12.4858	13.8836	13.1189	13.1186	13.343	12.8376	14.3158
ACTB;ACTG1;ACTA1;ACTC1;ACTG2;ACTA2	Actin, cytoplasmic 1;Actin, cytoplasmic 1, N-terminally processed;Actin, cytoplasmic 2;Actin, cytoplasmic 2, N-terminally processed;Actin, alpha skeletal muscle;Actin, alpha cardiac muscle 1;Actin, gamma-enteric smooth muscle;Actin, aortic smooth muscle	13.7727	13.6006	14.308	13.7903	12.7077	13.4794	13.2322	NA	12.2302	13.2549	13.1448	13.0434	12.932	12.2812	14.0294
ACTB;ACTG1;ACTA1;ACTC1;ACTG2;ACTA2;ACTBL2	Actin, cytoplasmic 1;Actin, cytoplasmic 1, N-terminally processed;Actin, cytoplasmic 2;Actin, cytoplasmic 2, N-terminally processed;Actin, alpha skeletal muscle;Actin, alpha cardiac muscle 1;Actin, gamma-enteric smooth muscle;Actin, aortic smooth muscle;Beta-actin-like protein 2	12.7378	NA	NA	NA	11.684	12.5537	NA	NA	NA	12.1987	NA	NA	12.0515	NA	NA
ACTB;ACTG1;ACTA1;ACTC1;ACTG2;ACTA2;POTEE;POTEF;POTEI	Actin, cytoplasmic 1;Actin, cytoplasmic 1, N-terminally processed;Actin, cytoplasmic 2;Actin, cytoplasmic 2, N-terminally processed;Actin, alpha skeletal muscle;Actin, alpha cardiac muscle 1;Actin, gamma-enteric smooth muscle;Actin, aortic smooth muscle;POTE ankyrin domain family member E;POTE ankyrin domain family member F;POTE ankyrin domain family member I	14.3942	13.9927	14.148	NA	13.2211	14.1797	13.5985	NA	NA	14.2262	NA	NA	13.7088	13.3602	14.2825
ACTB;ACTG1;ACTA1;ACTC1;ACTG2;ACTA2;POTEE;POTEF;POTEKP;ACTBL2	Actin, cytoplasmic 1;Actin, cytoplasmic 1, N-terminally processed;Actin, cytoplasmic 2;Actin, cytoplasmic 2, N-terminally processed;Actin, alpha skeletal muscle;Actin, alpha cardiac muscle 1;Actin, gamma-enteric smooth muscle;Actin, aortic smooth muscle;POTE ankyrin domain family member E;POTE ankyrin domain family member F;Putative beta-actin-like protein 3;Putative beta-actin-like protein 3, N-…	11.989	11.9689	12.0806	NA	10.7862	11.9766	11.6323	NA	11.7888	10.87	NA	11.7325	11.4073	10.8871	11.6111
ACTB;ACTG1;ACTA1;ACTC1;POTEE;POTEF;POTEKP;POTEI;POTEJ	Actin, cytoplasmic 1;Actin, cytoplasmic 1, N-terminally processed;Actin, cytoplasmic 2;Actin, cytoplasmic 2, N-terminally processed;Actin, alpha skeletal muscle;Actin, alpha cardiac muscle 1;POTE ankyrin domain family member E;POTE ankyrin domain family member F;Putative beta-actin-like protein 3;Putative beta-actin-like protein 3, N-terminally processed;POTE ankyrin domain family member I;POTE a…	12.142	NA	NA	NA	10.9897	11.4864	NA	NA	NA	12.0619	NA	NA	12.4835	NA	NA
ACY1;ABHD14A-ACY1	Aminoacylase-1	15.4147	NA	NA	NA	16.1817	16.0119	NA	NA	NA	15.9493	NA	NA	16.1832	NA	NA
AFAP1L2	Actin filament-associated protein 1-like 2	NA	13.3938	13.1481	13.5876	NA	NA	12.3232	NA	16.624	NA	NA	14.7721	NA	15.2619	14.3616
AFM	Afamin	13.6419	13.5877	13.4885	13.1571	13.5211	13.5211	13.2837	NA	13.303	13.8983	14.5953	14.1644	13.8186	13.7846	13.8012
AGBL3	Cytosolic carboxypeptidase 3	16.2862	17.9567	17.7886	17.4635	16.0828	16.4488	16.8338	NA	15.0041	16.4846	17.5507	16.3531	16.1787	16.1728	17.2909
AGT	Angiotensinogen;Angiotensin-1;Angiotensin-2;Angiotensin-3;Angiotensin-4;Angiotensin 1-9;Angiotensin 1-7;Angiotensin 1-5;Angiotensin 1-4	13.1755	12.7621	12.6492	12.1513	14.5506	13.6516	13.762	NA	14.1625	14.5082	13.6438	13.9529	13.9137	13.773	13.4066
AHSG	Alpha-2-HS-glycoprotein;Alpha-2-HS-glycoprotein chain A;Alpha-2-HS-glycoprotein chain B	13.9061	13.9455	14.0329	13.775	14.4773	14.305	13.6829	NA	14.4588	14.3634	13.6814	14.0899	13.9752	13.6827	14.0441
AKIP1		NA	NA	NA	13.5562	NA	NA	NA	NA	13.1317	NA	12.7408	13.348	NA	NA	NA
ALDH18A1	Delta-1-pyrroline-5-carboxylate synthase;Glutamate 5-kinase;Gamma-glutamyl phosphate reductase	15.7411	15.8409	16.2056	NA	15.187	14.8514	14.9246	NA	NA	14.9512	NA	NA	15.1387	14.7732	14.9526
AMBP	Protein AMBP;Alpha-1-microglobulin;Inter-alpha-trypsin inhibitor light chain;Trypstatin	13.7632	13.4122	13.7718	13.3172	13.6788	13.2147	13.2128	NA	13.6136	13.6925	13.9081	13.6786	13.7873	14.0118	13.7909
APCS	Serum amyloid P-component;Serum amyloid P-component(1-203)	14.446	14.1049	13.2809	13.2575	14.5009	13.7332	13.9621	NA	13.9328	14.3026	14.3125	14.0943	14.4807	14.5983	14.2036
APOA1	Apolipoprotein A-I;Proapolipoprotein A-I;Truncated apolipoprotein A-I	15.5561	15.865	15.9754	15.4976	16.0746	14.3522	13.9051	14.76	15.3743	15.59	15.9432	15.8239	15.7747	15.4118	15.4801
APOA2	Apolipoprotein A-II;Proapolipoprotein A-II;Truncated apolipoprotein A-II	15.335	15.9473	15.4619	14.7149	15.366	14.3244	13.5821	NA	14.9312	15.0509	15.5228	15.3566	15.1618	15.47	15.3051
APOA4	Apolipoprotein A-IV	14.6801	14.5662	15.1758	14.5915	14.5967	13.3101	12.967	NA	13.3219	13.8651	14.5947	14.3303	13.7659	13.966	14.2095
APOB	Apolipoprotein B-100;Apolipoprotein B-48	13.1261	12.9102	13.6078	13.3238	13.8512	13.7122	14.2674	NA	14.0624	13.2229	12.9166	13.8416	14.4574	12.6701	12.6697
APOC1	Apolipoprotein C-I;Truncated apolipoprotein C-I	14.0844	13.9327	14.393	12.4853	14.0207	11.3555	11.9368	NA	14.7999	13.0072	12.742	13.449	13.519	13.715	13.578
APOC2;APOC4-APOC2	Apolipoprotein C-II;Proapolipoprotein C-II	13.4397	NA	NA	12.5557	13.0537	12.5117	NA	NA	14.2596	13.4558	13.7402	14.0333	13.7338	NA	NA
APOC3	Apolipoprotein C-III	13.6798	13.5017	12.4901	12.8294	13.7776	12.8168	12.4885	12.9082	14.5282	14.2791	14.4335	14.4383	14.1614	13.683	13.3036
APOD	Apolipoprotein D	14.3752	NA	NA	NA	14.1631	13.3417	NA	NA	NA	13.8787	NA	NA	14.0708	NA	NA
APOE	Apolipoprotein E	13.1477	14.111	13.6593	12.8695	13.0161	13.1115	13.1876	NA	13.2511	13.3594	13.6098	13.3659	13.2101	13.7945	13.8341
APOH	Beta-2-glycoprotein 1	14.6125	14.4666	14.8612	14.2067	14.39	13.984	13.9032	NA	14.1273	14.744	14.07	14.2928	14.3254	14.0694	13.9902
APOL1	Apolipoprotein L1	14.4658	14.9286	14.6373	14.7812	14.5719	14.3558	14.4198	NA	14.5554	14.769	15.6689	15.2986	14.3998	14.8947	14.6121
APOL1;APOL3	Apolipoprotein L1;Apolipoprotein L3	NA	14.6995	14.1198	NA	NA	NA	14.6573	NA	NA	NA	NA	NA	NA	14.6215	14.4224
APOM	Apolipoprotein M	13.5075	NA	NA	NA	13.5258	13.2655	NA	NA	NA	13.4452	NA	NA	13.2128	NA	NA
ATP5F1	ATP synthase F(0) complex subunit B1, mitochondrial	NA	19.4031	19.1642	NA	NA	NA	17.1268	NA	NA	NA	NA	NA	NA	17.9468	18.6755
AZGP1	Zinc-alpha-2-glycoprotein	13.5477	13.8996	13.9819	13.9704	13.8337	13.4675	13.224	NA	13.5762	14.0546	14.0403	13.8069	13.9771	13.6595	13.622
B2M	Beta-2-microglobulin;Beta-2-microglobulin form pI 5.3	NA	NA	NA	12.9833	NA	NA	NA	NA	12.7474	NA	13.6224	13.521	NA	NA	NA
B3GAT3	Galactosylgalactosylxylosylprotein 3-beta-glucuronosyltransferase 3	12.374	NA	NA	NA	11.7874	11.656	NA	NA	NA	11.4065	NA	NA	12.1485	NA	NA
BCR	Breakpoint cluster region protein	NA	13.2075	13.2836	13.2741	NA	NA	14.0714	NA	14.6019	NA	14.3121	14.6061	NA	14.1944	13.7604
BRMS1L	Breast cancer metastasis-suppressor 1-like protein	11.9207	12.1279	11.9643	12.8708	12.449	12.8459	12.6873	NA	11.5408	13.0073	14.1746	12.7248	12.7038	13.5217	13.1029
C1QA	Complement C1q subcomponent subunit A	12.4493	NA	NA	NA	12.2911	12.7394	NA	NA	NA	12.4958	NA	NA	12.0054	NA	NA
C1QB	Complement C1q subcomponent subunit B	11.6046	13.4564	12.5573	NA	11.1735	11.3486	12.8801	NA	NA	11.2931	NA	NA	11.1442	13.046	12.5916
C1R	Complement C1r subcomponent;Complement C1r subcomponent heavy chain;Complement C1r subcomponent light chain	NA	11.4985	12.3141	NA	NA	NA	11.3413	NA	NA	NA	NA	NA	NA	11.1988	12.0646
C2	Complement C2;Complement C2b fragment;Complement C2a fragment	13.1858	12.3976	12.8919	12.7596	12.382	12.526	12.0471	NA	12.6951	12.7866	12.3934	12.8157	12.2933	12.3228	13.1219
C3	Complement C3;Complement C3 beta chain;C3-beta-c;Complement C3 alpha chain;C3a anaphylatoxin;Acylation stimulating protein;Complement C3b alpha chain;Complement C3c alpha chain fragment 1;Complement C3dg fragment;Complement C3g fragment;Complement C3d fragment;Complement C3f fragment;Complement C3c alpha chain fragment 2	14.2035	13.4296	13.5138	13.4976	13.8519	13.8687	14.1943	NA	14.0638	14.1249	13.5904	13.961	13.9141	13.8888	13.5522
C3;METTL18	Complement C3;Complement C3 beta chain;C3-beta-c;Complement C3 alpha chain;C3a anaphylatoxin;Acylation stimulating protein;Complement C3b alpha chain;Complement C3c alpha chain fragment 1;Complement C3dg fragment;Complement C3g fragment;Complement C3d fragment;Complement C3f fragment;Complement C3c alpha chain fragment 2;Histidine protein methyltransferase 1 homolog	NA	16.6858	16.7133	16.4365	NA	NA	17.5214	NA	16.8281	NA	17.1825	17.1088	NA	17.1395	16.7504
C4A	Complement C4-A;Complement C4 beta chain;Complement C4-A alpha chain;C4a anaphylatoxin;C4b-A;C4d-A;Complement C4 gamma chain	10.477	NA	NA	NA	10.3388	11.5947	NA	NA	NA	NA	NA	NA	NA	NA	NA
C4B	Complement C4-B;Complement C4 beta chain;Complement C4-B alpha chain;C4a anaphylatoxin;C4b-B;C4d-B;Complement C4 gamma chain	13.1497	NA	NA	NA	12.3047	11.5435	NA	NA	NA	12.613	NA	NA	12.8092	NA	NA
C4BPA	C4b-binding protein alpha chain	14.1823	14.21	13.7787	13.9193	13.4054	12.6589	13.9955	12.5709	13.5635	14.1539	13.786	13.6968	13.291	14.1347	13.5765
C4BPB	C4b-binding protein beta chain	14.876	15.0327	14.7723	14.7201	13.7486	13.8409	15.0439	NA	14.5879	14.5005	14.7107	14.6247	13.994	15.0327	14.5338
C5	Complement C5;Complement C5 beta chain;Complement C5 alpha chain;C5a anaphylatoxin;Complement C5 alpha chain	14.312	13.9419	14.0408	13.4958	13.9994	14.1017	14.1975	NA	13.3751	14.3409	14.4583	14.3586	14.2968	14.0689	14.1032
C6	Complement component C6	13.6437	13.6638	13.532	13.6018	13.1346	13.484	13.7803	NA	13.6132	13.76	14.1598	13.894	13.2249	13.8089	13.6582
C7	Complement component C7	11.8996	12.6643	12.7835	11.8339	11.8951	12.0116	12.2983	NA	11.3758	12.3009	12.5906	12.3544	11.674	12.4107	12.3771
C8A	Complement component C8 alpha chain	14.0354	NA	NA	14.0787	12.9047	13.857	NA	NA	13.6404	13.8953	14.5075	14.1643	13.4861	NA	NA
C8G	Complement component C8 gamma chain	12.3283	NA	NA	12.3694	11.5458	12.2957	NA	NA	11.138	11.8505	NA	10.8735	11.2133	NA	NA
C9	Complement component C9;Complement component C9a;Complement component C9b	13.4267	13.0534	13.2825	13.3534	13.0562	13.645	13.2894	NA	13.3328	13.6696	13.4579	13.1865	13.4449	13.168	13.2096
CADPS2	Calcium-dependent secretion activator 2	15.322	14.231	14.2947	14.4044	15.1294	15.244	15.1944	NA	14.5453	15.2814	14.7037	14.8457	15.149	14.5115	14.3066
CADPS2;CADPS	Calcium-dependent secretion activator 2;Calcium-dependent secretion activator 1	NA	15.2033	15.4574	NA	NA	NA	14.9478	NA	NA	NA	NA	NA	NA	14.4122	14.6434
CCDC144A;CCDC144CP	Coiled-coil domain-containing protein 144A;Putative coiled-coil domain-containing protein 144C	NA	NA	NA	16.4505	NA	NA	NA	NA	17.5945	NA	NA	16.1013	NA	NA	NA
CD14	Monocyte differentiation antigen CD14;Monocyte differentiation antigen CD14, urinary form;Monocyte differentiation antigen CD14, membrane-bound form	NA	12.1342	12.091	NA	NA	NA	11.8857	NA	NA	NA	NA	NA	NA	11.7667	12.0331
CD5L	CD5 antigen-like	13.509	14.4916	14.1895	13.027	13.5915	14.1899	13.2935	NA	12.8381	12.4431	13.2644	12.9376	13.0342	13.7095	13.497
CDCA8	Borealin	18.4238	NA	NA	NA	18.1879	18.2058	NA	NA	NA	18.5072	NA	NA	18.2123	NA	NA
CENPF	Centromere protein F	13.4391	14.5426	14.618	13.47	13.508	13.551	13.4909	NA	13.6517	13.4907	13.7738	13.8493	13.4029	12.7876	14.179
CENPQ	Centromere protein Q	15.0033	15.0477	15.862	15.0015	14.9959	13.7983	13.4351	NA	12.9949	14.2472	14.9966	14.3672	13.8365	14.45	14.9111
CFB	Complement factor B;Complement factor B Ba fragment;Complement factor B Bb fragment	14.4838	14.1205	14.0784	14.196	14.0157	14.208	14.3275	NA	13.8361	14.5822	14.4624	14.2372	13.861	14.7577	14.3923
CFH	Complement factor H	13.6002	13.485	13.3213	13.1181	13.3434	13.5233	13.8349	NA	13.5827	13.655	13.4997	13.6338	13.2778	13.8527	13.5597
CFH;CFHR3	Complement factor H;Complement factor H-related protein 3	15.5566	15.2628	14.9604	15.1593	15.1795	15.5557	15.6688	NA	15.5687	15.7529	15.4568	15.6795	15.2416	15.8555	15.4643
CFHR2	Complement factor H-related protein 2	13.8837	15.5301	15.4172	NA	15.4698	14.7634	14.7908	NA	NA	15.7484	NA	NA	14.4343	15.9378	15.1696
CFI	Complement factor I;Complement factor I heavy chain;Complement factor I light chain	13.2123	12.6865	12.6359	12.3209	12.5867	12.4534	12.3212	NA	12.2449	12.7828	12.3139	12.7371	12.5283	13.1322	12.9114
CFP	Properdin	13.8776	NA	NA	NA	13.2434	13.5375	NA	NA	NA	13.2175	NA	NA	13.0993	NA	NA
CHMP4A	Charged multivesicular body protein 4a	14.5155	14.0788	14.7697	15.0275	15.423	15.2314	15.8574	NA	15.5554	14.8195	14.1493	15.2724	16.0508	14.0075	13.5671
CHRND	Acetylcholine receptor subunit delta	15.1687	15.6696	15.9853	NA	14.5829	14.6959	14.2603	NA	NA	14.764	NA	NA	14.646	14.9565	15.2779
CIT	Citron Rho-interacting kinase	NA	12.9065	12.6104	11.8796	NA	NA	11.3418	NA	12.0527	NA	11.6097	12.622	NA	11.8655	12.4857
CLCA3P	Calcium-activated chloride channel regulator family member 3	15.9613	NA	NA	NA	15.6874	15.754	NA	NA	NA	15.9493	NA	NA	15.6427	NA	NA
CLU	Clusterin;Clusterin beta chain;Clusterin alpha chain;Clusterin	14.0811	14.2719	13.959	13.8383	13.8566	13.7254	13.0156	NA	13.5323	14.1587	14.1567	14.0444	14.04	13.6116	13.8576
CNDP1	Beta-Ala-His dipeptidase	11.531	12.2383	10.4334	NA	11.2033	11.0408	11.4201	NA	NA	11.899	NA	NA	11.0479	11.9673	11.3409
CNTLN	Centlein	12.2204	NA	NA	NA	13.0081	13.1868	NA	NA	NA	12.3999	NA	NA	13.5884	NA	NA
COG6	Conserved oligomeric Golgi complex subunit 6	NA	16.4674	15.9454	NA	NA	NA	14.638	NA	NA	NA	NA	NA	NA	13.8389	15.3404
COL11A1	Collagen alpha-1(XI) chain	NA	15.0061	13.7051	14.4557	NA	NA	14.2638	NA	12.685	NA	14.061	13.8334	NA	14.5526	13.6951
COX10	Protoheme IX farnesyltransferase, mitochondrial	NA	NA	NA	15.6816	NA	NA	NA	NA	14.6199	NA	15.5044	15.319	NA	NA	NA
CP	Ceruloplasmin	13.2037	13.2153	12.8342	12.8031	13.7207	13.6318	13.6159	NA	13.5917	13.8293	13.4323	13.81	13.7477	14.0742	13.7157
CPB2	Carboxypeptidase B2	NA	NA	NA	NA	NA	NA	NA	NA	11.5959	NA	11.4049	11.9593	NA	NA	NA
CPN2	Carboxypeptidase N subunit 2	NA	NA	NA	11.8238	NA	NA	NA	NA	12.7872	NA	10.593	12.6974	NA	NA	NA
DHX30	Putative ATP-dependent RNA helicase DHX30	15.152	14.5969	14.8038	15.061	14.9907	14.2667	14.671	NA	14.3766	14.7485	15.5841	15.3498	15.4991	14.8673	15.1906
DHX34	Probable ATP-dependent RNA helicase DHX34	13.5621	NA	NA	NA	13.5898	13.8722	NA	NA	NA	13.9656	NA	NA	13.7115	NA	NA
DIEXF	Digestive organ expansion factor homolog	14.884	16.2982	15.7661	NA	14.8211	14.6659	14.7192	NA	NA	14.4422	NA	NA	14.7969	15.3433	15.6339
DLG5	Disks large homolog 5	12.915	13.4992	13.4057	NA	13.2436	13.1639	13.2714	NA	NA	13.2529	NA	NA	12.9324	13.055	13.0275
DNAH10	Dynein heavy chain 10, axonemal	12.2632	14.128	13.9338	13.4747	13.0697	12.3652	13.8785	NA	14.1997	12.7935	14.294	14.5751	12.5513	14.345	14.0241
DNAH7	Dynein heavy chain 7, axonemal	NA	NA	NA	11.8563	NA	NA	NA	NA	11.0901	NA	NA	11.2691	NA	NA	NA
DOPEY1	Protein dopey-1	15.7615	NA	NA	NA	16.2172	13.9321	NA	NA	NA	16.0176	NA	NA	16.0934	NA	NA
EDA	Ectodysplasin-A;Ectodysplasin-A, membrane form;Ectodysplasin-A, secreted form	12.1231	NA	NA	NA	12.9138	13.2032	NA	NA	NA	12.9284	NA	NA	13.7876	NA	NA
EXOC1	Exocyst complex component 1	13.293	12.0088	13.3287	NA	13.5333	12.961	12.2392	NA	NA	13.4521	NA	NA	13.8431	12.3742	12.3962
F12	Coagulation factor XII;Coagulation factor XIIa heavy chain;Beta-factor XIIa part 1;Coagulation factor XIIa light chain	11.7847	NA	NA	11.7897	11.6687	11.4999	NA	NA	12.6279	12.1667	11.7033	12.6948	11.2795	NA	NA
F13A1	Coagulation factor XIII A chain	NA	13.4743	13.7079	NA	NA	NA	12.8826	NA	NA	NA	NA	NA	NA	12.9443	12.9445
F2	Prothrombin;Activation peptide fragment 1;Activation peptide fragment 2;Thrombin light chain;Thrombin heavy chain	12.9969	13.0588	12.9705	13.0723	12.9776	12.762	12.8955	NA	12.8063	13.1219	13.1068	12.9839	13.0741	12.887	13.2471
FBLN1	Fibulin-1	12.5836	13.3902	13.2672	13.2935	13.0169	13.7053	13.8142	NA	13.0647	13.6528	13.3697	13.4397	13.091	13.8372	13.2531
FCN3	Ficolin-3	13.2128	13.143	13.0972	13.0787	12.7256	13.4482	12.5826	NA	13.0114	12.8737	13.1008	12.9313	12.4596	12.5567	12.0268
FEM1C	Protein fem-1 homolog C	NA	NA	NA	14.1146	NA	NA	NA	NA	13.2894	NA	13.7913	13.6238	NA	NA	NA
FER1L6	Fer-1-like protein 6	12.5502	NA	NA	NA	13.0873	10.7014	NA	NA	NA	13.336	NA	NA	13.4743	NA	NA
FGA	Fibrinogen alpha chain;Fibrinopeptide A;Fibrinogen alpha chain	14.2497	13.715	14.0068	13.7483	14.4146	14.8425	14.8252	NA	14.2272	14.3121	13.9229	14.0361	13.9082	14.3199	14.4219
FGB	Fibrinogen beta chain;Fibrinopeptide B;Fibrinogen beta chain	13.3712	12.9887	13.1219	12.9419	13.4459	13.8619	13.9439	9.85257	13.3623	13.3666	12.9965	13.2144	13.1418	13.5781	13.5669
FGG	Fibrinogen gamma chain	14.3657	13.6786	13.9504	13.6543	14.5256	14.7638	14.7071	NA	14.5959	14.2985	13.4616	14.2334	14.1246	14.3555	14.3302
FN1	Fibronectin;Anastellin;Ugl-Y1;Ugl-Y2;Ugl-Y3	13.6469	13.3656	13.4271	12.9562	13.1875	14.0375	13.5153	NA	13.0309	13.3249	12.5963	13.21	13.021	14.1899	14.8712
FOXF1	Forkhead box protein F1	NA	15.5153	15.8871	NA	NA	NA	14.6237	NA	NA	NA	NA	NA	NA	14.8935	14.5257
FOXN1	Forkhead box protein N1	15.4706	NA	NA	NA	14.9742	15.156	NA	NA	NA	15.273	NA	NA	15.0688	NA	NA
FREM2	FRAS1-related extracellular matrix protein 2	14.8514	NA	NA	NA	14.6772	15.3404	NA	NA	NA	14.9665	NA	NA	14.6281	NA	NA
FRY	Protein furry homolog	NA	NA	NA	13.2737	NA	NA	NA	NA	13.6113	NA	12.5178	13.117	NA	NA	NA
GC	Vitamin D-binding protein	10.7596	NA	NA	12.9071	11.3987	13.9865	NA	NA	13.1865	14.2452	13.6692	13.8269	11.5683	NA	NA
GOLGA1	Golgin subfamily A member 1	13.0302	NA	NA	NA	12.4282	13.3217	NA	NA	NA	13.5024	NA	NA	12.5595	NA	NA
GOLGA3	Golgin subfamily A member 3	16.4828	17.6741	17.6248	17.283	16.2823	16.5317	16.527	NA	16.1867	16.5519	17.3634	16.7717	16.413	16.6731	17.0705
GOLGA7B;GOLGA7	Golgin subfamily A member 7;Golgin subfamily A member 7B	15.1947	NA	NA	NA	14.4783	15.117	NA	NA	NA	15.3975	NA	NA	14.8294	NA	NA
GOLM1	Golgi membrane protein 1	NA	11.9118	11.5541	NA	NA	NA	11.2686	NA	NA	NA	NA	NA	NA	11.5459	11.0214
GSN	Gelsolin	13.2477	13.5956	13.8129	12.8862	12.8145	12.7302	12.6907	NA	12.115	12.7992	12.7071	12.8434	12.3747	12.4682	12.8045
HABP2	Hyaluronan-binding protein 2;Hyaluronan-binding protein 2 50 kDa heavy chain;Hyaluronan-binding protein 2 50 kDa heavy chain alternate form;Hyaluronan-binding protein 2 27 kDa light chain;Hyaluronan-binding protein 2 27 kDa light chain alternate form	14.6906	15.0484	14.306	14.3575	14.5084	14.847	14.5804	NA	14.2058	14.8213	14.9675	14.5276	14.2683	14.8881	14.9925
HBA1	Hemoglobin subunit alpha	13.4769	14.6546	13.9186	13.6553	13.473	12.2643	12.3999	NA	15.0265	13.4032	11.7158	14.606	13.247	12.4361	12.8861
HBA1;HBA2	Hemoglobin subunit alpha	12.369	15.0826	12.714	13.2296	12.2835	12.151	9.09339	NA	14.319	12.4169	13.1893	13.666	11.5754	11.6426	12.0824
HBB	Hemoglobin subunit beta;LVV-hemorphin-7;Spinorphin	13.5213	15.9732	13.7147	15.0623	14.169	13.8625	11.4098	NA	15.2622	14.1545	15.1784	14.8036	13.3415	13.2599	13.7714
HIF3A	Hypoxia-inducible factor 3-alpha	NA	15.5699	15.4385	NA	NA	NA	16.6194	NA	NA	NA	NA	NA	NA	16.1705	16.1876
HIP1	Huntingtin-interacting protein 1	NA	NA	NA	14.062	NA	NA	NA	NA	12.0408	NA	13.7288	13.6182	NA	NA	NA
HIVEP1	Zinc finger protein 40	NA	NA	NA	12.3791	NA	NA	NA	NA	12.6325	NA	13.1088	12.4032	NA	NA	NA
HNRNPL	Heterogeneous nuclear ribonucleoprotein L	10.8127	NA	NA	13.7091	11.1989	11.8168	NA	NA	12.6082	11.4491	12.8197	12.6401	11.9299	NA	NA
HNRNPR	Heterogeneous nuclear ribonucleoprotein R	12.6692	11.9334	14.6455	NA	11.2896	12.1983	12.2359	NA	12.2901	12.2244	12.0832	11.8302	11.7906	12.9299	12.868
HOOK2	Protein Hook homolog 2	15.2966	NA	NA	NA	14.8419	14.612	NA	NA	NA	14.7089	NA	NA	14.575	NA	NA
HP	Haptoglobin;Haptoglobin alpha chain;Haptoglobin beta chain	15.2254	14.7864	14.2094	13.9851	14.1627	13.8861	13.1813	NA	13.8045	14.309	14.1929	14.3605	13.9298	14.2943	13.8037
HP1BP3	Heterochromatin protein 1-binding protein 3	13.8166	NA	NA	NA	13.6049	13.9215	NA	NA	NA	14.1755	NA	NA	13.4273	NA	NA
HPR	Haptoglobin-related protein	12.9322	13.501	13.7332	12.768	13.4099	12.7367	13.0776	NA	11.9724	13.8398	14.0232	13.6492	12.977	13.3502	12.6558
HPX	Hemopexin	14.7204	14.1622	14.4834	14.095	14.4958	14.3055	14.1654	NA	14.429	14.6977	14.0778	14.2645	14.2186	13.8203	13.9979
HRG	Histidine-rich glycoprotein	15.3167	15.3286	15.5842	16.0974	13.7285	13.9061	14.2606	NA	13.9119	14.9843	14.8076	14.7087	14.7222	15.0618	15.246
IDH2	Isocitrate dehydrogenase [NADP], mitochondrial	16.0619	16.0476	16.033	16.0209	16.1624	16.7099	16.9919	NA	16.3329	16.3609	16.3881	16.3862	15.9248	16.8139	16.9645
IFFO1		NA	NA	NA	NA	NA	NA	NA	NA	12.4686	NA	NA	12.1295	NA	NA	NA
IFT88	Intraflagellar transport protein 88 homolog	13.1851	NA	NA	NA	11.7422	12.2467	NA	NA	NA	11.7537	NA	NA	12.0097	NA	NA
IGFALS	Insulin-like growth factor-binding protein complex acid labile subunit	11.2061	11.6039	11.039	NA	10.9995	10.6365	NA	NA	NA	NA	NA	NA	10.8962	NA	11.3119
IGHA1	Ig alpha-1 chain C region	15.1592	14.7911	14.956	15.1359	13.1777	13.1528	14.4323	NA	13.7413	13.6969	14.5997	14.4803	13.6166	14.0394	14.9884
IGHA2	Ig alpha-2 chain C region	13.7864	13.1721	12.6809	12.474	11.5673	12.16	11.8386	NA	11.8401	11.8283	12.7404	12.6031	12.6206	12.1341	13.118
IGHD	Ig delta chain C region	13.3742	NA	NA	12.4143	8.37059	11.1423	NA	NA	12.4664	12.0244	10.4699	11.7622	10.9412	NA	NA
IGHG1	Ig gamma-1 chain C region	15.3916	16.2649	15.9107	15.8891	15.4061	14.9019	15.1566	NA	14.6266	14.662	14.3256	14.573	15.0041	14.986	15.7193
IGHG2	Ig gamma-2 chain C region	14.0024	14.3462	14.537	14.6311	12.7628	12.9399	13.5155	NA	11.9528	12.5493	14.0472	13.8023	13.1877	12.1906	13.8656
IGHG3	Ig gamma-3 chain C region	12.9315	14.3468	14.5839	13.9682	12.9691	12.456	13.3173	NA	12.8771	13.3624	12.5977	13.0262	12.3196	13.0613	14.151
IGHG4	Ig gamma-4 chain C region	12.2837	13.7088	13.04	12.2809	14.5001	11.4408	13.8076	NA	11.2576	12.1089	10.8924	10.6136	12.603	12.3458	13.8024
IGHM	Ig mu chain C region;Ig mu heavy chain disease protein	14.5131	15.5296	14.7986	13.8991	14.5521	15.1695	14.0469	NA	13.7871	13.3415	14.0327	13.9001	14.1799	14.7212	14.2816
IGHV1-18	Ig heavy chain V-I region V35	NA	13.6765	13.1649	NA	NA	NA	13.3047	NA	12.2089	NA	NA	13.153	NA	12.2979	12.7502
IGHV1OR15-9		17.7129	NA	NA	NA	17.2195	16.2563	NA	NA	NA	16.4792	NA	NA	17.2347	NA	NA
IGHV3-23	Ig heavy chain V-III region CAM;Ig heavy chain V-III region 23	15.5914	15.6977	15.714	14.8261	14.6182	14.9788	15.3549	NA	13.9117	13.9732	14.6898	14.5262	14.2211	15.0154	15.5219
IGHV3-35		13.3852	14.1391	13.6461	13.0224	12.4582	12.3486	12.91	NA	12.883	11.8462	11.9396	13.0697	12.1973	14.2492	13.8443
IGHV3-72;IGHV3-73;IGHV3-15		16.058	NA	NA	NA	15.1736	15.3295	NA	NA	NA	15.6516	NA	NA	15.092	NA	NA
IGHV3-74;IGHV3OR16-13		15.436	NA	NA	NA	13.638	14.2892	NA	NA	NA	13.6304	NA	NA	14.2969	NA	NA
IGHV3OR16-12		NA	13.4886	14.3876	NA	NA	NA	13.2776	NA	NA	NA	NA	NA	NA	12.1235	13.5583
IGHV3OR16-9		14.0062	13.3152	14.2033	14.098	11.8691	12.3661	13.0986	NA	12.8727	12.0358	14.0329	13.6365	12.6048	12.8588	13.6014
IGHV4-61	Ig heavy chain V-II region NEWM;Ig heavy chain V-II region ARH-77;Ig heavy chain V-II region WAH	15.784	15.885	15.949	15.8612	15.1281	15.0044	15.5537	NA	14.601	14.8442	15.3696	15.1518	15.0591	15.5059	15.3425
IGHV5-51		13.1986	13.1528	13.4119	12.8066	12.6439	12.0981	12.7401	NA	12.235	12.5085	13.1522	12.505	12.3076	12.3254	13.1153
IGHV6-1		15.1213	14.0827	15.7001	15.1617	14.7919	14.5325	14.8392	NA	14.2212	14.0596	16.3751	15.9208	13.7327	14.899	13.0361
IGKC	Ig kappa chain C region	13.823	14.3292	14.1608	13.9897	13.4428	13.1039	13.2775	NA	12.666	12.6923	12.9057	13.2055	13.0871	12.6468	13.7886
IGKV A18;IGKV2D-29		NA	NA	NA	14.8417	NA	NA	NA	NA	14.0249	NA	15.3222	15.0419	NA	NA	NA
IGKV A18;IGKV2D-29;IGKV2-40;IGKV2D-26;IGKV2D-30;IGKV2D-28	Ig kappa chain V-II region RPMI 6410;Ig kappa chain V-II region FR;Ig kappa chain V-II region Cum	14.4723	14.9263	15.397	15.1365	14.5304	15.0763	14.5984	NA	13.6269	13.9653	14.7618	14.3122	14.239	14.724	14.8173
IGKV1-5	Ig kappa chain V-I region HK102	13.8053	13.7767	13.8694	13.5969	12.8836	13.4875	13.2191	NA	12.7663	13.375	13.3763	12.573	12.9832	13.0209	13.437
IGKV1-6	Ig kappa chain V-I region Gal	15.9611	NA	NA	NA	14.1429	14.0863	NA	NA	NA	14.0222	NA	NA	14.6718	NA	NA
IGKV3D-11	Ig kappa chain V-III region VG	13.7089	14.1085	14.2234	13.3924	13.2156	13.2257	13.0585	NA	12.6127	12.4915	11.8368	13.1957	12.7878	12.9088	13.2917
IGKV3D-20	Ig kappa chain V-III region B6	14.9089	14.9183	14.8701	14.2447	14.6757	13.279	13.9207	NA	13.6056	13.2671	13.6179	13.894	13.71	14.3826	14.6908
IGKV3OR2-268;IGKV3D-7;IGKV3-7	Ig kappa chain V-III region POM	16.0515	16.4119	16.3418	15.9781	15.8625	15.375	15.8015	NA	15.5883	15.5802	16.0643	15.9535	15.612	15.9838	16.1725
IGKV4-1	Ig kappa chain V-IV region	13.0291	13.6251	13.1735	NA	12.5508	12.0735	12.7116	NA	NA	12.5395	NA	NA	12.3027	11.3076	12.8498
IGLC7	Ig lambda-7 chain C region	13.954	14.7016	14.5944	16.0741	13.5681	14.1248	12.9484	NA	12.835	12.997	14.8294	13.9935	13.4558	14.392	13.9602
IGLL1	Immunoglobulin lambda-like polypeptide 1	12.4394	NA	NA	NA	12.913	NA	NA	NA	NA	12.9585	NA	NA	13.4494	NA	NA
IGLL5	Immunoglobulin lambda-like polypeptide 5	15.6307	15.6517	15.1945	15.8431	14.7629	14.3978	14.9891	NA	14.29	14.2211	14.5864	14.6148	14.4615	14.6356	14.8982
IGLL5;IGLC1	Immunoglobulin lambda-like polypeptide 5;Ig lambda-1 chain C regions	15.6808	15.6647	14.7478	15.9474	15.18	14.304	15.0397	NA	15.1067	14.5806	15.0366	15.0753	14.9087	15.0126	14.9604
IGLV3-9		12.9135	13.5119	13.5388	13.387	12.3287	12.1175	12.9995	NA	12.249	12.3054	11.774	12.7392	12.2635	12.9469	12.1743
IPO7		16.9575	NA	NA	17.1345	17.5238	15.7369	NA	NA	16.9939	17.1308	17.8377	17.3552	17.452	NA	NA
ITIH1	Inter-alpha-trypsin inhibitor heavy chain H1	12.9244	12.6613	12.8973	12.795	12.9762	13.0554	13.0352	NA	13.316	13.2124	13.3372	13.2934	13.3451	13.2099	13.2352
ITIH2	Inter-alpha-trypsin inhibitor heavy chain H2	13.5576	13.521	13.6633	13.6008	13.6862	13.8044	13.718	NA	13.6589	13.8094	14.2133	13.8761	14.0654	13.8022	14.0489
ITIH3	Inter-alpha-trypsin inhibitor heavy chain H3	14.2893	14.2919	14.9494	14.8384	14.5611	14.3767	14.5648	NA	13.9157	14.8014	15.8054	14.9789	14.9409	15.7329	15.7652
ITIH4	Inter-alpha-trypsin inhibitor heavy chain H4;70 kDa inter-alpha-trypsin inhibitor heavy chain H4;35 kDa inter-alpha-trypsin inhibitor heavy chain H4	14.2976	14.1561	14.1085	13.907	14.3589	14.2569	13.9848	NA	14.2564	14.4881	13.9534	13.9939	14.4292	14.3525	14.3596
ITIH4;WNK2	Inter-alpha-trypsin inhibitor heavy chain H4;70 kDa inter-alpha-trypsin inhibitor heavy chain H4;35 kDa inter-alpha-trypsin inhibitor heavy chain H4;Serine/threonine-protein kinase WNK2	16.2448	16.3132	16.227	NA	16.2804	16.2106	15.9357	NA	NA	16.5024	NA	NA	16.4162	16.165	16.5446
JCHAIN;IGJ	Immunoglobulin J chain	14.5217	14.2276	14.3067	13.1764	13.3437	13.7998	13.2589	NA	12.9881	12.7534	13.3804	13.2813	13.0606	13.5265	13.1838
KCNT2	Potassium channel subfamily T member 2	13.4975	13.5959	14.3505	13.0508	13.3171	12.6584	13.2537	NA	12.7107	12.9636	11.4439	12.3443	12.8167	11.8899	12.933
KIFC1	Kinesin-like protein KIFC1	NA	NA	NA	14.5912	NA	NA	NA	NA	13.3945	NA	14.673	14.3554	NA	NA	NA
KLKB1	Plasma kallikrein;Plasma kallikrein heavy chain;Plasma kallikrein light chain	14.17	13.5936	13.3251	13.2291	14.0091	13.8359	13.8074	NA	14.1335	14.0761	13.4848	13.6197	12.9674	13.0959	12.6275
KNDC1	Protein very KIND	16.5458	NA	NA	NA	16.7247	15.7122	NA	NA	NA	15.7544	NA	NA	16.4221	NA	NA
KNG1	Kininogen-1;Kininogen-1 heavy chain;T-kinin;Bradykinin;Lysyl-bradykinin;Kininogen-1 light chain;Low molecular weight growth-promoting factor	14.2846	14.3061	14.2523	13.1895	14.8001	14.4132	14.3906	NA	14.5887	14.9287	14.6147	14.5511	14.1421	14.573	14.0811
LAMB4	Laminin subunit beta-4	12.8299	14.0482	13.736	13.6415	11.9807	13.2373	12.6686	NA	10.7067	13.107	13.7668	12.9044	12.214	13.7747	13.8003
LGALS3BP	Galectin-3-binding protein	14.0906	NA	NA	12.654	14.0928	14.3995	NA	NA	14.3619	14.1767	15.6897	15.2564	14.2524	NA	NA
LPA	Apolipoprotein(a)	13.6196	NA	NA	NA	13.9256	12.6657	NA	NA	NA	16.2816	NA	NA	13.9788	NA	NA
LRG1	Leucine-rich alpha-2-glycoprotein	13.8373	13.9546	14.3429	13.7732	13.983	14.0175	13.8094	NA	14.4231	14.4609	13.8654	14.5355	13.6466	14.1053	13.9814
LRRC74A	Leucine-rich repeat-containing protein 74A	19.4673	20.1988	19.4954	19.7696	18.1554	18.5435	19.441	NA	18.42	18.2802	19.3189	19.224	18.6121	19.2926	19.7718
LUM	Lumican	13.9657	14.3505	14.4715	14.0427	14.032	13.3897	13.9743	NA	13.3829	13.5714	14.5039	14.0224	13.7635	13.8389	13.964
MFN2	Mitofusin-2	NA	NA	NA	12.71	NA	NA	NA	NA	10.9621	NA	NA	11.8422	NA	NA	NA
MICALL2	MICAL-like protein 2	11.8512	NA	NA	NA	11.4124	NA	NA	NA	NA	12.1737	NA	NA	12.2198	NA	NA
MLX	Max-like protein X	12.4507	NA	NA	NA	12.5538	12.7808	NA	NA	NA	12.3611	NA	NA	12.9271	NA	NA
MNS1	Meiosis-specific nuclear structural protein 1	14.5043	NA	NA	NA	13.7194	13.3776	NA	NA	NA	13.7831	NA	NA	13.6228	NA	NA
MOGAT2	2-acylglycerol O-acyltransferase 2	NA	14.5984	14.7025	13.9708	NA	NA	14.6558	NA	14.0849	NA	14.4042	14.2312	NA	14.5651	14.7554
MYCL	Protein L-Myc	13.7502	14.6578	14.5575	NA	13.0803	13.1258	13.1105	NA	NA	12.9235	NA	NA	12.974	13.6944	14.3969
MYH11	Myosin-11	NA	16.4453	17.7072	NA	NA	NA	15.5469	NA	NA	NA	NA	NA	NA	14.776	15.5993
MYH4	Myosin-4	13.023	NA	NA	NA	12.914	12.963	NA	NA	NA	12.4758	NA	NA	12.6644	NA	NA
MYH6	Myosin-6	11.0395	NA	NA	NA	11.9466	12.255	NA	NA	NA	11.5738	NA	NA	11.3078	NA	NA
NBPF26		NA	NA	NA	13.6909	NA	NA	NA	NA	15.6563	NA	NA	14.8415	NA	NA	NA
NBPF26;NBPF1;NBPF14;NBPF19;NBPF9;NBPF12;NBPF11;NBPF10;NBPF3;NBPF15;NBPF20	Neuroblastoma breakpoint family member 3;Neuroblastoma breakpoint family member 11;Neuroblastoma breakpoint family member 15;Neuroblastoma breakpoint family member 10;Neuroblastoma breakpoint family member 9;Neuroblastoma breakpoint family member 20;Neuroblastoma breakpoint family member 1	NA	14.5591	14.4342	14.2438	NA	NA	14.351	NA	14.333	NA	14.7599	14.5521	NA	14.5106	14.6549
NEB	Nebulin	NA	14.0415	13.1758	13.52	NA	NA	13.5183	NA	12.97	NA	14.0518	13.4994	NA	13.2432	13.8
NEK11	Serine/threonine-protein kinase Nek11	16.1117	16.5954	16.9973	16.0529	15.5263	15.1389	15.338	NA	16.1888	15.6579	15.7469	16.4153	14.9828	15.9444	16.0714
NLRP5	NACHT, LRR and PYD domains-containing protein 5	NA	NA	NA	14.0925	NA	NA	NA	NA	13.9576	NA	14.2098	13.8434	NA	NA	NA
NOTCH1	Neurogenic locus notch homolog protein 1;Notch 1 extracellular truncation;Notch 1 intracellular domain	12.581	NA	NA	NA	12.3178	12.9833	NA	NA	NA	13.2504	NA	NA	12.8423	NA	NA
NUDT14	Uridine diphosphate glucose pyrophosphatase	14.0971	NA	NA	NA	13.6798	13.1497	NA	NA	NA	13.7373	NA	NA	13.6634	NA	NA
NUMB	Protein numb homolog	NA	15.6352	15.9774	NA	NA	NA	14.7514	NA	NA	NA	NA	NA	NA	14.4294	14.8389
ORC1	Origin recognition complex subunit 1	NA	13.8144	13.0066	NA	NA	NA	13.7671	NA	NA	NA	NA	NA	NA	14.7481	13.9925
ORM1	Alpha-1-acid glycoprotein 1	14.531	14.516	14.4326	14.0277	13.3088	13.9189	13.251	NA	13.3406	13.9486	13.2955	13.3863	13.1764	13.8311	14.3325
ORM2	Alpha-1-acid glycoprotein 2	12.386	11.7621	12.8403	12.172	11.5037	NA	11.5498	NA	12.0373	12.4905	12.3066	11.6856	12.144	12.7091	11.4691
PAPPA	Pappalysin-1	12.6353	13.8801	13.9065	12.9277	14.9701	14.8597	14.8656	NA	14.9074	13.6105	15.2703	15.225	14.5383	16.0636	11.6648
PARP4	Poly [ADP-ribose] polymerase 4	14.7432	NA	NA	NA	15.8812	16.3296	NA	NA	NA	15.7073	NA	NA	16.2553	NA	NA
PARVA	Alpha-parvin	11.7077	11.8426	11.7841	NA	11.3986	NA	NA	NA	NA	12.2998	NA	NA	11.9181	NA	11.2804
PCYT1B	Choline-phosphate cytidylyltransferase B	16.0235	17.0172	17.3684	15.4894	16.3845	16.3718	16.1689	NA	15.097	15.9699	16.2628	16.0364	15.9503	14.6089	16.219
PEG3	Paternally-expressed gene 3 protein	11.9815	NA	NA	NA	10.8014	NA	NA	NA	NA	12.0862	NA	NA	11.0644	NA	NA
PER2	Period circadian protein homolog 2	NA	13.5281	13.4754	NA	NA	NA	12.4493	NA	NA	NA	NA	NA	NA	12.6973	13.1293
PHACTR2	Phosphatase and actin regulator;Phosphatase and actin regulator 2	12.2027	13.5458	13.7015	NA	12.4363	12.7417	11.9837	NA	11.9828	12.1035	13.0765	12.72	12.1942	11.0745	13.0348
PLAUR		12.9787	13.3927	13.6395	NA	12.4769	13.2719	12.9413	NA	13.5293	12.9086	12.8173	13.1082	12.8251	13.0124	13.195
PLG	Plasminogen;Plasmin heavy chain A;Activation peptide;Angiostatin;Plasmin heavy chain A, short form;Plasmin light chain B	13.3574	13.2712	13.0357	13.1602	13.3964	13.4912	13.5522	NA	13.3377	13.1903	13.0364	13.3934	13.3257	13.1111	13.6639
PLG;PLGLA;PLGLB1	Plasminogen;Plasmin heavy chain A;Activation peptide;Angiostatin;Plasmin heavy chain A, short form;Plasmin light chain B;Plasminogen-like protein A;Plasminogen-like protein B	14.964	15.4696	15.0559	15.0604	14.6863	15.0974	14.4511	NA	16.3097	14.5626	NA	14.7966	14.8809	15.6557	15.0943
POLRMT	DNA-directed RNA polymerase, mitochondrial	15.1599	NA	NA	NA	14.8875	14.7927	NA	NA	NA	15.0235	NA	NA	14.7377	NA	NA
PON1	Serum paraoxonase/arylesterase 1	13.1133	13.4237	13.5895	13.0268	13.2537	12.4235	12.8391	NA	12.9715	12.801	13.2308	13.6524	13.3583	13.2221	13.7772
PPBP	Platelet basic protein;Connective tissue-activating peptide III;TC-2;Connective tissue-activating peptide III(1-81);Beta-thromboglobulin;Neutrophil-activating peptide 2(74);Neutrophil-activating peptide 2(73);Neutrophil-activating peptide 2;TC-1;Neutrophil-activating peptide 2(1-66);Neutrophil-activating peptide 2(1-63)	13.9471	NA	NA	NA	13.21	13.2516	NA	NA	NA	13.333	NA	NA	13.4312	NA	NA
PPL	Periplakin	12.6764	NA	NA	NA	NA	11.0551	NA	NA	NA	NA	NA	NA	11.7713	NA	NA
PPP1R3A	Protein phosphatase 1 regulatory subunit 3A	13.585	NA	NA	NA	14.1343	12.2966	NA	NA	NA	14.2795	NA	NA	14.2252	NA	NA
PPP2R3C;C14ORF10	Serine/threonine-protein phosphatase 2A regulatory subunit B subunit gamma	NA	NA	NA	12.9972	NA	NA	NA	NA	12.5236	NA	13.9949	13.3975	NA	NA	NA
PPRC1	Peroxisome proliferator-activated receptor gamma coactivator-related protein 1	NA	NA	NA	13.2529	NA	NA	NA	NA	12.7236	NA	13.586	13.4943	NA	NA	NA
PRG2	Bone marrow proteoglycan;Eosinophil granule major basic protein	12.7296	NA	NA	NA	13.4393	13.6523	NA	NA	NA	12.7071	NA	NA	12.596	NA	NA
PRO1933	Putative uncharacterized protein PRO1933	NA	NA	NA	13.366	NA	NA	NA	NA	13.5151	NA	14.0718	13.7568	NA	NA	NA
PROS1	Vitamin K-dependent protein S	12.6693	NA	NA	NA	NA	NA	NA	NA	NA	11.517	NA	NA	11.8909	NA	NA
PROZ	Vitamin K-dependent protein Z	10.9996	11.3826	12.0923	NA	11.2937	11.5445	11.6415	NA	12.3328	12.0963	NA	12.0282	10.488	12.6244	12.1018
PSG1;PSG7	Pregnancy-specific beta-1-glycoprotein 1;Putative pregnancy-specific beta-1-glycoprotein 7	13.1429	NA	NA	NA	13.0098	13.5688	NA	NA	NA	13.2382	NA	NA	13.0158	NA	NA
PSG6;PSG9;PSG1;PSG2;PSG11	Pregnancy-specific beta-1-glycoprotein 9;Pregnancy-specific beta-1-glycoprotein 11;Pregnancy-specific beta-1-glycoprotein 2	12.0822	NA	NA	12.1151	11.8749	12.0937	NA	NA	12.3267	12.1949	12.2804	12.4224	12.4603	NA	NA
PZP	Pregnancy zone protein	11.8181	11.7741	10.9544	12.4342	12.8632	14.9614	14.6668	NA	14.5344	12.1986	12.1379	13.2828	13.2614	13.5095	13.6691
RBM7	RNA-binding protein 7	14.8036	15.8545	15.5471	16.0138	14.7259	15.2521	15.6221	NA	13.3776	14.7063	15.516	14.3685	14.8653	14.2626	15.5009
RBP4	Retinol-binding protein 4;Plasma retinol-binding protein(1-182);Plasma retinol-binding protein(1-181);Plasma retinol-binding protein(1-179);Plasma retinol-binding protein(1-176)	13.0852	13.6332	13.5094	11.5139	12.8831	NA	12.519	NA	13.7533	13.1292	11.391	13.6072	12.6315	12.8771	13.1194
RNF17	RING finger protein 17	13.8825	NA	NA	NA	14.4283	13.3139	NA	NA	NA	14.8996	NA	NA	14.3811	NA	NA
RNF25	E3 ubiquitin-protein ligase RNF25	NA	NA	NA	15.3283	NA	NA	NA	NA	15.3637	NA	16.6559	16.2694	NA	NA	NA
RPL37A		14.5356	NA	NA	NA	14.8513	15.1599	NA	NA	NA	14.1865	NA	NA	14.5219	NA	NA
SAA2-SAA4;SAA4	Serum amyloid A-4 protein	15.9188	16.0724	15.6429	15.7886	15.2764	13.7109	14.1108	NA	15.6218	15.3203	15.2015	14.9724	14.5147	14.6741	15.2368
SART3	Squamous cell carcinoma antigen recognized by T-cells 3	NA	12.6451	12.4269	NA	NA	NA	10.8257	NA	NA	NA	NA	NA	NA	NA	11.4777
SASH1		14.0303	NA	NA	NA	14.5159	15.5387	NA	NA	NA	14.5009	NA	NA	14.4381	NA	NA
SCN9A	Sodium channel protein type 9 subunit alpha	NA	NA	NA	12.6148	NA	NA	NA	NA	13.8144	NA	13.8199	13.9224	NA	NA	NA
SERPINA1	Alpha-1-antitrypsin;Short peptide from AAT	13.7158	13.5705	14.2088	13.8736	14.756	13.2207	13.5846	NA	13.9303	14.0908	14.9544	14.6458	14.6408	13.7008	14.8712
SERPINA3	Alpha-1-antichymotrypsin;Alpha-1-antichymotrypsin His-Pro-less	14.4088	14.0105	14.3711	14.1255	13.7505	14.1053	13.9747	NA	13.5132	14.3672	14.2729	13.942	14.1077	14.0524	14.2731
SERPINA6	Corticosteroid-binding globulin	12.7468	NA	NA	13.1601	13.8527	13.2245	NA	NA	14.0552	13.9102	13.3049	13.4778	13.4846	NA	NA
SERPINA7	Thyroxine-binding globulin	10.2866	11.8853	NA	NA	10.4635	11.0458	NA	NA	NA	11.4206	NA	NA	10.2544	NA	12.1087
SERPINB6	Serpin B6	17.4557	NA	NA	NA	17.1419	17.309	NA	NA	NA	17.3338	NA	NA	17.149	NA	NA
SERPINC1	Antithrombin-III	13.6924	13.9818	14.1462	13.8838	13.6355	13.741	13.1925	NA	13.5204	13.9406	13.5723	13.4722	13.3871	13.4595	13.3171
SERPIND1	Heparin cofactor 2	14.3762	13.9845	13.851	13.8659	14.7156	14.1748	13.6471	NA	14.2271	14.4982	13.9856	14.6068	14.5458	14.3424	13.9845
SERPINF1	Pigment epithelium-derived factor	13.1686	12.6018	13.004	12.7359	13.0724	12.6512	12.8428	NA	12.6935	13.3107	13.1299	13.4071	12.8035	12.8562	12.7335
SERPINF2	Alpha-2-antiplasmin	14.0975	14.0501	14.3017	13.9847	13.7482	13.6866	13.4668	NA	14.171	14.1023	13.7296	13.905	13.6494	13.6825	13.9572
SERPING1	Plasma protease C1 inhibitor	13.8136	13.7096	13.5913	13.3331	12.9726	12.7647	12.6681	10.4606	13.396	13.3713	13.4357	13.3766	12.9233	13.4808	13.0012
SF3B1	Splicing factor 3B subunit 1	14.1046	14.7758	14.34	NA	13.0414	13.8238	13.8619	NA	NA	13.9005	NA	NA	13.1407	13.3311	13.5185
SFRP1	Secreted frizzled-related protein 1	NA	16.0757	16.0261	NA	NA	NA	13.6356	NA	NA	NA	NA	NA	NA	15.0644	15.9735
SHANK1	SH3 and multiple ankyrin repeat domains protein 1	15.8032	NA	NA	15.0429	15.7432	15.6466	NA	NA	14.8521	15.9376	15.4796	15.3857	15.8469	NA	NA
SHBG	Sex hormone-binding globulin	11.5315	NA	NA	NA	13.6802	13.9898	NA	NA	13.7681	13.2483	13.3664	13.6426	13.6088	NA	NA
SLC25A14	Brain mitochondrial carrier protein 1	14.6107	NA	NA	NA	15.543	15.8411	NA	NA	NA	15.7122	NA	NA	16.0014	NA	NA
SLC38A2	Sodium-coupled neutral amino acid transporter 2	NA	13.0185	12.0416	NA	NA	NA	13.2536	NA	NA	NA	NA	NA	NA	12.6549	12.8335
SMARCC1	SWI/SNF complex subunit SMARCC1	13.7626	NA	NA	NA	14.0334	13.5937	NA	NA	NA	14.2431	NA	NA	14.0115	NA	NA
SPATA20	Spermatogenesis-associated protein 20	NA	NA	NA	13.7634	NA	NA	NA	NA	12.9104	NA	13.8018	12.7781	NA	NA	NA
SPINT1	Kunitz-type protease inhibitor 1	12.398	12.5319	13.0777	NA	12.9955	13.0849	14.1445	NA	NA	12.9375	NA	NA	14.009	11.7821	12.7104
SPTBN1	Spectrin beta chain, non-erythrocytic 1	NA	12.6349	12.3469	NA	NA	NA	11.3795	NA	NA	NA	NA	NA	NA	11.8688	11.5998
SULT1C2	Sulfotransferase;Sulfotransferase 1C2	NA	12.6633	12.4757	NA	NA	NA	11.9956	NA	NA	NA	NA	NA	NA	11.636	12.0428
SYNE1	Nesprin-1	NA	NA	NA	11.8868	NA	NA	NA	NA	12.3857	NA	12.5255	12.2855	NA	NA	NA
SYNE2	Nesprin-2	15.9809	17.1866	16.8637	NA	16.7583	16.8354	16.3841	NA	NA	16.7728	NA	NA	17.1285	16.7805	17.1531
TAOK3	Serine/threonine-protein kinase TAO3	NA	NA	NA	13.2309	NA	NA	NA	NA	13.8132	NA	14.4082	14.1347	NA	NA	NA
TEX38;C1orf223	Testis-expressed sequence 38 protein	NA	13.7321	13.5938	NA	NA	NA	11.5022	NA	NA	NA	NA	NA	NA	12.6203	13.0045
TF	Serotransferrin	13.9411	14.2394	14.1432	14.0467	14.371	14.5808	14.6195	NA	14.3957	14.4803	14.4798	14.5802	14.1039	14.1956	13.9411
TGFBR3	Transforming growth factor beta receptor type 3	14.3474	NA	NA	NA	14.4878	14.394	NA	NA	NA	14.1384	NA	NA	13.9487	NA	NA
TLN1	Talin-1	11.5944	NA	NA	NA	11.2109	11.3773	NA	NA	NA	11.7455	NA	NA	11.5646	NA	NA
TMTC3	Transmembrane and TPR repeat-containing protein 3	15.38	NA	NA	NA	14.8071	13.6828	NA	NA	NA	14.5375	NA	NA	13.2167	NA	NA
TNFAIP3	Tumor necrosis factor alpha-induced protein 3;A20p50;A20p37	12.0756	11.7732	12.1816	NA	11.873	11.8965	12.6142	NA	NA	12.1215	NA	NA	11.6184	12.5195	12.115
TNIK	TRAF2 and NCK-interacting protein kinase	NA	NA	NA	14.6666	NA	NA	NA	NA	18.5537	NA	NA	17.8908	NA	NA	NA
TNRC6A	Trinucleotide repeat-containing gene 6A protein	13.0571	13.3813	13.3998	10.2756	12.5482	12.4638	NA	NA	10.6859	12.3464	12.8978	12.7336	12.5583	12.1638	12.5577
TNRC6B	Trinucleotide repeat-containing gene 6B protein	10.5257	12.1162	11.0195	NA	10.5663	10.9655	11.2817	NA	NA	11.0671	NA	NA	10.404	12.348	11.649
TOP2B;TOP2A	DNA topoisomerase 2;DNA topoisomerase 2-alpha;DNA topoisomerase 2-beta	15.5203	15.9667	16.3876	15.645	15.3778	15.126	15.0468	NA	14.396	15.2243	15.1674	14.9932	14.9431	14.8975	14.9891
TRAP1	Heat shock protein 75 kDa, mitochondrial	15.1949	NA	NA	NA	15.4048	17.0519	NA	NA	NA	15.7419	NA	NA	14.9088	NA	NA
TRIM3	Tripartite motif-containing protein 3	13.1384	NA	NA	NA	12.163	11.6042	NA	NA	NA	11.7668	NA	NA	12.859	NA	NA
TRIM33	E3 ubiquitin-protein ligase TRIM33	15.1954	15.2511	15.2758	14.7509	15.4028	15.7448	15.5325	NA	15.0674	15.6625	15.7578	15.3548	15.3131	15.8365	15.7572
TRIM55	Tripartite motif-containing protein 55	11.2424	NA	NA	NA	12.3038	11.0077	NA	NA	NA	12.0542	NA	NA	12.1656	NA	NA
TRMT2B	tRNA (uracil(54)-C(5))-methyltransferase homolog	15.3806	NA	NA	NA	15.9108	16.3851	NA	NA	NA	16.1749	NA	NA	16.0113	NA	NA
TTC5	Tetratricopeptide repeat protein 5	NA	NA	NA	NA	NA	NA	NA	NA	11.105	NA	11.8024	11.9866	NA	NA	NA
TTC6	Tetratricopeptide repeat protein 6	12.6626	NA	NA	NA	12.0339	13.5922	NA	NA	NA	13.7226	NA	NA	10.9099	NA	NA
TTLL9		NA	13.7518	13.3141	NA	NA	NA	13.9573	NA	NA	NA	NA	NA	NA	13.5161	13.9125
TTR	Transthyretin	12.4888	13.373	12.9834	13.0745	12.4687	12.2079	12.3068	NA	12.0057	12.3859	13.2638	12.6504	12.6965	12.368	12.6679
UBXN8		13.5255	NA	NA	NA	13.3356	13.3373	NA	NA	NA	13.7296	NA	NA	13.6067	NA	NA
UNC5A	Netrin receptor UNC5A	NA	NA	NA	14.2181	NA	NA	NA	NA	14.7856	NA	13.7765	14.5765	NA	NA	NA
VPS11	Vacuolar protein sorting-associated protein 11 homolog	11.9673	NA	NA	NA	11.5983	12.239	NA	NA	NA	12.404	NA	NA	11.8797	NA	NA
VTN	Vitronectin;Vitronectin V65 subunit;Vitronectin V10 subunit;Somatomedin-B	13.1399	12.9046	12.707	13.2746	13.7468	13.5129	13.4079	NA	13.754	13.9654	14.0019	14.0415	13.6663	13.5441	13.363
VWF	von Willebrand factor;von Willebrand antigen 2	11.6698	NA	NA	NA	12.433	12.0147	NA	NA	NA	12.1747	NA	NA	12.0262	NA	NA
WDR24	WD repeat-containing protein 24	NA	NA	NA	13.7226	NA	NA	NA	NA	14.3783	NA	14.6806	14.5251	NA	NA	NA
XIRP2	Xin actin-binding repeat-containing protein 2	NA	NA	NA	12.658	NA	NA	NA	NA	15.2031	NA	NA	13.4295	NA	NA	NA
XPC	DNA repair protein complementing XP-C cells	NA	NA	NA	12.0823	NA	NA	NA	NA	13.043	NA	14.7561	13.971	NA	NA	NA
ZBTB1	Zinc finger and BTB domain-containing protein 1	15.0433	NA	NA	15.3723	14.3585	13.8225	NA	NA	15.6392	13.9397	12.0091	14.807	14.4104	NA	NA
ZDHHC1	Probable palmitoyltransferase ZDHHC1	12.8378	NA	NA	12.2334	12.1682	13.729	NA	NA	11.1985	13.0959	12.398	11.7257	12.5484	NA	NA
ZFHX4	Zinc finger homeobox protein 4	NA	NA	NA	13.9354	NA	NA	NA	NA	12.5578	NA	13.3814	13.1339	NA	NA	NA
ZFR2	Zinc finger RNA-binding protein 2	11.1805	NA	NA	NA	11.1087	11.7249	NA	NA	11.4537	11.5185	NA	11.9417	11.0424	NA	NA
ZNF226	Zinc finger protein 226	NA	12.5394	12.098	NA	NA	NA	10.5859	NA	NA	NA	NA	NA	NA	10.7762	11.7915
ZNF292	Zinc finger protein 292	16.4423	NA	NA	NA	15.8699	16.1196	NA	NA	NA	16.0025	NA	NA	16.2028	NA	NA
ZNF648	Zinc finger protein 648	NA	14.2791	14.3705	NA	NA	NA	15.667	NA	NA	NA	NA	NA	NA	14.2716	14.8986
