# Supplementary material for: Proteomics and Metabolomics Profiling of Platelets and Plasma Mediators of Thrombo-Inflammation in Gestational Hypertension and Preeclampsia
Source: Cells. 2022 Apr 7;11(8):1256. doi: 10.3390/cells11081256 (PMC9027992; doi:10.3390/cells11081256)
Supplement: Supplementary file 1 [file cells-11-01256-s001.zip › Table S5 (platelets - evidence).xlsx]

## Sheet: Evidence.txt - platelets
Supplementary Table 5 | Peptide spectral matches (PSMs) from platelet shotgun proteomics of non-pregnant, healthy pregnancy, gestational hypertension, and preeclampsia. Data obtained from the evidence.txt file generated by Maxquant.
Sequence	Length	Modifications	Modified sequence	Deamidation (NQ) Probabilities	Oxidation (M) Probabilities	Deamidation (NQ) Score Diffs	Oxidation (M) Score Diffs	Acetyl (N-term)	Deamidation (NQ)	Oxidation (M)	Missed cleavages	Proteins	Leading proteins	Leading razor protein	Gene names	Protein names	Type	Raw file	Fraction	Experiment	MS/MS m/z	Charge	m/z	Mass	Resolution	Uncalibrated - Calibrated m/z [ppm]	Uncalibrated - Calibrated m/z [Da]	Mass error [ppm]	Mass error [Da]	Uncalibrated mass error [ppm]	Uncalibrated mass error [Da]	Max intensity m/z 0	Retention time	Retention length	Calibrated retention time	Calibrated retention time start	Calibrated retention time finish	Retention time calibration	Match time difference	Match m/z difference	Match q-value	Match score	Number of data points	Number of scans	Number of isotopic peaks	PIF	Fraction of total spectrum	Base peak fraction	PEP
AAAPNTPK	8	Unmodified	_AAAPNTPK_					0	0	0	0	A0A0U1RR20;Q92954-3;Q92954-6;Q92954;Q92954-4;Q92954-2;J3KP74	A0A0U1RR20	A0A0U1RR20	PRG4	Proteoglycan 4;Proteoglycan 4 C-terminal part	MSMS	S12185_283_Ejaife_TMT_1_Platelet_210707	1	1	614.375	2	385.214	768.413	NaN	NaN	NaN	NaN	NaN	NaN	NaN	NaN	33.9	1	33.9	33.4	34.4	0								NaN	NaN	NaN	0.016595
AAAPNTPK	8	Unmodified	_AAAPNTPK_					0	0	0	0	A0A0U1RR20;Q92954-3;Q92954-6;Q92954;Q92954-4;Q92954-2;J3KP74	A0A0U1RR20	A0A0U1RR20	PRG4	Proteoglycan 4;Proteoglycan 4 C-terminal part	MSMS	S12186_284_Ejaife_TMT_2_Platelet_210707	1	2	614.376	2	385.214	768.413	NaN	NaN	NaN	NaN	NaN	NaN	NaN	NaN	33.962	1	33.813	33.313	34.313	-0.14921								NaN	NaN	NaN	0.029115
AAAPNTPK	8	Unmodified	_AAAPNTPK_					0	0	0	0	A0A0U1RR20;Q92954-3;Q92954-6;Q92954;Q92954-4;Q92954-2;J3KP74	A0A0U1RR20	A0A0U1RR20	PRG4	Proteoglycan 4;Proteoglycan 4 C-terminal part	MSMS	S12186_284_Ejaife_TMT_2_Platelet_210707	1	2	614.376	2	385.214	768.413	NaN	NaN	NaN	NaN	NaN	NaN	NaN	NaN	34.058	1	33.909	33.409	34.409	-0.14921								NaN	NaN	NaN	0.0087451
AAAPNTPK	8	Unmodified	_AAAPNTPK_					0	0	0	0	A0A0U1RR20;Q92954-3;Q92954-6;Q92954;Q92954-4;Q92954-2;J3KP74	A0A0U1RR20	A0A0U1RR20	PRG4	Proteoglycan 4;Proteoglycan 4 C-terminal part	MSMS	S12187_285_Ejaife_TMT_3_Platelet_210707	1	3	614.376	2	385.214	768.413	NaN	NaN	NaN	NaN	NaN	NaN	NaN	NaN	33.842	1	34.204	33.704	34.704	0.36209								NaN	NaN	NaN	0.021222
AAAVGTANK	9	Unmodified	_AAAVGTANK_					0	0	0	0	P18206-2;P18206	P18206-2	P18206-2	VCL	Vinculin	MULTI-MSMS	S12185_283_Ejaife_TMT_1_Platelet_210707	1	1	630.887	2	401.725	801.434	80106	-0.76074	-0.00030561	570450	229.16	570450	229.16	630.887	35.694	0.25632	35.694	35.616	35.873	0					38	28	2	0.94754	9.8774e-05	0.000357588	0.010861
AAAVGTANK	9	Unmodified	_AAAVGTANK_					0	0	0	0	P18206-2;P18206	P18206-2	P18206-2	VCL	Vinculin	MULTI-MSMS	S12186_284_Ejaife_TMT_2_Platelet_210707	1	2	630.887	2	401.725	801.434	81782.6	-0.54591	-0.00021931	570450	229.16	570450	229.16	630.887	35.827	0.23642	35.778	35.677	35.913	-0.048981					36	23	2	0.471964	0.00012566	0.000558824	0.021051
AAAVGTANK	9	Unmodified	_AAAVGTANK_					0	0	0	0	P18206-2;P18206	P18206-2	P18206-2	VCL	Vinculin	MULTI-MSMS	S12187_285_Ejaife_TMT_3_Platelet_210707	1	3	630.887	2	401.725	801.434	78803.1	-1.4134	-0.0005678	570450	229.16	570450	229.16	630.888	35.429	0.28533	35.791	35.646	35.931	0.36209					61	27	3	0.953846	0.000280373	0.00158242	0.0039091
AACAQLNDFLQEYGTQGCQV	20	Unmodified	_AACAQLNDFLQEYGTQGCQV_					0	0	0	0	P0C0L4;P0C0L4-2;P0C0L5;F5GXS0;A0A0G2JL54	P0C0L4;P0C0L5	P0C0L5	C4A;C4B	Complement C4-A;Complement C4 beta chain;Complement C4-A alpha chain;C4a anaphylatoxin;C4b-A;C4d-A;Complement C4 gamma chain;Complement C4-B;Complement C4 beta chain;Complement C4-B alpha chain;C4a anaphylatoxin;C4b-B;C4d-B;Complement C4 gamma chain	MULTI-MSMS	S12185_283_Ejaife_TMT_1_Platelet_210707	1	1	1252.08	2	1137	2271.99	55918.4	-2.1352	-0.0024277	100770	114.58	100770	114.58	1252.08	123.45	0.30399	123.45	123.29	123.6	0					16	7	3	0.79026	0.000408018	0.00371631	0.0018131
AACAQLNDFLQEYGTQGCQV	20	Unmodified	_AACAQLNDFLQEYGTQGCQV_					0	0	0	0	P0C0L4;P0C0L4-2;P0C0L5;F5GXS0;A0A0G2JL54	P0C0L4;P0C0L5	P0C0L5	C4A;C4B	Complement C4-A;Complement C4 beta chain;Complement C4-A alpha chain;C4a anaphylatoxin;C4b-A;C4d-A;Complement C4 gamma chain;Complement C4-B;Complement C4 beta chain;Complement C4-B alpha chain;C4a anaphylatoxin;C4b-B;C4d-B;Complement C4 gamma chain	MULTI-MSMS	S12185_283_Ejaife_TMT_1_Platelet_210707	1	1	835.058	3	758.337	2271.99	67248.8	-1.6739	-0.0012694	100730	76.387	100730	76.386	835.059	123.46	0.50677	123.46	123.23	123.74	0					47	14	5	0.925383	0.00555008	0.0168231	3.2058e-07
AACAQLNDFLQEYGTQGCQV	20	Unmodified	_AACAQLNDFLQEYGTQGCQV_					0	0	0	0	P0C0L4;P0C0L4-2;P0C0L5;F5GXS0;A0A0G2JL54	P0C0L4;P0C0L5	P0C0L5	C4A;C4B	Complement C4-A;Complement C4 beta chain;Complement C4-A alpha chain;C4a anaphylatoxin;C4b-A;C4d-A;Complement C4 gamma chain;Complement C4-B;Complement C4 beta chain;Complement C4-B alpha chain;C4a anaphylatoxin;C4b-B;C4d-B;Complement C4 gamma chain	MULTI-MSMS	S12187_285_Ejaife_TMT_3_Platelet_210707	1	3	835.058	3	758.337	2271.99	66531.1	-1.5994	-0.0012129	100730	76.387	100730	76.386	835.059	123.82	0.36099	123.48	123.29	123.65	-0.33907					42	9	6	0.909524	0.00426283	0.0173143	3.925e-05
AACAQLNDFLQEYGTQGCQV	20	Unmodified	_AACAQLNDFLQEYGTQGCQV_					0	0	0	0	P0C0L4;P0C0L4-2;P0C0L5;F5GXS0;A0A0G2JL54	P0C0L4;P0C0L5	P0C0L5	C4A;C4B	Complement C4-A;Complement C4 beta chain;Complement C4-A alpha chain;C4a anaphylatoxin;C4b-A;C4d-A;Complement C4 gamma chain;Complement C4-B;Complement C4 beta chain;Complement C4-B alpha chain;C4a anaphylatoxin;C4b-B;C4d-B;Complement C4 gamma chain	MULTI-MSMS	S12187_285_Ejaife_TMT_3_Platelet_210707	1	3	1252.08	2	1137	2271.99	55607.9	-2.494	-0.0028357	100780	114.58	100770	114.58	1252.09	123.78	0.25764	123.44	123.34	123.6	-0.33907					16	5	4	0.939826	0.000286316	0.00342922	3.0548e-05
AACAQLNDFLQEYGTQGCQV	20	Unmodified	_AACAQLNDFLQEYGTQGCQV_					0	0	0	0	P0C0L4;P0C0L4-2;P0C0L5;F5GXS0;A0A0G2JL54	P0C0L4;P0C0L5	P0C0L5	C4A;C4B	Complement C4-A;Complement C4 beta chain;Complement C4-A alpha chain;C4a anaphylatoxin;C4b-A;C4d-A;Complement C4 gamma chain;Complement C4-B;Complement C4 beta chain;Complement C4-B alpha chain;C4a anaphylatoxin;C4b-B;C4d-B;Complement C4 gamma chain	MULTI-MATCH	S12186_284_Ejaife_TMT_2_Platelet_210707	1	2		3	758.337	2271.99	67059.5	-1.0291	-0.00078044	100730	76.388	100730	76.387	834.725	123.51	0.44031	123.37	123.23	123.67	-0.14921	-0.071607	0.00050374	NaN	98.796	36	9	6	NaN	NaN	NaN	NaN
AACLLPK	7	Unmodified	_AACLLPK_					0	0	0	0	CON__P02768-1;P02768;A0A0C4DGB6;B7WNR0;H0YA55;D6RHD5	CON__P02768-1	CON__P02768-1	ALB	Serum albumin	MULTI-MSMS	S12185_283_Ejaife_TMT_1_Platelet_210707	1	1	410.926	3	258.151	771.431	86186.2	-1.5037	-0.00038817	591810	152.78	591800	152.77	410.926	71.22	1.7698	71.22	70.65	72.42	0					520	125	5	0.986869	0.0168091	0.084176	0.021567
AACLLPK	7	Unmodified	_AACLLPK_					0	0	0	0	CON__P02768-1;P02768;A0A0C4DGB6;B7WNR0;H0YA55;D6RHD5	CON__P02768-1	CON__P02768-1	ALB	Serum albumin	MULTI-MSMS	S12185_283_Ejaife_TMT_1_Platelet_210707	1	1	615.886	2	386.723	771.431	73478.4	-1.1509	-0.00044508	592580	229.16	592580	229.16	615.887	71.17	3.6158	71.17	70.703	74.318	0					930	263	6	0.973182	0.0585645	0.669854	0.021669
AACLLPK	7	Unmodified	_AACLLPK_					0	0	0	0	CON__P02768-1;P02768;A0A0C4DGB6;B7WNR0;H0YA55;D6RHD5	CON__P02768-1	CON__P02768-1	ALB	Serum albumin	MULTI-MSMS	S12185_283_Ejaife_TMT_1_Platelet_210707	1	1	615.885	2	386.723	771.431	78692.8	-2.636	-0.0010194	592580	229.16	592570	229.16	615.886	74.721	0.45455	74.721	74.318	74.773	0					63	25	4	0.845489	0.00171909	0.0119629	0.027123
AACLLPK	7	Unmodified	_AACLLPK_					0	0	0	0	CON__P02768-1;P02768;A0A0C4DGB6;B7WNR0;H0YA55;D6RHD5	CON__P02768-1	CON__P02768-1	ALB	Serum albumin	MULTI-MSMS	S12186_284_Ejaife_TMT_2_Platelet_210707	1	2	410.926	3	258.151	771.431	85569.4	-1.135	-0.00029301	591810	152.78	591800	152.77	410.926	71.196	1.384	71.247	70.96	72.344	0.051247					381	93	5	0.987843	0.0156715	0.0826501	0.021567
AACLLPK	7	Unmodified	_AACLLPK_					0	0	0	0	CON__P02768-1;P02768;A0A0C4DGB6;B7WNR0;H0YA55;D6RHD5	CON__P02768-1	CON__P02768-1	ALB	Serum albumin	MULTI-MSMS	S12186_284_Ejaife_TMT_2_Platelet_210707	1	2	615.887	2	386.723	771.431	73157.2	-1.2794	-0.00049476	592580	229.16	592570	229.16	615.887	71.204	2.7997	71.255	70.938	73.738	0.051254					719	215	6	0.996234	0.127792	1	0.021927
AACLLPK	7	Unmodified	_AACLLPK_					0	0	0	0	CON__P02768-1;P02768;A0A0C4DGB6;B7WNR0;H0YA55;D6RHD5	CON__P02768-1	CON__P02768-1	ALB	Serum albumin	MULTI-MSMS	S12186_284_Ejaife_TMT_2_Platelet_210707	1	2	615.885	2	386.723	771.431	76892.3	-1.7255	-0.00066728	592580	229.16	592580	229.16	615.886	74.48	0.57205	74.531	74.154	74.726	0.051247					80	33	4	0.837037	0.000874153	0.00471255	0.027123
AACLLPK	7	Unmodified	_AACLLPK_					0	0	0	0	CON__P02768-1;P02768;A0A0C4DGB6;B7WNR0;H0YA55;D6RHD5	CON__P02768-1	CON__P02768-1	ALB	Serum albumin	MULTI-MSMS	S12187_285_Ejaife_TMT_3_Platelet_210707	1	3	410.926	3	258.151	771.431	86653.1	-2.1878	-0.00056478	591810	152.78	591800	152.77	410.926	70.776	1.9005	71.138	70.559	72.459	0.36208					409	169	5	0.602156	0.0141763	0.0684854	0.021567
AACLLPK	7	Unmodified	_AACLLPK_					0	0	0	0	CON__P02768-1;P02768;A0A0C4DGB6;B7WNR0;H0YA55;D6RHD5	CON__P02768-1	CON__P02768-1	ALB	Serum albumin	MULTI-MSMS	S12187_285_Ejaife_TMT_3_Platelet_210707	1	3	615.885	2	386.723	771.431	77107.1	-2.2906	-0.00088582	592580	229.16	592570	229.16	615.887	70.621	3.4925	70.983	70.501	73.993	0.36208					1132	304	7	0.989057	0.116247	1	0.018115
AACLLPK	7	Unmodified	_AACLLPK_					0	0	0	0	CON__P02768-1;P02768;A0A0C4DGB6;B7WNR0;H0YA55;D6RHD5	CON__P02768-1	CON__P02768-1	ALB	Serum albumin	MULTI-MSMS	S12187_285_Ejaife_TMT_3_Platelet_210707	1	3	615.885	2	386.723	771.431	77824.7	-2.0045	-0.00077517	592580	229.16	592570	229.16	615.886	74.127	0.60838	74.489	73.993	74.602	0.36208					94	50	3	0.7841	0.000829307	0.00532531	0.027123
AACLLPK	7	Unmodified	_AACLLPK_					0	0	0	0	CON__P02768-1;P02768;A0A0C4DGB6;B7WNR0;H0YA55;D6RHD5	CON__P02768-1	CON__P02768-1	ALB	Serum albumin	MULTI-MATCH	S12186_284_Ejaife_TMT_2_Platelet_210707	1	2		2	386.723	771.431	78517.9	-1.6992	-0.00065714	592580	229.16	592570	229.16	615.886	70.824	0.18395	70.875	70.754	70.938	0.051254	-0.13449	-0.00068592	NaN	143.22	14	9	2	NaN	NaN	NaN	NaN
AADDTWEPFASGK	13	Unmodified	_AADDTWEPFASGK_					0	0	0	0	P02766;A0A087WT59;A0A087WV45	P02766	P02766	TTR	Transthyretin	MULTI-MSMS	S12185_283_Ejaife_TMT_1_Platelet_210707	1	1	927.478	2	697.815	1393.62	64511.8	-1.8716	-0.001306	328400	229.16	328400	229.16	926.978	93.79	0.87296	93.79	93.384	94.257	0					146	37	5	0.9727	0.000226401	0.0039774	0.0091867
AADDTWEPFASGK	13	Unmodified	_AADDTWEPFASGK_					0	0	0	0	P02766;A0A087WT59;A0A087WV45	P02766	P02766	TTR	Transthyretin	MULTI-MSMS	S12185_283_Ejaife_TMT_1_Platelet_210707	1	1	618.32	3	465.546	1393.62	76470	-1.3025	-0.00060636	328160	152.78	328160	152.77	618.321	93.824	0.87088	93.824	93.363	94.234	7.6294e-06					153	37	5	0.905518	0.0070623	0.0992585	0.00028031
AADDTWEPFASGK	13	Unmodified	_AADDTWEPFASGK_					0	0	0	0	P02766;A0A087WT59;A0A087WV45	P02766	P02766	TTR	Transthyretin	MULTI-MSMS	S12186_284_Ejaife_TMT_2_Platelet_210707	1	2	926.977	2	697.815	1393.62	64201	-1.7365	-0.0012118	328400	229.16	328400	229.16	926.977	93.957	0.92155	93.908	93.431	94.353	-0.048981					182	44	6	0.958862	0.000164305	0.00343863	0.001952
AADDTWEPFASGK	13	Unmodified	_AADDTWEPFASGK_					0	0	0	0	P02766;A0A087WT59;A0A087WV45	P02766	P02766	TTR	Transthyretin	MULTI-MSMS	S12186_284_Ejaife_TMT_2_Platelet_210707	1	2	618.32	3	465.546	1393.62	77537.2	-1.8377	-0.00085554	328160	152.78	328160	152.77	618.321	93.897	0.97495	93.848	93.431	94.406	-0.048973					180	46	6	0.451362	0.000472889	0.00518472	0.0003544
AADDTWEPFASGK	13	Unmodified	_AADDTWEPFASGK_					0	0	0	0	P02766;A0A087WT59;A0A087WV45	P02766	P02766	TTR	Transthyretin	MULTI-MSMS	S12187_285_Ejaife_TMT_3_Platelet_210707	1	3	926.976	2	697.815	1393.62	63973.1	-2.6534	-0.0018515	328400	229.16	328400	229.16	926.978	93.746	1.0077	93.708	93.276	94.283	-0.038574					226	53	6	0.852235	0.000189652	0.00382357	5.637e-05
AADDTWEPFASGK	13	Unmodified	_AADDTWEPFASGK_					0	0	0	0	P02766;A0A087WT59;A0A087WV45	P02766	P02766	TTR	Transthyretin	MULTI-MSMS	S12187_285_Ejaife_TMT_3_Platelet_210707	1	3	618.32	3	465.546	1393.62	77082.3	-2.2878	-0.0010651	328160	152.78	328160	152.77	618.321	93.674	1.0776	93.635	93.253	94.331	-0.038574					232	57	6	0.894181	0.00473946	0.054701	7.1506e-05
AAFGGSGGR	9	Unmodified	_AAFGGSGGR_					0	0	0	0	CON__P35908;P35908	CON__P35908	CON__P35908	KRT2	Keratin, type II cytoskeletal 2 epidermal	MULTI-MSMS	S12185_283_Ejaife_TMT_1_Platelet_210707	1	1	504.774	2	390.193	778.372	87354.5	-0.67848	-0.00026474	293650	114.58	293650	114.58	504.775	26.485	0.38454	26.485	26.291	26.675	0					120	46	4	0.773866	0.000985385	0.00493688	0.0078605
AAFGGSGGR	9	Unmodified	_AAFGGSGGR_					0	0	0	0	CON__P35908;P35908	CON__P35908	CON__P35908	KRT2	Keratin, type II cytoskeletal 2 epidermal	MULTI-MSMS	S12186_284_Ejaife_TMT_2_Platelet_210707	1	2	504.774	2	390.193	778.372	87127.8	-1.2682	-0.00049484	293650	114.58	293650	114.58	504.775	26.55	0.36871	26.401	26.187	26.555	-0.14921					98	38	3	0.844111	0.000778828	0.00362427	0.026857
AAFGGSGGR	9	Unmodified	_AAFGGSGGR_					0	0	0	0	CON__P35908;P35908	CON__P35908	CON__P35908	KRT2	Keratin, type II cytoskeletal 2 epidermal	MULTI-MSMS	S12187_285_Ejaife_TMT_3_Platelet_210707	1	3	504.775	2	390.193	778.372	86452.5	-1.6004	-0.00062445	293650	114.58	293650	114.58	504.775	26.16	0.37998	26.422	26.251	26.631	0.26192					104	43	3	0.919348	0.000570191	0.0023682	0.00526
AAFGQGSGPIMLDEVQCTGTEASLADCK	28	Unmodified	_AAFGQGSGPIMLDEVQCTGTEASLADCK_					0	0	0	0	Q08380;K7EP36;K7ESM3;K7EKQ5;K7ERZ6;K7EJD3	Q08380	Q08380	LGALS3BP	Galectin-3-binding protein	MULTI-MSMS	S12185_283_Ejaife_TMT_1_Platelet_210707	1	1	1125.21	3	971.774	2912.3	57883.7	-1.6741	-0.0016269	157210	152.77	157210	152.77	1125.22	116	0.52927	116	115.69	116.22	7.6294e-06					42	14	5	0.634152	0.000741615	0.01807	5.3604e-15
AAFGQGSGPIMLDEVQCTGTEASLADCK	28	Unmodified	_AAFGQGSGPIMLDEVQCTGTEASLADCK_					0	0	0	0	Q08380;K7EP36;K7ESM3;K7EKQ5;K7ERZ6;K7EJD3	Q08380	Q08380	LGALS3BP	Galectin-3-binding protein	MULTI-MSMS	S12186_284_Ejaife_TMT_2_Platelet_210707	1	2	1125.22	3	971.774	2912.3	58560.9	-1.1911	-0.0011575	157210	152.77	157210	152.77	1124.88	116.09	0.50848	115.94	115.7	116.21	-0.14921					57	18	4	0.945074	0.000137713	0.00140982	0.00011169
AAFGQGSGPIMLDEVQCTGTEASLADCK	28	Unmodified	_AAFGQGSGPIMLDEVQCTGTEASLADCK_					0	0	0	0	Q08380;K7EP36;K7ESM3;K7EKQ5;K7ERZ6;K7EJD3	Q08380	Q08380	LGALS3BP	Galectin-3-binding protein	MULTI-MATCH	S12187_285_Ejaife_TMT_3_Platelet_210707	1	3		3	971.774	2912.3	57867	-2.1286	-0.0020685	157210	152.77	157210	152.77	1125.22	116.45	0.49924	116.11	115.87	116.37	-0.33908	0.096647	6.6511e-05	NaN	107.87	39	13	4	NaN	NaN	NaN	NaN
AAFTECCQAADK	12	Unmodified	_AAFTECCQAADK_					0	0	0	0	CON__P02768-1;P02768;A0A0C4DGB6;B7WNR0;H0YA55;D6RHD5	CON__P02768-1	CON__P02768-1	ALB	Serum albumin	MULTI-MSMS	S12185_283_Ejaife_TMT_1_Platelet_210707	1	1	915.449	2	686.287	1370.56	64387.2	-1.6967	-0.0011645	333920	229.16	333920	229.16	915.45	56.985	0.50564	56.985	56.759	57.264	0					72	23	4	0.959967	0.000169998	0.000789828	1.0315e-06
AAFTECCQAADK	12	Unmodified	_AAFTECCQAADK_					0	0	0	0	CON__P02768-1;P02768;A0A0C4DGB6;B7WNR0;H0YA55;D6RHD5	CON__P02768-1	CON__P02768-1	ALB	Serum albumin	MULTI-MSMS	S12185_283_Ejaife_TMT_1_Platelet_210707	1	1	610.635	3	457.86	1370.56	78212.4	-1.5705	-0.00071909	333670	152.78	333670	152.77	610.636	57.047	0.46631	57.047	56.798	57.264	0					74	21	4	0.779322	0.00167282	0.00431452	0.00047651
AAFTECCQAADK	12	Unmodified	_AAFTECCQAADK_					0	0	0	0	CON__P02768-1;P02768;A0A0C4DGB6;B7WNR0;H0YA55;D6RHD5	CON__P02768-1	CON__P02768-1	ALB	Serum albumin	MULTI-MSMS	S12185_283_Ejaife_TMT_1_Platelet_210707	1	1	610.636	3	457.86	1370.56	74375.6	-1.3438	-0.00061529	333670	152.78	333670	152.77	610.637	57.641	1.7852	57.641	57.318	59.104	0					567	116	7	0.989643	0.147605	0.566317	3.984e-07
AAFTECCQAADK	12	Unmodified	_AAFTECCQAADK_					0	0	0	0	CON__P02768-1;P02768;A0A0C4DGB6;B7WNR0;H0YA55;D6RHD5	CON__P02768-1	CON__P02768-1	ALB	Serum albumin	MULTI-MSMS	S12185_283_Ejaife_TMT_1_Platelet_210707	1	1	915.449	2	686.287	1370.56	62832.3	-1.4687	-0.0010079	333920	229.16	333920	229.16	915.451	57.604	2.0958	57.604	57.347	59.443	0					675	137	8	0.998645	0.00184174	0.0137713	1.8096e-07
AAFTECCQAADK	12	Unmodified	_AAFTECCQAADK_					0	0	0	0	CON__P02768-1;P02768;A0A0C4DGB6;B7WNR0;H0YA55;D6RHD5	CON__P02768-1	CON__P02768-1	ALB	Serum albumin	MSMS	S12185_283_Ejaife_TMT_1_Platelet_210707	1	1	915.449	2	686.287	1370.56	NaN	NaN	NaN	NaN	NaN	NaN	NaN	NaN	60.008	1	60.008	59.508	60.508	0								NaN	NaN	NaN	1.8063e-05
AAFTECCQAADK	12	Unmodified	_AAFTECCQAADK_					0	0	0	0	CON__P02768-1;P02768;A0A0C4DGB6;B7WNR0;H0YA55;D6RHD5	CON__P02768-1	CON__P02768-1	ALB	Serum albumin	MSMS	S12185_283_Ejaife_TMT_1_Platelet_210707	1	1	610.635	3	457.86	1370.56	NaN	NaN	NaN	NaN	NaN	NaN	NaN	NaN	60.567	1	60.567	60.067	61.067	0								NaN	NaN	NaN	0.0011322
AAFTECCQAADK	12	Unmodified	_AAFTECCQAADK_					0	0	0	0	CON__P02768-1;P02768;A0A0C4DGB6;B7WNR0;H0YA55;D6RHD5	CON__P02768-1	CON__P02768-1	ALB	Serum albumin	MSMS	S12185_283_Ejaife_TMT_1_Platelet_210707	1	1	915.448	2	686.287	1370.56	NaN	NaN	NaN	NaN	NaN	NaN	NaN	NaN	60.97	1	60.97	60.47	61.47	0								NaN	NaN	NaN	7.0093e-07
AAFTECCQAADK	12	Unmodified	_AAFTECCQAADK_					0	0	0	0	CON__P02768-1;P02768;A0A0C4DGB6;B7WNR0;H0YA55;D6RHD5	CON__P02768-1	CON__P02768-1	ALB	Serum albumin	MSMS	S12185_283_Ejaife_TMT_1_Platelet_210707	1	1	915.448	2	686.287	1370.56	NaN	NaN	NaN	NaN	NaN	NaN	NaN	NaN	62.352	1	62.352	61.852	62.852	0								NaN	NaN	NaN	0.024143
AAFTECCQAADK	12	Unmodified	_AAFTECCQAADK_					0	0	0	0	CON__P02768-1;P02768;A0A0C4DGB6;B7WNR0;H0YA55;D6RHD5	CON__P02768-1	CON__P02768-1	ALB	Serum albumin	MULTI-MSMS	S12186_284_Ejaife_TMT_2_Platelet_210707	1	2	610.969	3	457.86	1370.56	77467.8	-0.94233	-0.00043145	333670	152.78	333670	152.77	610.636	57.67	0.96386	57.621	57.355	58.318	-0.048981					65	22	3	0.981111	0.0852379	0.841888	1.5324e-07
AAFTECCQAADK	12	Unmodified	_AAFTECCQAADK_					0	0	0	0	CON__P02768-1;P02768;A0A0C4DGB6;B7WNR0;H0YA55;D6RHD5	CON__P02768-1	CON__P02768-1	ALB	Serum albumin	MULTI-MSMS	S12186_284_Ejaife_TMT_2_Platelet_210707	1	2	915.45	2	686.287	1370.56	62845.6	-1.3632	-0.00093552	333920	229.16	333920	229.16	915.451	57.646	2.0945	57.597	57.379	59.473	-0.048981					739	137	8	0.99423	0.00152167	0.0222934	4.4833e-13
AAFTECCQAADK	12	Unmodified	_AAFTECCQAADK_					0	0	0	0	CON__P02768-1;P02768;A0A0C4DGB6;B7WNR0;H0YA55;D6RHD5	CON__P02768-1	CON__P02768-1	ALB	Serum albumin	MULTI-MSMS	S12186_284_Ejaife_TMT_2_Platelet_210707	1	2	610.635	3	457.86	1370.56	77467.8	-1.0448	-0.00047839	333670	152.78	333670	152.77	610.636	57.808	1.2831	57.759	57.698	58.981	-0.048981					248	84	3	0.840751	0.00640084	0.0541513	4.3521e-05
AAFTECCQAADK	12	Unmodified	_AAFTECCQAADK_					0	0	0	0	CON__P02768-1;P02768;A0A0C4DGB6;B7WNR0;H0YA55;D6RHD5	CON__P02768-1	CON__P02768-1	ALB	Serum albumin	MULTI-MSMS	S12186_284_Ejaife_TMT_2_Platelet_210707	1	2	610.635	3	457.86	1370.56	77467.8	-1.341	-0.000614	333670	152.78	333670	152.77	610.97	59.131	0.46929	59.083	58.953	59.422	-0.048981					59	28	3	0.83426	0.000691812	0.0027544	0.00018569
AAFTECCQAADK	12	Unmodified	_AAFTECCQAADK_					0	0	0	0	CON__P02768-1;P02768;A0A0C4DGB6;B7WNR0;H0YA55;D6RHD5	CON__P02768-1	CON__P02768-1	ALB	Serum albumin	MSMS	S12186_284_Ejaife_TMT_2_Platelet_210707	1	2	915.449	2	686.287	1370.56	NaN	NaN	NaN	NaN	NaN	NaN	NaN	NaN	59.975	1	59.926	59.426	60.426	-0.048981								NaN	NaN	NaN	1.1979e-07
AAFTECCQAADK	12	Unmodified	_AAFTECCQAADK_					0	0	0	0	CON__P02768-1;P02768;A0A0C4DGB6;B7WNR0;H0YA55;D6RHD5	CON__P02768-1	CON__P02768-1	ALB	Serum albumin	MSMS	S12186_284_Ejaife_TMT_2_Platelet_210707	1	2	610.636	3	457.86	1370.56	NaN	NaN	NaN	NaN	NaN	NaN	NaN	NaN	60.581	1	60.532	60.032	61.032	-0.048981								NaN	NaN	NaN	0.0001335
AAFTECCQAADK	12	Unmodified	_AAFTECCQAADK_					0	0	0	0	CON__P02768-1;P02768;A0A0C4DGB6;B7WNR0;H0YA55;D6RHD5	CON__P02768-1	CON__P02768-1	ALB	Serum albumin	MSMS	S12186_284_Ejaife_TMT_2_Platelet_210707	1	2	915.449	2	686.287	1370.56	NaN	NaN	NaN	NaN	NaN	NaN	NaN	NaN	62.264	1	62.215	61.715	62.715	-0.048981								NaN	NaN	NaN	0.00054966
AAFTECCQAADK	12	Unmodified	_AAFTECCQAADK_					0	0	0	0	CON__P02768-1;P02768;A0A0C4DGB6;B7WNR0;H0YA55;D6RHD5	CON__P02768-1	CON__P02768-1	ALB	Serum albumin	MSMS	S12186_284_Ejaife_TMT_2_Platelet_210707	1	2	915.449	2	686.287	1370.56	NaN	NaN	NaN	NaN	NaN	NaN	NaN	NaN	62.306	1	62.257	61.757	62.757	-0.048985								NaN	NaN	NaN	8.6609e-05
AAFTECCQAADK	12	Unmodified	_AAFTECCQAADK_					0	0	0	0	CON__P02768-1;P02768;A0A0C4DGB6;B7WNR0;H0YA55;D6RHD5	CON__P02768-1	CON__P02768-1	ALB	Serum albumin	MSMS	S12186_284_Ejaife_TMT_2_Platelet_210707	1	2	915.448	2	686.287	1370.56	NaN	NaN	NaN	NaN	NaN	NaN	NaN	NaN	76.169	1	76.22	75.72	76.72	0.051254								NaN	NaN	NaN	0.020852
AAFTECCQAADK	12	Unmodified	_AAFTECCQAADK_					0	0	0	0	CON__P02768-1;P02768;A0A0C4DGB6;B7WNR0;H0YA55;D6RHD5	CON__P02768-1	CON__P02768-1	ALB	Serum albumin	MULTI-MSMS	S12187_285_Ejaife_TMT_3_Platelet_210707	1	3	915.449	2	686.287	1370.56	64360.8	-2.5114	-0.0017236	333920	229.16	333910	229.16	915.45	56.664	0.36478	57.026	56.839	57.203	0.36209					70	20	4	0.951859	0.000413777	0.00275362	1.7436e-07
AAFTECCQAADK	12	Unmodified	_AAFTECCQAADK_					0	0	0	0	CON__P02768-1;P02768;A0A0C4DGB6;B7WNR0;H0YA55;D6RHD5	CON__P02768-1	CON__P02768-1	ALB	Serum albumin	MULTI-MSMS	S12187_285_Ejaife_TMT_3_Platelet_210707	1	3	610.635	3	457.86	1370.56	77656.7	-2.261	-0.0010352	333670	152.77	333670	152.77	610.97	56.603	0.42036	56.965	56.783	57.203	0.36209					66	23	4	0.721824	0.0009283	0.00224279	0.00046761
AAFTECCQAADK	12	Unmodified	_AAFTECCQAADK_					0	0	0	0	CON__P02768-1;P02768;A0A0C4DGB6;B7WNR0;H0YA55;D6RHD5	CON__P02768-1	CON__P02768-1	ALB	Serum albumin	MULTI-MSMS	S12187_285_Ejaife_TMT_3_Platelet_210707	1	3	915.449	2	686.287	1370.56	62884.4	-2.2256	-0.0015274	333920	229.16	333910	229.16	915.451	57.086	2.1593	57.448	57.222	59.381	0.36209					724	142	8	0.992596	0.00226874	0.01108	5.1832e-18
AAFTECCQAADK	12	Unmodified	_AAFTECCQAADK_					0	0	0	0	CON__P02768-1;P02768;A0A0C4DGB6;B7WNR0;H0YA55;D6RHD5	CON__P02768-1	CON__P02768-1	ALB	Serum albumin	MULTI-MSMS	S12187_285_Ejaife_TMT_3_Platelet_210707	1	3	610.636	3	457.86	1370.56	75955.6	-1.9649	-0.00089966	333670	152.78	333670	152.77	610.637	57.09	1.2492	57.452	57.186	58.435	0.36208					542	90	8	0.995742	0.113394	0.475117	1.6641e-08
AAFTECCQAADK	12	Unmodified	_AAFTECCQAADK_					0	0	0	0	CON__P02768-1;P02768;A0A0C4DGB6;B7WNR0;H0YA55;D6RHD5	CON__P02768-1	CON__P02768-1	ALB	Serum albumin	MULTI-MSMS	S12187_285_Ejaife_TMT_3_Platelet_210707	1	3	610.969	3	457.86	1370.56	76638.9	-2.1974	-0.0010061	333670	152.78	333670	152.77	610.636	58.116	1.0086	58.578	58.485	59.493	0.46225					161	58	5	0.938403	0.00538233	0.0151615	5.0272e-05
AAFTECCQAADK	12	Unmodified	_AAFTECCQAADK_					0	0	0	0	CON__P02768-1;P02768;A0A0C4DGB6;B7WNR0;H0YA55;D6RHD5	CON__P02768-1	CON__P02768-1	ALB	Serum albumin	MULTI-MSMS	S12187_285_Ejaife_TMT_3_Platelet_210707	1	3	915.95	2	686.287	1370.56	63591.6	-1.5064	-0.0010338	333920	229.16	333920	229.16	915.45	59.532	0.17823	59.994	59.935	60.113	0.46225					22	13	2	0.942504	9.09056e-05	0.00054799	0.0038743
AAFTECCQAADK	12	Unmodified	_AAFTECCQAADK_					0	0	0	0	CON__P02768-1;P02768;A0A0C4DGB6;B7WNR0;H0YA55;D6RHD5	CON__P02768-1	CON__P02768-1	ALB	Serum albumin	MULTI-MSMS	S12187_285_Ejaife_TMT_3_Platelet_210707	1	3	915.447	2	686.287	1370.56	69277.1	-2.573	-0.0017658	333920	229.16	333910	229.16	915.45	61.655	0.43977	62.117	61.976	62.416	0.46225					31	21	2	0.948053	9.42215e-05	0.00152372	0.0017308
AAFTECCQAADK	12	Unmodified	_AAFTECCQAADK_					0	0	0	0	CON__P02768-1;P02768;A0A0C4DGB6;B7WNR0;H0YA55;D6RHD5	CON__P02768-1	CON__P02768-1	ALB	Serum albumin	MULTI-MSMS	S12187_285_Ejaife_TMT_3_Platelet_210707	1	3	915.45	2	686.287	1370.56	68979.7	-1.5929	-0.0010932	333920	229.16	333920	229.16	915.451	62.826	0.47052	63.288	63.159	63.63	0.46225					29	20	2	0.91817	0.000122411	0.00230197	0.0056794
AAFTECCQAADK	12	Unmodified	_AAFTECCQAADK_					0	0	0	0	CON__P02768-1;P02768;A0A0C4DGB6;B7WNR0;H0YA55;D6RHD5	CON__P02768-1	CON__P02768-1	ALB	Serum albumin	MULTI-MATCH	S12185_283_Ejaife_TMT_1_Platelet_210707	1	1		3	457.86	1370.56	78013.8	-0.9104	-0.00041684	333670	152.78	333670	152.77	610.636	59.233	0.36234	59.233	59.08	59.443	-3.8147e-06	0.26842	-0.00010554	NaN	99.752	64	23	4	NaN	NaN	NaN	NaN
AAFTECCQAADK	12	Unmodified	_AAFTECCQAADK_					0	0	0	0	CON__P02768-1;P02768;A0A0C4DGB6;B7WNR0;H0YA55;D6RHD5	CON__P02768-1	CON__P02768-1	ALB	Serum albumin	MULTI-MATCH	S12186_284_Ejaife_TMT_2_Platelet_210707	1	2		2	686.287	1370.56	63936.4	-1.0616	-0.00072855	333920	229.16	333920	229.16	915.45	57.061	0.5182	57.012	56.773	57.291	-0.048981	0.0046247	-0.00070496	NaN	166.14	82	25	4	NaN	NaN	NaN	NaN
AAFTECCQAADK	12	Unmodified	_AAFTECCQAADK_					0	0	0	0	CON__P02768-1;P02768;A0A0C4DGB6;B7WNR0;H0YA55;D6RHD5	CON__P02768-1	CON__P02768-1	ALB	Serum albumin	MULTI-MATCH	S12186_284_Ejaife_TMT_2_Platelet_210707	1	2		3	457.86	1370.56	77978.3	-0.68943	-0.00031566	333670	152.77	333670	152.77	610.635	57.07	0.51058	57.021	56.76	57.27	-0.048981	0.010052	-0.00036203	NaN	77.674	59	25	3	NaN	NaN	NaN	NaN
AAFTECCQAADK	12	Deamidation (NQ)	_AAFTECCQ(de)AADK_	AAFTECCQ(1)AADK		AAFTECCQ(214.26)AADK		0	1	0	0	CON__P02768-1;P02768;A0A0C4DGB6;B7WNR0;H0YA55;D6RHD5	CON__P02768-1	CON__P02768-1	ALB	Serum albumin	MULTI-MSMS	S12185_283_Ejaife_TMT_1_Platelet_210707	1	1	915.942	2	686.779	1371.54	62051.9	-0.8427	-0.00057875	333680	229.16	333680	229.16	916.444	60.699	0.88535	60.699	60.136	61.021	3.8147e-06					158	48	5	0.991976	0.00110068	0.016358	1.9731e-06
AAFTECCQAADK	12	Deamidation (NQ)	_AAFTECCQ(de)AADK_	AAFTECCQ(1)AADK		AAFTECCQ(103.43)AADK		0	1	0	0	CON__P02768-1;P02768;A0A0C4DGB6;B7WNR0;H0YA55;D6RHD5	CON__P02768-1	CON__P02768-1	ALB	Serum albumin	MULTI-MSMS	S12185_283_Ejaife_TMT_1_Platelet_210707	1	1	610.964	3	458.188	1371.54	74234.8	-0.71548	-0.00032783	333430	152.78	333430	152.78	611.299	60.702	0.68441	60.702	60.272	60.956	0					83	36	5	0.71131	0.0016782	0.0116723	0.007697
AAFTECCQAADK	12	Deamidation (NQ)	_AAFTECCQ(de)AADK_	AAFTECCQ(1)AADK		AAFTECCQ(89.8)AADK		0	1	0	0	CON__P02768-1;P02768;A0A0C4DGB6;B7WNR0;H0YA55;D6RHD5	CON__P02768-1	CON__P02768-1	ALB	Serum albumin	MULTI-MSMS	S12186_284_Ejaife_TMT_2_Platelet_210707	1	2	610.964	3	458.188	1371.54	74482.9	-0.64896	-0.00029734	333430	152.78	333430	152.78	610.965	60.74	0.71807	60.692	60.191	60.909	-0.048977					106	35	5	0.539236	0.00198056	0.00945368	0.022557
AAFTECCQAADK	12	Deamidation (NQ)	_AAFTECCQ(de)AADK_	AAFTECCQ(1)AADK		AAFTECCQ(161.99)AADK		0	1	0	0	CON__P02768-1;P02768;A0A0C4DGB6;B7WNR0;H0YA55;D6RHD5	CON__P02768-1	CON__P02768-1	ALB	Serum albumin	MULTI-MSMS	S12186_284_Ejaife_TMT_2_Platelet_210707	1	2	915.943	2	686.779	1371.54	61798.9	-1.0023	-0.00068838	333680	229.16	333680	229.16	916.445	60.786	0.82819	60.737	60.16	60.989	-0.048985					142	42	5	0.988397	0.000583586	0.00221337	9.0847e-07
AAFTECCQAADK	12	Deamidation (NQ)	_AAFTECCQ(de)AADK_	AAFTECCQ(1)AADK		AAFTECCQ(125.74)AADK		0	1	0	0	CON__P02768-1;P02768;A0A0C4DGB6;B7WNR0;H0YA55;D6RHD5	CON__P02768-1	CON__P02768-1	ALB	Serum albumin	MULTI-MSMS	S12186_284_Ejaife_TMT_2_Platelet_210707	1	2	915.941	2	686.779	1371.54	64140.2	-1.5547	-0.0010677	333680	229.16	333680	229.16	915.942	64.786	0.65321	64.838	64.298	64.951	0.051254					126	35	5	0.913734	0.000299455	0.00171382	0.002001
AAFTECCQAADK	12	Deamidation (NQ)	_AAFTECCQ(de)AADK_	AAFTECCQ(1)AADK		AAFTECCQ(177.57)AADK		0	1	0	0	CON__P02768-1;P02768;A0A0C4DGB6;B7WNR0;H0YA55;D6RHD5	CON__P02768-1	CON__P02768-1	ALB	Serum albumin	MULTI-MSMS	S12187_285_Ejaife_TMT_3_Platelet_210707	1	3	915.944	2	686.779	1371.54	61953.5	-2.5398	-0.0017443	333680	229.16	333680	229.16	915.945	60.324	0.77407	60.786	60.261	61.035	0.46225					127	43	5	0.963855	0.00128679	0.0214094	5.1347e-06
AAFTECCQAADK	12	Deamidation (NQ)	_AAFTECCQ(de)AADK_					0	1	0	0	CON__P02768-1;P02768;A0A0C4DGB6;B7WNR0;H0YA55;D6RHD5	CON__P02768-1	CON__P02768-1	ALB	Serum albumin	MULTI-MATCH	S12185_283_Ejaife_TMT_1_Platelet_210707	1	1		2	686.779	1371.54	63717.3	-1.2131	-0.00083312	333680	229.16	333680	229.16	915.943	64.879	0.69093	64.879	64.284	64.975	0	0.017426	3.2207e-05	NaN	125.74	103	37	4	NaN	NaN	NaN	NaN
AAFTECCQAADK	12	Deamidation (NQ)	_AAFTECCQ(de)AADK_					0	1	0	0	CON__P02768-1;P02768;A0A0C4DGB6;B7WNR0;H0YA55;D6RHD5	CON__P02768-1	CON__P02768-1	ALB	Serum albumin	MULTI-MATCH	S12187_285_Ejaife_TMT_3_Platelet_210707	1	3		2	686.779	1371.54	66212.1	-1.967	-0.0013509	333680	229.16	333680	229.16	916.444	64.405	0.46371	64.868	64.501	64.964	0.46225	0.0063477	0.00063855	NaN	125.74	54	33	2	NaN	NaN	NaN	NaN
AAISGENAGLVR	12	Unmodified	_AAISGENAGLVR_					0	0	0	0	CON__Q0VCM5;P19827;F8WAS2	CON__Q0VCM5;P19827	P19827	ITIH1	Inter-alpha-trypsin inhibitor heavy chain H1	MULTI-MSMS	S12185_283_Ejaife_TMT_1_Platelet_210707	1	1	694.397	2	579.317	1156.62	74686.5	-1.4437	-0.00083638	197790	114.58	197780	114.58	694.398	54.94	1.1346	54.94	54.541	55.676	3.8147e-06					177	74	3	0.981005	0.000710006	0.00418237	0.014935
AAISGENAGLVR	12	Unmodified	_AAISGENAGLVR_					0	0	0	0	CON__Q0VCM5;P19827;F8WAS2	CON__Q0VCM5;P19827	P19827	ITIH1	Inter-alpha-trypsin inhibitor heavy chain H1	MULTI-MSMS	S12186_284_Ejaife_TMT_2_Platelet_210707	1	2	693.898	2	579.317	1156.62	74574.1	-1.3228	-0.00076631	197790	114.58	197780	114.58	694.398	54.993	1.2407	54.944	54.419	55.659	-0.048981					189	90	3	0.982381	0.00110153	0.00604756	4.9776e-09
AAISGENAGLVR	12	Unmodified	_AAISGENAGLVR_					0	0	0	0	CON__Q0VCM5;P19827;F8WAS2	CON__Q0VCM5;P19827	P19827	ITIH1	Inter-alpha-trypsin inhibitor heavy chain H1	MULTI-MSMS	S12187_285_Ejaife_TMT_3_Platelet_210707	1	3	693.898	2	579.317	1156.62	74324.3	-1.8228	-0.001056	197780	114.58	197780	114.58	694.398	54.675	0.91718	55.037	54.725	55.642	0.36209					174	69	3	0.897126	0.0007427	0.00419393	1.9776e-07
AALQALR	7	Unmodified	_AALQALR_					0	0	0	0	E9PQI5;E9PQ80;E9PSI1;Q9BY43;Q9BY43-2	E9PQI5	E9PQI5	CHMP4A	Charged multivesicular body protein 4a	MULTI-MSMS	S12185_283_Ejaife_TMT_1_Platelet_210707	1	1	486.313	2	371.732	741.45	86759	-1.2283	-0.00045659	308240	114.58	308240	114.58	486.314	47.784	1.2883	47.784	47.461	48.75	3.8147e-06					323	118	4	0.991292	0.000820246	0.00228379	0.018381
AALQALR	7	Unmodified	_AALQALR_					0	0	0	0	E9PQI5;E9PQ80;E9PSI1;Q9BY43;Q9BY43-2	E9PQI5	E9PQI5	CHMP4A	Charged multivesicular body protein 4a	MULTI-MSMS	S12186_284_Ejaife_TMT_2_Platelet_210707	1	2	486.313	2	371.732	741.45	88205.9	-0.66022	-0.00024543	308240	114.58	308240	114.58	486.313	47.884	0.91346	47.835	47.539	48.452	-0.048985					230	89	3	0.856785	0.000747285	0.00195097	0.022258
AALQALR	7	Unmodified	_AALQALR_					0	0	0	0	E9PQI5;E9PQ80;E9PSI1;Q9BY43;Q9BY43-2	E9PQI5	E9PQI5	CHMP4A	Charged multivesicular body protein 4a	MULTI-MSMS	S12187_285_Ejaife_TMT_3_Platelet_210707	1	3	486.313	2	371.732	741.45	86969.4	-1.3407	-0.00049837	308240	114.58	308240	114.58	486.314	47.327	1.29	47.689	47.356	48.647	0.36209					332	134	3	0.974503	0.00291557	0.0213046	0.021843
AALTELSLGSAYQAMILGVDSK	22	Unmodified	_AALTELSLGSAYQAMILGVDSK_					0	0	0	0	P04114	P04114	P04114	APOB	Apolipoprotein B-100;Apolipoprotein B-48	MULTI-MSMS	S12185_283_Ejaife_TMT_1_Platelet_210707	1	1	899.836	3	746.728	2237.16	63971.4	-1.4442	-0.0010784	204590	152.78	204590	152.77	899.837	129.18	0.55386	129.18	128.9	129.46	0					29	10	5	0.986379	0.00228813	0.0182919	1.1489e-19
AALTELSLGSAYQAMILGVDSK	22	Unmodified	_AALTELSLGSAYQAMILGVDSK_					0	0	0	0	P04114	P04114	P04114	APOB	Apolipoprotein B-100;Apolipoprotein B-48	MULTI-MSMS	S12187_285_Ejaife_TMT_3_Platelet_210707	1	3	899.836	3	746.728	2237.16	64987.6	-2.2704	-0.0016954	204590	152.78	204590	152.77	899.837	129.52	0.55548	129.28	129.09	129.65	-0.23891					33	11	6	0.860285	0.00648457	0.0627233	2.261e-26
AALTELSLGSAYQAMILGVDSK	22	Unmodified	_AALTELSLGSAYQAMILGVDSK_					0	0	0	0	P04114	P04114	P04114	APOB	Apolipoprotein B-100;Apolipoprotein B-48	MULTI-MATCH	S12186_284_Ejaife_TMT_2_Platelet_210707	1	2		3	746.728	2237.16	64730	-2.0782	-0.0015518	204590	152.78	204590	152.77	899.838	129.26	0.30362	129.21	129.03	129.34	-0.048981	-0.010523	0.0011023	NaN	183.22	14	5	4	NaN	NaN	NaN	NaN
AANFENHSGK	10	Unmodified	_AANFENHSGK_					0	0	0	0	P18206-2;P18206	P18206-2	P18206-2	VCL	Vinculin	MULTI-MSMS	S12187_285_Ejaife_TMT_3_Platelet_210707	1	3	511.611	3	358.837	1073.49	86001.5	-2.1357	-0.00076636	425750	152.78	425750	152.77	511.612	30.703	0.47289	31.066	30.861	31.334	0.36208					125	52	3	0.845744	0.0012021	0.0037459	0.0069661
AANFENHSGK	10	Unmodified	_AANFENHSGK_					0	0	0	0	P18206-2;P18206	P18206-2	P18206-2	VCL	Vinculin	MULTI-MATCH	S12185_283_Ejaife_TMT_1_Platelet_210707	1	1		3	358.837	1073.49	86087.8	-1.2669	-0.0004546	425750	152.78	425750	152.77	511.612	31.034	0.3383	31.034	30.874	31.212	1.9073e-06	-0.016601	-0.00014448	NaN	66.595	71	38	2	NaN	NaN	NaN	NaN
AANFENHSGK	10	Unmodified	_AANFENHSGK_					0	0	0	0	P18206-2;P18206	P18206-2	P18206-2	VCL	Vinculin	MULTI-MATCH	S12186_284_Ejaife_TMT_2_Platelet_210707	1	2		3	358.837	1073.49	84489.6	-1.9357	-0.00069461	425750	152.78	425750	152.77	511.613	31.201	0.33814	31.052	30.884	31.222	-0.14921	0.0013205	0.00071463	NaN	66.595	96	38	3	NaN	NaN	NaN	NaN
AAPAAVAGAPGAQRGERPFACDWQGCDK	28	Deamidation (NQ)	_AAPAAVAGAPGAQ(de)RGERPFACDWQGCDK_	AAPAAVAGAPGAQ(0.922)RGERPFACDWQ(0.078)GCDK		AAPAAVAGAPGAQ(10.73)RGERPFACDWQ(-10.73)GCDK		0	1	0	2	A0A087WWX5	A0A087WWX5	A0A087WWX5	KLF16		MULTI-MSMS	S12187_285_Ejaife_TMT_3_Platelet_210707	1	3	675.738	5	583.872	2914.32	72582.8	-1.8094	-0.0010564	157000	91.666	157000	91.665	675.939	56.573	0.63638	56.935	56.666	57.303	0.36209					186	33	7	0.977553	0.00297646	0.0137218	0.038167
AAPAAVAGAPGAQRGERPFACDWQGCDK	28	Deamidation (NQ)	_AAPAAVAGAPGAQ(de)RGERPFACDWQGCDK_					0	1	0	2	A0A087WWX5	A0A087WWX5	A0A087WWX5	KLF16		MULTI-MATCH	S12185_283_Ejaife_TMT_1_Platelet_210707	1	1		5	583.872	2914.32	73038.2	-1.5	-0.00087583	157000	91.666	157000	91.666	675.739	56.932	0.66448	56.932	56.632	57.296	0	-0.0013275	0.00070571	NaN	27.89	180	33	7	NaN	NaN	NaN	NaN
AAPSVTLFPPSSEELQANK	19	Unmodified	_AAPSVTLFPPSSEELQANK_					0	0	0	0	A0M8Q6;P0DOY3;P0DOY2;P0CF74	A0M8Q6;P0DOY3	P0DOY3	IGLC7;IGLC6	Ig lambda-7 chain C region;Ig lambda-6 chain C region	MULTI-MSMS	S12185_283_Ejaife_TMT_1_Platelet_210707	1	1	815.787	3	662.677	1985.01	67095.8	-1.5302	-0.001014	230540	152.78	230540	152.77	815.787	106.24	3.1948	106.24	104.95	108.14	0					638	104	8	0.992792	0.231908	1	1.8549e-25
AAPSVTLFPPSSEELQANK	19	Unmodified	_AAPSVTLFPPSSEELQANK_					0	0	0	0	A0M8Q6;P0DOY3;P0DOY2;P0CF74	A0M8Q6;P0DOY3	P0DOY3	IGLC7;IGLC6	Ig lambda-7 chain C region;Ig lambda-6 chain C region	MULTI-MSMS	S12185_283_Ejaife_TMT_1_Platelet_210707	1	1	611.84	4	497.26	1985.01	78935	-1.5413	-0.00076643	230430	114.58	230420	114.58	612.092	105.36	0.17982	105.36	105.23	105.41	0					9	5	2	0.667582	0.000403222	0.0061196	7.9147e-05
AAPSVTLFPPSSEELQANK	19	Unmodified	_AAPSVTLFPPSSEELQANK_					0	0	0	0	A0M8Q6;P0DOY3;P0DOY2;P0CF74	A0M8Q6;P0DOY3	P0DOY3	IGLC7;IGLC6	Ig lambda-7 chain C region;Ig lambda-6 chain C region	MULTI-MSMS	S12185_283_Ejaife_TMT_1_Platelet_210707	1	1	1223.17	2	993.513	1985.01	56141.5	-2.3138	-0.0022988	230660	229.16	230660	229.16	1223.18	106.12	2.0492	106.12	105.36	107.41	0					258	70	5	0.988861	0.00113222	0.0127818	5.2926e-16
AAPSVTLFPPSSEELQANK	19	Unmodified	_AAPSVTLFPPSSEELQANK_					0	0	0	0	A0M8Q6;P0DOY3;P0DOY2;P0CF74	A0M8Q6;P0DOY3	P0DOY3	IGLC7;IGLC6	Ig lambda-7 chain C region;Ig lambda-6 chain C region	MULTI-MSMS	S12185_283_Ejaife_TMT_1_Platelet_210707	1	1	612.091	4	497.26	1985.01	76979.3	-1.702	-0.00084631	230430	114.58	230420	114.58	612.092	106.11	2.2321	106.11	105.39	107.63	0					312	76	5	0.97897	0.0061477	0.0238196	1.6956e-25
AAPSVTLFPPSSEELQANK	19	Unmodified	_AAPSVTLFPPSSEELQANK_					0	0	0	0	A0M8Q6;P0DOY3;P0DOY2;P0CF74	A0M8Q6;P0DOY3	P0DOY3	IGLC7;IGLC6	Ig lambda-7 chain C region;Ig lambda-6 chain C region	MULTI-MSMS	S12186_284_Ejaife_TMT_2_Platelet_210707	1	2	1223.17	2	993.513	1985.01	56077.3	-2.3683	-0.0023529	230660	229.16	230660	229.16	1223.18	106.26	2.2114	106.11	105.27	107.48	-0.14921					310	77	5	0.990244	0.00184312	0.0178726	5.0859e-16
AAPSVTLFPPSSEELQANK	19	Unmodified	_AAPSVTLFPPSSEELQANK_					0	0	0	0	A0M8Q6;P0DOY3;P0DOY2;P0CF74	A0M8Q6;P0DOY3	P0DOY3	IGLC7;IGLC6	Ig lambda-7 chain C region;Ig lambda-6 chain C region	MULTI-MSMS	S12186_284_Ejaife_TMT_2_Platelet_210707	1	2	815.786	3	662.677	1985.01	67252.1	-1.5812	-0.0010479	230540	152.78	230540	152.77	815.788	106.28	3.2724	106.13	105	108.27	-0.14921					687	112	8	0.995161	0.0955823	0.969465	1.8977e-25
AAPSVTLFPPSSEELQANK	19	Unmodified	_AAPSVTLFPPSSEELQANK_					0	0	0	0	A0M8Q6;P0DOY3;P0DOY2;P0CF74	A0M8Q6;P0DOY3	P0DOY3	IGLC7;IGLC6	Ig lambda-7 chain C region;Ig lambda-6 chain C region	MULTI-MSMS	S12186_284_Ejaife_TMT_2_Platelet_210707	1	2	612.092	4	497.26	1985.01	76792.5	-1.405	-0.00069863	230430	114.58	230420	114.58	612.092	106.37	2.1831	106.22	105.3	107.48	-0.14921					278	76	6	0.940866	0.00541537	0.0303099	3.9455e-19
AAPSVTLFPPSSEELQANK	19	Unmodified	_AAPSVTLFPPSSEELQANK_					0	0	0	0	A0M8Q6;P0DOY3;P0DOY2;P0CF74	A0M8Q6;P0DOY3	P0DOY3	IGLC7;IGLC6	Ig lambda-7 chain C region;Ig lambda-6 chain C region	MSMS	S12186_284_Ejaife_TMT_2_Platelet_210707	1	2	815.451	3	662.677	1985.01	NaN	NaN	NaN	NaN	NaN	NaN	NaN	NaN	104.97	1	104.82	104.32	105.32	-0.14921								NaN	NaN	NaN	0.00027206
AAPSVTLFPPSSEELQANK	19	Unmodified	_AAPSVTLFPPSSEELQANK_					0	0	0	0	A0M8Q6;P0DOY3;P0DOY2;P0CF74	A0M8Q6;P0DOY3	P0DOY3	IGLC7;IGLC6	Ig lambda-7 chain C region;Ig lambda-6 chain C region	MULTI-MSMS	S12187_285_Ejaife_TMT_3_Platelet_210707	1	3	815.786	3	662.677	1985.01	67026.9	-1.6101	-0.001067	230540	152.78	230540	152.77	815.787	106.48	3.1393	106.24	105	108.14	-0.23891					701	116	8	0.991406	0.209438	1	1.6877e-25
AAPSVTLFPPSSEELQANK	19	Unmodified	_AAPSVTLFPPSSEELQANK_					0	0	0	0	A0M8Q6;P0DOY3;P0DOY2;P0CF74	A0M8Q6;P0DOY3	P0DOY3	IGLC7;IGLC6	Ig lambda-7 chain C region;Ig lambda-6 chain C region	MULTI-MSMS	S12187_285_Ejaife_TMT_3_Platelet_210707	1	3	1223.17	2	993.513	1985.01	56353.8	-3.2164	-0.0031955	230660	229.16	230660	229.16	1223.18	106.5	1.9661	106.27	105.43	107.4	-0.23891					320	78	5	0.996925	0.00207793	0.0191883	8.9504e-22
AAPSVTLFPPSSEELQANK	19	Unmodified	_AAPSVTLFPPSSEELQANK_					0	0	0	0	A0M8Q6;P0DOY3;P0DOY2;P0CF74	A0M8Q6;P0DOY3	P0DOY3	IGLC7;IGLC6	Ig lambda-7 chain C region;Ig lambda-6 chain C region	MULTI-MSMS	S12187_285_Ejaife_TMT_3_Platelet_210707	1	3	612.091	4	497.26	1985.01	77103.4	-2.3464	-0.0011668	230430	114.58	230420	114.58	612.092	106.54	2.2559	106.3	105.31	107.56	-0.23891					230	88	6	0.382265	0.00635434	0.0573084	1.4758e-25
AAPSVTLFPPSSEELQANK	19	Unmodified	_AAPSVTLFPPSSEELQANK_					0	0	0	0	A0M8Q6;P0DOY3;P0DOY2;P0CF74	A0M8Q6;P0DOY3	P0DOY3	IGLC7;IGLC6	Ig lambda-7 chain C region;Ig lambda-6 chain C region	MSMS	S12187_285_Ejaife_TMT_3_Platelet_210707	1	3	815.785	3	662.677	1985.01	NaN	NaN	NaN	NaN	NaN	NaN	NaN	NaN	108.38	1	108.14	107.64	108.64	-0.23891								NaN	NaN	NaN	1.4001e-12
AAPSVTLFPPSSEELQANK	19	Deamidation (NQ)	_AAPSVTLFPPSSEELQ(de)ANK_	AAPSVTLFPPSSEELQ(0.989)AN(0.011)K		AAPSVTLFPPSSEELQ(19.73)AN(-19.73)K		0	1	0	0	A0M8Q6;P0DOY3;P0DOY2;P0CF74	A0M8Q6;P0DOY3	P0DOY3	IGLC7;IGLC6	Ig lambda-7 chain C region;Ig lambda-6 chain C region	MULTI-MSMS	S12186_284_Ejaife_TMT_2_Platelet_210707	1	2	816.115	3	663.005	1985.99	66370.1	-1.5683	-0.0010398	230430	152.78	230430	152.78	816.116	108.7	1.798	108.55	108.23	110.03	-0.14922					156	93	2	0.934505	0.0005718	0.00370144	2.9447e-12
AAPSVTLFPPSSEELQANK	19	Deamidation (NQ)	_AAPSVTLFPPSSEELQ(de)ANK_	AAPSVTLFPPSSEELQ(0.5)AN(0.5)K		AAPSVTLFPPSSEELQ(0)AN(0)K		0	1	0	0	A0M8Q6;P0DOY3;P0DOY2;P0CF74	A0M8Q6;P0DOY3	P0DOY3	IGLC7;IGLC6	Ig lambda-7 chain C region;Ig lambda-6 chain C region	MULTI-MSMS	S12187_285_Ejaife_TMT_3_Platelet_210707	1	3	816.45	3	663.005	1985.99	67147.1	-1.7386	-0.0011527	230430	152.78	230430	152.77	815.782	109.3	1.1961	109.06	108.85	110.05	-0.23891					108	48	3	0.465195	0.000195933	0.00142358	1.8954e-05
AAPSVTLFPPSSEELQANK	19	Deamidation (NQ)	_AAPSVTLFPPSSEELQ(de)ANK_					0	1	0	0	A0M8Q6;P0DOY3;P0DOY2;P0CF74	A0M8Q6;P0DOY3	P0DOY3	IGLC7;IGLC6	Ig lambda-7 chain C region;Ig lambda-6 chain C region	MULTI-MATCH	S12185_283_Ejaife_TMT_1_Platelet_210707	1	1		3	663.005	1985.99	85190.8	-1.8057	-0.0011972	230430	152.78	230430	152.77	816.115	108.51	0.083916	108.51	108.47	108.56	0	-0.014732	-0.0013521	NaN	122.31	9	5	2	NaN	NaN	NaN	NaN
AAPSVTLFPPSSEELQANK	19	Deamidation (NQ)	_AAPSVTLFPPSSEELQ(de)ANK_					0	1	0	0	A0M8Q6;P0DOY3;P0DOY2;P0CF74	A0M8Q6;P0DOY3	P0DOY3	IGLC7;IGLC6	Ig lambda-7 chain C region;Ig lambda-6 chain C region	MULTI-MATCH	S12185_283_Ejaife_TMT_1_Platelet_210707	1	1		3	663.005	1985.99	66528.5	-1.8332	-0.0012154	230430	152.78	230430	152.78	816.116	108.93	1.2196	108.93	108.71	109.93	7.6294e-06	-0.066395	0.00075904	NaN	93.226	139	51	4	NaN	NaN	NaN	NaN
AAPSVTLFPPSSEELQANK	19	Deamidation (NQ)	_AAPSVTLFPPSSEELQ(de)ANK_					0	1	0	0	A0M8Q6;P0DOY3;P0DOY2;P0CF74	A0M8Q6;P0DOY3	P0DOY3	IGLC7;IGLC6	Ig lambda-7 chain C region;Ig lambda-6 chain C region	MULTI-MATCH	S12187_285_Ejaife_TMT_3_Platelet_210707	1	3		3	663.005	1985.99	69742.7	-1.6657	-0.0011044	230430	152.78	230430	152.78	816.117	108.74	0.12862	108.5	108.45	108.58	-0.23891	-0.018051	0.0037981	NaN	122.31	14	12	2	NaN	NaN	NaN	NaN
AAPYDWR	7	Unmodified	_AAPYDWR_					0	0	0	0	P04180;J3QSE5;J3QKT0	P04180	P04180	LCAT	Phosphatidylcholine-sterol acyltransferase	MSMS	S12186_284_Ejaife_TMT_2_Platelet_210707	1	2	554.293	2	439.711	877.408	NaN	NaN	NaN	NaN	NaN	NaN	NaN	NaN	59.798	1	59.749	59.249	60.249	-0.048981								NaN	NaN	NaN	0.027475
AAPYDWR	7	Unmodified	_AAPYDWR_					0	0	0	0	P04180;J3QSE5;J3QKT0	P04180	P04180	LCAT	Phosphatidylcholine-sterol acyltransferase	MULTI-MSMS	S12187_285_Ejaife_TMT_3_Platelet_210707	1	3	554.292	2	439.711	877.408	86691.8	-1.3271	-0.00058356	260580	114.58	260580	114.58	554.293	59.254	0.24056	59.716	59.574	59.815	0.46225					28	23	2	0.91591	0.000167963	0.000891056	0.039132
AAPYDWR	7	Unmodified	_AAPYDWR_					0	0	0	0	P04180;J3QSE5;J3QKT0	P04180	P04180	LCAT	Phosphatidylcholine-sterol acyltransferase	MULTI-MATCH	S12185_283_Ejaife_TMT_1_Platelet_210707	1	1		2	439.711	877.408	87059	-0.91518	-0.00040242	260580	114.58	260580	114.58	554.293	59.723	0.14495	59.723	59.637	59.782	0	0.0031872	-2.6676e-05	NaN	99.919	20	14	2	NaN	NaN	NaN	NaN
AAQVTIQSSGTFSSK	15	Unmodified	_AAQVTIQSSGTFSSK_					0	0	0	0	P01023	P01023	P01023	A2M	Alpha-2-macroglobulin	MULTI-MSMS	S12185_283_Ejaife_TMT_1_Platelet_210707	1	1	657.705	3	504.595	1510.76	77206.9	-0.87393	-0.00044098	302770	152.78	302770	152.77	657.37	71.203	0.83259	71.203	70.875	71.708	0					156	71	3	0.68473	0.000860328	0.0048123	1.2174e-07
AAQVTIQSSGTFSSK	15	Unmodified	_AAQVTIQSSGTFSSK_					0	0	0	0	P01023	P01023	P01023	A2M	Alpha-2-macroglobulin	MULTI-MSMS	S12185_283_Ejaife_TMT_1_Platelet_210707	1	1	985.549	2	756.389	1510.76	72154.6	-0.89642	-0.00067804	302970	229.16	302970	229.16	986.054	71.807	0.18018	71.807	71.708	71.888	0					21	13	2	0.822936	6.37902e-05	0.000672486	4.6689e-06
AAQVTIQSSGTFSSK	15	Unmodified	_AAQVTIQSSGTFSSK_					0	0	0	0	P01023	P01023	P01023	A2M	Alpha-2-macroglobulin	MULTI-MSMS	S12185_283_Ejaife_TMT_1_Platelet_210707	1	1	657.37	3	504.595	1510.76	77095.9	-0.52605	-0.00026544	302770	152.78	302770	152.77	657.37	71.819	0.92819	71.819	71.644	72.573	0					144	60	4	0.972624	0.000858586	0.0043059	9.0872e-09
AAQVTIQSSGTFSSK	15	Unmodified	_AAQVTIQSSGTFSSK_					0	0	0	0	P01023	P01023	P01023	A2M	Alpha-2-macroglobulin	MULTI-MSMS	S12185_283_Ejaife_TMT_1_Platelet_210707	1	1	657.369	3	504.595	1510.76	76374.6	-2.2148	-0.0011176	302770	152.78	302770	152.77	657.704	74.237	0.93206	74.237	73.804	74.736	0					154	51	4	0.48119	0.000432752	0.00235769	1.9206e-07
AAQVTIQSSGTFSSK	15	Unmodified	_AAQVTIQSSGTFSSK_					0	0	0	0	P01023	P01023	P01023	A2M	Alpha-2-macroglobulin	MULTI-MSMS	S12185_283_Ejaife_TMT_1_Platelet_210707	1	1	657.37	3	504.595	1510.76	73466.8	-0.18503	-9.3365e-05	302770	152.77	302770	152.77	657.704	79.212	0.59605	79.212	78.984	79.58	0					53	35	2	0.918579	8.21596e-05	0.000282667	0.0028003
AAQVTIQSSGTFSSK	15	Unmodified	_AAQVTIQSSGTFSSK_					0	0	0	0	P01023	P01023	P01023	A2M	Alpha-2-macroglobulin	MULTI-MSMS	S12185_283_Ejaife_TMT_1_Platelet_210707	1	1	657.369	3	504.595	1510.76	74410.6	-1.333	-0.00067264	302770	152.77	302770	152.77	657.37	87.661	0.71735	87.661	87.518	88.236	0					57	40	2	0.498367	0.000372898	0.00865085	0.00026169
AAQVTIQSSGTFSSK	15	Unmodified	_AAQVTIQSSGTFSSK_					0	0	0	0	P01023	P01023	P01023	A2M	Alpha-2-macroglobulin	MULTI-MSMS	S12185_283_Ejaife_TMT_1_Platelet_210707	1	1	657.37	3	504.595	1510.76	78574.1	-1.3259	-0.00066906	302770	152.78	302770	152.77	657.37	91.196	0.65242	91.196	91.11	91.762	0					32	25	2	0.492227	0.000346736	0.00789776	0.00051009
AAQVTIQSSGTFSSK	15	Unmodified	_AAQVTIQSSGTFSSK_					0	0	0	0	P01023	P01023	P01023	A2M	Alpha-2-macroglobulin	MULTI-MSMS	S12185_283_Ejaife_TMT_1_Platelet_210707	1	1	657.369	3	504.595	1510.76	74389.9	-0.92223	-0.00046536	302770	152.78	302770	152.77	657.37	95.766	0.54076	95.766	95.465	96.005	0					31	24	2	0.765643	0.000251241	0.00694394	0.00073628
AAQVTIQSSGTFSSK	15	Unmodified	_AAQVTIQSSGTFSSK_					0	0	0	0	P01023	P01023	P01023	A2M	Alpha-2-macroglobulin	MULTI-MSMS	S12185_283_Ejaife_TMT_1_Platelet_210707	1	1	657.37	3	504.595	1510.76	74756.4	-0.88207	-0.00044509	302770	152.78	302770	152.78	657.371	96.409	0.77012	96.409	96.025	96.795	0					29	26	2	0.836264	0.000338295	0.00219861	0.0028003
AAQVTIQSSGTFSSK	15	Unmodified	_AAQVTIQSSGTFSSK_					0	0	0	0	P01023	P01023	P01023	A2M	Alpha-2-macroglobulin	MULTI-MSMS	S12185_283_Ejaife_TMT_1_Platelet_210707	1	1	657.37	3	504.595	1510.76	75918.2	-1.4087	-0.00071082	302770	152.78	302770	152.77	657.37	97.096	0.67381	97.096	96.825	97.498	0					40	28	2	0.412965	0.000143927	0.00118327	0.00053998
AAQVTIQSSGTFSSK	15	Unmodified	_AAQVTIQSSGTFSSK_					0	0	0	0	P01023	P01023	P01023	A2M	Alpha-2-macroglobulin	MULTI-MSMS	S12185_283_Ejaife_TMT_1_Platelet_210707	1	1	657.369	3	504.595	1510.76	78154	-1.9578	-0.0009879	302770	152.77	302760	152.77	657.369	98.567	0.69041	98.567	98.26	98.951	0					40	22	2	0.916794	0.000256363	0.00199908	4.3545e-06
AAQVTIQSSGTFSSK	15	Unmodified	_AAQVTIQSSGTFSSK_					0	0	0	0	P01023	P01023	P01023	A2M	Alpha-2-macroglobulin	MULTI-MSMS	S12185_283_Ejaife_TMT_1_Platelet_210707	1	1	657.347	3	504.595	1510.76	74116.7	-1.9324	-0.00097506	302760	152.77	302760	152.77	657.702	102.94	1.3192	102.94	102.19	103.51	0					108	44	4	0.45358	0.00023888	0.00311693	0.00061745
AAQVTIQSSGTFSSK	15	Unmodified	_AAQVTIQSSGTFSSK_					0	0	0	0	P01023	P01023	P01023	A2M	Alpha-2-macroglobulin	MULTI-MSMS	S12185_283_Ejaife_TMT_1_Platelet_210707	1	1	657.369	3	504.595	1510.76	72601.9	-2.122	-0.0010708	302770	152.78	302770	152.77	657.704	110.63	1.287	110.63	109.81	111.09	7.6294e-06					77	41	3	0.710212	0.00043717	0.0050557	0.022949
AAQVTIQSSGTFSSK	15	Unmodified	_AAQVTIQSSGTFSSK_					0	0	0	0	P01023	P01023	P01023	A2M	Alpha-2-macroglobulin	MULTI-MSMS	S12185_283_Ejaife_TMT_1_Platelet_210707	1	1	657.367	3	504.595	1510.76	73713.6	-1.7821	-0.00089926	302760	152.77	302760	152.77	657.369	113.32	1.3095	113.32	113.02	114.33	0					66	36	4	0.393298	9.22043e-05	0.00124242	0.0037624
AAQVTIQSSGTFSSK	15	Unmodified	_AAQVTIQSSGTFSSK_					0	0	0	0	P01023	P01023	P01023	A2M	Alpha-2-macroglobulin	MULTI-MSMS	S12185_283_Ejaife_TMT_1_Platelet_210707	1	1	657.369	3	504.595	1510.76	75484	-1.4619	-0.00073766	302770	152.77	302760	152.77	657.369	115.74	0.91079	115.74	115.16	116.07	0					71	24	4	0.860976	0.000614296	0.0036722	0.0028003
AAQVTIQSSGTFSSK	15	Unmodified	_AAQVTIQSSGTFSSK_					0	0	0	0	P01023	P01023	P01023	A2M	Alpha-2-macroglobulin	MULTI-MSMS	S12185_283_Ejaife_TMT_1_Platelet_210707	1	1	657.367	3	504.595	1510.76	75483.9	-0.87521	-0.00044163	302760	152.77	302760	152.77	657.703	116.39	0.76832	116.39	116.03	116.8	7.6294e-06					71	24	4	0.919562	0.00253889	0.0770091	0.030877
AAQVTIQSSGTFSSK	15	Unmodified	_AAQVTIQSSGTFSSK_					0	0	0	0	P01023	P01023	P01023	A2M	Alpha-2-macroglobulin	MSMS	S12185_283_Ejaife_TMT_1_Platelet_210707	1	1	985.551	2	756.389	1510.76	NaN	NaN	NaN	NaN	NaN	NaN	NaN	NaN	71.077	1	71.077	70.577	71.577	0								NaN	NaN	NaN	0.00028311
AAQVTIQSSGTFSSK	15	Unmodified	_AAQVTIQSSGTFSSK_					0	0	0	0	P01023	P01023	P01023	A2M	Alpha-2-macroglobulin	MSMS	S12185_283_Ejaife_TMT_1_Platelet_210707	1	1	657.369	3	504.595	1510.76	NaN	NaN	NaN	NaN	NaN	NaN	NaN	NaN	72.859	1	72.859	72.359	73.359	7.6294e-06								NaN	NaN	NaN	1.0948e-08
AAQVTIQSSGTFSSK	15	Unmodified	_AAQVTIQSSGTFSSK_					0	0	0	0	P01023	P01023	P01023	A2M	Alpha-2-macroglobulin	MSMS	S12185_283_Ejaife_TMT_1_Platelet_210707	1	1	657.368	3	504.595	1510.76	NaN	NaN	NaN	NaN	NaN	NaN	NaN	NaN	75.368	1	75.368	74.868	75.868	0								NaN	NaN	NaN	0.00068433
AAQVTIQSSGTFSSK	15	Unmodified	_AAQVTIQSSGTFSSK_					0	0	0	0	P01023	P01023	P01023	A2M	Alpha-2-macroglobulin	MSMS	S12185_283_Ejaife_TMT_1_Platelet_210707	1	1	657.369	3	504.595	1510.76	NaN	NaN	NaN	NaN	NaN	NaN	NaN	NaN	124.69	1	124.69	124.19	125.19	0								NaN	NaN	NaN	0.02337
AAQVTIQSSGTFSSK	15	Unmodified	_AAQVTIQSSGTFSSK_					0	0	0	0	P01023	P01023	P01023	A2M	Alpha-2-macroglobulin	MULTI-MSMS	S12186_284_Ejaife_TMT_2_Platelet_210707	1	2	657.706	3	504.595	1510.76	78405	-1.1471	-0.00057881	302770	152.78	302770	152.77	657.37	71.089	1.1365	71.14	70.819	71.955	0.051254					178	81	5	0.81155	0.00127506	0.00634732	1.0127e-07
AAQVTIQSSGTFSSK	15	Unmodified	_AAQVTIQSSGTFSSK_					0	0	0	0	P01023	P01023	P01023	A2M	Alpha-2-macroglobulin	MULTI-MSMS	S12186_284_Ejaife_TMT_2_Platelet_210707	1	2	985.552	2	756.389	1510.76	64179.4	-1.6021	-0.0012118	302970	229.16	302970	229.16	986.054	71.125	0.2988	71.177	70.96	71.259	0.051254					22	15	2	0.936837	0.000116645	0.00153947	7.4398e-07
AAQVTIQSSGTFSSK	15	Unmodified	_AAQVTIQSSGTFSSK_					0	0	0	0	P01023	P01023	P01023	A2M	Alpha-2-macroglobulin	MULTI-MSMS	S12186_284_Ejaife_TMT_2_Platelet_210707	1	2	657.369	3	504.595	1510.76	77223.4	-1.0628	-0.00053627	302770	152.78	302770	152.77	657.37	91.451	0.53442	91.402	91.164	91.699	-0.048981					34	21	2	0.627848	0.000565825	0.00964568	0.00026169
AAQVTIQSSGTFSSK	15	Unmodified	_AAQVTIQSSGTFSSK_					0	0	0	0	P01023	P01023	P01023	A2M	Alpha-2-macroglobulin	MULTI-MSMS	S12186_284_Ejaife_TMT_2_Platelet_210707	1	2	657.369	3	504.595	1510.76	76077.6	-1.2028	-0.00060693	302770	152.78	302770	152.77	657.37	95.623	0.58734	95.574	95.263	95.85	-0.048988					33	24	2	0.379435	0.000106902	0.0025611	0.00021822
AAQVTIQSSGTFSSK	15	Unmodified	_AAQVTIQSSGTFSSK_					0	0	0	0	P01023	P01023	P01023	A2M	Alpha-2-macroglobulin	MULTI-MSMS	S12186_284_Ejaife_TMT_2_Platelet_210707	1	2	657.369	3	504.595	1510.76	76991.4	-1.3105	-0.00066127	302770	152.78	302770	152.77	657.37	96.343	0.66673	96.194	95.954	96.62	-0.14921					31	24	2	0.7772	0.000335366	0.00314053	0.00026169
AAQVTIQSSGTFSSK	15	Unmodified	_AAQVTIQSSGTFSSK_					0	0	0	0	P01023	P01023	P01023	A2M	Alpha-2-macroglobulin	MULTI-MSMS	S12186_284_Ejaife_TMT_2_Platelet_210707	1	2	657.369	3	504.595	1510.76	75802.5	-1.1111	-0.00056065	302770	152.77	302770	152.77	657.37	107.67	0.719	107.52	107.33	108.04	-0.14921					32	22	2	0.242313	7.85643e-05	0.00157216	0.015489
AAQVTIQSSGTFSSK	15	Unmodified	_AAQVTIQSSGTFSSK_					0	0	0	0	P01023	P01023	P01023	A2M	Alpha-2-macroglobulin	MULTI-MSMS	S12186_284_Ejaife_TMT_2_Platelet_210707	1	2	657.704	3	504.595	1510.76	76198.3	-1.0058	-0.00050754	302770	152.77	302770	152.77	657.37	115.91	1.0331	115.76	115.18	116.21	-0.14921					68	36	4	0.76756	0.000495018	0.00348688	0.031025
AAQVTIQSSGTFSSK	15	Unmodified	_AAQVTIQSSGTFSSK_					0	0	0	0	P01023	P01023	P01023	A2M	Alpha-2-macroglobulin	MULTI-MSMS	S12186_284_Ejaife_TMT_2_Platelet_210707	1	2	657.702	3	504.595	1510.76	76532.4	-1.072	-0.00054091	302770	152.77	302760	152.77	657.703	116.61	0.72774	116.46	115.98	116.71	-0.14921					63	24	4	0.596703	0.000531712	0.0159306	0.017408
AAQVTIQSSGTFSSK	15	Unmodified	_AAQVTIQSSGTFSSK_					0	0	0	0	P01023	P01023	P01023	A2M	Alpha-2-macroglobulin	MULTI-MSMS	S12186_284_Ejaife_TMT_2_Platelet_210707	1	2	657.702	3	504.595	1510.76	79001.1	-1.1309	-0.00057063	302770	152.78	302770	152.77	657.704	118.1	1.5561	117.95	116.68	118.24	-0.14921					69	45	2	0.244126	0.000120452	0.000953666	0.0020854
AAQVTIQSSGTFSSK	15	Unmodified	_AAQVTIQSSGTFSSK_					0	0	0	0	P01023	P01023	P01023	A2M	Alpha-2-macroglobulin	MULTI-MSMS	S12186_284_Ejaife_TMT_2_Platelet_210707	1	2	657.703	3	504.595	1510.76	78450.8	-1.4899	-0.00075182	302770	152.78	302770	152.77	657.37	130.58	0.6835	130.53	130.26	130.94	-0.048981					21	13	2	0.570714	0.000225771	0.0114787	0.0032851
AAQVTIQSSGTFSSK	15	Unmodified	_AAQVTIQSSGTFSSK_					0	0	0	0	P01023	P01023	P01023	A2M	Alpha-2-macroglobulin	MSMS	S12186_284_Ejaife_TMT_2_Platelet_210707	1	2	657.37	3	504.595	1510.76	NaN	NaN	NaN	NaN	NaN	NaN	NaN	NaN	74.92	1	74.971	74.471	75.471	0.051254								NaN	NaN	NaN	0.00037987
AAQVTIQSSGTFSSK	15	Unmodified	_AAQVTIQSSGTFSSK_					0	0	0	0	P01023	P01023	P01023	A2M	Alpha-2-macroglobulin	MSMS	S12186_284_Ejaife_TMT_2_Platelet_210707	1	2	657.201	3	504.595	1510.76	NaN	NaN	NaN	NaN	NaN	NaN	NaN	NaN	92.069	1	92.02	91.52	92.52	-0.048988								NaN	NaN	NaN	0.0031631
AAQVTIQSSGTFSSK	15	Unmodified	_AAQVTIQSSGTFSSK_					0	0	0	0	P01023	P01023	P01023	A2M	Alpha-2-macroglobulin	MSMS	S12186_284_Ejaife_TMT_2_Platelet_210707	1	2	657.372	3	504.595	1510.76	NaN	NaN	NaN	NaN	NaN	NaN	NaN	NaN	98.943	1	98.794	98.294	99.294	-0.1492								NaN	NaN	NaN	0.026848
AAQVTIQSSGTFSSK	15	Unmodified	_AAQVTIQSSGTFSSK_					0	0	0	0	P01023	P01023	P01023	A2M	Alpha-2-macroglobulin	MSMS	S12186_284_Ejaife_TMT_2_Platelet_210707	1	2	657.364	3	504.595	1510.76	NaN	NaN	NaN	NaN	NaN	NaN	NaN	NaN	111.75	1	111.6	111.1	112.1	-0.14921								NaN	NaN	NaN	0.015034
AAQVTIQSSGTFSSK	15	Unmodified	_AAQVTIQSSGTFSSK_					0	0	0	0	P01023	P01023	P01023	A2M	Alpha-2-macroglobulin	MSMS	S12186_284_Ejaife_TMT_2_Platelet_210707	1	2	657.371	3	504.595	1510.76	NaN	NaN	NaN	NaN	NaN	NaN	NaN	NaN	115.43	1	115.28	114.78	115.78	-0.14921								NaN	NaN	NaN	0.035891
AAQVTIQSSGTFSSK	15	Unmodified	_AAQVTIQSSGTFSSK_					0	0	0	0	P01023	P01023	P01023	A2M	Alpha-2-macroglobulin	MULTI-MSMS	S12187_285_Ejaife_TMT_3_Platelet_210707	1	3	657.369	3	504.595	1510.76	82706.1	-2.2719	-0.0011464	302770	152.78	302770	152.77	657.705	71.86	0.08091	72.222	72.189	72.27	0.36208					15	11	2	0.945993	0.000243302	0.000440899	1.9679e-07
AAQVTIQSSGTFSSK	15	Unmodified	_AAQVTIQSSGTFSSK_					0	0	0	0	P01023	P01023	P01023	A2M	Alpha-2-macroglobulin	MULTI-MSMS	S12187_285_Ejaife_TMT_3_Platelet_210707	1	3	657.37	3	504.595	1510.76	75389.9	-1.7224	-0.00086913	302770	152.78	302770	152.77	657.37	73.983	0.73242	74.345	73.77	74.503	0.36208					100	54	3	0.992502	0.000635346	0.00252577	7.9041e-13
AAQVTIQSSGTFSSK	15	Unmodified	_AAQVTIQSSGTFSSK_					0	0	0	0	P01023	P01023	P01023	A2M	Alpha-2-macroglobulin	MULTI-MSMS	S12187_285_Ejaife_TMT_3_Platelet_210707	1	3	657.37	3	504.595	1510.76	74683.3	-1.9944	-0.0010064	302770	152.78	302770	152.77	657.37	96.037	1.3145	95.998	95.239	96.554	-0.038574					87	51	2	0.98369	0.000364869	0.00588885	1.2937e-06
AAQVTIQSSGTFSSK	15	Unmodified	_AAQVTIQSSGTFSSK_					0	0	0	0	P01023	P01023	P01023	A2M	Alpha-2-macroglobulin	MULTI-MSMS	S12187_285_Ejaife_TMT_3_Platelet_210707	1	3	657.368	3	504.595	1510.76	76270.6	-1.9976	-0.001008	302770	152.78	302770	152.77	657.705	97.019	0.79388	96.98	96.554	97.347	-0.038574					44	28	2	0.789678	0.00033372	0.00329841	0.00013932
AAQVTIQSSGTFSSK	15	Unmodified	_AAQVTIQSSGTFSSK_					0	0	0	0	P01023	P01023	P01023	A2M	Alpha-2-macroglobulin	MULTI-MSMS	S12187_285_Ejaife_TMT_3_Platelet_210707	1	3	657.703	3	504.595	1510.76	76583.3	-1.2602	-0.00063591	302770	152.77	302760	152.77	657.703	107.64	1.1384	107.4	106.95	108.09	-0.23891					59	36	3	0.487128	0.000328269	0.00515414	0.020333
AAQVTIQSSGTFSSK	15	Unmodified	_AAQVTIQSSGTFSSK_					0	0	0	0	P01023	P01023	P01023	A2M	Alpha-2-macroglobulin	MULTI-MSMS	S12187_285_Ejaife_TMT_3_Platelet_210707	1	3	657.369	3	504.595	1510.76	74456.6	-2.2821	-0.0011515	302770	152.78	302770	152.77	657.371	110.32	1.0464	110.08	109.36	110.41	-0.2389					82	33	4	0.770793	0.000296898	0.00392766	0.0041865
AAQVTIQSSGTFSSK	15	Unmodified	_AAQVTIQSSGTFSSK_					0	0	0	0	P01023	P01023	P01023	A2M	Alpha-2-macroglobulin	MULTI-MSMS	S12187_285_Ejaife_TMT_3_Platelet_210707	1	3	657.369	3	504.595	1510.76	77167.1	-2.2019	-0.0011111	302770	152.78	302770	152.77	657.371	114.43	0.82814	114.09	113.59	114.41	-0.33907					56	26	3	0.689	0.00022599	0.00290248	0.00020332
AAQVTIQSSGTFSSK	15	Unmodified	_AAQVTIQSSGTFSSK_					0	0	0	0	P01023	P01023	P01023	A2M	Alpha-2-macroglobulin	MULTI-MSMS	S12187_285_Ejaife_TMT_3_Platelet_210707	1	3	657.37	3	504.595	1510.76	77536.4	-1.7213	-0.00086857	302770	152.77	302760	152.77	657.703	116.11	0.95766	115.77	115.15	116.1	-0.33908					72	32	3	0.0936	6.60141e-05	0.00105425	0.0026315
AAQVTIQSSGTFSSK	15	Unmodified	_AAQVTIQSSGTFSSK_					0	0	0	0	P01023	P01023	P01023	A2M	Alpha-2-macroglobulin	MULTI-MSMS	S12187_285_Ejaife_TMT_3_Platelet_210707	1	3	657.704	3	504.595	1510.76	76982	-2.233	-0.0011267	302770	152.77	302760	152.77	657.369	116.73	0.98588	116.39	115.91	116.89	-0.33907					74	28	4	0.784273	0.000733008	0.0117944	0.0051793
AAQVTIQSSGTFSSK	15	Unmodified	_AAQVTIQSSGTFSSK_					0	0	0	0	P01023	P01023	P01023	A2M	Alpha-2-macroglobulin	MULTI-MSMS	S12187_285_Ejaife_TMT_3_Platelet_210707	1	3	657.703	3	504.595	1510.76	76982.1	-1.6132	-0.00081403	302770	152.78	302770	152.77	657.37	117.51	0.83769	117.17	116.72	117.56	-0.33907					41	24	2	0.704748	0.000529146	0.00944506	0.0051793
AAQVTIQSSGTFSSK	15	Unmodified	_AAQVTIQSSGTFSSK_					0	0	0	0	P01023	P01023	P01023	A2M	Alpha-2-macroglobulin	MULTI-MSMS	S12187_285_Ejaife_TMT_3_Platelet_210707	1	3	657.713	3	504.595	1510.76	101683	-1.9379	-0.00097788	302770	152.77	302760	152.77	657.704	128.46	0.45708	128.12	127.85	128.31	-0.33908					11	8	2	0	0	0	0.017949
AAQVTIQSSGTFSSK	15	Unmodified	_AAQVTIQSSGTFSSK_					0	0	0	0	P01023	P01023	P01023	A2M	Alpha-2-macroglobulin	MULTI-MSMS	S12187_285_Ejaife_TMT_3_Platelet_210707	1	3	657.37	3	504.595	1510.76	78764.2	-1.6648	-0.00084003	302770	152.78	302770	152.77	657.37	133.6	0.9655	133.36	133.05	134.01	-0.23891					30	18	2	0.409388	0.000156766	0.00443167	0.0022263
AAQVTIQSSGTFSSK	15	Unmodified	_AAQVTIQSSGTFSSK_					0	0	0	0	P01023	P01023	P01023	A2M	Alpha-2-macroglobulin	MULTI-MSMS	S12187_285_Ejaife_TMT_3_Platelet_210707	1	3	657.369	3	504.595	1510.76	83017	-1.9193	-0.00096845	302770	152.77	302770	152.77	657.704	135.15	0.85698	135.01	134.56	135.42	-0.13875					22	16	2	0.126005	7.89368e-05	0.00094328	0.03948
AAQVTIQSSGTFSSK	15	Unmodified	_AAQVTIQSSGTFSSK_					0	0	0	0	P01023	P01023	P01023	A2M	Alpha-2-macroglobulin	MSMS	S12187_285_Ejaife_TMT_3_Platelet_210707	1	3	657.37	3	504.595	1510.76	NaN	NaN	NaN	NaN	NaN	NaN	NaN	NaN	70.615	1	70.977	70.477	71.477	0.36208								NaN	NaN	NaN	1.0948e-08
AAQVTIQSSGTFSSK	15	Unmodified	_AAQVTIQSSGTFSSK_					0	0	0	0	P01023	P01023	P01023	A2M	Alpha-2-macroglobulin	MSMS	S12187_285_Ejaife_TMT_3_Platelet_210707	1	3	985.551	2	756.389	1510.76	NaN	NaN	NaN	NaN	NaN	NaN	NaN	NaN	72.568	1	72.931	72.431	73.431	0.36208								NaN	NaN	NaN	0.00072506
AAQVTIQSSGTFSSK	15	Unmodified	_AAQVTIQSSGTFSSK_					0	0	0	0	P01023	P01023	P01023	A2M	Alpha-2-macroglobulin	MSMS	S12187_285_Ejaife_TMT_3_Platelet_210707	1	3	985.552	2	756.389	1510.76	NaN	NaN	NaN	NaN	NaN	NaN	NaN	NaN	73.72	1	74.082	73.582	74.582	0.36208								NaN	NaN	NaN	0.0018753
AAQVTIQSSGTFSSK	15	Unmodified	_AAQVTIQSSGTFSSK_					0	0	0	0	P01023	P01023	P01023	A2M	Alpha-2-macroglobulin	MSMS	S12187_285_Ejaife_TMT_3_Platelet_210707	1	3	657.369	3	504.595	1510.76	NaN	NaN	NaN	NaN	NaN	NaN	NaN	NaN	80.046	1	80.207	79.707	80.707	0.16175								NaN	NaN	NaN	0.00094757
AAQVTIQSSGTFSSK	15	Unmodified	_AAQVTIQSSGTFSSK_					0	0	0	0	P01023	P01023	P01023	A2M	Alpha-2-macroglobulin	MSMS	S12187_285_Ejaife_TMT_3_Platelet_210707	1	3	657.37	3	504.595	1510.76	NaN	NaN	NaN	NaN	NaN	NaN	NaN	NaN	90.864	1	90.925	90.425	91.425	0.061584								NaN	NaN	NaN	0.00094757
AAQVTIQSSGTFSSK	15	Unmodified	_AAQVTIQSSGTFSSK_					0	0	0	0	P01023	P01023	P01023	A2M	Alpha-2-macroglobulin	MSMS	S12187_285_Ejaife_TMT_3_Platelet_210707	1	3	657.37	3	504.595	1510.76	NaN	NaN	NaN	NaN	NaN	NaN	NaN	NaN	98.74	1	98.701	98.201	99.201	-0.038574								NaN	NaN	NaN	0.00094464
AAQVTIQSSGTFSSK	15	Unmodified	_AAQVTIQSSGTFSSK_					0	0	0	0	P01023	P01023	P01023	A2M	Alpha-2-macroglobulin	MSMS	S12187_285_Ejaife_TMT_3_Platelet_210707	1	3	657.369	3	504.595	1510.76	NaN	NaN	NaN	NaN	NaN	NaN	NaN	NaN	104.82	1	104.58	104.08	105.08	-0.23891								NaN	NaN	NaN	2.3104e-07
AAQVTIQSSGTFSSK	15	Unmodified	_AAQVTIQSSGTFSSK_					0	0	0	0	P01023	P01023	P01023	A2M	Alpha-2-macroglobulin	MSMS	S12187_285_Ejaife_TMT_3_Platelet_210707	1	3	657.369	3	504.595	1510.76	NaN	NaN	NaN	NaN	NaN	NaN	NaN	NaN	106.94	1	106.7	106.2	107.2	-0.23891								NaN	NaN	NaN	0.0072867
AAQVTIQSSGTFSSK	15	Unmodified	_AAQVTIQSSGTFSSK_					0	0	0	0	P01023	P01023	P01023	A2M	Alpha-2-macroglobulin	MSMS	S12187_285_Ejaife_TMT_3_Platelet_210707	1	3	657.366	3	504.595	1510.76	NaN	NaN	NaN	NaN	NaN	NaN	NaN	NaN	111.81	1	111.47	110.97	111.97	-0.33907								NaN	NaN	NaN	0.012265
AAQVTIQSSGTFSSK	15	Unmodified	_AAQVTIQSSGTFSSK_					0	0	0	0	P01023	P01023	P01023	A2M	Alpha-2-macroglobulin	MULTI-MATCH	S12185_283_Ejaife_TMT_1_Platelet_210707	1	1		3	504.595	1510.76	75484.1	-1.0189	-0.00051413	302770	152.77	302770	152.77	657.704	116.94	0.66805	116.94	116.72	117.39	0	-0.11322	-0.00031146	NaN	61.641	29	18	2	NaN	NaN	NaN	NaN
AAQVTIQSSGTFSSK	15	Unmodified	_AAQVTIQSSGTFSSK_					0	0	0	0	P01023	P01023	P01023	A2M	Alpha-2-macroglobulin	MULTI-MATCH	S12185_283_Ejaife_TMT_1_Platelet_210707	1	1		3	504.595	1510.76	77349.1	-0.93816	-0.00047339	302770	152.77	302770	152.77	657.704	130.41	0.77332	130.41	130.15	130.93	0	-0.24407	-0.0010528	NaN	66.387	24	15	2	NaN	NaN	NaN	NaN
AAQVTIQSSGTFSSK	15	Unmodified	_AAQVTIQSSGTFSSK_					0	0	0	0	P01023	P01023	P01023	A2M	Alpha-2-macroglobulin	MULTI-MATCH	S12185_283_Ejaife_TMT_1_Platelet_210707	1	1		3	504.595	1510.76	79877.9	-1.397	-0.00070491	302770	152.78	302770	152.77	657.37	118.02	0.33076	118.02	117.88	118.22	0	0.063332	-0.00037618	NaN	71.08	15	11	2	NaN	NaN	NaN	NaN
AAQVTIQSSGTFSSK	15	Unmodified	_AAQVTIQSSGTFSSK_					0	0	0	0	P01023	P01023	P01023	A2M	Alpha-2-macroglobulin	MULTI-MATCH	S12185_283_Ejaife_TMT_1_Platelet_210707	1	1		3	504.595	1510.76	81412.9	-1.6881	-0.00085183	302770	152.78	302770	152.77	657.704	133.73	1.3274	133.73	133.19	134.52	0	0.18344	-2.4927e-05	NaN	70.529	35	25	2	NaN	NaN	NaN	NaN
AAQVTIQSSGTFSSK	15	Unmodified	_AAQVTIQSSGTFSSK_					0	0	0	0	P01023	P01023	P01023	A2M	Alpha-2-macroglobulin	MULTI-MATCH	S12185_283_Ejaife_TMT_1_Platelet_210707	1	1		3	504.595	1510.76	75411.8	-1.1358	-0.00057313	302770	152.78	302770	152.77	657.704	72.913	0.47437	72.913	72.825	73.299	7.6294e-06	0.42116	4.2298e-05	NaN	124.09	64	37	2	NaN	NaN	NaN	NaN
AAQVTIQSSGTFSSK	15	Unmodified	_AAQVTIQSSGTFSSK_					0	0	0	0	P01023	P01023	P01023	A2M	Alpha-2-macroglobulin	MULTI-MATCH	S12186_284_Ejaife_TMT_2_Platelet_210707	1	2		3	504.595	1510.76	73764.1	-1.4648	-0.00073915	302760	152.77	302760	152.77	658.035	103.11	1.2348	102.96	102.22	103.45	-0.14921	0.029485	-0.0006789	NaN	77.746	91	40	4	NaN	NaN	NaN	NaN
AAQVTIQSSGTFSSK	15	Unmodified	_AAQVTIQSSGTFSSK_					0	0	0	0	P01023	P01023	P01023	A2M	Alpha-2-macroglobulin	MULTI-MATCH	S12186_284_Ejaife_TMT_2_Platelet_210707	1	2		3	504.595	1510.76	75249	-1.2393	-0.00062535	302760	152.77	302760	152.77	657.703	113.5	0.62119	113.36	113.03	113.65	-0.14921	-0.0054194	-0.00024537	NaN	64.52	40	16	4	NaN	NaN	NaN	NaN
AAQVTIQSSGTFSSK	15	Unmodified	_AAQVTIQSSGTFSSK_					0	0	0	0	P01023	P01023	P01023	A2M	Alpha-2-macroglobulin	MULTI-MATCH	S12186_284_Ejaife_TMT_2_Platelet_210707	1	2		3	504.595	1510.76	83916.3	-1.5074	-0.00076064	302770	152.78	302770	152.77	657.705	87.617	0.066841	87.568	87.532	87.599	-0.048981	-0.083351	0.00072822	NaN	86.497	7	4	2	NaN	NaN	NaN	NaN
AAQVTIQSSGTFSSK	15	Unmodified	_AAQVTIQSSGTFSSK_					0	0	0	0	P01023	P01023	P01023	A2M	Alpha-2-macroglobulin	MULTI-MATCH	S12186_284_Ejaife_TMT_2_Platelet_210707	1	2		3	504.595	1510.76	73362.3	-1.1252	-0.00056776	302770	152.78	302770	152.78	657.704	111.03	0.60624	110.88	110.58	111.18	-0.1492	0.34799	0.0021628	NaN	62.861	30	18	3	NaN	NaN	NaN	NaN
AAQVTIQSSGTFSSK	15	Unmodified	_AAQVTIQSSGTFSSK_					0	0	0	0	P01023	P01023	P01023	A2M	Alpha-2-macroglobulin	MULTI-MATCH	S12186_284_Ejaife_TMT_2_Platelet_210707	1	2		3	504.595	1510.76	75394.3	-1.4714	-0.00074248	302770	152.78	302770	152.77	657.705	73.857	0.40969	73.909	73.608	74.018	0.051254	-0.25469	-1.2442e-05	NaN	163.99	35	26	2	NaN	NaN	NaN	NaN
AAQVTIQSSGTFSSK	15	Unmodified	_AAQVTIQSSGTFSSK_					0	0	0	0	P01023	P01023	P01023	A2M	Alpha-2-macroglobulin	MULTI-MATCH	S12186_284_Ejaife_TMT_2_Platelet_210707	1	2		3	504.595	1510.76	74521.4	-1.4467	-0.00073001	302770	152.77	302770	152.77	657.369	97.117	0.88193	96.968	96.62	97.502	-0.14921	-0.046702	-0.00074447	NaN	89.506	28	28	2	NaN	NaN	NaN	NaN
AAQVTIQSSGTFSSK	15	Unmodified	_AAQVTIQSSGTFSSK_					0	0	0	0	P01023	P01023	P01023	A2M	Alpha-2-macroglobulin	MULTI-MATCH	S12186_284_Ejaife_TMT_2_Platelet_210707	1	2		3	504.595	1510.76	78564.2	-1.2187	-0.00061493	302770	152.77	302770	152.77	657.704	72.288	0.10072	72.339	72.295	72.395	0.051254	-0.15218	-0.0012326	NaN	124.09	12	6	3	NaN	NaN	NaN	NaN
AAQVTIQSSGTFSSK	15	Unmodified	_AAQVTIQSSGTFSSK_					0	0	0	0	P01023	P01023	P01023	A2M	Alpha-2-macroglobulin	MULTI-MATCH	S12186_284_Ejaife_TMT_2_Platelet_210707	1	2		3	504.595	1510.76	78405	-0.96519	-0.00048703	302770	152.78	302770	152.77	657.37	72.176	0.511	72.227	71.784	72.295	0.051254	0.26191	-6.5533e-05	NaN	147.12	60	28	4	NaN	NaN	NaN	NaN
AAQVTIQSSGTFSSK	15	Unmodified	_AAQVTIQSSGTFSSK_					0	0	0	0	P01023	P01023	P01023	A2M	Alpha-2-macroglobulin	MULTI-MATCH	S12186_284_Ejaife_TMT_2_Platelet_210707	1	2		3	504.595	1510.76	74748.4	-1.2104	-0.00061075	302770	152.78	302770	152.77	657.37	113.98	0.47374	113.83	113.58	114.05	-0.14922	-0.13027	-0.00051264	NaN	87.932	19	13	2	NaN	NaN	NaN	NaN
AAQVTIQSSGTFSSK	15	Unmodified	_AAQVTIQSSGTFSSK_					0	0	0	0	P01023	P01023	P01023	A2M	Alpha-2-macroglobulin	MULTI-MATCH	S12186_284_Ejaife_TMT_2_Platelet_210707	1	2		3	504.595	1510.76	76822.8	-1.8477	-0.00093232	302770	152.78	302770	152.77	657.371	91.162	0.056747	91.113	91.082	91.139	-0.048981	0.046504	0.00012785	NaN	80.387	6	3	2	NaN	NaN	NaN	NaN
AAQVTIQSSGTFSSK	15	Unmodified	_AAQVTIQSSGTFSSK_					0	0	0	0	P01023	P01023	P01023	A2M	Alpha-2-macroglobulin	MULTI-MATCH	S12187_285_Ejaife_TMT_3_Platelet_210707	1	3		2	756.389	1510.76	70129.8	-2.308	-0.0017458	302970	229.16	302970	229.16	986.053	71.039	0.024277	71.401	71.39	71.414	0.36208	-0.060649	-0.00034086	NaN	155.02	4	2	2	NaN	NaN	NaN	NaN
AAQVTIQSSGTFSSK	15	Unmodified	_AAQVTIQSSGTFSSK_					0	0	0	0	P01023	P01023	P01023	A2M	Alpha-2-macroglobulin	MULTI-MATCH	S12187_285_Ejaife_TMT_3_Platelet_210707	1	3		3	504.595	1510.76	74615.1	-2.3259	-0.0011736	302760	152.77	302760	152.77	658.035	103.03	0.75989	102.89	102.73	103.49	-0.13875	-0.041751	-0.00049164	NaN	77.746	93	31	5	NaN	NaN	NaN	NaN
AAQVTIQSSGTFSSK	15	Unmodified	_AAQVTIQSSGTFSSK_					0	0	0	0	P01023	P01023	P01023	A2M	Alpha-2-macroglobulin	MULTI-MATCH	S12187_285_Ejaife_TMT_3_Platelet_210707	1	3		3	504.595	1510.76	73126.3	-2.1163	-0.0010679	302770	152.77	302760	152.77	657.703	113.74	0.80334	113.4	112.92	113.72	-0.33907	0.042081	0.00095465	NaN	64.52	59	23	3	NaN	NaN	NaN	NaN
AAQVTIQSSGTFSSK	15	Unmodified	_AAQVTIQSSGTFSSK_					0	0	0	0	P01023	P01023	P01023	A2M	Alpha-2-macroglobulin	MULTI-MATCH	S12187_285_Ejaife_TMT_3_Platelet_210707	1	3		3	504.595	1510.76	78967.8	-2.0116	-0.001015	302770	152.78	302770	152.77	657.704	131.27	0.82004	131.03	130.25	131.07	-0.23891	0.37272	0.00061408	NaN	66.387	29	17	2	NaN	NaN	NaN	NaN
AAQVTIQSSGTFSSK	15	Unmodified	_AAQVTIQSSGTFSSK_					0	0	0	0	P01023	P01023	P01023	A2M	Alpha-2-macroglobulin	MULTI-MATCH	S12187_285_Ejaife_TMT_3_Platelet_210707	1	3		3	504.595	1510.76	75981.1	-2.2114	-0.0011159	302770	152.78	302770	152.77	657.371	87.664	0.29539	87.726	87.538	87.833	0.061584	0.073845	0.0014122	NaN	86.497	43	21	3	NaN	NaN	NaN	NaN
AAQVTIQSSGTFSSK	15	Unmodified	_AAQVTIQSSGTFSSK_					0	0	0	0	P01023	P01023	P01023	A2M	Alpha-2-macroglobulin	MULTI-MATCH	S12187_285_Ejaife_TMT_3_Platelet_210707	1	3		3	504.595	1510.76	76982.1	-1.2415	-0.00062644	302770	152.78	302770	152.77	657.37	118.25	0.57465	117.91	117.56	118.13	-0.33907	-0.051292	-5.6938e-05	NaN	71.08	29	21	2	NaN	NaN	NaN	NaN
AAQVTIQSSGTFSSK	15	Unmodified	_AAQVTIQSSGTFSSK_					0	0	0	0	P01023	P01023	P01023	A2M	Alpha-2-macroglobulin	MULTI-MATCH	S12187_285_Ejaife_TMT_3_Platelet_210707	1	3		3	504.595	1510.76	80234.9	-1.9195	-0.00096858	302770	152.78	302770	152.77	657.705	71.488	0.40182	71.85	71.612	72.014	0.36208	-0.11567	0.00085504	NaN	147.12	71	34	3	NaN	NaN	NaN	NaN
AAQVTIQSSGTFSSK	15	Unmodified	_AAQVTIQSSGTFSSK_					0	0	0	0	P01023	P01023	P01023	A2M	Alpha-2-macroglobulin	MULTI-MATCH	S12187_285_Ejaife_TMT_3_Platelet_210707	1	3		3	504.595	1510.76	77431.4	-2.1647	-0.0010923	302770	152.78	302770	152.77	657.37	91.339	0.38171	91.401	91.228	91.61	0.061584	-0.00050735	0.00079621	NaN	86.497	40	21	2	NaN	NaN	NaN	NaN
AAQVTIQSSGTFSSK	15	Unmodified	_AAQVTIQSSGTFSSK_					0	0	0	0	P01023	P01023	P01023	A2M	Alpha-2-macroglobulin	MULTI-MATCH	S12187_285_Ejaife_TMT_3_Platelet_210707	1	3		3	504.595	1510.76	80234.9	-1.8761	-0.00094667	302770	152.78	302770	152.77	657.37	70.966	0.89102	71.328	70.847	71.738	0.36208	0.10439	0.00065492	NaN	134.88	139	82	3	NaN	NaN	NaN	NaN
AAQVTIQSSGTFSSK	15	Unmodified	_AAQVTIQSSGTFSSK_					0	0	0	0	P01023	P01023	P01023	A2M	Alpha-2-macroglobulin	MULTI-MATCH	S12187_285_Ejaife_TMT_3_Platelet_210707	1	3		3	504.595	1510.76	84875.8	-1.9952	-0.0010068	302770	152.78	302770	152.77	657.37	90.83	0.11271	90.891	90.8	90.913	0.061584	-0.1756	-0.0001356	NaN	80.387	11	7	2	NaN	NaN	NaN	NaN
AASGTQNNVLR	11	Unmodified	_AASGTQNNVLR_					0	0	0	0	P10643	P10643	P10643	C7	Complement component C7	MULTI-MSMS	S12185_283_Ejaife_TMT_1_Platelet_210707	1	1	680.38	2	565.799	1129.58	74301.2	-1.1131	-0.00062981	202510	114.58	202510	114.58	680.381	31.013	0.49092	31.013	30.798	31.289	0					167	57	4	0.721906	0.00102134	0.00724648	2.1299e-05
AASGTQNNVLR	11	Unmodified	_AASGTQNNVLR_					0	0	0	0	P10643	P10643	P10643	C7	Complement component C7	MULTI-MSMS	S12186_284_Ejaife_TMT_2_Platelet_210707	1	2	680.38	2	565.799	1129.58	74801.8	-1.2484	-0.00070632	202510	114.58	202510	114.58	680.381	31.129	0.50909	30.98	30.737	31.246	-0.14921					160	58	4	0.698642	0.00087735	0.00755907	0.00068937
AASGTQNNVLR	11	Unmodified	_AASGTQNNVLR_					0	0	0	0	P10643	P10643	P10643	C7	Complement component C7	MULTI-MSMS	S12187_285_Ejaife_TMT_3_Platelet_210707	1	3	680.38	2	565.799	1129.58	73153.3	-2.0177	-0.0011416	202510	114.58	202510	114.58	680.381	30.87	0.45456	31.232	31.011	31.466	0.36209					147	47	4	0.668229	0.00034991	0.00216884	0.0023736
AASGTTGTYQEWK	13	Unmodified	_AASGTTGTYQEWK_					0	0	0	0	P04114	P04114	P04114	APOB	Apolipoprotein B-100;Apolipoprotein B-48	MULTI-MSMS	S12185_283_Ejaife_TMT_1_Platelet_210707	1	1	929.49	2	700.328	1398.64	64126.5	-1.5547	-0.0010888	327220	229.16	327220	229.16	929.492	64.845	0.65578	64.845	64.453	65.109	0					139	44	5	0.990218	0.00023202	0.00183695	1.6878e-08
AASGTTGTYQEWK	13	Unmodified	_AASGTTGTYQEWK_					0	0	0	0	P04114	P04114	P04114	APOB	Apolipoprotein B-100;Apolipoprotein B-48	MULTI-MSMS	S12185_283_Ejaife_TMT_1_Platelet_210707	1	1	620.331	3	467.221	1398.64	77317.8	-0.94467	-0.00044137	326990	152.78	326990	152.77	620.331	64.84	0.6357	64.84	64.466	65.102	0					134	42	5	0.879736	0.00282477	0.00973767	4.0916e-08
AASGTTGTYQEWK	13	Unmodified	_AASGTTGTYQEWK_					0	0	0	0	P04114	P04114	P04114	APOB	Apolipoprotein B-100;Apolipoprotein B-48	MULTI-MSMS	S12186_284_Ejaife_TMT_2_Platelet_210707	1	2	929.49	2	700.328	1398.64	63721.2	-1.3831	-0.00096864	327220	229.16	327220	229.16	929.491	64.8	0.53876	64.852	64.474	65.012	0.051254					85	31	4	0.958893	0.000213267	0.00178058	7.8931e-08
AASGTTGTYQEWK	13	Unmodified	_AASGTTGTYQEWK_					0	0	0	0	P04114	P04114	P04114	APOB	Apolipoprotein B-100;Apolipoprotein B-48	MULTI-MSMS	S12186_284_Ejaife_TMT_2_Platelet_210707	1	2	620.33	3	467.221	1398.64	77964.4	-1.4177	-0.00066239	326990	152.78	326990	152.77	619.997	64.808	0.53876	64.859	64.474	65.012	0.051254					92	31	4	0.849675	0.000692662	0.0022946	1.3581e-08
AASGTTGTYQEWK	13	Unmodified	_AASGTTGTYQEWK_					0	0	0	0	P04114	P04114	P04114	APOB	Apolipoprotein B-100;Apolipoprotein B-48	MULTI-MSMS	S12187_285_Ejaife_TMT_3_Platelet_210707	1	3	929.489	2	700.328	1398.64	64618.3	-2.4479	-0.0017143	327220	229.16	327220	229.16	929.491	63.912	0.051315	64.374	64.34	64.391	0.46225					5	3	2	0.930589	0.000150164	0.00192466	4.5739e-05
AASGTTGTYQEWK	13	Unmodified	_AASGTTGTYQEWK_					0	0	0	0	P04114	P04114	P04114	APOB	Apolipoprotein B-100;Apolipoprotein B-48	MULTI-MSMS	S12187_285_Ejaife_TMT_3_Platelet_210707	1	3	620.33	3	467.221	1398.64	78334.3	-1.7043	-0.0007963	326990	152.78	326990	152.77	619.997	64.403	0.71311	64.865	64.364	65.077	0.46225					137	56	4	0.713128	0.000647234	0.00223028	1.2514e-05
AASGTTGTYQEWK	13	Unmodified	_AASGTTGTYQEWK_					0	0	0	0	P04114	P04114	P04114	APOB	Apolipoprotein B-100;Apolipoprotein B-48	MULTI-MATCH	S12187_285_Ejaife_TMT_3_Platelet_210707	1	3		2	700.328	1398.64	64618.3	-2.0907	-0.0014641	327220	229.16	327220	229.16	929.491	64.37	0.67671	64.833	64.391	65.068	0.46225	-0.010465	9.8987e-05	NaN	163.34	167	53	4	NaN	NaN	NaN	NaN
AATGECTATVGK	12	Unmodified	_AATGECTATVGK_					0	0	0	0	P01042;P01042-2;P01042-3	P01042;P01042-2	P01042	KNG1	Kininogen-1;Kininogen-1 heavy chain;T-kinin;Bradykinin;Lysyl-bradykinin;Kininogen-1 light chain;Low molecular weight growth-promoting factor	MULTI-MSMS	S12185_283_Ejaife_TMT_1_Platelet_210707	1	1	812.442	2	583.28	1164.54	68034.4	-1.3203	-0.00077012	392890	229.16	392890	229.16	812.442	43.732	0.93476	43.732	43.477	44.412	0					344	97	5	NaN	0	0	7.6239e-07
AATGECTATVGK	12	Unmodified	_AATGECTATVGK_					0	0	0	0	P01042;P01042-2;P01042-3	P01042;P01042-2	P01042	KNG1	Kininogen-1;Kininogen-1 heavy chain;T-kinin;Bradykinin;Lysyl-bradykinin;Kininogen-1 light chain;Low molecular weight growth-promoting factor	MULTI-MSMS	S12185_283_Ejaife_TMT_1_Platelet_210707	1	1	541.964	3	389.189	1164.54	80947	-1.3169	-0.00051253	392550	152.78	392550	152.77	541.964	43.696	0.70408	43.696	43.508	44.212	0					226	76	4	0.920188	0.000292284	0.000396536	2.9813e-05
AATGECTATVGK	12	Unmodified	_AATGECTATVGK_					0	0	0	0	P01042;P01042-2;P01042-3	P01042;P01042-2	P01042	KNG1	Kininogen-1;Kininogen-1 heavy chain;T-kinin;Bradykinin;Lysyl-bradykinin;Kininogen-1 light chain;Low molecular weight growth-promoting factor	MULTI-MSMS	S12186_284_Ejaife_TMT_2_Platelet_210707	1	2	812.442	2	583.28	1164.54	68014.6	-0.98955	-0.00057718	392890	229.16	392890	229.16	812.442	43.713	0.98296	43.664	43.434	44.417	-0.048981					310	100	4	0.961144	0.000128617	0.00165531	4.3467e-06
AATGECTATVGK	12	Unmodified	_AATGECTATVGK_					0	0	0	0	P01042;P01042-2;P01042-3	P01042;P01042-2	P01042	KNG1	Kininogen-1;Kininogen-1 heavy chain;T-kinin;Bradykinin;Lysyl-bradykinin;Kininogen-1 light chain;Low molecular weight growth-promoting factor	MULTI-MSMS	S12186_284_Ejaife_TMT_2_Platelet_210707	1	2	541.964	3	389.189	1164.54	80887.1	-0.75285	-0.000293	392550	152.78	392550	152.77	541.964	43.729	0.55125	43.68	43.488	44.039	-0.048985					187	61	4	0.989615	0.000336452	0.000434263	9.5321e-06
AATGECTATVGK	12	Unmodified	_AATGECTATVGK_					0	0	0	0	P01042;P01042-2;P01042-3	P01042;P01042-2	P01042	KNG1	Kininogen-1;Kininogen-1 heavy chain;T-kinin;Bradykinin;Lysyl-bradykinin;Kininogen-1 light chain;Low molecular weight growth-promoting factor	MULTI-MSMS	S12187_285_Ejaife_TMT_3_Platelet_210707	1	3	812.943	2	583.28	1164.54	68421.9	-1.4126	-0.00082396	392890	229.16	392880	229.16	812.442	43.51	0.82061	43.972	43.68	44.501	0.46225					272	77	5	0.915635	0.000133248	0.000344363	1.2854e-06
AATGECTATVGK	12	Unmodified	_AATGECTATVGK_					0	0	0	0	P01042;P01042-2;P01042-3	P01042;P01042-2	P01042	KNG1	Kininogen-1;Kininogen-1 heavy chain;T-kinin;Bradykinin;Lysyl-bradykinin;Kininogen-1 light chain;Low molecular weight growth-promoting factor	MSMS	S12187_285_Ejaife_TMT_3_Platelet_210707	1	3	541.822	3	389.189	1164.54	NaN	NaN	NaN	NaN	NaN	NaN	NaN	NaN	43.238	1	43.7	43.2	44.2	0.46225								NaN	NaN	NaN	0.0016322
AATGECTATVGK	12	Unmodified	_AATGECTATVGK_					0	0	0	0	P01042;P01042-2;P01042-3	P01042;P01042-2	P01042	KNG1	Kininogen-1;Kininogen-1 heavy chain;T-kinin;Bradykinin;Lysyl-bradykinin;Kininogen-1 light chain;Low molecular weight growth-promoting factor	MSMS	S12187_285_Ejaife_TMT_3_Platelet_210707	1	3	812.442	2	583.28	1164.54	NaN	NaN	NaN	NaN	NaN	NaN	NaN	NaN	44.026	1	44.488	43.988	44.988	0.46225								NaN	NaN	NaN	0.0014498
AATVGSLAGQPLQER	15	Unmodified	_AATVGSLAGQPLQER_					0	0	0	0	P02649;H0Y7L5	P02649	P02649	APOE	Apolipoprotein E	MULTI-MSMS	S12185_283_Ejaife_TMT_1_Platelet_210707	1	1	863.986	2	749.405	1496.79	69309	-1.0424	-0.00078114	152900	114.58	152900	114.58	864.488	68.775	0.49408	68.775	68.665	69.159	0					60	35	2	0.95177	0.000251952	0.000978327	6.1546e-09
AATVGSLAGQPLQER	15	Unmodified	_AATVGSLAGQPLQER_					0	0	0	0	P02649;H0Y7L5	P02649	P02649	APOE	Apolipoprotein E	MULTI-MSMS	S12185_283_Ejaife_TMT_1_Platelet_210707	1	1	576.325	3	499.939	1496.79	80779.9	-0.72957	-0.00036474	152790	76.387	152790	76.387	576.326	68.821	0.67711	68.821	68.561	69.238	0					122	46	3	0.716902	0.00120933	0.00387244	5.2621e-08
AATVGSLAGQPLQER	15	Unmodified	_AATVGSLAGQPLQER_					0	0	0	0	P02649;H0Y7L5	P02649	P02649	APOE	Apolipoprotein E	MSMS	S12186_284_Ejaife_TMT_2_Platelet_210707	1	2	863.985	2	749.405	1496.79	NaN	NaN	NaN	NaN	NaN	NaN	NaN	NaN	68.909	1	68.96	68.46	69.46	0.051254								NaN	NaN	NaN	0.0057974
AATVGSLAGQPLQER	15	Unmodified	_AATVGSLAGQPLQER_					0	0	0	0	P02649;H0Y7L5	P02649	P02649	APOE	Apolipoprotein E	MULTI-MSMS	S12187_285_Ejaife_TMT_3_Platelet_210707	1	3	863.985	2	749.405	1496.79	68502.1	-1.2791	-0.0009586	152900	114.58	152900	114.58	863.986	68.582	0.46481	68.944	68.733	69.198	0.36208					57	28	3	0.91237	6.01336e-05	0.000342169	8.3718e-07
AATVGSLAGQPLQER	15	Unmodified	_AATVGSLAGQPLQER_					0	0	0	0	P02649;H0Y7L5	P02649	P02649	APOE	Apolipoprotein E	MULTI-MSMS	S12187_285_Ejaife_TMT_3_Platelet_210707	1	3	576.66	3	499.939	1496.79	81322.5	-0.95406	-0.00047697	152790	76.388	152790	76.387	576.326	68.626	0.56838	68.988	68.675	69.243	0.36208					104	35	4	0.634773	0.00116155	0.0030682	1.5406e-07
AATVGSLAGQPLQER	15	Unmodified	_AATVGSLAGQPLQER_					0	0	0	0	P02649;H0Y7L5	P02649	P02649	APOE	Apolipoprotein E	MULTI-MATCH	S12186_284_Ejaife_TMT_2_Platelet_210707	1	2		3	499.939	1496.79	83592.6	-1.2147	-0.00060728	152790	76.387	152790	76.387	576.661	68.749	0.64344	68.8	68.602	69.245	0.051247	-0.069522	-0.00053791	NaN	141.34	75	42	3	NaN	NaN	NaN	NaN
AAVYHHFISDGVR	13	Unmodified	_AAVYHHFISDGVR_					0	0	0	0	P01024	P01024	P01024	C3	Complement C3;Complement C3 beta chain;C3-beta-c;Complement C3 alpha chain;C3a anaphylatoxin;Acylation stimulating protein;Complement C3b alpha chain;Complement C3c alpha chain fragment 1;Complement C3dg fragment;Complement C3g fragment;Complement C3d fragment;Complement C3f fragment;Complement C3c alpha chain fragment 2	MULTI-MSMS	S12185_283_Ejaife_TMT_1_Platelet_210707	1	1	425.982	4	368.691	1470.74	90418.8	-1.3214	-0.0004872	155390	57.291	155390	57.29	426.233	49.685	0.90624	49.685	49.238	50.144	0					269	71	5	0.800417	0.000816487	0.00239086	0.000103
AAVYHHFISDGVR	13	Unmodified	_AAVYHHFISDGVR_					0	0	0	0	P01024	P01024	P01024	C3	Complement C3;Complement C3 beta chain;C3-beta-c;Complement C3 alpha chain;C3a anaphylatoxin;Acylation stimulating protein;Complement C3b alpha chain;Complement C3c alpha chain fragment 1;Complement C3dg fragment;Complement C3g fragment;Complement C3d fragment;Complement C3f fragment;Complement C3c alpha chain fragment 2	MULTI-MSMS	S12186_284_Ejaife_TMT_2_Platelet_210707	1	2	425.982	4	368.691	1470.74	91219.9	-1.0347	-0.00038149	155390	57.291	155390	57.29	425.982	49.747	0.7287	49.698	49.326	50.055	-0.048981					209	58	5	0.563438	0.000659807	0.00301057	0.00025711
AAVYHHFISDGVR	13	Unmodified	_AAVYHHFISDGVR_					0	0	0	0	P01024	P01024	P01024	C3	Complement C3;Complement C3 beta chain;C3-beta-c;Complement C3 alpha chain;C3a anaphylatoxin;Acylation stimulating protein;Complement C3b alpha chain;Complement C3c alpha chain fragment 1;Complement C3dg fragment;Complement C3g fragment;Complement C3d fragment;Complement C3f fragment;Complement C3c alpha chain fragment 2	MULTI-MSMS	S12187_285_Ejaife_TMT_3_Platelet_210707	1	3	426.232	4	368.691	1470.74	91290.5	-1.6688	-0.00061527	155390	57.291	155390	57.29	425.982	49.182	0.77893	49.544	49.141	49.92	0.36209					243	59	6	0.914858	0.00306525	0.0070649	7.8843e-07
AAVYHHFISDGVR	13	Unmodified	_AAVYHHFISDGVR_					0	0	0	0	P01024	P01024	P01024	C3	Complement C3;Complement C3 beta chain;C3-beta-c;Complement C3 alpha chain;C3a anaphylatoxin;Acylation stimulating protein;Complement C3b alpha chain;Complement C3c alpha chain fragment 1;Complement C3dg fragment;Complement C3g fragment;Complement C3d fragment;Complement C3f fragment;Complement C3c alpha chain fragment 2	MULTI-MSMS	S12187_285_Ejaife_TMT_3_Platelet_210707	1	3	567.64	3	491.253	1470.74	80677.6	-1.6377	-0.00080455	155500	76.388	155490	76.387	567.64	49.174	0.51658	49.536	49.25	49.766	0.36209					145	38	5	0.616507	0.00113482	0.00247491	1.0325e-07
AAVYHHFISDGVR	13	Unmodified	_AAVYHHFISDGVR_					0	0	0	0	P01024	P01024	P01024	C3	Complement C3;Complement C3 beta chain;C3-beta-c;Complement C3 alpha chain;C3a anaphylatoxin;Acylation stimulating protein;Complement C3b alpha chain;Complement C3c alpha chain fragment 1;Complement C3dg fragment;Complement C3g fragment;Complement C3d fragment;Complement C3f fragment;Complement C3c alpha chain fragment 2	MULTI-MATCH	S12185_283_Ejaife_TMT_1_Platelet_210707	1	1		3	491.253	1470.74	81621.4	-1.2873	-0.00063237	155500	76.388	155490	76.387	567.64	49.711	0.51783	49.711	49.357	49.875	-3.8147e-06	0.067472	-0.00010543	NaN	128.97	99	42	3	NaN	NaN	NaN	NaN
AAVYHHFISDGVR	13	Unmodified	_AAVYHHFISDGVR_					0	0	0	0	P01024	P01024	P01024	C3	Complement C3;Complement C3 beta chain;C3-beta-c;Complement C3 alpha chain;C3a anaphylatoxin;Acylation stimulating protein;Complement C3b alpha chain;Complement C3c alpha chain fragment 1;Complement C3dg fragment;Complement C3g fragment;Complement C3d fragment;Complement C3f fragment;Complement C3c alpha chain fragment 2	MULTI-MATCH	S12186_284_Ejaife_TMT_2_Platelet_210707	1	2		3	491.253	1470.74	81614.8	-1.0091	-0.00049572	155500	76.388	155490	76.387	567.641	49.733	0.43641	49.684	49.427	49.864	-0.048981	0.040136	0.00021868	NaN	128.97	74	37	3	NaN	NaN	NaN	NaN
AAVYQPQPHPQPPPYGHCVTDSGVVYSVGMQWLK	34	Unmodified	_AAVYQPQPHPQPPPYGHCVTDSGVVYSVGMQWLK_					0	0	0	0	P02751-9;P02751-14;P02751-8;P02751-17;P02751-3;P02751;P02751-10;P02751-6;P02751-7;P02751-15;P02751-5;P02751-13;P02751-11;P02751-12;P02751-4;P02751-16;P02751-2	P02751-9	P02751-9	FN1	Fibronectin;Anastellin;Ugl-Y1;Ugl-Y2;Ugl-Y3	MULTI-MSMS	S12185_283_Ejaife_TMT_1_Platelet_210707	1	1	1064.29	4	949.212	3792.82	61059.5	-2.2666	-0.0021515	120710	114.58	120710	114.58	1064.3	109.15	0.41832	109.15	109.02	109.44	0					26	13	3	0.908079	0.000340167	0.00288805	7.0809e-06
AAVYQPQPHPQPPPYGHCVTDSGVVYSVGMQWLK	34	Unmodified	_AAVYQPQPHPQPPPYGHCVTDSGVVYSVGMQWLK_					0	0	0	0	P02751-9;P02751-14;P02751-8;P02751-17;P02751-3;P02751;P02751-10;P02751-6;P02751-7;P02751-15;P02751-5;P02751-13;P02751-11;P02751-12;P02751-4;P02751-16;P02751-2	P02751-9	P02751-9	FN1	Fibronectin;Anastellin;Ugl-Y1;Ugl-Y2;Ugl-Y3	MULTI-MSMS	S12186_284_Ejaife_TMT_2_Platelet_210707	1	2	1064.29	4	949.212	3792.82	59765.1	-1.7671	-0.0016774	120710	114.58	120710	114.58	1064.29	109.28	0.57082	109.13	108.94	109.51	-0.14921					33	17	3	0.950862	0.000676149	0.00746927	4.8805e-07
AAVYQPQPHPQPPPYGHCVTDSGVVYSVGMQWLK	34	Unmodified	_AAVYQPQPHPQPPPYGHCVTDSGVVYSVGMQWLK_					0	0	0	0	P02751-9;P02751-14;P02751-8;P02751-17;P02751-3;P02751;P02751-10;P02751-6;P02751-7;P02751-15;P02751-5;P02751-13;P02751-11;P02751-12;P02751-4;P02751-16;P02751-2	P02751-9	P02751-9	FN1	Fibronectin;Anastellin;Ugl-Y1;Ugl-Y2;Ugl-Y3	MULTI-MSMS	S12187_285_Ejaife_TMT_3_Platelet_210707	1	3	1064.29	4	949.212	3792.82	60789.7	-2.5104	-0.0023829	120710	114.58	120710	114.58	1064.3	109.49	0.5741	109.25	109.08	109.66	-0.2389					47	20	3	0.948742	0.000706969	0.00850286	7.8201e-08
ACEPGVDYVYK	11	Unmodified	_ACEPGVDYVYK_					0	0	0	0	P01024;M0QXZ3;CON__Q2UVX4	P01024;CON__Q2UVX4	P01024	C3	Complement C3;Complement C3 beta chain;C3-beta-c;Complement C3 alpha chain;C3a anaphylatoxin;Acylation stimulating protein;Complement C3b alpha chain;Complement C3c alpha chain fragment 1;Complement C3dg fragment;Complement C3g fragment;Complement C3d fragment;Complement C3f fragment;Complement C3c alpha chain fragment 2	MULTI-MSMS	S12185_283_Ejaife_TMT_1_Platelet_210707	1	1	879.959	2	650.798	1299.58	64398.5	-2.0497	-0.0013339	352130	229.16	352120	229.16	879.96	75.457	0.992	75.457	75.078	76.07	7.6294e-06					313	79	6	1	7.56074e-05	0.000258597	9.4377e-05
ACEPGVDYVYK	11	Unmodified	_ACEPGVDYVYK_					0	0	0	0	P01024;M0QXZ3;CON__Q2UVX4	P01024;CON__Q2UVX4	P01024	C3	Complement C3;Complement C3 beta chain;C3-beta-c;Complement C3 alpha chain;C3a anaphylatoxin;Acylation stimulating protein;Complement C3b alpha chain;Complement C3c alpha chain fragment 1;Complement C3dg fragment;Complement C3g fragment;Complement C3d fragment;Complement C3f fragment;Complement C3c alpha chain fragment 2	MULTI-MSMS	S12186_284_Ejaife_TMT_2_Platelet_210707	1	2	879.958	2	650.798	1299.58	64929.1	-1.9145	-0.001246	352130	229.16	352120	229.16	879.961	75.283	0.97362	75.334	74.979	75.953	0.051254					315	74	7	0.981014	0.000365742	0.00134217	0.00013837
ACEPGVDYVYK	11	Unmodified	_ACEPGVDYVYK_					0	0	0	0	P01024;M0QXZ3;CON__Q2UVX4	P01024;CON__Q2UVX4	P01024	C3	Complement C3;Complement C3 beta chain;C3-beta-c;Complement C3 alpha chain;C3a anaphylatoxin;Acylation stimulating protein;Complement C3b alpha chain;Complement C3c alpha chain fragment 1;Complement C3dg fragment;Complement C3g fragment;Complement C3d fragment;Complement C3f fragment;Complement C3c alpha chain fragment 2	MULTI-MSMS	S12187_285_Ejaife_TMT_3_Platelet_210707	1	3	879.959	2	650.798	1299.58	64679.6	-1.7979	-0.0011701	352130	229.16	352120	229.16	879.96	75.246	0.93973	75.508	75.154	76.094	0.26192					239	71	4	0.991723	0.000710333	0.00419852	1.8223e-05
ACEPGVDYVYK	11	Unmodified	_ACEPGVDYVYK_					0	0	0	0	P01024;M0QXZ3;CON__Q2UVX4	P01024;CON__Q2UVX4	P01024	C3	Complement C3;Complement C3 beta chain;C3-beta-c;Complement C3 alpha chain;C3a anaphylatoxin;Acylation stimulating protein;Complement C3b alpha chain;Complement C3c alpha chain fragment 1;Complement C3dg fragment;Complement C3g fragment;Complement C3d fragment;Complement C3f fragment;Complement C3c alpha chain fragment 2	MULTI-MSMS	S12187_285_Ejaife_TMT_3_Platelet_210707	1	3	587.309	3	434.201	1299.58	81256.1	-1.7168	-0.00074542	351850	152.77	351850	152.77	586.976	75.069	0.23083	75.331	75.274	75.505	0.26192					32	17	2	0.407621	0.000479773	0.00181509	0.00017776
ACEPGVDYVYK	11	Unmodified	_ACEPGVDYVYK_					0	0	0	0	P01024;M0QXZ3;CON__Q2UVX4	P01024;CON__Q2UVX4	P01024	C3	Complement C3;Complement C3 beta chain;C3-beta-c;Complement C3 alpha chain;C3a anaphylatoxin;Acylation stimulating protein;Complement C3b alpha chain;Complement C3c alpha chain fragment 1;Complement C3dg fragment;Complement C3g fragment;Complement C3d fragment;Complement C3f fragment;Complement C3c alpha chain fragment 2	MSMS	S12187_285_Ejaife_TMT_3_Platelet_210707	1	3	879.96	2	650.798	1299.58	NaN	NaN	NaN	NaN	NaN	NaN	NaN	NaN	75.853	1	76.115	75.615	76.615	0.26192								NaN	NaN	NaN	0.0046414
ACEPGVDYVYK	11	Unmodified	_ACEPGVDYVYK_					0	0	0	0	P01024;M0QXZ3;CON__Q2UVX4	P01024;CON__Q2UVX4	P01024	C3	Complement C3;Complement C3 beta chain;C3-beta-c;Complement C3 alpha chain;C3a anaphylatoxin;Acylation stimulating protein;Complement C3b alpha chain;Complement C3c alpha chain fragment 1;Complement C3dg fragment;Complement C3g fragment;Complement C3d fragment;Complement C3f fragment;Complement C3c alpha chain fragment 2	MULTI-MATCH	S12185_283_Ejaife_TMT_1_Platelet_210707	1	1		3	434.201	1299.58	82792.3	-1.8297	-0.00079444	351850	152.77	351850	152.77	586.975	75.541	0.51774	75.541	75.273	75.791	0	0.13319	-0.00028469	NaN	121.83	90	39	4	NaN	NaN	NaN	NaN
ACEPGVDYVYK	11	Unmodified	_ACEPGVDYVYK_					0	0	0	0	P01024;M0QXZ3;CON__Q2UVX4	P01024;CON__Q2UVX4	P01024	C3	Complement C3;Complement C3 beta chain;C3-beta-c;Complement C3 alpha chain;C3a anaphylatoxin;Acylation stimulating protein;Complement C3b alpha chain;Complement C3c alpha chain fragment 1;Complement C3dg fragment;Complement C3g fragment;Complement C3d fragment;Complement C3f fragment;Complement C3c alpha chain fragment 2	MULTI-MATCH	S12186_284_Ejaife_TMT_2_Platelet_210707	1	2		3	434.201	1299.58	83115.5	-1.445	-0.00062742	351850	152.77	351850	152.77	586.976	75.301	0.63754	75.353	75.159	75.796	0.051254	-0.055585	0.00020338	NaN	121.83	86	44	3	NaN	NaN	NaN	NaN
ACGACPLWGK	10	Unmodified	_ACGACPLWGK_					0	0	0	0	P10643	P10643	P10643	C7	Complement component C7	MSMS	S12185_283_Ejaife_TMT_1_Platelet_210707	1	1	789.42	2	560.257	1118.5	NaN	NaN	NaN	NaN	NaN	NaN	NaN	NaN	77.279	1	77.279	76.779	77.779	0								NaN	NaN	NaN	0.0013754
ACGACPLWGK	10	Unmodified	_ACGACPLWGK_					0	0	0	0	P10643	P10643	P10643	C7	Complement component C7	MULTI-MSMS	S12186_284_Ejaife_TMT_2_Platelet_210707	1	2	789.42	2	560.257	1118.5	67983.4	-1.9156	-0.0010732	409030	229.16	409030	229.16	789.922	77.223	0.35254	77.274	77.012	77.364	0.051254					42	28	2	0.468301	0.000457634	0.00371633	0.00035045
ACGACPLWGK	10	Unmodified	_ACGACPLWGK_					0	0	0	0	P10643	P10643	P10643	C7	Complement component C7	MULTI-MSMS	S12187_285_Ejaife_TMT_3_Platelet_210707	1	3	789.921	2	560.257	1118.5	69369	-1.1913	-0.00066744	409030	229.16	409030	229.16	789.42	76.892	0.37628	77.154	76.89	77.266	0.26192					62	29	3	0.489504	0.00038697	0.00169803	0.0079274
ACNHPAPK	8	Unmodified	_ACNHPAPK_					0	0	0	0	E9PAQ1;P27918;C9J7V5	E9PAQ1	E9PAQ1	CFP	Properdin	MULTI-MSMS	S12185_283_Ejaife_TMT_1_Platelet_210707	1	1	451.588	3	298.813	893.418	89810.8	-1.3336	-0.00039849	511270	152.78	511270	152.78	451.589	17.6	0.73308	17.6	17.3	18.033	0					216	90	3	0.623496	0.00141026	0.00413427	0.023765
ACNHPAPK	8	Unmodified	_ACNHPAPK_					0	0	0	0	E9PAQ1;P27918;C9J7V5	E9PAQ1	E9PAQ1	CFP	Properdin	MULTI-MSMS	S12186_284_Ejaife_TMT_2_Platelet_210707	1	2	451.588	3	298.813	893.418	90379.8	-1.369	-0.00040908	511270	152.78	511270	152.77	451.589	17.853	0.66005	17.804	17.474	18.135	-0.048981					198	84	3	0.664242	0.00148221	0.00481247	0.034918
ACNHPAPK	8	Unmodified	_ACNHPAPK_					0	0	0	0	E9PAQ1;P27918;C9J7V5	E9PAQ1	E9PAQ1	CFP	Properdin	MULTI-MSMS	S12187_285_Ejaife_TMT_3_Platelet_210707	1	3	451.588	3	298.813	893.418	89239.3	-2.1825	-0.00065217	511270	152.78	511270	152.77	451.589	17.592	0.6006	17.754	17.5	18.101	0.16176					178	75	4	0.522364	0.00102537	0.00207375	0.035529
ADDKETCFAEEGK	13	Unmodified	_ADDKETCFAEEGK_					0	0	0	1	CON__P02768-1;P02768;B7WNR0;H0YA55;D6RHD5;P02768-2;A0A087WWT3;C9JKR2;P02768-3	CON__P02768-1	CON__P02768-1	ALB	Serum albumin	MULTI-MSMS	S12185_283_Ejaife_TMT_1_Platelet_210707	1	1	730.046	3	500.549	1498.62	70634.6	-1.0127	-0.00050692	457820	229.16	457820	229.16	729.712	57.961	1.4893	57.961	57.591	59.08	0					517	103	8	0.792245	0.00242591	0.00732302	3.5591e-06
ADDKETCFAEEGK	13	Unmodified	_ADDKETCFAEEGK_					0	0	0	1	CON__P02768-1;P02768;B7WNR0;H0YA55;D6RHD5;P02768-2;A0A087WWT3;C9JKR2;P02768-3	CON__P02768-1	CON__P02768-1	ALB	Serum albumin	MULTI-MSMS	S12186_284_Ejaife_TMT_2_Platelet_210707	1	2	729.711	3	500.549	1498.62	70370.3	-1.2582	-0.00062978	457820	229.16	457820	229.16	729.712	57.992	1.4189	57.943	57.547	58.966	-0.048981					451	97	6	0.605316	0.00198478	0.00726176	1.6829e-05
ADDKETCFAEEGK	13	Unmodified	_ADDKETCFAEEGK_					0	0	0	1	CON__P02768-1;P02768;B7WNR0;H0YA55;D6RHD5;P02768-2;A0A087WWT3;C9JKR2;P02768-3	CON__P02768-1	CON__P02768-1	ALB	Serum albumin	MULTI-MSMS	S12187_285_Ejaife_TMT_3_Platelet_210707	1	3	730.045	3	500.549	1498.62	70210.6	-2.0324	-0.0010173	457820	229.16	457820	229.16	729.712	57.656	1.2736	58.119	57.77	59.043	0.46225					400	89	8	0.935998	0.00500872	0.0187228	6.8321e-09
ADDKETCFAEEGKK	14	Unmodified	_ADDKETCFAEEGKK_					0	0	0	2	CON__P02768-1;P02768;B7WNR0;H0YA55;D6RHD5;P02768-2;A0A087WWT3;C9JKR2;P02768-3	CON__P02768-1	CON__P02768-1	ALB	Serum albumin	MULTI-MSMS	S12185_283_Ejaife_TMT_1_Platelet_210707	1	1	637.1	4	407.687	1626.72	75104.5	-1.549	-0.00063151	562100	229.16	562100	229.16	637.101	54.703	2.0887	54.703	54.224	56.313	0					679	133	8	0.922461	0.0247042	0.194709	5.8039e-07
ADDKETCFAEEGKK	14	Unmodified	_ADDKETCFAEEGKK_					0	0	0	2	CON__P02768-1;P02768;B7WNR0;H0YA55;D6RHD5;P02768-2;A0A087WWT3;C9JKR2;P02768-3	CON__P02768-1	CON__P02768-1	ALB	Serum albumin	MULTI-MSMS	S12185_283_Ejaife_TMT_1_Platelet_210707	1	1	848.797	3	543.247	1626.72	66653.8	-1.3231	-0.00071879	562450	305.55	562450	305.55	849.132	54.781	0.82435	54.781	54.416	55.24	0					137	60	3	0.578603	0.000401545	0.00393154	4.4758e-06
ADDKETCFAEEGKK	14	Unmodified	_ADDKETCFAEEGKK_					0	0	0	2	CON__P02768-1;P02768;B7WNR0;H0YA55;D6RHD5;P02768-2;A0A087WWT3;C9JKR2;P02768-3	CON__P02768-1	CON__P02768-1	ALB	Serum albumin	MULTI-MSMS	S12186_284_Ejaife_TMT_2_Platelet_210707	1	2	637.1	4	407.687	1626.72	74893.3	-1.2682	-0.00051703	562110	229.16	562100	229.16	637.101	54.79	1.5791	54.741	54.214	55.793	-0.048985					676	115	9	0.98237	0.0881757	0.383773	3.1677e-09
ADDKETCFAEEGKK	14	Unmodified	_ADDKETCFAEEGKK_					0	0	0	2	CON__P02768-1;P02768;B7WNR0;H0YA55;D6RHD5;P02768-2;A0A087WWT3;C9JKR2;P02768-3	CON__P02768-1	CON__P02768-1	ALB	Serum albumin	MULTI-MSMS	S12186_284_Ejaife_TMT_2_Platelet_210707	1	2	848.797	3	543.247	1626.72	66772.1	-1.3732	-0.00074599	562450	305.55	562450	305.55	849.132	54.759	0.41222	54.71	54.419	54.831	-0.048981					127	30	5	0.947282	0.000429476	0.00261654	0.00023486
ADDKETCFAEEGKK	14	Unmodified	_ADDKETCFAEEGKK_					0	0	0	2	CON__P02768-1;P02768;B7WNR0;H0YA55;D6RHD5;P02768-2;A0A087WWT3;C9JKR2;P02768-3	CON__P02768-1	CON__P02768-1	ALB	Serum albumin	MULTI-MSMS	S12186_284_Ejaife_TMT_2_Platelet_210707	1	2	637.1	4	407.687	1626.72	75203	-1.4865	-0.00060601	562100	229.16	562100	229.16	637.101	56.729	1.527	56.68	55.976	57.503	-0.048977					326	86	6	0.668117	0.00350586	0.00859594	0.00092762
ADDKETCFAEEGKK	14	Unmodified	_ADDKETCFAEEGKK_					0	0	0	2	CON__P02768-1;P02768;B7WNR0;H0YA55;D6RHD5;P02768-2;A0A087WWT3;C9JKR2;P02768-3	CON__P02768-1	CON__P02768-1	ALB	Serum albumin	MULTI-MSMS	S12187_285_Ejaife_TMT_3_Platelet_210707	1	3	637.1	4	407.687	1626.72	75850.2	-2.1624	-0.00088157	562100	229.16	562100	229.16	637.101	54.204	2.2424	54.566	54.098	56.341	0.36209					1065	188	8	0.886682	0.012342	0.0881473	2.6339e-07
ADDKETCFAEEGKK	14	Unmodified	_ADDKETCFAEEGKK_					0	0	0	2	CON__P02768-1;P02768;B7WNR0;H0YA55;D6RHD5;P02768-2;A0A087WWT3;C9JKR2;P02768-3	CON__P02768-1	CON__P02768-1	ALB	Serum albumin	MULTI-MSMS	S12187_285_Ejaife_TMT_3_Platelet_210707	1	3	849.131	3	543.247	1626.72	67056.7	-2.4506	-0.0013313	562450	305.55	562450	305.55	849.132	54.185	1.0049	54.547	54.277	55.282	0.36208					229	97	3	0.441624	0.00110305	0.0115692	3.6068e-07
ADDKETCFAEEGKK	14	Unmodified	_ADDKETCFAEEGKK_					0	0	0	2	CON__P02768-1;P02768;B7WNR0;H0YA55;D6RHD5;P02768-2;A0A087WWT3;C9JKR2;P02768-3	CON__P02768-1	CON__P02768-1	ALB	Serum albumin	MULTI-MSMS	S12187_285_Ejaife_TMT_3_Platelet_210707	1	3	637.1	4	407.687	1626.72	75850.3	-2.6075	-0.0010631	562110	229.16	562100	229.16	637.101	56.426	1.2913	56.788	56.115	57.406	0.36209					312	75	6	0.652965	0.00232216	0.00751871	0.0064905
ADDKETCFAEEGKK	14	Unmodified	_ADDKETCFAEEGKK_					0	0	0	2	CON__P02768-1;P02768;B7WNR0;H0YA55;D6RHD5;P02768-2;A0A087WWT3;C9JKR2;P02768-3	CON__P02768-1	CON__P02768-1	ALB	Serum albumin	MULTI-MSMS	S12187_285_Ejaife_TMT_3_Platelet_210707	1	3	637.101	4	407.687	1626.72	75094.6	-2.5541	-0.0010413	562100	229.16	562100	229.16	637.101	58.131	0.39392	58.593	58.456	58.85	0.46225					47	25	2	0.203287	0.000168097	0.000751999	0.011051
ADDKETCFAEEGKK	14	Unmodified	_ADDKETCFAEEGKK_					0	0	0	2	CON__P02768-1;P02768;B7WNR0;H0YA55;D6RHD5;P02768-2;A0A087WWT3;C9JKR2;P02768-3	CON__P02768-1	CON__P02768-1	ALB	Serum albumin	MULTI-MATCH	S12185_283_Ejaife_TMT_1_Platelet_210707	1	1		4	407.687	1626.72	74882.7	-1.4075	-0.00057383	562100	229.16	562100	229.16	637.101	58.237	0.52114	58.237	58.15	58.671	0	-0.17795	-0.00038521	NaN	62.378	65	30	3	NaN	NaN	NaN	NaN
ADDKETCFAEEGKK	14	Unmodified	_ADDKETCFAEEGKK_					0	0	0	2	CON__P02768-1;P02768;B7WNR0;H0YA55;D6RHD5;P02768-2;A0A087WWT3;C9JKR2;P02768-3	CON__P02768-1	CON__P02768-1	ALB	Serum albumin	MULTI-MATCH	S12185_283_Ejaife_TMT_1_Platelet_210707	1	1		4	407.687	1626.72	75677	-1.9777	-0.00080628	562110	229.16	562100	229.16	637.101	56.726	1.2639	56.726	56.224	57.488	-3.8147e-06	-0.0054245	0.00029002	NaN	85.619	296	70	6	NaN	NaN	NaN	NaN
ADEGWYWCGVK	11	Unmodified	_ADEGWYWCGVK_					0	0	0	0	P01833	P01833	P01833	PIGR	Polymeric immunoglobulin receptor;Secretory component	MULTI-MSMS	S12185_283_Ejaife_TMT_1_Platelet_210707	1	1	914.957	2	685.795	1369.58	64484	-2.3681	-0.001624	334160	229.16	334160	229.16	914.959	102.67	0.46617	102.67	102.41	102.88	-7.6294e-06					19	12	2	0.674489	0.000284464	0.0215382	0.0020888
ADEGWYWCGVK	11	Unmodified	_ADEGWYWCGVK_					0	0	0	0	P01833	P01833	P01833	PIGR	Polymeric immunoglobulin receptor;Secretory component	MULTI-MATCH	S12186_284_Ejaife_TMT_2_Platelet_210707	1	2		2	685.795	1369.58	64672.2	-1.7929	-0.0012296	334160	229.16	334150	229.16	915.46	102.82	0.45192	102.67	102.39	102.85	-0.14922	0.0025864	-0.0010636	NaN	112.84	20	13	2	NaN	NaN	NaN	NaN
ADFCIIHYAGK	11	Unmodified	_ADFCIIHYAGK_					0	0	0	0	P35579-2;P35579;P35580;P35580-5;P35580-2;P35580-3;P35580-4	P35579-2	P35579-2	MYH9;MYH10	Myosin-9;Myosin-10	MULTI-MSMS	S12185_283_Ejaife_TMT_1_Platelet_210707	1	1	584.99	3	432.213	1293.62	78155.4	-1.2987	-0.00056131	353470	152.78	353470	152.78	585.323	86.241	0.33144	86.241	85.968	86.299	0					20	12	2	0.550794	0.000174112	0.0028573	0.0078862
ADFCIIHYAGK	11	Unmodified	_ADFCIIHYAGK_					0	0	0	0	P35579-2;P35579;P35580;P35580-5;P35580-2;P35580-3;P35580-4	P35579-2	P35579-2	MYH9;MYH10	Myosin-9;Myosin-10	MULTI-MSMS	S12187_285_Ejaife_TMT_3_Platelet_210707	1	3	585.322	3	432.213	1293.62	79729.6	-1.9075	-0.00082446	353480	152.78	353470	152.78	585.324	86.349	0.85278	86.411	85.882	86.734	0.061584					59	39	2	0.816732	0.000693389	0.0153183	0.0039245
ADFCIIHYAGK	11	Unmodified	_ADFCIIHYAGK_					0	0	0	0	P35579-2;P35579;P35580;P35580-5;P35580-2;P35580-3;P35580-4	P35579-2	P35579-2	MYH9;MYH10	Myosin-9;Myosin-10	MULTI-MATCH	S12186_284_Ejaife_TMT_2_Platelet_210707	1	2		3	432.213	1293.62	79792.4	-1.7843	-0.00077118	353480	152.78	353470	152.78	585.324	86.166	0.39639	86.117	85.84	86.236	-0.048988	-0.13896	-0.00023639	NaN	64.82	22	14	2	NaN	NaN	NaN	NaN
ADGESCSASMMYQEGK	16	Unmodified	_ADGESCSASMMYQEGK_					0	0	0	0	P01008	P01008	P01008	SERPINC1	Antithrombin-III	MULTI-MSMS	S12185_283_Ejaife_TMT_1_Platelet_210707	1	1	737.339	3	584.229	1749.66	74314.8	-1.1277	-0.00065882	261500	152.78	261500	152.77	737.339	65.536	0.5266	65.536	65.297	65.824	0					70	41	3	0	0	0	4.3534e-11
ADGESCSASMMYQEGK	16	Unmodified	_ADGESCSASMMYQEGK_					0	0	0	0	P01008	P01008	P01008	SERPINC1	Antithrombin-III	MULTI-MSMS	S12187_285_Ejaife_TMT_3_Platelet_210707	1	3	737.338	3	584.229	1749.66	73061.8	-1.5686	-0.00091642	261500	152.78	261500	152.77	737.339	65.284	0.51592	65.746	65.521	66.037	0.46225					109	37	4	0.833974	0.000276205	0.000491948	8.5125e-17
ADGLAVIGVLMK	12	Unmodified	_ADGLAVIGVLMK_					0	0	0	0	E5RJF6;E5RG81;E5RJI8;E5RH81;H0YBE2;E5RFE7;E5RHP7;P00915	E5RJF6	E5RJF6	CA1	Carbonic anhydrase 1	MULTI-MSMS	S12186_284_Ejaife_TMT_2_Platelet_210707	1	2	549.008	3	396.234	1185.68	84440.9	-1.7832	-0.00070656	385570	152.78	385570	152.77	549.009	125.4	0.20299	125.25	125.13	125.33	-0.14921					5	3	2	1	6.89283e-05	0.00149271	0.037315
ADGLAVIGVLMK	12	Unmodified	_ADGLAVIGVLMK_					0	0	0	0	E5RJF6;E5RG81;E5RJI8;E5RH81;H0YBE2;E5RFE7;E5RHP7;P00915	E5RJF6	E5RJF6	CA1	Carbonic anhydrase 1	MULTI-MSMS	S12187_285_Ejaife_TMT_3_Platelet_210707	1	3	549.008	3	396.234	1185.68	83660.8	-1.5589	-0.00061771	385570	152.77	385570	152.77	549.008	125.56	0.20293	125.22	125.07	125.28	-0.33907					8	3	3	0.899307	0.000182724	0.00177206	0.0010687
ADGSPVK	7	Unmodified	_ADGSPVK_					0	0	0	0	A0M8Q6;A0A0B4J231;B9A064;P0CG04	A0M8Q6;A0A0B4J231	A0A0B4J231	IGLC7;IGLL5;IGLC1	Ig lambda-7 chain C region;Immunoglobulin lambda-like polypeptide 5;Ig lambda-1 chain C regions	MULTI-MSMS	S12185_283_Ejaife_TMT_1_Platelet_210707	1	1	566.342	2	337.179	672.344	79708.7	-1.296	-0.00043698	679650	229.16	679650	229.16	566.342	37.749	0.76918	37.749	37.391	38.16	0					148	69	4	0.894046	0.00148597	0.0242731	0.034209
ADGSPVK	7	Unmodified	_ADGSPVK_					0	0	0	0	A0M8Q6;A0A0B4J231;B9A064;P0CG04	A0M8Q6;A0A0B4J231	A0A0B4J231	IGLC7;IGLL5;IGLC1	Ig lambda-7 chain C region;Immunoglobulin lambda-like polypeptide 5;Ig lambda-1 chain C regions	MULTI-MATCH	S12186_284_Ejaife_TMT_2_Platelet_210707	1	2		2	337.179	672.344	81201.9	-1.5158	-0.00051109	679650	229.16	679650	229.16	566.342	37.844	0.81068	37.795	37.5	38.311	-0.048981	-0.024412	-3.4701e-05	NaN	102.72	179	78	4	NaN	NaN	NaN	NaN
ADGSPVK	7	Unmodified	_ADGSPVK_					0	0	0	0	A0M8Q6;A0A0B4J231;B9A064;P0CG04	A0M8Q6;A0A0B4J231	A0A0B4J231	IGLC7;IGLL5;IGLC1	Ig lambda-7 chain C region;Immunoglobulin lambda-like polypeptide 5;Ig lambda-1 chain C regions	MULTI-MATCH	S12187_285_Ejaife_TMT_3_Platelet_210707	1	3		2	337.179	672.344	82521.1	-2.0004	-0.0006745	679650	229.16	679640	229.16	566.342	37.452	0.69922	37.914	37.646	38.345	0.46225	0.094695	-0.00021788	NaN	102.72	133	62	4	NaN	NaN	NaN	NaN
ADGSYAAWLSR	11	Unmodified	_ADGSYAAWLSR_					0	0	0	0	P0C0L4;P0C0L4-2;P0C0L5;F5GXS0;A0A0G2JL54	P0C0L4;P0C0L5	P0C0L5	C4A;C4B	Complement C4-A;Complement C4 beta chain;Complement C4-A alpha chain;C4a anaphylatoxin;C4b-A;C4d-A;Complement C4 gamma chain;Complement C4-B;Complement C4 beta chain;Complement C4-B alpha chain;C4a anaphylatoxin;C4b-B;C4d-B;Complement C4 gamma chain	MULTI-MSMS	S12185_283_Ejaife_TMT_1_Platelet_210707	1	1	713.369	2	598.788	1195.56	72939.7	-0.73263	-0.00043869	191360	114.58	191350	114.58	713.37	85.474	1.3933	85.474	84.861	86.255	0					177	55	4	0.902882	0.00234055	0.0506881	3.5423e-05
ADGSYAAWLSR	11	Unmodified	_ADGSYAAWLSR_					0	0	0	0	P0C0L4;P0C0L4-2;P0C0L5;F5GXS0;A0A0G2JL54	P0C0L4;P0C0L5	P0C0L5	C4A;C4B	Complement C4-A;Complement C4 beta chain;Complement C4-A alpha chain;C4a anaphylatoxin;C4b-A;C4d-A;Complement C4 gamma chain;Complement C4-B;Complement C4 beta chain;Complement C4-B alpha chain;C4a anaphylatoxin;C4b-B;C4d-B;Complement C4 gamma chain	MULTI-MSMS	S12186_284_Ejaife_TMT_2_Platelet_210707	1	2	713.369	2	598.788	1195.56	73232	-0.92497	-0.00055386	191350	114.58	191350	114.58	713.369	85.427	1.4662	85.378	84.77	86.236	-0.048981					175	59	4	0.830361	0.00162402	0.033106	4.9722e-05
ADGSYAAWLSR	11	Unmodified	_ADGSYAAWLSR_					0	0	0	0	P0C0L4;P0C0L4-2;P0C0L5;F5GXS0;A0A0G2JL54	P0C0L4;P0C0L5	P0C0L5	C4A;C4B	Complement C4-A;Complement C4 beta chain;Complement C4-A alpha chain;C4a anaphylatoxin;C4b-A;C4d-A;Complement C4 gamma chain;Complement C4-B;Complement C4 beta chain;Complement C4-B alpha chain;C4a anaphylatoxin;C4b-B;C4d-B;Complement C4 gamma chain	MULTI-MSMS	S12187_285_Ejaife_TMT_3_Platelet_210707	1	3	713.368	2	598.788	1195.56	72528.1	-1.5493	-0.0009277	191360	114.58	191350	114.58	713.37	85.392	1.0798	85.453	84.917	85.996	0.061592					181	45	5	0.990695	0.00149195	0.0138484	3.2858e-05
ADIGCTPGSGK	11	Unmodified	_ADIGCTPGSGK_					0	0	0	0	P01024	P01024	P01024	C3	Complement C3;Complement C3 beta chain;C3-beta-c;Complement C3 alpha chain;C3a anaphylatoxin;Acylation stimulating protein;Complement C3b alpha chain;Complement C3c alpha chain fragment 1;Complement C3dg fragment;Complement C3g fragment;Complement C3d fragment;Complement C3f fragment;Complement C3c alpha chain fragment 2	MULTI-MSMS	S12185_283_Ejaife_TMT_1_Platelet_210707	1	1	760.91	2	531.748	1061.48	68116.6	-1.8139	-0.00096454	430960	229.16	430960	229.16	760.911	50.358	0.95959	50.358	49.898	50.858	3.8147e-06					281	72	6	0.960152	0.000216154	0.00106082	0.018293
ADIGCTPGSGK	11	Unmodified	_ADIGCTPGSGK_					0	0	0	0	P01024	P01024	P01024	C3	Complement C3;Complement C3 beta chain;C3-beta-c;Complement C3 alpha chain;C3a anaphylatoxin;Acylation stimulating protein;Complement C3b alpha chain;Complement C3c alpha chain fragment 1;Complement C3dg fragment;Complement C3g fragment;Complement C3d fragment;Complement C3f fragment;Complement C3c alpha chain fragment 2	MULTI-MSMS	S12185_283_Ejaife_TMT_1_Platelet_210707	1	1	507.609	3	354.834	1061.48	80295.8	-1.7022	-0.00060399	430550	152.77	430550	152.77	507.61	50.257	0.66582	50.257	49.898	50.564	3.8147e-06					194	47	6	0.898386	0.0019976	0.00708232	0.0081669
ADIGCTPGSGK	11	Unmodified	_ADIGCTPGSGK_					0	0	0	0	P01024	P01024	P01024	C3	Complement C3;Complement C3 beta chain;C3-beta-c;Complement C3 alpha chain;C3a anaphylatoxin;Acylation stimulating protein;Complement C3b alpha chain;Complement C3c alpha chain fragment 1;Complement C3dg fragment;Complement C3g fragment;Complement C3d fragment;Complement C3f fragment;Complement C3c alpha chain fragment 2	MULTI-MSMS	S12186_284_Ejaife_TMT_2_Platelet_210707	1	2	760.911	2	531.748	1061.48	67714.4	-1.4119	-0.00075078	430960	229.16	430960	229.16	760.911	50.316	1.2281	50.267	49.864	51.092	-0.048981					288	90	6	0.935487	0.000110258	0.000642669	0.022414
ADIGCTPGSGK	11	Unmodified	_ADIGCTPGSGK_					0	0	0	0	P01024	P01024	P01024	C3	Complement C3;Complement C3 beta chain;C3-beta-c;Complement C3 alpha chain;C3a anaphylatoxin;Acylation stimulating protein;Complement C3b alpha chain;Complement C3c alpha chain fragment 1;Complement C3dg fragment;Complement C3g fragment;Complement C3d fragment;Complement C3f fragment;Complement C3c alpha chain fragment 2	MULTI-MSMS	S12186_284_Ejaife_TMT_2_Platelet_210707	1	2	507.609	3	354.834	1061.48	78330.6	-1.8402	-0.00065297	430550	152.77	430550	152.77	507.61	50.314	0.651	50.265	49.884	50.535	-0.048981					152	43	6	0.940063	0.00107364	0.00336491	0.0077735
ADIGCTPGSGK	11	Unmodified	_ADIGCTPGSGK_					0	0	0	0	P01024	P01024	P01024	C3	Complement C3;Complement C3 beta chain;C3-beta-c;Complement C3 alpha chain;C3a anaphylatoxin;Acylation stimulating protein;Complement C3b alpha chain;Complement C3c alpha chain fragment 1;Complement C3dg fragment;Complement C3g fragment;Complement C3d fragment;Complement C3f fragment;Complement C3c alpha chain fragment 2	MULTI-MSMS	S12187_285_Ejaife_TMT_3_Platelet_210707	1	3	760.911	2	531.748	1061.48	68015.3	-1.8055	-0.00096009	430960	229.16	430960	229.16	760.911	50.076	0.9034	50.439	50.051	50.955	0.36209					261	64	6	0.954408	0.000205514	0.00118514	0.003102
ADIGCTPGSGK	11	Unmodified	_ADIGCTPGSGK_					0	0	0	0	P01024	P01024	P01024	C3	Complement C3;Complement C3 beta chain;C3-beta-c;Complement C3 alpha chain;C3a anaphylatoxin;Acylation stimulating protein;Complement C3b alpha chain;Complement C3c alpha chain fragment 1;Complement C3dg fragment;Complement C3g fragment;Complement C3d fragment;Complement C3f fragment;Complement C3c alpha chain fragment 2	MULTI-MSMS	S12187_285_Ejaife_TMT_3_Platelet_210707	1	3	507.609	3	354.834	1061.48	84640.4	-1.6874	-0.00059874	430550	152.78	430550	152.77	507.61	50.061	0.68351	50.424	50.031	50.714	0.36209					118	48	3	0.833165	0.0022611	0.00469777	0.0081669
ADLAKYICENQDSISSK	17	Unmodified	_ADLAKYICENQDSISSK_					0	0	0	1	CON__P02768-1;P02768;A0A0C4DGB6;B7WNR0;H0YA55;D6RHD5;P02768-2;C9JKR2	CON__P02768-1	CON__P02768-1	ALB	Serum albumin	MULTI-MSMS	S12187_285_Ejaife_TMT_3_Platelet_210707	1	3	877.14	3	647.979	1940.91	67408	-2.3309	-0.0015103	353660	229.16	353660	229.16	877.476	93.359	0.47051	93.32	93.115	93.586	-0.038574					55	23	3	0.453199	0.000393535	0.00698019	2.1324e-07
ADLEMQIESLTEELAYLK	18	Oxidation (M)	_ADLEM(ox)QIESLTEELAYLK_		ADLEM(1)QIESLTEELAYLK		ADLEM(47.2)QIESLTEELAYLK	0	0	1	0	CON__P13645;P13645	CON__P13645	CON__P13645	KRT10	Keratin, type I cytoskeletal 10	MULTI-MSMS	S12185_283_Ejaife_TMT_1_Platelet_210707	1	1	857.794	3	704.685	2111.03	64853	-1.6783	-0.0011827	216800	152.78	216800	152.77	857.795	132.26	0.35471	132.26	132.08	132.44	0					15	6	6	0.962811	0.000862512	0.0119434	0.011483
ADLEMQIESLTEELAYLK	18	Oxidation (M)	_ADLEM(ox)QIESLTEELAYLK_		ADLEM(1)QIESLTEELAYLK		ADLEM(60.62)QIESLTEELAYLK	0	0	1	0	CON__P13645;P13645	CON__P13645	CON__P13645	KRT10	Keratin, type I cytoskeletal 10	MULTI-MSMS	S12186_284_Ejaife_TMT_2_Platelet_210707	1	2	857.794	3	704.685	2111.03	63159.1	-1.83	-0.0012896	216800	152.78	216800	152.77	857.795	132.26	0.20261	132.21	132.08	132.28	-0.048981					7	3	3	0.990191	0.00128882	0.0135687	0.0019093
ADLEMQIESLTEELAYLK	18	Oxidation (M)	_ADLEM(ox)QIESLTEELAYLK_		ADLEM(1)QIESLTEELAYLK		ADLEM(49.54)QIESLTEELAYLK	0	0	1	0	CON__P13645;P13645	CON__P13645	CON__P13645	KRT10	Keratin, type I cytoskeletal 10	MULTI-MSMS	S12187_285_Ejaife_TMT_3_Platelet_210707	1	3	857.793	3	704.685	2111.03	65170.8	-1.1703	-0.00082467	216800	152.77	216800	152.77	857.794	132.36	0.252	132.12	131.99	132.24	-0.23891					12	4	5	0.992239	0.000689301	0.00944994	0.0085126
ADLEMQIESLTEELAYLK	18	Unmodified	_ADLEMQIESLTEELAYLK_					0	0	0	0	CON__P13645;P13645	CON__P13645	CON__P13645	KRT10	Keratin, type I cytoskeletal 10	MULTI-MSMS	S12186_284_Ejaife_TMT_2_Platelet_210707	1	2	852.462	3	699.354	2095.04	66350.4	-1.9012	-0.0013296	218450	152.78	218450	152.77	852.464	132.31	0.30408	132.26	132.03	132.33	-0.048981					14	5	6	0.700382	0.00128899	0.00352715	0.0061723
ADLFYDVEALDLESPK	16	Unmodified	_ADLFYDVEALDLESPK_					0	0	0	0	P04196	P04196	P04196	HRG	Histidine-rich glycoprotein	MULTI-MSMS	S12185_283_Ejaife_TMT_1_Platelet_210707	1	1	762.077	3	608.968	1823.88	69247.3	-1.3544	-0.00082479	250880	152.78	250870	152.77	762.078	127.41	0.75846	127.41	127.18	127.94	-7.6294e-06					55	14	7	0.979628	0.0299019	0.546408	2.3489e-18
ADLFYDVEALDLESPK	16	Unmodified	_ADLFYDVEALDLESPK_					0	0	0	0	P04196	P04196	P04196	HRG	Histidine-rich glycoprotein	MULTI-MSMS	S12185_283_Ejaife_TMT_1_Platelet_210707	1	1	1142.61	2	912.949	1823.88	57818.8	-1.7019	-0.0015537	251010	229.16	251010	229.16	1142.61	127.41	0.40199	127.41	127.23	127.63	-7.6294e-06					24	7	5	0.708377	0.00144038	0.0411308	5.6564e-16
ADLFYDVEALDLESPK	16	Unmodified	_ADLFYDVEALDLESPK_					0	0	0	0	P04196	P04196	P04196	HRG	Histidine-rich glycoprotein	MULTI-MSMS	S12186_284_Ejaife_TMT_2_Platelet_210707	1	2	762.076	3	608.968	1823.88	69319.9	-1.308	-0.00079654	250880	152.78	250870	152.77	762.078	127.5	0.70361	127.45	127.27	127.98	-0.048981					47	13	6	0.983904	0.048913	0.492083	1.5343e-29
ADLFYDVEALDLESPK	16	Unmodified	_ADLFYDVEALDLESPK_					0	0	0	0	P04196	P04196	P04196	HRG	Histidine-rich glycoprotein	MULTI-MSMS	S12186_284_Ejaife_TMT_2_Platelet_210707	1	2	1142.11	2	912.949	1823.88	58001	-1.1637	-0.0010624	251010	229.16	251010	229.16	1142.11	127.5	0.29991	127.45	127.27	127.57	-0.048981					18	5	4	0.498774	0.000839302	0.0149398	2.154e-13
ADLFYDVEALDLESPK	16	Unmodified	_ADLFYDVEALDLESPK_					0	0	0	0	P04196	P04196	P04196	HRG	Histidine-rich glycoprotein	MULTI-MSMS	S12187_285_Ejaife_TMT_3_Platelet_210707	1	3	762.077	3	608.968	1823.88	68767.6	-1.4658	-0.00089262	250880	152.78	250870	152.77	762.078	127.78	0.69312	127.44	127.21	127.9	-0.33907					43	13	6	0.976334	0.0278795	0.321276	8.7941e-18
ADLFYDVEALDLESPK	16	Unmodified	_ADLFYDVEALDLESPK_					0	0	0	0	P04196	P04196	P04196	HRG	Histidine-rich glycoprotein	MULTI-MSMS	S12187_285_Ejaife_TMT_3_Platelet_210707	1	3	1142.61	2	912.949	1823.88	58532.3	-1.9655	-0.0017944	251010	229.16	251010	229.16	1142.61	127.78	0.28881	127.44	127.26	127.55	-0.33907					18	5	4	0.881402	0.00238389	0.0613978	4.0854e-17
ADLSGITGAR	10	Unmodified	_ADLSGITGAR_					0	0	0	0	P01011;G3V3A0	P01011	P01011	SERPINA3	Alpha-1-antichymotrypsin;Alpha-1-antichymotrypsin His-Pro-less	MULTI-MSMS	S12185_283_Ejaife_TMT_1_Platelet_210707	1	1	595.34	2	480.759	959.504	79398.4	-0.54551	-0.00026226	238330	114.58	238330	114.58	595.34	60.772	0.82901	60.772	60.483	61.312	0					187	50	5	0.844641	0.0250636	0.177482	0.00042505
ADLSGITGAR	10	Unmodified	_ADLSGITGAR_					0	0	0	0	P01011;G3V3A0	P01011	P01011	SERPINA3	Alpha-1-antichymotrypsin;Alpha-1-antichymotrypsin His-Pro-less	MULTI-MSMS	S12186_284_Ejaife_TMT_2_Platelet_210707	1	2	595.341	2	480.759	959.504	78999.5	-0.67338	-0.00032373	238330	114.58	238330	114.58	595.34	60.87	0.92838	60.821	60.498	61.426	-0.048981					177	49	6	0.820447	0.0287246	0.43178	0.00045493
ADLSGITGAR	10	Unmodified	_ADLSGITGAR_					0	0	0	0	P01011;G3V3A0	P01011	P01011	SERPINA3	Alpha-1-antichymotrypsin;Alpha-1-antichymotrypsin His-Pro-less	MULTI-MSMS	S12187_285_Ejaife_TMT_3_Platelet_210707	1	3	595.34	2	480.759	959.504	79229.6	-1.8021	-0.00086639	238330	114.58	238330	114.58	595.341	60.432	0.91934	60.894	60.445	61.364	0.46225					209	53	6	0.653218	0.0165538	0.273657	0.00022382
ADRDQYELLCLDNTR	15	Unmodified	_ADRDQYELLCLDNTR_					0	0	0	1	P02787;C9JVG0	P02787;C9JVG0	P02787	TF	Serotransferrin	MULTI-MSMS	S12185_283_Ejaife_TMT_1_Platelet_210707	1	1	704.684	3	627.964	1880.87	72523.1	-1.371	-0.00086091	121640	76.387	121640	76.386	704.685	77.067	0.95282	77.067	76.538	77.491	0					264	67	7	0.903658	0.00421951	0.00993071	5.3359e-18
ADRDQYELLCLDNTR	15	Unmodified	_ADRDQYELLCLDNTR_					0	0	0	1	P02787;C9JVG0	P02787;C9JVG0	P02787	TF	Serotransferrin	MULTI-MSMS	S12186_284_Ejaife_TMT_2_Platelet_210707	1	2	704.684	3	627.964	1880.87	72546.4	-1.1367	-0.00071381	121640	76.387	121640	76.387	704.685	76.934	0.83786	76.985	76.51	77.348	0.051254					262	58	7	0.876513	0.00403096	0.00914759	4.3945e-18
ADRDQYELLCLDNTR	15	Unmodified	_ADRDQYELLCLDNTR_					0	0	0	1	P02787;C9JVG0	P02787;C9JVG0	P02787	TF	Serotransferrin	MULTI-MSMS	S12187_285_Ejaife_TMT_3_Platelet_210707	1	3	704.351	3	627.964	1880.87	71645	-0.25858	-0.00016238	121640	76.387	121640	76.386	704.684	76.859	0.84905	77.121	76.634	77.483	0.26191					299	67	7	0.929463	0.00298903	0.0129911	9.978e-14
ADRDQYELLCLDNTR	15	Unmodified	_ADRDQYELLCLDNTR_					0	0	0	1	P02787;C9JVG0	P02787;C9JVG0	P02787	TF	Serotransferrin	MULTI-MSMS	S12187_285_Ejaife_TMT_3_Platelet_210707	1	3	704.351	3	627.964	1880.87	91194.3	-0.86611	-0.00054389	121640	76.387	121640	76.386	704.685	77.292	0.078583	77.554	77.492	77.57	0.26192					9	8	2	0.762254	0.000119013	0.000627551	6.4646e-05
ADSPMDDFFQCVNGK	15	Deamidation (NQ)	_ADSPMDDFFQCVN(de)GK_	ADSPMDDFFQ(0.003)CVN(0.997)GK		ADSPMDDFFQ(-25.26)CVN(25.26)GK		0	1	0	0	G3XAM2;E7ETH0;P05156;A0A087X0I2	G3XAM2	G3XAM2	CFI	Complement factor I;Complement factor I heavy chain;Complement factor I light chain	MULTI-MSMS	S12185_283_Ejaife_TMT_1_Platelet_210707	1	1	731.013	3	577.904	1730.69	72848.2	-1.3764	-0.00079545	264360	152.78	264360	152.77	731.348	115.47	0.90529	115.47	115.08	115.98	0					66	25	4	0.894657	0.00134425	0.00912773	0.00076187
ADSPMDDFFQCVNGK	15	Deamidation (NQ)	_ADSPMDDFFQCVN(de)GK_	ADSPMDDFFQ(0.001)CVN(0.999)GK		ADSPMDDFFQ(-28.37)CVN(28.37)GK		0	1	0	0	G3XAM2;E7ETH0;P05156;A0A087X0I2	G3XAM2	G3XAM2	CFI	Complement factor I;Complement factor I heavy chain;Complement factor I light chain	MULTI-MSMS	S12186_284_Ejaife_TMT_2_Platelet_210707	1	2	731.014	3	577.904	1730.69	73858.4	-0.92168	-0.00053264	264360	152.78	264360	152.78	731.015	115.54	0.65004	115.39	115.16	115.81	-0.14921					64	22	4	0.569764	0.000858848	0.00656736	0.00078405
ADSPMDDFFQCVNGK	15	Deamidation (NQ)	_ADSPMDDFFQCVN(de)GK_	ADSPMDDFFQ(0.013)CVN(0.987)GK		ADSPMDDFFQ(-18.67)CVN(18.67)GK		0	1	0	0	G3XAM2;E7ETH0;P05156;A0A087X0I2	G3XAM2	G3XAM2	CFI	Complement factor I;Complement factor I heavy chain;Complement factor I light chain	MULTI-MSMS	S12187_285_Ejaife_TMT_3_Platelet_210707	1	3	731.013	3	577.904	1730.69	72942.9	-1.6079	-0.00092923	264360	152.77	264360	152.77	730.679	116.03	0.74113	115.69	115.39	116.13	-0.33908					72	23	4	0.6685	0.000878961	0.0093072	0.00026875
ADSPMDDFFQCVNGK	15	Unmodified	_ADSPMDDFFQCVNGK_					0	0	0	0	G3XAM2;E7ETH0;P05156;A0A087X0I2	G3XAM2	G3XAM2	CFI	Complement factor I;Complement factor I heavy chain;Complement factor I light chain	MULTI-MSMS	S12185_283_Ejaife_TMT_1_Platelet_210707	1	1	730.686	3	577.576	1729.71	70837.6	-0.67514	-0.00038995	264510	152.77	264510	152.77	730.352	116.62	1.0088	116.62	116.07	117.08	0					129	31	6	0.853993	0.000961769	0.0163337	2.1786e-06
ADSPMDDFFQCVNGK	15	Unmodified	_ADSPMDDFFQCVNGK_					0	0	0	0	G3XAM2;E7ETH0;P05156;A0A087X0I2	G3XAM2	G3XAM2	CFI	Complement factor I;Complement factor I heavy chain;Complement factor I light chain	MULTI-MSMS	S12186_284_Ejaife_TMT_2_Platelet_210707	1	2	730.686	3	577.576	1729.71	72293.1	-0.9856	-0.00056926	264510	152.78	264510	152.77	730.352	116.69	1.0062	116.54	116.09	117.09	-0.14922					99	31	4	0.814216	0.00126363	0.0261218	2.1786e-06
ADSPMDDFFQCVNGK	15	Unmodified	_ADSPMDDFFQCVNGK_					0	0	0	0	G3XAM2;E7ETH0;P05156;A0A087X0I2	G3XAM2	G3XAM2	CFI	Complement factor I;Complement factor I heavy chain;Complement factor I light chain	MULTI-MSMS	S12187_285_Ejaife_TMT_3_Platelet_210707	1	3	730.35	3	577.576	1729.71	71035.8	-2.1859	-0.0012625	264510	152.78	264510	152.77	730.686	116.98	0.93024	116.64	116.13	117.07	-0.33907					109	26	6	0.951362	0.00181648	0.034752	6.7572e-07
ADSSPVK	7	Unmodified	_ADSSPVK_					0	0	0	0	P0DOY3;P0DOY2	P0DOY3	P0DOY3			MULTI-MSMS	S12185_283_Ejaife_TMT_1_Platelet_210707	1	1	581.347	2	352.185	702.355	80236.4	-0.98614	-0.0003473	650690	229.16	650690	229.16	581.347	34.855	1.2484	34.855	34.534	35.783	0					503	155	5	0.984573	0.000375688	0.00103896	0.03866
ADSSPVK	7	Unmodified	_ADSSPVK_					0	0	0	0	P0DOY3;P0DOY2	P0DOY3	P0DOY3			MULTI-MSMS	S12185_283_Ejaife_TMT_1_Platelet_210707	1	1	387.901	3	235.126	702.355	106061	-1.1057	-0.00025997	649760	152.78	649760	152.78	387.901	35.011	0.11993	35.011	34.908	35.028	0					15	14	2	0.744774	0.000213682	0.00050334	0.031955
ADSSPVK	7	Unmodified	_ADSSPVK_					0	0	0	0	P0DOY3;P0DOY2	P0DOY3	P0DOY3			MULTI-MSMS	S12185_283_Ejaife_TMT_1_Platelet_210707	1	1	581.347	2	352.185	702.355	79631.5	-1.0509	-0.00037013	650690	229.16	650690	229.16	581.348	36.108	0.81478	36.108	35.773	36.587	0					252	94	4	0.990573	0.0039002	0.0150273	0.020342
ADSSPVK	7	Unmodified	_ADSSPVK_					0	0	0	0	P0DOY3;P0DOY2	P0DOY3	P0DOY3			MULTI-MSMS	S12186_284_Ejaife_TMT_2_Platelet_210707	1	2	581.347	2	352.185	702.355	79075.5	-0.7396	-0.00026048	650690	229.16	650690	229.16	581.347	34.988	1.3162	34.839	34.436	35.752	-0.14922					538	165	5	0.84919	0.000646103	0.00197445	0.027669
ADSSPVK	7	Unmodified	_ADSSPVK_					0	0	0	0	P0DOY3;P0DOY2	P0DOY3	P0DOY3			MULTI-MSMS	S12186_284_Ejaife_TMT_2_Platelet_210707	1	2	581.347	2	352.185	702.355	79755.4	-1.1849	-0.0004173	650690	229.16	650690	229.16	581.348	36.229	0.84174	36.18	35.838	36.68	-0.048981					271	101	4	0.988965	0.00729137	0.0280296	0.022091
ADSSPVK	7	Unmodified	_ADSSPVK_					0	0	0	0	P0DOY3;P0DOY2	P0DOY3	P0DOY3			MULTI-MSMS	S12187_285_Ejaife_TMT_3_Platelet_210707	1	3	581.347	2	352.185	702.355	79921.6	-1.4438	-0.00050849	650690	229.16	650690	229.16	581.347	34.537	1.3018	34.899	34.554	35.856	0.36209					515	167	5	0.971321	0.000472823	0.00120629	0.038197
ADSSPVK	7	Unmodified	_ADSSPVK_					0	0	0	0	P0DOY3;P0DOY2	P0DOY3	P0DOY3			MULTI-MSMS	S12187_285_Ejaife_TMT_3_Platelet_210707	1	3	581.347	2	352.185	702.355	80575.7	-1.4654	-0.0005161	650690	229.16	650690	229.16	581.348	35.847	0.79766	36.209	35.814	36.612	0.36209					260	93	4	0.987153	0.00219047	0.00564832	0.022091
ADSSPVK	7	Unmodified	_ADSSPVK_					0	0	0	0	P0DOY3;P0DOY2	P0DOY3	P0DOY3			MULTI-MATCH	S12186_284_Ejaife_TMT_2_Platelet_210707	1	2		3	235.126	702.355	99788.9	-0.79398	-0.00018669	649760	152.78	649760	152.77	387.901	34.823	0.19221	34.674	34.532	34.724	-0.14921	-0.21054	-0.0002352	NaN	55.441	26	17	2	NaN	NaN	NaN	NaN
ADSSPVK	7	Unmodified	_ADSSPVK_					0	0	0	0	P0DOY3;P0DOY2	P0DOY3	P0DOY3			MULTI-MATCH	S12187_285_Ejaife_TMT_3_Platelet_210707	1	3		3	235.126	702.355	95669.8	-1.1672	-0.00027445	649760	152.78	649760	152.77	387.901	34.606	0.038239	34.968	34.945	34.983	0.36209	0.083982	-8.5151e-05	NaN	55.441	7	4	2	NaN	NaN	NaN	NaN
ADSVVDLLSYNVQGSGETTYDHK	23	Unmodified	_ADSVVDLLSYNVQGSGETTYDHK_					0	0	0	0	P04114	P04114	P04114	APOB	Apolipoprotein B-100;Apolipoprotein B-48	MULTI-MSMS	S12185_283_Ejaife_TMT_1_Platelet_210707	1	1	986.836	3	833.394	2497.16	61295.3	-2.2416	-0.0018681	183320	152.78	183310	152.77	986.504	110.95	0.83512	110.95	110.58	111.41	0					144	26	7	0.94613	0.00346344	0.0824085	2.3316e-12
ADSVVDLLSYNVQGSGETTYDHK	23	Unmodified	_ADSVVDLLSYNVQGSGETTYDHK_					0	0	0	0	P04114	P04114	P04114	APOB	Apolipoprotein B-100;Apolipoprotein B-48	MULTI-MSMS	S12185_283_Ejaife_TMT_1_Platelet_210707	1	1	740.128	4	625.297	2497.16	69958.8	-1.8135	-0.0011339	183240	114.58	183240	114.58	740.129	110.93	1.0203	110.93	110.39	111.41	0					165	32	7	0.896397	0.00513496	0.112273	9.0413e-18
ADSVVDLLSYNVQGSGETTYDHK	23	Unmodified	_ADSVVDLLSYNVQGSGETTYDHK_					0	0	0	0	P04114	P04114	P04114	APOB	Apolipoprotein B-100;Apolipoprotein B-48	MULTI-MSMS	S12186_284_Ejaife_TMT_2_Platelet_210707	1	2	987.171	3	833.394	2497.16	61280.5	-1.2088	-0.0010074	183320	152.78	183320	152.77	986.504	111.16	0.76735	111.01	110.61	111.38	-0.1492					114	24	7	0.973599	0.00211348	0.0273366	1.0898e-06
ADSVVDLLSYNVQGSGETTYDHK	23	Unmodified	_ADSVVDLLSYNVQGSGETTYDHK_					0	0	0	0	P04114	P04114	P04114	APOB	Apolipoprotein B-100;Apolipoprotein B-48	MULTI-MSMS	S12186_284_Ejaife_TMT_2_Platelet_210707	1	2	740.38	4	625.297	2497.16	70491.4	-0.95078	-0.00059452	183240	114.58	183240	114.58	740.13	111.1	0.88608	110.95	110.58	111.46	-0.14921					141	29	7	0.800117	0.00322448	0.0372314	1.5658e-17
ADSVVDLLSYNVQGSGETTYDHK	23	Unmodified	_ADSVVDLLSYNVQGSGETTYDHK_					0	0	0	0	P04114	P04114	P04114	APOB	Apolipoprotein B-100;Apolipoprotein B-48	MULTI-MSMS	S12187_285_Ejaife_TMT_3_Platelet_210707	1	3	986.502	3	833.394	2497.16	61616.3	-2.2331	-0.001861	183320	152.78	183320	152.77	986.504	111.26	0.93111	110.92	110.53	111.46	-0.33907					141	27	7	0.973468	0.00125981	0.0116485	1.8794e-17
ADSVVDLLSYNVQGSGETTYDHK	23	Unmodified	_ADSVVDLLSYNVQGSGETTYDHK_					0	0	0	0	P04114	P04114	P04114	APOB	Apolipoprotein B-100;Apolipoprotein B-48	MULTI-MSMS	S12187_285_Ejaife_TMT_3_Platelet_210707	1	3	740.128	4	625.297	2497.16	69843.3	-1.7741	-0.0011093	183240	114.58	183240	114.58	740.13	111.29	0.90844	110.95	110.5	111.41	-0.33907					124	26	6	0.855065	0.00342014	0.0374268	4.5667e-26
ADVQAHGEGQEFSITCLVDEEEMK	24	Unmodified	_ADVQAHGEGQEFSITCLVDEEEMK_					0	0	0	0	P19827;P19827-2;P19827-3;H7C0N0	P19827	P19827	ITIH1	Inter-alpha-trypsin inhibitor heavy chain H1	MULTI-MSMS	S12185_283_Ejaife_TMT_1_Platelet_210707	1	1	1060.84	3	908.071	2721.19	60139.6	-2.1484	-0.0019509	168240	152.78	168240	152.77	1061.18	108.12	0.42726	108.12	107.8	108.23	-7.6294e-06					49	17	5	0.954349	0.00103095	0.00556711	4.067e-18
ADVQAHGEGQEFSITCLVDEEEMK	24	Unmodified	_ADVQAHGEGQEFSITCLVDEEEMK_					0	0	0	0	P19827;P19827-2;P19827-3;H7C0N0	P19827	P19827	ITIH1	Inter-alpha-trypsin inhibitor heavy chain H1	MULTI-MSMS	S12186_284_Ejaife_TMT_2_Platelet_210707	1	2	1061.18	3	908.071	2721.19	60276.7	-1.8238	-0.0016561	168240	152.78	168240	152.77	1060.85	108.27	0.5049	108.12	107.77	108.27	-0.14921					52	15	5	0.97058	0.00113772	0.00494331	1.2654e-12
ADVQAHGEGQEFSITCLVDEEEMK	24	Unmodified	_ADVQAHGEGQEFSITCLVDEEEMK_					0	0	0	0	P19827;P19827-2;P19827-3;H7C0N0	P19827	P19827	ITIH1	Inter-alpha-trypsin inhibitor heavy chain H1	MULTI-MSMS	S12187_285_Ejaife_TMT_3_Platelet_210707	1	3	1061.51	3	908.071	2721.19	61148.8	-1.8318	-0.0016634	168240	152.78	168240	152.77	1061.18	108.3	0.28603	108.06	107.82	108.1	-0.2389					10	7	2	0.919621	0.000172437	0.00312463	1.8237e-06
ADVQAHGEGQEFSITCLVDEEEMKK	25	Unmodified	_ADVQAHGEGQEFSITCLVDEEEMKK_					0	0	0	1	P19827;P19827-2;P19827-3;H7C0N0	P19827	P19827	ITIH1	Inter-alpha-trypsin inhibitor heavy chain H1	MULTI-MSMS	S12185_283_Ejaife_TMT_1_Platelet_210707	1	1	885.2	4	713.328	2849.28	64622.1	-1.2123	-0.00086477	240940	171.87	240940	171.87	885.702	100.84	0.68648	100.84	100.5	101.18	0					84	23	5	0.733652	0.000943807	0.0100793	1.1882e-23
ADVQAHGEGQEFSITCLVDEEEMKK	25	Unmodified	_ADVQAHGEGQEFSITCLVDEEEMKK_					0	0	0	1	P19827;P19827-2;P19827-3;H7C0N0	P19827	P19827	ITIH1	Inter-alpha-trypsin inhibitor heavy chain H1	MULTI-MSMS	S12186_284_Ejaife_TMT_2_Platelet_210707	1	2	885.701	4	713.328	2849.28	63864.9	-1.9772	-0.0014104	240940	171.87	240940	171.87	885.452	101	0.61182	100.85	100.51	101.12	-0.14921					45	21	4	0.902841	0.000754009	0.00878632	0.00010874
ADVQAHGEGQEFSITCLVDEEEMKK	25	Unmodified	_ADVQAHGEGQEFSITCLVDEEEMKK_					0	0	0	1	P19827;P19827-2;P19827-3;H7C0N0	P19827	P19827	ITIH1	Inter-alpha-trypsin inhibitor heavy chain H1	MULTI-MSMS	S12187_285_Ejaife_TMT_3_Platelet_210707	1	3	885.701	4	713.328	2849.28	64334.8	-1.8566	-0.0013244	240940	171.87	240940	171.87	885.452	100.91	0.79912	100.77	100.36	101.16	-0.13874					128	30	6	0.97142	0.00302737	0.0327519	4.2902e-18
ADYEKHK	7	Unmodified	_ADYEKHK_					0	0	0	1	P01834	P01834	P01834	IGKC	Ig kappa chain C region	MULTI-MSMS	S12185_283_Ejaife_TMT_1_Platelet_210707	1	1	395.237	4	223.365	889.429	97447.3	-1.8651	-0.00041661	769470	171.87	769470	171.87	395.237	28.349	0.46	28.349	28.161	28.621	0					133	55	3	0.984054	0.000953317	0.00281835	0.022517
ADYEKHK	7	Unmodified	_ADYEKHK_					0	0	0	1	P01834	P01834	P01834	IGKC	Ig kappa chain C region	MULTI-MSMS	S12186_284_Ejaife_TMT_2_Platelet_210707	1	2	395.236	4	223.365	889.429	98974.4	-1.8148	-0.00040536	769470	171.87	769470	171.87	395.237	28.528	0.53181	28.379	28.074	28.605	-0.14921					169	67	3	0.872432	0.00112668	0.00373636	0.018637
ADYEKHK	7	Unmodified	_ADYEKHK_					0	0	0	1	P01834	P01834	P01834	IGKC	Ig kappa chain C region	MULTI-MSMS	S12187_285_Ejaife_TMT_3_Platelet_210707	1	3	395.236	4	223.365	889.429	96654.4	-2.263	-0.00050548	769470	171.87	769470	171.87	395.237	27.937	0.57761	28.199	27.97	28.547	0.26192					178	72	4	0.860908	0.000610783	0.00117529	0.023082
ADYVETVLDSTCSSTVQFLEYELNVLGTHK	30	Unmodified	_ADYVETVLDSTCSSTVQFLEYELNVLGTHK_					0	0	0	0	P04114	P04114	P04114	APOB	Apolipoprotein B-100;Apolipoprotein B-48	MULTI-MSMS	S12187_285_Ejaife_TMT_3_Platelet_210707	1	3	970.496	4	855.414	3417.63	61534	-0.85519	-0.00073154	133950	114.58	133950	114.58	970.497	132.2	0.35258	131.97	131.89	132.24	-0.23891					22	6	6	0.785933	0.00393163	0.0390172	2.0874e-11
ADYVETVLDSTCSSTVQFLEYELNVLGTHK	30	Unmodified	_ADYVETVLDSTCSSTVQFLEYELNVLGTHK_					0	0	0	0	P04114	P04114	P04114	APOB	Apolipoprotein B-100;Apolipoprotein B-48	MULTI-MATCH	S12185_283_Ejaife_TMT_1_Platelet_210707	1	1		4	855.414	3417.63	60834.5	-1.6832	-0.0014398	133950	114.58	133950	114.58	970.248	132.16	0.35449	132.16	131.98	132.34	0	0.080455	0.0021269	NaN	97.691	19	6	6	NaN	NaN	NaN	NaN
ADYVETVLDSTCSSTVQFLEYELNVLGTHK	30	Unmodified	_ADYVETVLDSTCSSTVQFLEYELNVLGTHK_					0	0	0	0	P04114	P04114	P04114	APOB	Apolipoprotein B-100;Apolipoprotein B-48	MULTI-MATCH	S12186_284_Ejaife_TMT_2_Platelet_210707	1	2		4	855.414	3417.63	61048.8	-1.3508	-0.0011555	133950	114.58	133950	114.58	970.498	132.16	0.25203	132.11	131.93	132.18	-0.048981	0.030406	0.0020643	NaN	97.691	14	4	5	NaN	NaN	NaN	NaN
AEAESLYQSK	10	Unmodified	_AEAESLYQSK_					0	0	0	0	P04264;CON__P04264	P04264	P04264	KRT1	Keratin, type II cytoskeletal 1	MULTI-MSMS	S12185_283_Ejaife_TMT_1_Platelet_210707	1	1	792.437	2	563.275	1124.53	70410.6	-1.4229	-0.00080146	406840	229.16	406840	229.16	792.437	61.49	0.444	61.49	61.22	61.664	0					88	33	3	0.978619	0.00139803	0.00682773	5.1697e-07
AEAESLYQSK	10	Unmodified	_AEAESLYQSK_					0	0	0	0	P04264;CON__P04264	P04264	P04264	KRT1	Keratin, type II cytoskeletal 1	MULTI-MSMS	S12185_283_Ejaife_TMT_1_Platelet_210707	1	1	528.962	3	375.852	1124.53	89614.7	-1.3391	-0.00050329	406480	152.78	406480	152.77	528.627	61.401	0.1873	61.401	61.29	61.477	0					11	9	2	0.578142	0.000864338	0.00308112	0.00096168
AEAESLYQSK	10	Unmodified	_AEAESLYQSK_					0	0	0	0	P04264;CON__P04264	P04264	P04264	KRT1	Keratin, type II cytoskeletal 1	MULTI-MSMS	S12186_284_Ejaife_TMT_2_Platelet_210707	1	2	792.437	2	563.275	1124.53	69955.4	-1.7346	-0.00097708	406840	229.16	406840	229.16	792.438	61.578	0.4276	61.529	61.251	61.678	-0.048985					82	25	5	0.996675	0.00368496	0.0288112	7.9304e-15
AEAESLYQSK	10	Unmodified	_AEAESLYQSK_					0	0	0	0	P04264;CON__P04264	P04264	P04264	KRT1	Keratin, type II cytoskeletal 1	MULTI-MSMS	S12186_284_Ejaife_TMT_2_Platelet_210707	1	2	528.627	3	375.852	1124.53	84152.5	-1.4537	-0.00054638	406480	152.78	406480	152.78	528.628	61.556	0.3365	61.507	61.251	61.587	-0.048985					50	16	4	0.961734	0.00225645	0.0122883	0.00031818
AEAESLYQSK	10	Unmodified	_AEAESLYQSK_					0	0	0	0	P04264;CON__P04264	P04264	P04264	KRT1	Keratin, type II cytoskeletal 1	MULTI-MSMS	S12187_285_Ejaife_TMT_3_Platelet_210707	1	3	792.437	2	563.275	1124.53	70255.4	-1.989	-0.0011204	406840	229.16	406840	229.16	792.438	60.887	0.46801	61.35	61.16	61.628	0.46225					92	38	3	0.989442	0.000468309	0.0076099	0.00045526
AEAESLYQSK	10	Unmodified	_AEAESLYQSK_					0	0	0	0	P04264;CON__P04264	P04264	P04264	KRT1	Keratin, type II cytoskeletal 1	MSMS	S12187_285_Ejaife_TMT_3_Platelet_210707	1	3	528.627	3	375.852	1124.53	NaN	NaN	NaN	NaN	NaN	NaN	NaN	NaN	60.986	1	61.448	60.948	61.948	0.46225								NaN	NaN	NaN	0.0025167
AEAESWYQTK	10	Unmodified	_AEAESWYQTK_					0	0	0	0	CON__P48668;CON__P04259;CON__P02538;P48668;P04259;P02538;CON__Q8VED5	CON__P48668	CON__P48668	KRT6C;KRT6B;KRT6A	Keratin, type II cytoskeletal 6C;Keratin, type II cytoskeletal 6B;Keratin, type II cytoskeletal 6A	MSMS	S12185_283_Ejaife_TMT_1_Platelet_210707	1	1	835.943	2	606.78	1211.55	NaN	NaN	NaN	NaN	NaN	NaN	NaN	NaN	70.629	1	70.629	70.129	71.129	0								NaN	NaN	NaN	0.0089013
AEAQAQYSAAVAK	13	Unmodified	_AEAQAQYSAAVAK_					0	0	0	0	Q14624;B7ZKJ8;Q14624-3;Q14624-2;Q14624-4	Q14624;Q14624-3	Q14624	ITIH4	Inter-alpha-trypsin inhibitor heavy chain H4;70 kDa inter-alpha-trypsin inhibitor heavy chain H4;35 kDa inter-alpha-trypsin inhibitor heavy chain H4	MULTI-MSMS	S12185_283_Ejaife_TMT_1_Platelet_210707	1	1	589.332	3	436.558	1306.65	80001.2	-1.267	-0.00055313	349950	152.78	349950	152.77	589.333	57.76	0.91182	57.76	57.202	58.114	-3.8147e-06					196	61	4	0.911879	0.00379638	0.0326358	1.9301e-08
AEAQAQYSAAVAK	13	Unmodified	_AEAQAQYSAAVAK_					0	0	0	0	Q14624;B7ZKJ8;Q14624-3;Q14624-2;Q14624-4	Q14624;Q14624-3	Q14624	ITIH4	Inter-alpha-trypsin inhibitor heavy chain H4;70 kDa inter-alpha-trypsin inhibitor heavy chain H4;35 kDa inter-alpha-trypsin inhibitor heavy chain H4	MULTI-MSMS	S12185_283_Ejaife_TMT_1_Platelet_210707	1	1	883.496	2	654.333	1306.65	67896.1	-1.5369	-0.0010056	350220	229.16	350220	229.16	883.496	57.733	0.83292	57.733	57.281	58.114	0					138	57	3	0.982891	0.00074715	0.0122129	1.7708e-07
AEAQAQYSAAVAK	13	Unmodified	_AEAQAQYSAAVAK_					0	0	0	0	Q14624;B7ZKJ8;Q14624-3;Q14624-2;Q14624-4	Q14624;Q14624-3	Q14624	ITIH4	Inter-alpha-trypsin inhibitor heavy chain H4;70 kDa inter-alpha-trypsin inhibitor heavy chain H4;35 kDa inter-alpha-trypsin inhibitor heavy chain H4	MULTI-MSMS	S12186_284_Ejaife_TMT_2_Platelet_210707	1	2	883.996	2	654.333	1306.65	66865.8	-1.5495	-0.0010139	350220	229.16	350220	229.16	883.496	57.744	0.75769	57.695	57.291	58.049	-0.048985					102	54	2	0.965442	0.000317738	0.00469554	0.00028797
AEAQAQYSAAVAK	13	Unmodified	_AEAQAQYSAAVAK_					0	0	0	0	Q14624;B7ZKJ8;Q14624-3;Q14624-2;Q14624-4	Q14624;Q14624-3	Q14624	ITIH4	Inter-alpha-trypsin inhibitor heavy chain H4;70 kDa inter-alpha-trypsin inhibitor heavy chain H4;35 kDa inter-alpha-trypsin inhibitor heavy chain H4	MULTI-MSMS	S12186_284_Ejaife_TMT_2_Platelet_210707	1	2	589.332	3	436.558	1306.65	79739.3	-1.1312	-0.00049382	349950	152.78	349950	152.77	589.668	57.813	1.0614	57.764	57.199	58.261	-0.048981					209	75	4	0.744182	0.00208598	0.0150793	1.383e-05
AEAQAQYSAAVAK	13	Unmodified	_AEAQAQYSAAVAK_					0	0	0	0	Q14624;B7ZKJ8;Q14624-3;Q14624-2;Q14624-4	Q14624;Q14624-3	Q14624	ITIH4	Inter-alpha-trypsin inhibitor heavy chain H4;70 kDa inter-alpha-trypsin inhibitor heavy chain H4;35 kDa inter-alpha-trypsin inhibitor heavy chain H4	MSMS	S12187_285_Ejaife_TMT_3_Platelet_210707	1	3	589.332	3	436.558	1306.65	NaN	NaN	NaN	NaN	NaN	NaN	NaN	NaN	56.973	1	57.335	56.835	57.835	0.36209								NaN	NaN	NaN	0.0024948
AEAQAQYSAAVAK	13	Unmodified	_AEAQAQYSAAVAK_					0	0	0	0	Q14624;B7ZKJ8;Q14624-3;Q14624-2;Q14624-4	Q14624;Q14624-3	Q14624	ITIH4	Inter-alpha-trypsin inhibitor heavy chain H4;70 kDa inter-alpha-trypsin inhibitor heavy chain H4;35 kDa inter-alpha-trypsin inhibitor heavy chain H4	MSMS	S12187_285_Ejaife_TMT_3_Platelet_210707	1	3	883.493	2	654.333	1306.65	NaN	NaN	NaN	NaN	NaN	NaN	NaN	NaN	57.026	1	57.388	56.888	57.888	0.36209								NaN	NaN	NaN	3.1433e-05
AEAQAQYSAAVAK	13	Unmodified	_AEAQAQYSAAVAK_					0	0	0	0	Q14624;B7ZKJ8;Q14624-3;Q14624-2;Q14624-4	Q14624;Q14624-3	Q14624	ITIH4	Inter-alpha-trypsin inhibitor heavy chain H4;70 kDa inter-alpha-trypsin inhibitor heavy chain H4;35 kDa inter-alpha-trypsin inhibitor heavy chain H4	MULTI-MATCH	S12187_285_Ejaife_TMT_3_Platelet_210707	1	3		2	654.333	1306.65	67334.3	-1.9261	-0.0012603	350220	229.16	350220	229.16	883.496	57.348	0.79102	57.811	57.566	58.357	0.46225	0.064419	3.5478e-05	NaN	182.1	153	65	3	NaN	NaN	NaN	NaN
AEAQAQYSAAVAK	13	Unmodified	_AEAQAQYSAAVAK_					0	0	0	0	Q14624;B7ZKJ8;Q14624-3;Q14624-2;Q14624-4	Q14624;Q14624-3	Q14624	ITIH4	Inter-alpha-trypsin inhibitor heavy chain H4;70 kDa inter-alpha-trypsin inhibitor heavy chain H4;35 kDa inter-alpha-trypsin inhibitor heavy chain H4	MULTI-MATCH	S12187_285_Ejaife_TMT_3_Platelet_210707	1	3		3	436.558	1306.65	82648.6	-1.9098	-0.00083373	349950	152.78	349950	152.77	589.333	56.927	0.12763	57.289	57.203	57.331	0.36209	-0.31538	-0.0010644	NaN	136.99	7	4	2	NaN	NaN	NaN	NaN
AEATTLHVAPQGTAMAVSTFR	21	Unmodified	_AEATTLHVAPQGTAMAVSTFR_					0	0	0	0	P07360;Q5SQ08	P07360	P07360	C8G	Complement component C8 gamma chain	MULTI-MSMS	S12187_285_Ejaife_TMT_3_Platelet_210707	1	3	797.089	3	720.369	2158.08	68994.9	-1.2674	-0.00091297	106040	76.387	106040	76.387	797.091	80.398	0.43185	80.56	80.369	80.801	0.16175					101	30	4	0.967781	0.00102587	0.00173133	4.9913e-19
AEATTLHVAPQGTAMAVSTFR	21	Unmodified	_AEATTLHVAPQGTAMAVSTFR_					0	0	0	0	P07360;Q5SQ08	P07360	P07360	C8G	Complement component C8 gamma chain	MULTI-MATCH	S12185_283_Ejaife_TMT_1_Platelet_210707	1	1		3	720.369	2158.08	68878.8	-1.4272	-0.0010281	106040	76.388	106040	76.387	797.091	80.367	0.44233	80.367	80.182	80.624	0	-0.068967	0.00079945	NaN	151.96	55	36	2	NaN	NaN	NaN	NaN
AEATTLHVAPQGTAMAVSTFR	21	Unmodified	_AEATTLHVAPQGTAMAVSTFR_					0	0	0	0	P07360;Q5SQ08	P07360	P07360	C8G	Complement component C8 gamma chain	MULTI-MATCH	S12186_284_Ejaife_TMT_2_Platelet_210707	1	2		3	720.369	2158.08	69725.2	-1.3885	-0.0010003	106040	76.388	106040	76.387	797.091	80.329	0.34756	80.38	80.224	80.572	0.051254	-0.055616	-0.00025424	NaN	151.96	52	29	2	NaN	NaN	NaN	NaN
AEDHFSVIDFNQNIR	15	Unmodified	_AEDHFSVIDFNQNIR_					0	0	0	0	P19823;Q5T985	P19823	P19823	ITIH2	Inter-alpha-trypsin inhibitor heavy chain H2	MULTI-MSMS	S12185_283_Ejaife_TMT_1_Platelet_210707	1	1	679.013	3	602.292	1803.85	74459.6	-1.4901	-0.00089746	126830	76.388	126830	76.387	679.014	86.385	1.0666	86.385	85.84	86.907	0					184	44	6	0.809984	0.00217997	0.0148275	1.9034e-07
AEDHFSVIDFNQNIR	15	Unmodified	_AEDHFSVIDFNQNIR_					0	0	0	0	P19823;Q5T985	P19823	P19823	ITIH2	Inter-alpha-trypsin inhibitor heavy chain H2	MULTI-MSMS	S12186_284_Ejaife_TMT_2_Platelet_210707	1	2	679.013	3	602.292	1803.85	74219.1	-1.5964	-0.00096152	126830	76.388	126830	76.387	679.014	86.388	1.1281	86.339	85.805	86.933	-0.048981					233	48	6	0.877516	0.00362422	0.0413502	3.4831e-12
AEDHFSVIDFNQNIR	15	Unmodified	_AEDHFSVIDFNQNIR_					0	0	0	0	P19823;Q5T985	P19823	P19823	ITIH2	Inter-alpha-trypsin inhibitor heavy chain H2	MULTI-MSMS	S12187_285_Ejaife_TMT_3_Platelet_210707	1	3	679.014	3	602.292	1803.85	74209.5	-1.6978	-0.0010226	126830	76.388	126830	76.387	679.014	86.365	1.0626	86.427	85.861	86.923	0.061577					208	49	6	0.860465	0.00200839	0.0211981	3.3047e-08
AEDLVGK	7	Unmodified	_AEDLVGK_					0	0	0	0	P01024	P01024	P01024	C3	Complement C3;Complement C3 beta chain;C3-beta-c;Complement C3 alpha chain;C3a anaphylatoxin;Acylation stimulating protein;Complement C3b alpha chain;Complement C3c alpha chain fragment 1;Complement C3dg fragment;Complement C3g fragment;Complement C3d fragment;Complement C3f fragment;Complement C3c alpha chain fragment 2	MULTI-MSMS	S12185_283_Ejaife_TMT_1_Platelet_210707	1	1	595.363	2	366.2	730.386	78201.6	-0.78267	-0.00028662	625790	229.16	625780	229.16	595.363	60.471	0.64243	60.471	60.125	60.767	0					123	29	6	0.933911	0.00387475	0.0284859	0.023321
AEDLVGK	7	Unmodified	_AEDLVGK_					0	0	0	0	P01024	P01024	P01024	C3	Complement C3;Complement C3 beta chain;C3-beta-c;Complement C3 alpha chain;C3a anaphylatoxin;Acylation stimulating protein;Complement C3b alpha chain;Complement C3c alpha chain fragment 1;Complement C3dg fragment;Complement C3g fragment;Complement C3d fragment;Complement C3f fragment;Complement C3c alpha chain fragment 2	MULTI-MSMS	S12187_285_Ejaife_TMT_3_Platelet_210707	1	3	595.362	2	366.2	730.386	78304.9	-2.5598	-0.00093742	625790	229.16	625780	229.16	595.364	60.111	0.61668	60.574	60.261	60.877	0.46225					144	32	6	0.970816	0.015934	0.258728	0.022233
AEDLVGK	7	Unmodified	_AEDLVGK_					0	0	0	0	P01024	P01024	P01024	C3	Complement C3;Complement C3 beta chain;C3-beta-c;Complement C3 alpha chain;C3a anaphylatoxin;Acylation stimulating protein;Complement C3b alpha chain;Complement C3c alpha chain fragment 1;Complement C3dg fragment;Complement C3g fragment;Complement C3d fragment;Complement C3f fragment;Complement C3c alpha chain fragment 2	MULTI-MATCH	S12186_284_Ejaife_TMT_2_Platelet_210707	1	2		2	366.2	730.386	78494.7	-0.83066	-0.00030419	625790	229.16	625780	229.16	595.363	60.536	0.63541	60.487	60.16	60.796	-0.048981	-0.023341	-8.3318e-05	NaN	132.29	132	29	6	NaN	NaN	NaN	NaN
AEDTALYYCAK	11	Unmodified	_AEDTALYYCAK_					0	0	0	0	P0DP04;P01782	P0DP04	P0DP04		Ig heavy chain V-III region DOB	MULTI-MSMS	S12185_283_Ejaife_TMT_1_Platelet_210707	1	1	882.458	2	652.795	1303.58	66519.4	-1.2555	-0.00081957	351050	229.16	351050	229.16	881.958	73.258	0.47416	73.258	73.09	73.565	0					44	27	2	0.969488	0.0002108	0.00179918	0.00091846
AEDTALYYCAK	11	Unmodified	_AEDTALYYCAK_					0	0	0	0	P0DP04;P01782	P0DP04	P0DP04		Ig heavy chain V-III region DOB	MULTI-MSMS	S12185_283_Ejaife_TMT_1_Platelet_210707	1	1	588.641	3	435.532	1303.58	81292.7	-1.0506	-0.00045756	350780	152.78	350780	152.77	588.642	73.2	0.52043	73.2	73.03	73.55	0					87	32	4	0.692735	0.00100282	0.00556421	0.0042844
AEDTALYYCAK	11	Unmodified	_AEDTALYYCAK_					0	0	0	0	P0DP04;P01782	P0DP04	P0DP04		Ig heavy chain V-III region DOB	MULTI-MSMS	S12186_284_Ejaife_TMT_2_Platelet_210707	1	2	588.307	3	435.532	1303.58	80317.2	-1.8741	-0.00081624	350780	152.78	350780	152.77	588.308	73.093	0.56617	73.145	72.94	73.506	0.051254					90	38	3	0.488441	0.000289564	0.000808188	0.0041599
AEDTALYYCAK	11	Unmodified	_AEDTALYYCAK_					0	0	0	0	P0DP04;P01782	P0DP04	P0DP04		Ig heavy chain V-III region DOB	MULTI-MSMS	S12186_284_Ejaife_TMT_2_Platelet_210707	1	2	882.459	2	652.795	1303.58	67923.3	-2.3214	-0.0015154	351050	229.16	351050	229.16	881.958	73.141	0.43562	73.192	72.97	73.406	0.051254					69	29	3	0.971238	0.00026779	0.00148599	0.0024032
AEDTALYYCAK	11	Unmodified	_AEDTALYYCAK_					0	0	0	0	P0DP04;P01782	P0DP04	P0DP04		Ig heavy chain V-III region DOB	MSMS	S12186_284_Ejaife_TMT_2_Platelet_210707	1	2	881.958	2	652.795	1303.58	NaN	NaN	NaN	NaN	NaN	NaN	NaN	NaN	74.922	1	74.973	74.473	75.473	0.051254								NaN	NaN	NaN	6.3435e-11
AEDTALYYCAK	11	Unmodified	_AEDTALYYCAK_					0	0	0	0	P0DP04;P01782	P0DP04	P0DP04		Ig heavy chain V-III region DOB	MULTI-MSMS	S12187_285_Ejaife_TMT_3_Platelet_210707	1	3	881.956	2	652.795	1303.58	66525.6	-1.9724	-0.0012876	351050	229.16	351050	229.16	881.958	72.964	0.51832	73.326	73.094	73.612	0.36209					78	31	3	0.949677	6.96807e-05	0.000945873	0.00014152
AEDTALYYCAK	11	Unmodified	_AEDTALYYCAK_					0	0	0	0	P0DP04;P01782	P0DP04	P0DP04		Ig heavy chain V-III region DOB	MULTI-MSMS	S12187_285_Ejaife_TMT_3_Platelet_210707	1	3	882.458	2	652.795	1303.58	64154.6	-1.855	-0.0012109	351050	229.16	351050	229.16	881.96	74.963	0.75096	75.225	75.016	75.767	0.26192					147	66	3	0.888543	0.000107055	0.000419461	0.00091097
AEDTALYYCAK	11	Unmodified	_AEDTALYYCAK_					0	0	0	0	P0DP04;P01782	P0DP04	P0DP04		Ig heavy chain V-III region DOB	MSMS	S12187_285_Ejaife_TMT_3_Platelet_210707	1	3	881.957	2	652.795	1303.58	NaN	NaN	NaN	NaN	NaN	NaN	NaN	NaN	74.784	1	75.046	74.546	75.546	0.26191								NaN	NaN	NaN	3.9361e-06
AEDTALYYCAK	11	Unmodified	_AEDTALYYCAK_					0	0	0	0	P0DP04;P01782	P0DP04	P0DP04		Ig heavy chain V-III region DOB	MULTI-MATCH	S12187_285_Ejaife_TMT_3_Platelet_210707	1	3		3	435.532	1303.58	80275	-1.8569	-0.00080872	350780	152.78	350780	152.77	588.308	72.999	0.59629	73.361	73.058	73.654	0.36208	0.12598	0.00017854	NaN	65.5	110	35	4	NaN	NaN	NaN	NaN
AEDTAVYYCAK	11	Unmodified	_AEDTAVYYCAK_					0	0	0	0	A0A0J9YY99;P0DP03;P01768;P01764	A0A0J9YY99;P01764	A0A0J9YY99	IGHV3-23	Ig heavy chain V-III region CAM;Ig heavy chain V-III region 23	MULTI-MSMS	S12185_283_Ejaife_TMT_1_Platelet_210707	1	1	583.969	3	430.861	1289.56	76593.2	-1.3091	-0.00056405	354580	152.78	354580	152.77	583.636	67.073	0.85426	67.073	66.619	67.473	0					172	43	5	0.891135	0.0042663	0.0242187	0.00056704
AEDTAVYYCAK	11	Unmodified	_AEDTAVYYCAK_					0	0	0	0	A0A0J9YY99;P0DP03;P01768;P01764	A0A0J9YY99;P01764	A0A0J9YY99	IGHV3-23	Ig heavy chain V-III region CAM;Ig heavy chain V-III region 23	MULTI-MSMS	S12185_283_Ejaife_TMT_1_Platelet_210707	1	1	874.949	2	645.787	1289.56	65539.9	-1.4192	-0.00091647	354860	229.16	354860	229.16	874.95	67.099	0.68968	67.099	66.767	67.457	0					125	35	5	0.690617	0.00184359	0.0133497	8.4471e-05
AEDTAVYYCAK	11	Unmodified	_AEDTAVYYCAK_					0	0	0	0	A0A0J9YY99;P0DP03;P01768;P01764	A0A0J9YY99;P01764	A0A0J9YY99	IGHV3-23	Ig heavy chain V-III region CAM;Ig heavy chain V-III region 23	MULTI-MSMS	S12186_284_Ejaife_TMT_2_Platelet_210707	1	2	583.635	3	430.861	1289.56	77238.3	-1.7385	-0.00074907	354580	152.78	354580	152.77	583.636	67.016	0.78381	67.068	66.697	67.481	0.051254					156	38	5	0.826564	0.00507009	0.0494038	0.00040195
AEDTAVYYCAK	11	Unmodified	_AEDTAVYYCAK_					0	0	0	0	A0A0J9YY99;P0DP03;P01768;P01764	A0A0J9YY99;P01764	A0A0J9YY99	IGHV3-23	Ig heavy chain V-III region CAM;Ig heavy chain V-III region 23	MULTI-MSMS	S12186_284_Ejaife_TMT_2_Platelet_210707	1	2	874.95	2	645.787	1289.56	65272.4	-2.3216	-0.0014992	354860	229.16	354860	229.16	874.951	67.028	0.72888	67.079	66.711	67.44	0.051254					128	34	5	0.768677	0.00168033	0.0170406	8.4471e-05
AEDTAVYYCAK	11	Unmodified	_AEDTAVYYCAK_					0	0	0	0	A0A0J9YY99;P0DP03;P01768;P01764	A0A0J9YY99;P01764	A0A0J9YY99	IGHV3-23	Ig heavy chain V-III region CAM;Ig heavy chain V-III region 23	MULTI-MSMS	S12187_285_Ejaife_TMT_3_Platelet_210707	1	3	874.95	2	645.787	1289.56	65014.6	-1.8442	-0.001191	354860	229.16	354860	229.16	874.95	66.777	0.68792	67.239	66.944	67.632	0.46225					125	37	5	0.976702	0.000455941	0.00266916	8.5765e-05
AEDTAVYYCAK	11	Unmodified	_AEDTAVYYCAK_					0	0	0	0	A0A0J9YY99;P0DP03;P01768;P01764	A0A0J9YY99;P01764	A0A0J9YY99	IGHV3-23	Ig heavy chain V-III region CAM;Ig heavy chain V-III region 23	MULTI-MSMS	S12187_285_Ejaife_TMT_3_Platelet_210707	1	3	583.635	3	430.861	1289.56	79083.1	-1.6713	-0.00072008	354580	152.78	354580	152.77	583.636	66.777	0.67026	67.239	66.895	67.565	0.46226					140	34	5	0.946741	0.00795325	0.0249107	7.7501e-05
AEDTAVYYCAK	11	Unmodified	_AEDTAVYYCAK_					0	0	0	0	A0A0J9YY99;P0DP03;P01768;P01764	A0A0J9YY99;P01764	A0A0J9YY99	IGHV3-23	Ig heavy chain V-III region CAM;Ig heavy chain V-III region 23	MSMS	S12187_285_Ejaife_TMT_3_Platelet_210707	1	3	874.952	2	645.787	1289.56	NaN	NaN	NaN	NaN	NaN	NaN	NaN	NaN	76.299	1	76.561	76.061	77.061	0.26192								NaN	NaN	NaN	0.020344
AEDTAVYYCAR	11	Unmodified	_AEDTAVYYCAR_					0	0	0	0	A0A0B4J1X5;P01780;A0A0B4J1V1;P01763;P01762	A0A0B4J1X5;P01780	A0A0B4J1X5	IGHV3-74;IGHV3-21	Ig heavy chain V-III region JON;Ig heavy chain V-III region WEA;Ig heavy chain V-III region TRO	MSMS	S12185_283_Ejaife_TMT_1_Platelet_210707	1	1	774.371	2	659.79	1317.57	NaN	NaN	NaN	NaN	NaN	NaN	NaN	NaN	54.776	1	54.776	54.276	55.276	0								NaN	NaN	NaN	1.5103e-15
AEDTAVYYCAR	11	Unmodified	_AEDTAVYYCAR_					0	0	0	0	A0A0B4J1X5;P01780;A0A0B4J1V1;P01763;P01762	A0A0B4J1X5;P01780	A0A0B4J1X5	IGHV3-74;IGHV3-21	Ig heavy chain V-III region JON;Ig heavy chain V-III region WEA;Ig heavy chain V-III region TRO	MULTI-MSMS	S12186_284_Ejaife_TMT_2_Platelet_210707	1	2	774.371	2	659.79	1317.57	70686.8	-0.94382	-0.00062272	173660	114.58	173660	114.58	774.372	55.02	0.58104	54.971	54.705	55.286	-0.048985					127	44	4	0.867965	0.000124623	0.000916994	8.4533e-06
AEDTAVYYCAR	11	Unmodified	_AEDTAVYYCAR_					0	0	0	0	A0A0B4J1X5;P01780;A0A0B4J1V1;P01763;P01762	A0A0B4J1X5;P01780	A0A0B4J1X5	IGHV3-74;IGHV3-21	Ig heavy chain V-III region JON;Ig heavy chain V-III region WEA;Ig heavy chain V-III region TRO	MULTI-MSMS	S12187_285_Ejaife_TMT_3_Platelet_210707	1	3	774.872	2	659.79	1317.57	70112.8	-1.3558	-0.00089457	173660	114.58	173660	114.58	774.371	54.576	0.58049	54.938	54.75	55.33	0.36209					166	51	4	0.916046	0.000587349	0.00312107	0.00027755
AEDTAVYYCAR	11	Unmodified	_AEDTAVYYCAR_					0	0	0	0	A0A0B4J1X5;P01780;A0A0B4J1V1;P01763;P01762	A0A0B4J1X5;P01780	A0A0B4J1X5	IGHV3-74;IGHV3-21	Ig heavy chain V-III region JON;Ig heavy chain V-III region WEA;Ig heavy chain V-III region TRO	MSMS	S12187_285_Ejaife_TMT_3_Platelet_210707	1	3	516.583	3	440.196	1317.57	NaN	NaN	NaN	NaN	NaN	NaN	NaN	NaN	54.64	1	55.002	54.502	55.502	0.36209								NaN	NaN	NaN	0.019114
AEDTAVYYCAR	11	Unmodified	_AEDTAVYYCAR_					0	0	0	0	A0A0B4J1X5;P01780;A0A0B4J1V1;P01763;P01762	A0A0B4J1X5;P01780	A0A0B4J1X5	IGHV3-74;IGHV3-21	Ig heavy chain V-III region JON;Ig heavy chain V-III region WEA;Ig heavy chain V-III region TRO	MULTI-MATCH	S12185_283_Ejaife_TMT_1_Platelet_210707	1	1		2	659.79	1317.57	69785.9	-1.118	-0.00073764	173660	114.58	173660	114.58	774.371	54.947	0.56444	54.947	54.741	55.306	0	-0.0050786	-0.00012532	NaN	157.96	121	40	4	NaN	NaN	NaN	NaN
AEDTAVYYCVK	11	Unmodified	_AEDTAVYYCVK_					0	0	0	0	A0A0B4J2B5;A0A0J9YX35	A0A0B4J2B5;A0A0J9YX35	A0A0B4J2B5	IGHV3OR16-9		MULTI-MSMS	S12185_283_Ejaife_TMT_1_Platelet_210707	1	1	593.314	3	440.204	1317.59	78795.7	-2.4254	-0.0010677	347060	152.78	347050	152.77	592.98	76.197	0.87033	76.197	75.748	76.618	0					134	48	4	0.682131	0.00108942	0.0116051	0.010058
AEDTAVYYCVK	11	Unmodified	_AEDTAVYYCVK_					0	0	0	0	A0A0B4J2B5;A0A0J9YX35	A0A0B4J2B5;A0A0J9YX35	A0A0B4J2B5	IGHV3OR16-9		MULTI-MSMS	S12186_284_Ejaife_TMT_2_Platelet_210707	1	2	593.313	3	440.204	1317.59	78992	-2.0822	-0.00091658	347060	152.78	347050	152.77	592.98	76.09	0.72934	76.141	75.842	76.572	0.051254					144	40	5	0.909728	0.00261071	0.0275383	0.020151
AEDTAVYYCVK	11	Unmodified	_AEDTAVYYCVK_					0	0	0	0	A0A0B4J2B5;A0A0J9YX35	A0A0B4J2B5;A0A0J9YX35	A0A0B4J2B5	IGHV3OR16-9		MULTI-MSMS	S12186_284_Ejaife_TMT_2_Platelet_210707	1	2	888.965	2	659.803	1317.59	66084.4	-2.5778	-0.0017009	347320	229.16	347320	229.16	888.966	76.085	0.71725	76.137	75.842	76.56	0.051254					109	39	4	0.867059	0.00044846	0.0116118	0.0074447
AEDTAVYYCVK	11	Unmodified	_AEDTAVYYCVK_					0	0	0	0	A0A0B4J2B5;A0A0J9YX35	A0A0B4J2B5;A0A0J9YX35	A0A0B4J2B5	IGHV3OR16-9		MULTI-MSMS	S12187_285_Ejaife_TMT_3_Platelet_210707	1	3	888.965	2	659.803	1317.59	65626.6	-2.0183	-0.0013317	347320	229.16	347320	229.16	888.966	76.133	0.73287	76.395	75.936	76.669	0.26191					135	45	4	0.971498	0.000228389	0.0025454	0.00091097
AEDTAVYYCVK	11	Unmodified	_AEDTAVYYCVK_					0	0	0	0	A0A0B4J2B5;A0A0J9YX35	A0A0B4J2B5;A0A0J9YX35	A0A0B4J2B5	IGHV3OR16-9		MULTI-MSMS	S12187_285_Ejaife_TMT_3_Platelet_210707	1	3	592.978	3	440.204	1317.59	78071.7	-1.6684	-0.00073444	347060	152.78	347050	152.77	592.98	76.11	0.9571	76.372	75.787	76.744	0.26192					187	59	5	0.78624	0.000917468	0.00451888	0.0041599
AEDTAVYYCVK	11	Unmodified	_AEDTAVYYCVK_					0	0	0	0	A0A0B4J2B5;A0A0J9YX35	A0A0B4J2B5;A0A0J9YX35	A0A0B4J2B5	IGHV3OR16-9		MULTI-MATCH	S12185_283_Ejaife_TMT_1_Platelet_210707	1	1		2	659.803	1317.59	66407.2	-2.6628	-0.0017569	347320	229.16	347320	229.16	888.966	76.183	0.63905	76.183	75.899	76.538	-7.6294e-06	-0.055239	0.00018135	NaN	122.13	89	32	4	NaN	NaN	NaN	NaN
AEDTAVYYCVK	11	Unmodified	_AEDTAVYYCVK_					0	0	0	0	A0A0B4J2B5;A0A0J9YX35	A0A0B4J2B5;A0A0J9YX35	A0A0B4J2B5	IGHV3OR16-9		MULTI-MATCH	S12187_285_Ejaife_TMT_3_Platelet_210707	1	3		3	440.204	1317.59	108964	-1.709	-0.00075229	347060	152.78	347050	152.77	592.98	75.395	0.11732	75.656	75.614	75.732	0.26192	-0.34178	0.00054759	NaN	56.359	11	9	2	NaN	NaN	NaN	NaN
AEDTAVYYCVR	11	Unmodified	_AEDTAVYYCVR_					0	0	0	0	A0A0C4DH35	A0A0C4DH35	A0A0C4DH35	IGHV3-35		MULTI-MSMS	S12186_284_Ejaife_TMT_2_Platelet_210707	1	2	788.386	2	673.806	1345.6	71167.9	-1.4673	-0.00098865	170050	114.58	170050	114.58	788.387	64.198	0.36169	64.149	63.993	64.355	-0.048981					51	23	3	NaN	0	0	3.3858e-05
AEDTAVYYCVR	11	Unmodified	_AEDTAVYYCVR_					0	0	0	0	A0A0C4DH35	A0A0C4DH35	A0A0C4DH35	IGHV3-35		MULTI-MSMS	S12187_285_Ejaife_TMT_3_Platelet_210707	1	3	788.386	2	673.806	1345.6	73007.7	-1.8426	-0.0012415	170050	114.58	170050	114.58	788.388	63.756	0.56795	64.219	64.061	64.629	0.46225					62	43	2	0.902087	0.000250697	0.00237488	6.7837e-06
AEDTAVYYCVR	11	Unmodified	_AEDTAVYYCVR_					0	0	0	0	A0A0C4DH35	A0A0C4DH35	A0A0C4DH35	IGHV3-35		MULTI-MATCH	S12185_283_Ejaife_TMT_1_Platelet_210707	1	1		2	673.806	1345.6	71392.2	-0.91099	-0.00061383	170050	114.58	170050	114.58	788.387	64.216	0.45222	64.216	64.033	64.485	0	0.020966	-0.00042588	NaN	163.94	49	35	2	NaN	NaN	NaN	NaN
AEEEHLGILGPQLHADVGDK	20	Unmodified	_AEEEHLGILGPQLHADVGDK_					0	0	0	0	P00450;E9PFZ2;H7C5R1	P00450	P00450	CP	Ceruloplasmin	MULTI-MSMS	S12185_283_Ejaife_TMT_1_Platelet_210707	1	1	647.603	4	532.772	2127.06	74724.2	-1.7862	-0.00095166	215070	114.58	215070	114.58	647.604	80.256	1.0638	80.256	79.909	80.973	0					355	88	6	0.732457	0.000326977	0.000798968	2.6021e-10
AEEEHLGILGPQLHADVGDK	20	Unmodified	_AEEEHLGILGPQLHADVGDK_					0	0	0	0	P00450;E9PFZ2;H7C5R1	P00450	P00450	CP	Ceruloplasmin	MSMS	S12185_283_Ejaife_TMT_1_Platelet_210707	1	1	863.138	3	710.027	2127.06	NaN	NaN	NaN	NaN	NaN	NaN	NaN	NaN	80.345	1	80.345	79.845	80.845	0								NaN	NaN	NaN	0.00027974
AEEEHLGILGPQLHADVGDK	20	Unmodified	_AEEEHLGILGPQLHADVGDK_					0	0	0	0	P00450;E9PFZ2;H7C5R1	P00450	P00450	CP	Ceruloplasmin	MULTI-MSMS	S12186_284_Ejaife_TMT_2_Platelet_210707	1	2	647.352	4	532.772	2127.06	74823.9	-1.4588	-0.0007772	215070	114.58	215060	114.58	647.604	80.148	0.95679	80.199	79.927	80.884	0.051254					341	83	6	0.982596	0.000317173	0.000906109	2.0459e-10
AEEEHLGILGPQLHADVGDK	20	Unmodified	_AEEEHLGILGPQLHADVGDK_					0	0	0	0	P00450;E9PFZ2;H7C5R1	P00450	P00450	CP	Ceruloplasmin	MULTI-MSMS	S12187_285_Ejaife_TMT_3_Platelet_210707	1	3	647.354	4	532.772	2127.06	75731.8	-1.4487	-0.00077182	215070	114.58	215070	114.58	647.604	80.212	0.81927	80.374	80.047	80.866	0.16175					254	68	5	0.88652	0.00173964	0.00381925	2.917e-17
AEFAEVSK	8	Unmodified	_AEFAEVSK_					0	0	0	0	CON__P02768-1;P02768;A0A0C4DGB6;B7WNR0;H0YA55;D6RHD5;P02768-2;C9JKR2	CON__P02768-1	CON__P02768-1	ALB	Serum albumin	MULTI-MSMS	S12185_283_Ejaife_TMT_1_Platelet_210707	1	1	669.887	2	440.724	879.434	74225.6	-1.4182	-0.00062501	519970	229.16	519970	229.16	669.888	65.071	3.374	65.071	64.679	68.053	0					900	212	6	0.995422	0.254325	1	0.00063155
AEFAEVSK	8	Unmodified	_AEFAEVSK_					0	0	0	0	CON__P02768-1;P02768;A0A0C4DGB6;B7WNR0;H0YA55;D6RHD5;P02768-2;C9JKR2	CON__P02768-1	CON__P02768-1	ALB	Serum albumin	MULTI-MSMS	S12185_283_Ejaife_TMT_1_Platelet_210707	1	1	446.927	3	294.152	879.434	91944.6	-0.74362	-0.00021874	519380	152.78	519380	152.78	446.927	64.946	0.18736	64.946	64.805	64.992	0					13	12	2	0.998564	0.000166137	0.000777016	0.022894
AEFAEVSK	8	Unmodified	_AEFAEVSK_					0	0	0	0	CON__P02768-1;P02768;A0A0C4DGB6;B7WNR0;H0YA55;D6RHD5;P02768-2;C9JKR2	CON__P02768-1	CON__P02768-1	ALB	Serum albumin	MSMS	S12185_283_Ejaife_TMT_1_Platelet_210707	1	1	669.886	2	440.724	879.434	NaN	NaN	NaN	NaN	NaN	NaN	NaN	NaN	67.971	1	67.971	67.471	68.471	0								NaN	NaN	NaN	0.0052469
AEFAEVSK	8	Unmodified	_AEFAEVSK_					0	0	0	0	CON__P02768-1;P02768;A0A0C4DGB6;B7WNR0;H0YA55;D6RHD5;P02768-2;C9JKR2	CON__P02768-1	CON__P02768-1	ALB	Serum albumin	MSMS	S12185_283_Ejaife_TMT_1_Platelet_210707	1	1	669.887	2	440.724	879.434	NaN	NaN	NaN	NaN	NaN	NaN	NaN	NaN	70.011	1	70.011	69.511	70.511	0								NaN	NaN	NaN	0.010308
AEFAEVSK	8	Unmodified	_AEFAEVSK_					0	0	0	0	CON__P02768-1;P02768;A0A0C4DGB6;B7WNR0;H0YA55;D6RHD5;P02768-2;C9JKR2	CON__P02768-1	CON__P02768-1	ALB	Serum albumin	MULTI-MSMS	S12186_284_Ejaife_TMT_2_Platelet_210707	1	2	669.886	2	440.724	879.434	74268.5	-1.6523	-0.0007282	519970	229.16	519970	229.16	669.888	64.947	3.3009	64.999	64.708	68.009	0.051254					901	204	6	0.868474	0.279069	1	0.00036986
AEFAEVSK	8	Unmodified	_AEFAEVSK_					0	0	0	0	CON__P02768-1;P02768;A0A0C4DGB6;B7WNR0;H0YA55;D6RHD5;P02768-2;C9JKR2	CON__P02768-1	CON__P02768-1	ALB	Serum albumin	MULTI-MSMS	S12186_284_Ejaife_TMT_2_Platelet_210707	1	2	446.927	3	294.152	879.434	92045.9	-1.2249	-0.00036032	519380	152.78	519370	152.77	446.927	64.884	0.16291	64.935	64.85	65.012	0.051254					13	12	2	0	0	0	0.035692
AEFAEVSK	8	Unmodified	_AEFAEVSK_					0	0	0	0	CON__P02768-1;P02768;A0A0C4DGB6;B7WNR0;H0YA55;D6RHD5;P02768-2;C9JKR2	CON__P02768-1	CON__P02768-1	ALB	Serum albumin	MULTI-MSMS	S12186_284_Ejaife_TMT_2_Platelet_210707	1	2	669.886	2	440.724	879.434	74828.2	-1.9384	-0.0008543	519970	229.16	519970	229.16	669.887	68.242	0.69307	68.294	67.916	68.609	0.051254					135	45	4	0.981091	0.000912656	0.00400563	0.012295
AEFAEVSK	8	Unmodified	_AEFAEVSK_					0	0	0	0	CON__P02768-1;P02768;A0A0C4DGB6;B7WNR0;H0YA55;D6RHD5;P02768-2;C9JKR2	CON__P02768-1	CON__P02768-1	ALB	Serum albumin	MULTI-MSMS	S12187_285_Ejaife_TMT_3_Platelet_210707	1	3	669.887	2	440.724	879.434	74195.6	-1.5777	-0.00069532	519970	229.16	519970	229.16	669.888	64.547	3.2724	65.009	64.722	67.994	0.46225					1109	240	6	0.988982	0.308392	1	0.00071611
AEFAEVSK	8	Unmodified	_AEFAEVSK_					0	0	0	0	CON__P02768-1;P02768;A0A0C4DGB6;B7WNR0;H0YA55;D6RHD5;P02768-2;C9JKR2	CON__P02768-1	CON__P02768-1	ALB	Serum albumin	MSMS	S12187_285_Ejaife_TMT_3_Platelet_210707	1	3	446.927	3	294.152	879.434	NaN	NaN	NaN	NaN	NaN	NaN	NaN	NaN	64.46	1	64.923	64.423	65.423	0.46225								NaN	NaN	NaN	0.026162
AEFAEVSK	8	Unmodified	_AEFAEVSK_					0	0	0	0	CON__P02768-1;P02768;A0A0C4DGB6;B7WNR0;H0YA55;D6RHD5;P02768-2;C9JKR2	CON__P02768-1	CON__P02768-1	ALB	Serum albumin	MSMS	S12187_285_Ejaife_TMT_3_Platelet_210707	1	3	669.886	2	440.724	879.434	NaN	NaN	NaN	NaN	NaN	NaN	NaN	NaN	68.003	1	68.365	67.865	68.865	0.36208								NaN	NaN	NaN	0.0034598
AEFAEVSK	8	Unmodified	_AEFAEVSK_					0	0	0	0	CON__P02768-1;P02768;A0A0C4DGB6;B7WNR0;H0YA55;D6RHD5;P02768-2;C9JKR2	CON__P02768-1	CON__P02768-1	ALB	Serum albumin	MSMS	S12187_285_Ejaife_TMT_3_Platelet_210707	1	3	669.886	2	440.724	879.434	NaN	NaN	NaN	NaN	NaN	NaN	NaN	NaN	68.811	1	69.173	68.673	69.673	0.36209								NaN	NaN	NaN	0.0022929
AEFQDALEK	9	Unmodified	_AEFQDALEK_					0	0	0	0	P0C0L4;P0C0L4-2;P0C0L5;F5GXS0;A0A0G2JL54	P0C0L4;P0C0L5	P0C0L5	C4A;C4B	Complement C4-A;Complement C4 beta chain;Complement C4-A alpha chain;C4a anaphylatoxin;C4b-A;C4d-A;Complement C4 gamma chain;Complement C4-B;Complement C4 beta chain;Complement C4-B alpha chain;C4a anaphylatoxin;C4b-B;C4d-B;Complement C4 gamma chain	MULTI-MSMS	S12185_283_Ejaife_TMT_1_Platelet_210707	1	1	754.921	2	525.759	1049.5	70977.3	-0.80427	-0.00042285	435870	229.16	435870	229.16	754.921	79.546	1.1499	79.546	78.759	79.909	0					254	77	5	0.978731	0.00061074	0.012479	0.0024918
AEFQDALEK	9	Unmodified	_AEFQDALEK_					0	0	0	0	P0C0L4;P0C0L4-2;P0C0L5;F5GXS0;A0A0G2JL54	P0C0L4;P0C0L5	P0C0L5	C4A;C4B	Complement C4-A;Complement C4 beta chain;Complement C4-A alpha chain;C4a anaphylatoxin;C4b-A;C4d-A;Complement C4 gamma chain;Complement C4-B;Complement C4 beta chain;Complement C4-B alpha chain;C4a anaphylatoxin;C4b-B;C4d-B;Complement C4 gamma chain	MULTI-MSMS	S12186_284_Ejaife_TMT_2_Platelet_210707	1	2	754.921	2	525.759	1049.5	71078.6	-1.0683	-0.00056169	435870	229.16	435870	229.16	754.921	79.502	1.0142	79.553	78.791	79.805	0.051254					208	69	4	0.778222	0.000773553	0.0250739	0.0063238
AEFQDALEK	9	Unmodified	_AEFQDALEK_					0	0	0	0	P0C0L4;P0C0L4-2;P0C0L5;F5GXS0;A0A0G2JL54	P0C0L4;P0C0L5	P0C0L5	C4A;C4B	Complement C4-A;Complement C4 beta chain;Complement C4-A alpha chain;C4a anaphylatoxin;C4b-A;C4d-A;Complement C4 gamma chain;Complement C4-B;Complement C4 beta chain;Complement C4-B alpha chain;C4a anaphylatoxin;C4b-B;C4d-B;Complement C4 gamma chain	MULTI-MSMS	S12187_285_Ejaife_TMT_3_Platelet_210707	1	3	754.92	2	525.759	1049.5	70835.2	-1.8104	-0.00095185	435870	229.16	435870	229.16	754.921	79.39	0.97584	79.552	78.953	79.929	0.16175					233	100	3	0.776029	0.000408207	0.00360256	0.0063238
AEIEYLEK	8	Unmodified	_AEIEYLEK_					0	0	0	0	P14151;P14151-2	P14151	P14151	SELL	L-selectin	MULTI-MSMS	S12186_284_Ejaife_TMT_2_Platelet_210707	1	2	726.919	2	497.758	993.502	73545	-1.5937	-0.00079328	460390	229.16	460390	229.16	726.92	82.655	0.60284	82.706	82.386	82.989	0.051254					36	28	2	0.835873	0.000298738	0.00456673	0.00613
AEIEYLEK	8	Unmodified	_AEIEYLEK_					0	0	0	0	P14151;P14151-2	P14151	P14151	SELL	L-selectin	MULTI-MATCH	S12187_285_Ejaife_TMT_3_Platelet_210707	1	3		2	497.758	993.502	87417.5	-1.8551	-0.00092339	460390	229.16	460380	229.16	726.92	82.527	0.21739	82.689	82.475	82.693	0.16175	-0.0085068	-0.0025419	NaN	134.91	12	8	2	NaN	NaN	NaN	NaN
AELQEGAR	8	Unmodified	_AELQEGAR_					0	0	0	0	P02647;F8W696	P02647	P02647	APOA1	Apolipoprotein A-I;Proapolipoprotein A-I;Truncated apolipoprotein A-I	MULTI-MSMS	S12185_283_Ejaife_TMT_1_Platelet_210707	1	1	551.806	2	437.225	872.435	83012.8	-0.77724	-0.00033983	262070	114.58	262060	114.58	551.806	27.637	0.59743	27.637	27.398	27.996	0					225	61	5	0.974918	0.00903923	0.0544205	0.00046286
AELQEGAR	8	Unmodified	_AELQEGAR_					0	0	0	0	P02647;F8W696	P02647	P02647	APOA1	Apolipoprotein A-I;Proapolipoprotein A-I;Truncated apolipoprotein A-I	MULTI-MSMS	S12186_284_Ejaife_TMT_2_Platelet_210707	1	2	551.806	2	437.225	872.435	84114.3	-1.0314	-0.00045094	262070	114.58	262060	114.58	551.807	27.704	0.55193	27.555	27.336	27.888	-0.14921					189	56	4	0.960048	0.0105593	0.220454	0.00046286
AELQEGAR	8	Unmodified	_AELQEGAR_					0	0	0	0	P02647;F8W696	P02647	P02647	APOA1	Apolipoprotein A-I;Proapolipoprotein A-I;Truncated apolipoprotein A-I	MULTI-MSMS	S12187_285_Ejaife_TMT_3_Platelet_210707	1	3	551.806	2	437.225	872.435	82781.9	-1.7328	-0.00075762	262070	114.58	262060	114.58	551.807	27.32	0.53467	27.582	27.36	27.894	0.26192					203	56	5	0.993735	0.0036482	0.015914	0.0067246
AEMADQAAAWLTR	13	Unmodified	_AEMADQAAAWLTR_					0	0	0	0	P0C0L5;F5GXS0;A0A0G2JL54	P0C0L5	P0C0L5	C4B	Complement C4-B;Complement C4 beta chain;Complement C4-B alpha chain;C4a anaphylatoxin;C4b-B;C4d-B;Complement C4 gamma chain	MULTI-MSMS	S12185_283_Ejaife_TMT_1_Platelet_210707	1	1	831.926	2	717.346	1432.68	66009.3	-2.1971	-0.001576	159730	114.58	159730	114.58	831.928	102.38	1.0964	102.38	101.99	103.08	0					145	35	6	0.724452	0.000948229	0.019454	1.722e-05
AEMADQAAAWLTR	13	Unmodified	_AEMADQAAAWLTR_					0	0	0	0	P0C0L5;F5GXS0;A0A0G2JL54	P0C0L5	P0C0L5	C4B	Complement C4-B;Complement C4 beta chain;Complement C4-B alpha chain;C4a anaphylatoxin;C4b-B;C4d-B;Complement C4 gamma chain	MULTI-MSMS	S12185_283_Ejaife_TMT_1_Platelet_210707	1	1	554.953	3	478.566	1432.68	80814.4	-1.8605	-0.00089038	159620	76.387	159620	76.386	554.954	102.43	1.4293	102.43	101.99	103.41	0					148	48	5	0.886254	0.00414238	0.0628616	7.7736e-08
AEMADQAAAWLTR	13	Unmodified	_AEMADQAAAWLTR_					0	0	0	0	P0C0L5;F5GXS0;A0A0G2JL54	P0C0L5	P0C0L5	C4B	Complement C4-B;Complement C4 beta chain;Complement C4-B alpha chain;C4a anaphylatoxin;C4b-B;C4d-B;Complement C4 gamma chain	MULTI-MSMS	S12186_284_Ejaife_TMT_2_Platelet_210707	1	2	831.926	2	717.346	1432.68	66212.1	-1.3762	-0.00098724	159730	114.58	159730	114.58	831.927	102.62	1.0967	102.47	102	103.1	-0.14921					133	38	5	0.853567	0.00107835	0.0280263	6.7151e-05
AEMADQAAAWLTR	13	Unmodified	_AEMADQAAAWLTR_					0	0	0	0	P0C0L5;F5GXS0;A0A0G2JL54	P0C0L5	P0C0L5	C4B	Complement C4-B;Complement C4 beta chain;Complement C4-B alpha chain;C4a anaphylatoxin;C4b-B;C4d-B;Complement C4 gamma chain	MULTI-MSMS	S12186_284_Ejaife_TMT_2_Platelet_210707	1	2	554.953	3	478.566	1432.68	80403.4	-1.3575	-0.00064967	159620	76.387	159610	76.386	555.287	102.79	1.3015	102.64	102.07	103.37	-0.14922					135	44	5	0.761949	0.00191864	0.0368267	1.1645e-05
AEMADQAAAWLTR	13	Unmodified	_AEMADQAAAWLTR_					0	0	0	0	P0C0L5;F5GXS0;A0A0G2JL54	P0C0L5	P0C0L5	C4B	Complement C4-B;Complement C4 beta chain;Complement C4-B alpha chain;C4a anaphylatoxin;C4b-B;C4d-B;Complement C4 gamma chain	MULTI-MSMS	S12187_285_Ejaife_TMT_3_Platelet_210707	1	3	832.427	2	717.346	1432.68	66895.4	-2.1744	-0.0015598	159730	114.58	159730	114.58	831.927	102.6	1.269	102.46	101.93	103.2	-0.13874					209	58	6	0.699435	0.00105195	0.0309566	6.6948e-05
AEMADQAAAWLTR	13	Unmodified	_AEMADQAAAWLTR_					0	0	0	0	P0C0L5;F5GXS0;A0A0G2JL54	P0C0L5	P0C0L5	C4B	Complement C4-B;Complement C4 beta chain;Complement C4-B alpha chain;C4a anaphylatoxin;C4b-B;C4d-B;Complement C4 gamma chain	MULTI-MSMS	S12187_285_Ejaife_TMT_3_Platelet_210707	1	3	554.953	3	478.566	1432.68	80615.4	-2.1244	-0.0010167	159620	76.387	159620	76.386	554.954	102.65	1.3372	102.52	101.96	103.29	-0.13873					201	60	5	0.939597	0.00378371	0.0623391	3.0226e-06
AEMADQAAAWLTR	13	Oxidation (M)	_AEM(ox)ADQAAAWLTR_		AEM(1)ADQAAAWLTR		AEM(32.28)ADQAAAWLTR	0	0	1	0	P0C0L5;F5GXS0;A0A0G2JL54	P0C0L5	P0C0L5	C4B	Complement C4-B;Complement C4 beta chain;Complement C4-B alpha chain;C4a anaphylatoxin;C4b-B;C4d-B;Complement C4 gamma chain	MSMS	S12187_285_Ejaife_TMT_3_Platelet_210707	1	3	560.284	3	483.898	1448.67	NaN	NaN	NaN	NaN	NaN	NaN	NaN	NaN	94.88	1	94.842	94.342	95.342	-0.038574								NaN	NaN	NaN	0.041465
AEMADQASAWLTR	13	Unmodified	_AEMADQASAWLTR_					0	0	0	0	P0C0L4;P0C0L4-2	P0C0L4	P0C0L4	C4A	Complement C4-A;Complement C4 beta chain;Complement C4-A alpha chain;C4a anaphylatoxin;C4b-A;C4d-A;Complement C4 gamma chain	MULTI-MSMS	S12185_283_Ejaife_TMT_1_Platelet_210707	1	1	560.285	3	483.898	1448.67	84543.1	-1.3396	-0.00064822	157860	76.388	157860	76.387	560.285	93.459	0.59844	93.459	93.241	93.839	0					34	26	2	0.968004	0.000230385	0.00729819	0.038789
AEMADQASAWLTR	13	Unmodified	_AEMADQASAWLTR_					0	0	0	0	P0C0L4;P0C0L4-2	P0C0L4	P0C0L4	C4A	Complement C4-A;Complement C4 beta chain;Complement C4-A alpha chain;C4a anaphylatoxin;C4b-A;C4d-A;Complement C4 gamma chain	MULTI-MATCH	S12186_284_Ejaife_TMT_2_Platelet_210707	1	2		3	483.898	1448.67	82786	-1.5566	-0.00075324	157860	76.388	157860	76.387	560.62	93.623	0.39099	93.574	93.333	93.724	-0.048981	0.057575	-0.00021418	NaN	43.184	30	18	2	NaN	NaN	NaN	NaN
AEPLAFTFSHDYK	13	Unmodified	_AEPLAFTFSHDYK_					0	0	0	0	P04114	P04114	P04114	APOB	Apolipoprotein B-100;Apolipoprotein B-48	MULTI-MSMS	S12185_283_Ejaife_TMT_1_Platelet_210707	1	1	662.023	3	509.249	1524.72	74178.7	-1.2916	-0.00065775	300000	152.78	300000	152.77	662.024	91.362	0.6666	91.362	91.096	91.762	0					115	26	6	0.958266	0.000886568	0.00602432	2.1621e-09
AEPLAFTFSHDYK	13	Unmodified	_AEPLAFTFSHDYK_					0	0	0	0	P04114	P04114	P04114	APOB	Apolipoprotein B-100;Apolipoprotein B-48	MULTI-MSMS	S12186_284_Ejaife_TMT_2_Platelet_210707	1	2	662.023	3	509.249	1524.72	73532	-1.1649	-0.00059321	300000	152.78	300000	152.77	662.024	91.474	0.58797	91.425	91.111	91.699	-0.048973					101	25	5	0.906605	0.000921026	0.00531221	2.7218e-08
AEPLAFTFSHDYK	13	Unmodified	_AEPLAFTFSHDYK_					0	0	0	0	P04114	P04114	P04114	APOB	Apolipoprotein B-100;Apolipoprotein B-48	MULTI-MSMS	S12187_285_Ejaife_TMT_3_Platelet_210707	1	3	662.358	3	509.249	1524.72	75806.3	-2.1202	-0.0010797	300000	152.78	300000	152.77	662.024	91.116	0.55711	91.177	90.938	91.495	0.061584					157	39	5	0.959608	0.000806316	0.00493932	1.841e-08
AEQCCEETASSISLHGK	17	Unmodified	_AEQCCEETASSISLHGK_					0	0	0	0	P02748	P02748	P02748	C9	Complement component C9;Complement component C9a;Complement component C9b	MULTI-MSMS	S12186_284_Ejaife_TMT_2_Platelet_210707	1	2	789.055	3	636.281	1905.82	70463.6	-1.0991	-0.00069936	240110	152.78	240110	152.77	789.39	54.499	0.39906	54.45	54.199	54.598	-0.048981					61	22	4	0.876851	0.000749561	0.0120821	1.6967e-13
AEQCCEETASSISLHGK	17	Unmodified	_AEQCCEETASSISLHGK_					0	0	0	0	P02748	P02748	P02748	C9	Complement component C9;Complement component C9a;Complement component C9b	MULTI-MSMS	S12187_285_Ejaife_TMT_3_Platelet_210707	1	3	789.055	3	636.281	1905.82	71002	-1.6823	-0.0010704	240110	152.78	240110	152.77	789.056	53.92	0.21982	54.282	54.173	54.392	0.36209					19	10	3	0.936026	0.000233747	0.00312664	2.5373e-11
AEQEARSFVEK	11	Deamidation (NQ)	_AEQ(de)EARSFVEK_	AEQ(1)EARSFVEK		AEQ(54.78)EARSFVEK		0	1	0	1	Q8N5G2-2;Q8N5G2-3;Q8N5G2	Q8N5G2-2	Q8N5G2-2	TMEM57	Macoilin	MULTI-MSMS	S12185_283_Ejaife_TMT_1_Platelet_210707	1	1	584.991	3	432.214	1293.62	80696.8	-1.2348	-0.00053371	353470	152.78	353470	152.78	584.991	85.447	0.81233	85.447	85.156	85.968	-7.6294e-06					112	33	4	0.941794	0.00162353	0.00959267	0.038409
AEQEARSFVEK	11	Deamidation (NQ)	_AEQ(de)EARSFVEK_	AEQ(1)EARSFVEK		AEQ(54.78)EARSFVEK		0	1	0	1	Q8N5G2-2;Q8N5G2-3;Q8N5G2	Q8N5G2-2	Q8N5G2-2	TMEM57	Macoilin	MULTI-MSMS	S12186_284_Ejaife_TMT_2_Platelet_210707	1	2	585.324	3	432.214	1293.62	79874.2	-1.5088	-0.0006521	353470	152.78	353470	152.78	584.99	85.443	0.78046	85.394	85.088	85.868	-0.048973					119	32	5	0.923234	0.0018572	0.0117891	0.038409
AEQEARSFVEK	11	Deamidation (NQ)	_AEQ(de)EARSFVEK_	AEQ(1)EARSFVEK		AEQ(54.78)EARSFVEK		0	1	0	1	Q8N5G2-2;Q8N5G2-3;Q8N5G2	Q8N5G2-2	Q8N5G2-2	TMEM57	Macoilin	MULTI-MSMS	S12187_285_Ejaife_TMT_3_Platelet_210707	1	3	584.99	3	432.214	1293.62	79738	-1.6988	-0.00073425	353470	152.78	353470	152.78	584.99	85.349	0.82471	85.41	85.172	85.996	0.061584					121	35	5	0.985192	0.0022107	0.0201921	0.038409
AERCMADENCFKVMFLQR	18	2 Deamidation (NQ)	_AERCMADEN(de)CFKVMFLQ(de)R_	AERCMADEN(1)CFKVMFLQ(1)R		AERCMADEN(32.86)CFKVMFLQ(32.86)R		0	2	0	2	M0QYC5;O75182-2;O75182	M0QYC5	M0QYC5	SIN3B	Paired amphipathic helix protein Sin3b	MULTI-MSMS	S12187_285_Ejaife_TMT_3_Platelet_210707	1	3	692.34	4	577.506	2306	72165.2	-1.7734	-0.0010241	198410	114.58	198410	114.58	692.341	44.241	0.71327	44.703	44.396	45.109	0.46225					261	48	8	0.98114	0.00983593	0.0500007	0.040104
AETECQNTEYQQLLDIK	17	Unmodified	_AETECQNTEYQQLLDIK_					0	0	0	0	CON__P13645;P13645	CON__P13645	CON__P13645	KRT10	Keratin, type I cytoskeletal 10	MULTI-MSMS	S12185_283_Ejaife_TMT_1_Platelet_210707	1	1	848.102	3	694.993	2081.96	65587.4	-1.8344	-0.0012749	219820	152.77	219820	152.77	848.103	102.67	0.66165	102.67	102.37	103.04	-7.6294e-06					67	19	4	0.98681	0.00646419	0.173612	1.8884e-11
AETECQNTEYQQLLDIK	17	Unmodified	_AETECQNTEYQQLLDIK_					0	0	0	0	CON__P13645;P13645	CON__P13645	CON__P13645	KRT10	Keratin, type I cytoskeletal 10	MULTI-MSMS	S12186_284_Ejaife_TMT_2_Platelet_210707	1	2	848.102	3	694.993	2081.96	66206.4	-1.6011	-0.0011127	219820	152.78	219820	152.77	848.103	102.86	0.6764	102.71	102.36	103.04	-0.14921					51	21	3	0.982886	0.0040957	0.0911034	3.725e-11
AETECQNTEYQQLLDIK	17	Unmodified	_AETECQNTEYQQLLDIK_					0	0	0	0	CON__P13645;P13645	CON__P13645	CON__P13645	KRT10	Keratin, type I cytoskeletal 10	MULTI-MATCH	S12187_285_Ejaife_TMT_3_Platelet_210707	1	3		3	694.993	2081.96	67232.1	-2.4184	-0.0016808	219820	152.78	219820	152.77	848.103	102.81	0.49104	102.67	102.45	102.95	-0.13874	-0.013631	-0.0001681	NaN	140.22	68	26	3	NaN	NaN	NaN	NaN
AFCNYDGGDCCTSTVK	16	Unmodified	_AFCNYDGGDCCTSTVK_					0	0	0	0	Q13219	Q13219	Q13219	PAPPA	Pappalysin-1	MULTI-MSMS	S12185_283_Ejaife_TMT_1_Platelet_210707	1	1	771.682	3	618.908	1853.7	71832.7	-1.1853	-0.00073361	246850	152.78	246850	152.77	772.017	69.272	0.35082	69.272	69.107	69.458	0					32	16	3	0.646755	0.000179899	0.00164773	4.3109e-05
AFCNYDGGDCCTSTVK	16	Unmodified	_AFCNYDGGDCCTSTVK_					0	0	0	0	Q13219	Q13219	Q13219	PAPPA	Pappalysin-1	MULTI-MATCH	S12186_284_Ejaife_TMT_2_Platelet_210707	1	2		3	618.908	1853.7	76406.3	-1.3781	-0.00085294	246850	152.78	246840	152.77	771.683	69.266	0.070824	69.317	69.272	69.343	0.051254	0.022594	5.3191e-05	NaN	88.73	7	4	2	NaN	NaN	NaN	NaN
AFDICPLVK	9	Unmodified	_AFDICPLVK_					0	0	0	0	P01031	P01031	P01031	C5	Complement C5;Complement C5 beta chain;Complement C5 alpha chain;C5a anaphylatoxin;Complement C5 alpha chain	MULTI-MSMS	S12185_283_Ejaife_TMT_1_Platelet_210707	1	1	760.948	2	531.786	1061.56	67799.2	-1.9463	-0.001035	430930	229.16	430930	229.16	760.949	106.53	0.78682	106.53	106.17	106.96	-7.6294e-06					80	26	4	0.905368	0.000847661	0.00982385	0.0017074
AFDICPLVK	9	Unmodified	_AFDICPLVK_					0	0	0	0	P01031	P01031	P01031	C5	Complement C5;Complement C5 beta chain;Complement C5 alpha chain;C5a anaphylatoxin;Complement C5 alpha chain	MULTI-MSMS	S12186_284_Ejaife_TMT_2_Platelet_210707	1	2	760.948	2	531.786	1061.56	67767.7	-2.0955	-0.0011143	430930	229.16	430930	229.16	760.949	106.68	0.77119	106.53	106.22	106.99	-0.14921					88	28	4	0.766616	0.000588279	0.00589717	0.0043833
AFDICPLVK	9	Unmodified	_AFDICPLVK_					0	0	0	0	P01031	P01031	P01031	C5	Complement C5;Complement C5 beta chain;Complement C5 alpha chain;C5a anaphylatoxin;Complement C5 alpha chain	MULTI-MSMS	S12187_285_Ejaife_TMT_3_Platelet_210707	1	3	761.448	2	531.786	1061.56	67244.6	-2.3001	-0.0012232	430930	229.16	430930	229.16	760.949	106.73	0.73045	106.49	106.16	106.89	-0.23891					105	30	5	0.847303	0.000785368	0.00698113	0.010441
AFGPGLQGGSAGSPAR	16	Unmodified	_AFGPGLQGGSAGSPAR_					0	0	0	0	Q5HY54;Q60FE5;P21333-2;P21333;A0A087WWY3	Q5HY54	Q5HY54	FLNA	Filamin-A	MSMS	S12185_283_Ejaife_TMT_1_Platelet_210707	1	1	829.943	2	715.363	1428.71	NaN	NaN	NaN	NaN	NaN	NaN	NaN	NaN	59.855	1	59.855	59.355	60.355	0								NaN	NaN	NaN	6.735e-05
AFIQLWAFDAVK	12	Unmodified	_AFIQLWAFDAVK_					0	0	0	0	P02760;S4R471	P02760	P02760	AMBP	Protein AMBP;Alpha-1-microglobulin;Inter-alpha-trypsin inhibitor light chain;Trypstatin	MULTI-MSMS	S12185_283_Ejaife_TMT_1_Platelet_210707	1	1	623.368	3	470.259	1407.76	77276.3	-1.9291	-0.00090716	324870	152.78	324870	152.77	623.034	128.42	0.96614	128.42	128.14	129.11	1.5259e-05					62	18	6	0.973984	0.00756428	0.0250678	6.6107e-08
AFIQLWAFDAVK	12	Unmodified	_AFIQLWAFDAVK_					0	0	0	0	P02760;S4R471	P02760	P02760	AMBP	Protein AMBP;Alpha-1-microglobulin;Inter-alpha-trypsin inhibitor light chain;Trypstatin	MULTI-MSMS	S12185_283_Ejaife_TMT_1_Platelet_210707	1	1	934.046	2	704.885	1407.76	63352.6	-2.5994	-0.0018323	325110	229.16	325100	229.16	934.048	128.42	0.55875	128.42	128.19	128.75	0					38	10	5	0.999538	0.00184041	0.0141434	1.1603e-07
AFIQLWAFDAVK	12	Unmodified	_AFIQLWAFDAVK_					0	0	0	0	P02760;S4R471	P02760	P02760	AMBP	Protein AMBP;Alpha-1-microglobulin;Inter-alpha-trypsin inhibitor light chain;Trypstatin	MULTI-MSMS	S12186_284_Ejaife_TMT_2_Platelet_210707	1	2	623.033	3	470.259	1407.76	77477.2	-2.0358	-0.00095738	324870	152.78	324870	152.77	623.369	128.55	0.60194	128.5	128.28	128.88	-0.048981					42	11	6	0.971709	0.00818208	0.0356014	6.6107e-08
AFIQLWAFDAVK	12	Unmodified	_AFIQLWAFDAVK_					0	0	0	0	P02760;S4R471	P02760	P02760	AMBP	Protein AMBP;Alpha-1-microglobulin;Inter-alpha-trypsin inhibitor light chain;Trypstatin	MULTI-MSMS	S12186_284_Ejaife_TMT_2_Platelet_210707	1	2	934.547	2	704.885	1407.76	61251.7	-2.2284	-0.0015708	325110	229.16	325100	229.16	934.549	128.53	0.60112	128.48	128.23	128.83	-0.048981					37	11	5	0.990669	0.00425573	0.0388723	5.3173e-08
AFIQLWAFDAVK	12	Unmodified	_AFIQLWAFDAVK_					0	0	0	0	P02760;S4R471	P02760	P02760	AMBP	Protein AMBP;Alpha-1-microglobulin;Inter-alpha-trypsin inhibitor light chain;Trypstatin	MULTI-MSMS	S12187_285_Ejaife_TMT_3_Platelet_210707	1	3	623.033	3	470.259	1407.76	76890.2	-1.9699	-0.00092636	324870	152.78	324870	152.77	623.368	128.8	0.88223	128.46	128.21	129.09	-0.33908					55	17	6	0.982748	0.00498423	0.0215241	6.6107e-08
AFIQLWAFDAVK	12	Unmodified	_AFIQLWAFDAVK_					0	0	0	0	P02760;S4R471	P02760	P02760	AMBP	Protein AMBP;Alpha-1-microglobulin;Inter-alpha-trypsin inhibitor light chain;Trypstatin	MULTI-MSMS	S12187_285_Ejaife_TMT_3_Platelet_210707	1	3	934.046	2	704.885	1407.76	63335.6	-2.495	-0.0017587	325110	229.16	325100	229.16	934.048	128.8	0.47966	128.46	128.21	128.69	-0.33908					26	9	4	0.998493	0.0031218	0.0323939	1.9291e-09
AFLEVNEEGSEAAASTAVVIAGR	23	Unmodified	_AFLEVNEEGSEAAASTAVVIAGR_					0	0	0	0	P01008;Q8TCE1	P01008	P01008	SERPINC1	Antithrombin-III	MULTI-MSMS	S12185_283_Ejaife_TMT_1_Platelet_210707	1	1	841.11	3	764.389	2290.14	66061.5	-1.6139	-0.0012337	99933	76.388	99931	76.386	841.111	114.63	3.5566	114.63	114.1	117.66	-7.6294e-06					467	106	6	0.954268	0.00462854	0.0130434	2.6865e-35
AFLEVNEEGSEAAASTAVVIAGR	23	Unmodified	_AFLEVNEEGSEAAASTAVVIAGR_					0	0	0	0	P01008;Q8TCE1	P01008	P01008	SERPINC1	Antithrombin-III	MULTI-MSMS	S12185_283_Ejaife_TMT_1_Platelet_210707	1	1	1260.66	2	1146.08	2290.14	54985.1	-2.5356	-0.002906	99977	114.58	99974	114.58	1261.16	114.68	0.50449	114.68	114.35	114.86	0					24	15	2	0.770994	6.50777e-05	0.00118911	0.011665
AFLEVNEEGSEAAASTAVVIAGR	23	Unmodified	_AFLEVNEEGSEAAASTAVVIAGR_					0	0	0	0	P01008;Q8TCE1	P01008	P01008	SERPINC1	Antithrombin-III	MULTI-MSMS	S12185_283_Ejaife_TMT_1_Platelet_210707	1	1	840.774	3	764.389	2290.14	65741.9	-1.2519	-0.00095693	99933	76.387	99931	76.386	841.11	117.8	0.51783	117.8	117.46	117.97	0					26	16	2	0.918249	0.000111001	0.000958472	3.9868e-08
AFLEVNEEGSEAAASTAVVIAGR	23	Unmodified	_AFLEVNEEGSEAAASTAVVIAGR_					0	0	0	0	P01008;Q8TCE1	P01008	P01008	SERPINC1	Antithrombin-III	MULTI-MSMS	S12186_284_Ejaife_TMT_2_Platelet_210707	1	2	841.109	3	764.389	2290.14	66540.3	-0.93964	-0.00071825	99933	76.387	99932	76.387	840.776	114.77	3.8533	114.62	114.05	117.91	-0.14921					477	124	6	0.936325	0.00331242	0.00977567	1.0303e-34
AFLEVNEEGSEAAASTAVVIAGR	23	Unmodified	_AFLEVNEEGSEAAASTAVVIAGR_					0	0	0	0	P01008;Q8TCE1	P01008	P01008	SERPINC1	Antithrombin-III	MULTI-MSMS	S12186_284_Ejaife_TMT_2_Platelet_210707	1	2	1261.16	2	1146.08	2290.14	56997.9	-1.8115	-0.0020761	99976	114.58	99975	114.58	1261.16	114.83	0.5686	114.68	114.33	114.9	-0.14921					22	16	2	1	8.26567e-05	0.00127586	0.012415
AFLEVNEEGSEAAASTAVVIAGR	23	Unmodified	_AFLEVNEEGSEAAASTAVVIAGR_					0	0	0	0	P01008;Q8TCE1	P01008	P01008	SERPINC1	Antithrombin-III	MSMS	S12186_284_Ejaife_TMT_2_Platelet_210707	1	2	840.775	3	764.389	2290.14	NaN	NaN	NaN	NaN	NaN	NaN	NaN	NaN	117.8	1	117.66	117.16	118.16	-0.14921								NaN	NaN	NaN	2.716e-09
AFLEVNEEGSEAAASTAVVIAGR	23	Unmodified	_AFLEVNEEGSEAAASTAVVIAGR_					0	0	0	0	P01008;Q8TCE1	P01008	P01008	SERPINC1	Antithrombin-III	MULTI-MSMS	S12187_285_Ejaife_TMT_3_Platelet_210707	1	3	840.774	3	764.389	2290.14	66379.3	-1.5413	-0.0011782	99933	76.387	99931	76.386	841.11	115.36	3.1869	115.03	114.32	117.5	-0.33907					297	107	3	0.993012	0.00216242	0.0097284	3.3029e-35
AFLEVNEEGSEAAASTAVVIAGR	23	Unmodified	_AFLEVNEEGSEAAASTAVVIAGR_					0	0	0	0	P01008;Q8TCE1	P01008	P01008	SERPINC1	Antithrombin-III	MULTI-MSMS	S12187_285_Ejaife_TMT_3_Platelet_210707	1	3	841.109	3	764.389	2290.14	66379.3	-1.0096	-0.00077172	99932	76.387	99931	76.386	841.11	118.16	0.94984	117.82	117.47	118.42	-0.33907					69	35	3	0.446181	0.000306002	0.00194856	1.9094e-08
AFLEVNEEGSEAAASTAVVIAGR	23	Unmodified	_AFLEVNEEGSEAAASTAVVIAGR_					0	0	0	0	P01008;Q8TCE1	P01008	P01008	SERPINC1	Antithrombin-III	MULTI-MATCH	S12187_285_Ejaife_TMT_3_Platelet_210707	1	3		2	1146.08	2290.14	64363	-2.4684	-0.0028289	99977	114.58	99975	114.58	1261.16	115.24	0.23027	114.9	114.73	114.96	-0.33907	0.14649	0.0012351	NaN	75.462	7	6	2	NaN	NaN	NaN	NaN
AFLLTPR	7	Unmodified	_AFLLTPR_					0	0	0	0	O95445;Q5SRP5;O95445-2	O95445	O95445	APOM	Apolipoprotein M	MULTI-MSMS	S12186_284_Ejaife_TMT_2_Platelet_210707	1	2	523.831	2	409.25	816.486	84795.6	-0.99228	-0.00040609	279980	114.58	279980	114.58	523.831	80.843	0.68884	80.895	80.586	81.275	0.051262					118	40	4	0.98208	0.000339572	0.00223135	0.021871
AFLLTPR	7	Unmodified	_AFLLTPR_					0	0	0	0	O95445;Q5SRP5;O95445-2	O95445	O95445	APOM	Apolipoprotein M	MULTI-MSMS	S12187_285_Ejaife_TMT_3_Platelet_210707	1	3	523.831	2	409.25	816.486	84935.7	-1.2229	-0.00050046	279980	114.58	279980	114.58	523.832	80.368	0.76094	80.53	80.255	81.016	0.16175					153	53	4	0.691694	0.000367542	0.00141564	0.020417
AFLLTPR	7	Unmodified	_AFLLTPR_					0	0	0	0	O95445;Q5SRP5;O95445-2	O95445	O95445	APOM	Apolipoprotein M	MULTI-MATCH	S12185_283_Ejaife_TMT_1_Platelet_210707	1	1		2	409.25	816.486	84713.3	-1.4794	-0.00060543	279980	114.58	279980	114.58	523.832	80.912	0.73317	80.912	80.6	81.333	0	0.13302	6.5882e-05	NaN	138.07	148	50	4	NaN	NaN	NaN	NaN
AFQYHSK	7	Unmodified	_AFQYHSK_					0	0	0	0	P00747;Q5TEH5;A6PVI2;CON__P06868;Q15195;Q02325	P00747	P00747	PLG;PLGLA;PLGLB1	Plasminogen;Plasmin heavy chain A;Activation peptide;Angiostatin;Plasmin heavy chain A, short form;Plasmin light chain B;Plasminogen-like protein A;Plasminogen-like protein B	MULTI-MSMS	S12185_283_Ejaife_TMT_1_Platelet_210707	1	1	446.924	3	294.149	879.424	90612.1	-0.59307	-0.00017445	519380	152.78	519380	152.77	446.924	38.363	0.62545	38.363	38.121	38.747	0					167	54	4	0.847313	0.0016175	0.00661135	0.025592
AFQYHSK	7	Unmodified	_AFQYHSK_					0	0	0	0	P00747;Q5TEH5;A6PVI2;CON__P06868;Q15195;Q02325	P00747	P00747	PLG;PLGLA;PLGLB1	Plasminogen;Plasmin heavy chain A;Activation peptide;Angiostatin;Plasmin heavy chain A, short form;Plasmin light chain B;Plasminogen-like protein A;Plasminogen-like protein B	MULTI-MSMS	S12186_284_Ejaife_TMT_2_Platelet_210707	1	2	447.258	3	294.149	879.424	90528.5	-0.98874	-0.00029084	519380	152.78	519380	152.77	446.924	38.525	0.60003	38.476	38.21	38.81	-0.048981					183	59	4	0.697729	0.000323969	0.00065071	0.031215
AFQYHSK	7	Unmodified	_AFQYHSK_					0	0	0	0	P00747;Q5TEH5;A6PVI2;CON__P06868;Q15195;Q02325	P00747	P00747	PLG;PLGLA;PLGLB1	Plasminogen;Plasmin heavy chain A;Activation peptide;Angiostatin;Plasmin heavy chain A, short form;Plasmin light chain B;Plasminogen-like protein A;Plasminogen-like protein B	MULTI-MSMS	S12187_285_Ejaife_TMT_3_Platelet_210707	1	3	446.923	3	294.149	879.424	88957.8	-1.5384	-0.00045253	519380	152.78	519380	152.77	446.924	37.866	0.56908	38.328	38.103	38.672	0.46225					170	51	4	0.739239	0.00138187	0.00383754	0.020155
AFSSYQK	7	Unmodified	_AFSSYQK_					0	0	0	0	P43652	P43652	P43652	AFM	Afamin	MULTI-MSMS	S12185_283_Ejaife_TMT_1_Platelet_210707	1	1	644.868	2	415.706	829.397	77645.6	-1.5764	-0.00065534	551260	229.16	551260	229.16	644.869	55.645	0.5548	55.645	55.344	55.899	0					100	32	4	0.566782	0.000615779	0.00545031	0.024429
AFSSYQK	7	Unmodified	_AFSSYQK_					0	0	0	0	P43652	P43652	P43652	AFM	Afamin	MULTI-MSMS	S12186_284_Ejaife_TMT_2_Platelet_210707	1	2	644.868	2	415.706	829.397	77609.4	-1.4466	-0.00060136	551260	229.16	551260	229.16	644.869	55.641	0.53265	55.592	55.358	55.891	-0.048981					106	42	3	0.646482	0.000539427	0.00769484	0.024429
AFSSYQK	7	Unmodified	_AFSSYQK_					0	0	0	0	P43652	P43652	P43652	AFM	Afamin	MULTI-MSMS	S12187_285_Ejaife_TMT_3_Platelet_210707	1	3	644.868	2	415.706	829.397	77023.7	-2.0163	-0.00083817	551260	229.16	551260	229.16	644.869	55.251	0.54496	55.614	55.269	55.814	0.36209					90	31	4	0.877894	0.00351046	0.0237668	0.015745
AFSSYQK	7	Unmodified	_AFSSYQK_					0	0	0	0	P43652	P43652	P43652	AFM	Afamin	MULTI-MSMS	S12187_285_Ejaife_TMT_3_Platelet_210707	1	3	430.248	3	277.473	829.397	96286.4	-2.1274	-0.00059029	550600	152.78	550590	152.78	430.249	55.232	0.24243	55.594	55.42	55.662	0.36209					15	10	2	0	0	0	0.025441
AFTECCVVASQLR	13	Unmodified	_AFTECCVVASQLR_					0	0	0	0	P01031	P01031	P01031	C5	Complement C5;Complement C5 beta chain;Complement C5 alpha chain;C5a anaphylatoxin;Complement C5 alpha chain	MULTI-MSMS	S12187_285_Ejaife_TMT_3_Platelet_210707	1	3	885.945	2	770.866	1539.72	65951.7	-1.6682	-0.0012859	148640	114.58	148640	114.58	885.948	80.987	0.44814	81.148	80.818	81.266	0.16174					75	25	5	0.901121	0.000267772	0.00319804	0.030562
AFTECCVVASQLR	13	Unmodified	_AFTECCVVASQLR_					0	0	0	0	P01031	P01031	P01031	C5	Complement C5;Complement C5 beta chain;Complement C5 alpha chain;C5a anaphylatoxin;Complement C5 alpha chain	MULTI-MATCH	S12185_283_Ejaife_TMT_1_Platelet_210707	1	1		2	770.866	1539.72	66684.5	-1.5703	-0.0012105	148640	114.58	148640	114.58	885.447	81.038	0.54073	81.038	80.737	81.278	0	-0.029971	0.00016823	NaN	68.536	107	35	5	NaN	NaN	NaN	NaN
AFTECCVVASQLR	13	Unmodified	_AFTECCVVASQLR_					0	0	0	0	P01031	P01031	P01031	C5	Complement C5;Complement C5 beta chain;Complement C5 alpha chain;C5a anaphylatoxin;Complement C5 alpha chain	MULTI-MATCH	S12186_284_Ejaife_TMT_2_Platelet_210707	1	2		2	770.866	1539.72	65373.9	-1.124	-0.00086645	148640	114.58	148640	114.58	885.447	80.965	0.53698	81.017	80.683	81.22	0.051254	-0.050891	-6.3543e-05	NaN	68.536	78	30	3	NaN	NaN	NaN	NaN
AFVLSSVDELEQQR	14	Unmodified	_AFVLSSVDELEQQR_					0	0	0	0	P04275	P04275	P04275	VWF	von Willebrand factor;von Willebrand antigen 2	MULTI-MSMS	S12185_283_Ejaife_TMT_1_Platelet_210707	1	1	617.667	3	540.946	1619.82	78727.8	-1.5682	-0.00084829	141210	76.388	141210	76.387	617.668	106.33	0.85864	106.33	105.94	106.8	0					56	28	3	0.90488	0.00099614	0.00474444	8.6484e-12
AFVLSSVDELEQQR	14	Unmodified	_AFVLSSVDELEQQR_					0	0	0	0	P04275	P04275	P04275	VWF	von Willebrand factor;von Willebrand antigen 2	MSMS	S12186_284_Ejaife_TMT_2_Platelet_210707	1	2	617.333	3	540.946	1619.82	NaN	NaN	NaN	NaN	NaN	NaN	NaN	NaN	106.49	1	106.34	105.84	106.84	-0.14921								NaN	NaN	NaN	0.0018243
AFWLDVSHNR	10	Unmodified	_AFWLDVSHNR_					0	0	0	0	P35858;P35858-2	P35858	P35858	IGFALS	Insulin-like growth factor-binding protein complex acid labile subunit	MULTI-MSMS	S12185_283_Ejaife_TMT_1_Platelet_210707	1	1	492.266	3	415.544	1243.61	86884.9	-1.2642	-0.00052534	183830	76.388	183820	76.387	491.931	78.652	0.61392	78.652	78.313	78.927	0					64	22	4	0.876138	0.000460295	0.00247135	0.003155
AFWLDVSHNR	10	Unmodified	_AFWLDVSHNR_					0	0	0	0	P35858;P35858-2	P35858	P35858	IGFALS	Insulin-like growth factor-binding protein complex acid labile subunit	MULTI-MSMS	S12186_284_Ejaife_TMT_2_Platelet_210707	1	2	491.931	3	415.544	1243.61	88240.9	-1.5934	-0.00066213	183830	76.388	183820	76.387	491.932	78.666	0.56378	78.717	78.408	78.972	0.051262					54	21	4	0.982307	0.000584758	0.00297296	0.00063956
AFWLDVSHNR	10	Unmodified	_AFWLDVSHNR_					0	0	0	0	P35858;P35858-2	P35858	P35858	IGFALS	Insulin-like growth factor-binding protein complex acid labile subunit	MULTI-MSMS	S12187_285_Ejaife_TMT_3_Platelet_210707	1	3	491.931	3	415.544	1243.61	87157.4	-1.1805	-0.00049055	183830	76.388	183830	76.387	491.932	78.241	0.57303	78.503	78.209	78.782	0.26192					64	22	4	0.903887	0.000564378	0.00472797	0.015781
AGAFCLSEDAGLGISSTASLR	21	Unmodified	_AGAFCLSEDAGLGISSTASLR_					0	0	0	0	P01023;P20742;P20742-2	P01023;P20742	P01023	A2M;PZP	Alpha-2-macroglobulin;Pregnancy zone protein	MULTI-MSMS	S12185_283_Ejaife_TMT_1_Platelet_210707	1	1	771.396	3	695.009	2082.01	69476.9	-1.6865	-0.0011722	109910	76.388	109910	76.386	771.731	113.94	1.5446	113.94	112.84	114.38	7.6294e-06					101	43	4	0.680587	0.000720788	0.013917	5.4695e-14
AGAFCLSEDAGLGISSTASLR	21	Unmodified	_AGAFCLSEDAGLGISSTASLR_					0	0	0	0	P01023;P20742;P20742-2	P01023;P20742	P01023	A2M;PZP	Alpha-2-macroglobulin;Pregnancy zone protein	MULTI-MSMS	S12185_283_Ejaife_TMT_1_Platelet_210707	1	1	771.73	3	695.009	2082.01	69713.4	-0.94706	-0.00065821	109910	76.388	109910	76.387	771.731	116.59	1.8609	116.59	115.25	117.11	0					91	54	3	0.71728	0.000555549	0.0022078	9.6989e-06
AGAFCLSEDAGLGISSTASLR	21	Unmodified	_AGAFCLSEDAGLGISSTASLR_					0	0	0	0	P01023;P20742;P20742-2	P01023;P20742	P01023	A2M;PZP	Alpha-2-macroglobulin;Pregnancy zone protein	MULTI-MSMS	S12185_283_Ejaife_TMT_1_Platelet_210707	1	1	771.73	3	695.009	2082.01	69992.9	-1.0672	-0.00074171	109910	76.388	109910	76.387	771.731	117.34	1.164	117.34	116.72	117.88	7.6294e-06					50	33	2	0.582848	0.000568958	0.00767049	0.00015217
AGAFCLSEDAGLGISSTASLR	21	Unmodified	_AGAFCLSEDAGLGISSTASLR_					0	0	0	0	P01023;P20742;P20742-2	P01023;P20742	P01023	A2M;PZP	Alpha-2-macroglobulin;Pregnancy zone protein	MULTI-MSMS	S12185_283_Ejaife_TMT_1_Platelet_210707	1	1	771.395	3	695.009	2082.01	68926.7	-1.284	-0.00089241	109910	76.387	109910	76.386	771.396	120.84	1.3967	120.84	120.11	121.51	0					49	29	2	0.559609	0.000439344	0.00562513	3.1571e-07
AGAFCLSEDAGLGISSTASLR	21	Unmodified	_AGAFCLSEDAGLGISSTASLR_					0	0	0	0	P01023;P20742;P20742-2	P01023;P20742	P01023	A2M;PZP	Alpha-2-macroglobulin;Pregnancy zone protein	MULTI-MSMS	S12185_283_Ejaife_TMT_1_Platelet_210707	1	1	771.731	3	695.009	2082.01	70238.2	-1.1918	-0.00082832	109910	76.387	109910	76.386	772.064	125.96	1.4626	125.96	125.07	126.54	7.6294e-06					65	28	3	0.702654	0.000292251	0.00123872	2.5049e-05
AGAFCLSEDAGLGISSTASLR	21	Unmodified	_AGAFCLSEDAGLGISSTASLR_					0	0	0	0	P01023;P20742;P20742-2	P01023;P20742	P01023	A2M;PZP	Alpha-2-macroglobulin;Pregnancy zone protein	MULTI-MSMS	S12185_283_Ejaife_TMT_1_Platelet_210707	1	1	771.729	3	695.009	2082.01	66734.8	-0.98185	-0.0006824	109910	76.388	109910	76.387	771.732	131.87	2.1165	131.87	130.07	132.18	0					91	43	3	0.584836	0.000988941	0.0120616	3.4813e-17
AGAFCLSEDAGLGISSTASLR	21	Unmodified	_AGAFCLSEDAGLGISSTASLR_					0	0	0	0	P01023;P20742;P20742-2	P01023;P20742	P01023	A2M;PZP	Alpha-2-macroglobulin;Pregnancy zone protein	MULTI-MSMS	S12185_283_Ejaife_TMT_1_Platelet_210707	1	1	771.393	3	695.009	2082.01	70630.6	-1.5728	-0.0010931	109910	76.387	109910	76.386	771.396	133.75	3.026	133.75	132.89	135.92	-1.5259e-05					148	59	4	0.966888	0.00170047	0.0540615	2.9961e-07
AGAFCLSEDAGLGISSTASLR	21	Unmodified	_AGAFCLSEDAGLGISSTASLR_					0	0	0	0	P01023;P20742;P20742-2	P01023;P20742	P01023	A2M;PZP	Alpha-2-macroglobulin;Pregnancy zone protein	MULTI-MSMS	S12185_283_Ejaife_TMT_1_Platelet_210707	1	1	771.397	3	695.009	2082.01	70421.9	-1.6679	-0.0011592	109910	76.388	109910	76.387	771.397	136.96	1.0842	136.96	136.66	137.75	0					48	33	3	0.257049	0.000335422	0.0135496	0.040858
AGAFCLSEDAGLGISSTASLR	21	Unmodified	_AGAFCLSEDAGLGISSTASLR_					0	0	0	0	P01023;P20742;P20742-2	P01023;P20742	P01023	A2M;PZP	Alpha-2-macroglobulin;Pregnancy zone protein	MSMS	S12185_283_Ejaife_TMT_1_Platelet_210707	1	1	771.395	3	695.009	2082.01	NaN	NaN	NaN	NaN	NaN	NaN	NaN	NaN	115.82	1	115.82	115.32	116.32	0								NaN	NaN	NaN	1.5985e-07
AGAFCLSEDAGLGISSTASLR	21	Unmodified	_AGAFCLSEDAGLGISSTASLR_					0	0	0	0	P01023;P20742;P20742-2	P01023;P20742	P01023	A2M;PZP	Alpha-2-macroglobulin;Pregnancy zone protein	MULTI-MSMS	S12186_284_Ejaife_TMT_2_Platelet_210707	1	2	771.397	3	695.009	2082.01	70382.6	-0.83014	-0.00057695	109910	76.388	109910	76.387	771.731	111.56	1.464	111.41	110.97	112.43	-0.14921					90	56	3	0.511011	0.000183545	0.00226339	1.5974e-07
AGAFCLSEDAGLGISSTASLR	21	Unmodified	_AGAFCLSEDAGLGISSTASLR_					0	0	0	0	P01023;P20742;P20742-2	P01023;P20742	P01023	A2M;PZP	Alpha-2-macroglobulin;Pregnancy zone protein	MULTI-MSMS	S12186_284_Ejaife_TMT_2_Platelet_210707	1	2	771.731	3	695.009	2082.01	71071.7	-1.0251	-0.00071242	109910	76.387	109910	76.387	771.731	115.73	1.0134	115.58	115.18	116.19	-0.14921					91	35	4	0.27954	0.00103019	0.00455874	0.01848
AGAFCLSEDAGLGISSTASLR	21	Unmodified	_AGAFCLSEDAGLGISSTASLR_					0	0	0	0	P01023;P20742;P20742-2	P01023;P20742	P01023	A2M;PZP	Alpha-2-macroglobulin;Pregnancy zone protein	MULTI-MSMS	S12186_284_Ejaife_TMT_2_Platelet_210707	1	2	771.73	3	695.009	2082.01	71071.8	-1.0947	-0.00076079	109910	76.388	109910	76.388	772.066	116.59	1.1985	116.44	116.05	117.25	-0.14922					101	36	4	0.273265	0.000323015	0.00156901	0.00063439
AGAFCLSEDAGLGISSTASLR	21	Unmodified	_AGAFCLSEDAGLGISSTASLR_					0	0	0	0	P01023;P20742;P20742-2	P01023;P20742	P01023	A2M;PZP	Alpha-2-macroglobulin;Pregnancy zone protein	MULTI-MSMS	S12186_284_Ejaife_TMT_2_Platelet_210707	1	2	771.894	3	695.009	2082.01	71308.6	-1.0688	-0.00074285	109910	76.387	109910	76.386	772.397	117.9	1.3323	117.75	116.68	118.01	-0.14922					71	39	4	0.409622	0.000265592	0.00151026	0.00011979
AGAFCLSEDAGLGISSTASLR	21	Unmodified	_AGAFCLSEDAGLGISSTASLR_					0	0	0	0	P01023;P20742;P20742-2	P01023;P20742	P01023	A2M;PZP	Alpha-2-macroglobulin;Pregnancy zone protein	MULTI-MSMS	S12186_284_Ejaife_TMT_2_Platelet_210707	1	2	771.396	3	695.009	2082.01	70158	-1.3919	-0.00096739	109910	76.389	109910	76.388	771.732	122.66	1.0872	122.51	121.9	122.99	-0.14922					83	26	7	0.961242	0.00179557	0.0239554	0.0027598
AGAFCLSEDAGLGISSTASLR	21	Unmodified	_AGAFCLSEDAGLGISSTASLR_					0	0	0	0	P01023;P20742;P20742-2	P01023;P20742	P01023	A2M;PZP	Alpha-2-macroglobulin;Pregnancy zone protein	MULTI-MSMS	S12186_284_Ejaife_TMT_2_Platelet_210707	1	2	771.396	3	695.009	2082.01	69785.4	-1.2463	-0.00086617	109910	76.388	109910	76.387	771.397	126.95	1.6492	126.9	126.68	128.33	-0.048981					53	32	2	0.820365	0.000586574	0.00940045	2.6362e-07
AGAFCLSEDAGLGISSTASLR	21	Unmodified	_AGAFCLSEDAGLGISSTASLR_					0	0	0	0	P01023;P20742;P20742-2	P01023;P20742	P01023	A2M;PZP	Alpha-2-macroglobulin;Pregnancy zone protein	MULTI-MSMS	S12186_284_Ejaife_TMT_2_Platelet_210707	1	2	771.73	3	695.009	2082.01	68473.4	-1.3452	-0.00093491	109910	76.387	109910	76.386	771.73	131.3	1.7852	131.25	130.2	131.98	-0.048981					80	37	3	0.562821	0.000340021	0.00166789	3.5836e-12
AGAFCLSEDAGLGISSTASLR	21	Unmodified	_AGAFCLSEDAGLGISSTASLR_					0	0	0	0	P01023;P20742;P20742-2	P01023;P20742	P01023	A2M;PZP	Alpha-2-macroglobulin;Pregnancy zone protein	MULTI-MSMS	S12186_284_Ejaife_TMT_2_Platelet_210707	1	2	771.397	3	695.009	2082.01	70143.1	-1.8105	-0.0012583	109910	76.388	109910	76.386	771.397	133.82	2.8966	133.77	133.15	136.04	-0.048981					118	58	4	0.735291	0.00146285	0.043993	1.4949e-05
AGAFCLSEDAGLGISSTASLR	21	Unmodified	_AGAFCLSEDAGLGISSTASLR_					0	0	0	0	P01023;P20742;P20742-2	P01023;P20742	P01023	A2M;PZP	Alpha-2-macroglobulin;Pregnancy zone protein	MULTI-MSMS	S12186_284_Ejaife_TMT_2_Platelet_210707	1	2	771.395	3	695.009	2082.01	72103.9	-2.4736	-0.0017192	109910	76.388	109910	76.386	771.731	136.72	1.0597	136.67	136.47	137.53	-0.048981					41	33	2	0.340861	0.000293703	0.0395971	0.029617
AGAFCLSEDAGLGISSTASLR	21	Unmodified	_AGAFCLSEDAGLGISSTASLR_					0	0	0	0	P01023;P20742;P20742-2	P01023;P20742	P01023	A2M;PZP	Alpha-2-macroglobulin;Pregnancy zone protein	MSMS	S12186_284_Ejaife_TMT_2_Platelet_210707	1	2	771.394	3	695.009	2082.01	NaN	NaN	NaN	NaN	NaN	NaN	NaN	NaN	124.27	1	124.12	123.62	124.62	-0.14921								NaN	NaN	NaN	0.024739
AGAFCLSEDAGLGISSTASLR	21	Unmodified	_AGAFCLSEDAGLGISSTASLR_					0	0	0	0	P01023;P20742;P20742-2	P01023;P20742	P01023	A2M;PZP	Alpha-2-macroglobulin;Pregnancy zone protein	MSMS	S12186_284_Ejaife_TMT_2_Platelet_210707	1	2	771.398	3	695.009	2082.01	NaN	NaN	NaN	NaN	NaN	NaN	NaN	NaN	125.75	1	125.6	125.1	126.1	-0.1492								NaN	NaN	NaN	0.0030006
AGAFCLSEDAGLGISSTASLR	21	Unmodified	_AGAFCLSEDAGLGISSTASLR_					0	0	0	0	P01023;P20742;P20742-2	P01023;P20742	P01023	A2M;PZP	Alpha-2-macroglobulin;Pregnancy zone protein	MULTI-MSMS	S12187_285_Ejaife_TMT_3_Platelet_210707	1	3	772.064	3	695.009	2082.01	69715	-1.3379	-0.00092987	109910	76.388	109910	76.387	771.731	113.62	2.966	113.28	111.59	114.56	-0.33907					196	95	4	0.790958	0.000904875	0.0122855	3.21e-07
AGAFCLSEDAGLGISSTASLR	21	Unmodified	_AGAFCLSEDAGLGISSTASLR_					0	0	0	0	P01023;P20742;P20742-2	P01023;P20742	P01023	A2M;PZP	Alpha-2-macroglobulin;Pregnancy zone protein	MULTI-MSMS	S12187_285_Ejaife_TMT_3_Platelet_210707	1	3	771.729	3	695.009	2082.01	69894.9	-1.5706	-0.0010916	109910	76.387	109910	76.386	771.396	114.69	1.037	114.35	113.55	114.59	-0.33907					56	34	2	0.583602	0.00090424	0.0121052	2.1199e-14
AGAFCLSEDAGLGISSTASLR	21	Unmodified	_AGAFCLSEDAGLGISSTASLR_					0	0	0	0	P01023;P20742;P20742-2	P01023;P20742	P01023	A2M;PZP	Alpha-2-macroglobulin;Pregnancy zone protein	MULTI-MSMS	S12187_285_Ejaife_TMT_3_Platelet_210707	1	3	771.395	3	695.009	2082.01	69785.1	-1.2821	-0.00089108	109910	76.388	109910	76.387	771.73	116.15	1.8291	115.81	115.2	117.03	-0.33907					146	56	5	0.322532	0.000677221	0.0258081	5.1553e-17
AGAFCLSEDAGLGISSTASLR	21	Unmodified	_AGAFCLSEDAGLGISSTASLR_					0	0	0	0	P01023;P20742;P20742-2	P01023;P20742	P01023	A2M;PZP	Alpha-2-macroglobulin;Pregnancy zone protein	MULTI-MSMS	S12187_285_Ejaife_TMT_3_Platelet_210707	1	3	771.396	3	695.009	2082.01	68473.8	-1.4751	-0.0010252	109910	76.388	109910	76.387	771.731	122.71	0.81993	122.37	121.98	122.8	-0.33907					32	18	3	0.888052	0.00140937	0.0128078	0.00015217
AGAFCLSEDAGLGISSTASLR	21	Unmodified	_AGAFCLSEDAGLGISSTASLR_					0	0	0	0	P01023;P20742;P20742-2	P01023;P20742	P01023	A2M;PZP	Alpha-2-macroglobulin;Pregnancy zone protein	MULTI-MSMS	S12187_285_Ejaife_TMT_3_Platelet_210707	1	3	771.395	3	695.009	2082.01	70182.5	-1.4759	-0.0010258	109910	76.387	109910	76.386	771.396	125.47	2.6253	125.13	123.9	126.53	-0.33908					90	53	3	0.358303	0.000439826	0.0045993	2.9469e-07
AGAFCLSEDAGLGISSTASLR	21	Unmodified	_AGAFCLSEDAGLGISSTASLR_					0	0	0	0	P01023;P20742;P20742-2	P01023;P20742	P01023	A2M;PZP	Alpha-2-macroglobulin;Pregnancy zone protein	MULTI-MSMS	S12187_285_Ejaife_TMT_3_Platelet_210707	1	3	771.73	3	695.009	2082.01	70106.5	-1.1907	-0.00082756	109910	76.387	109910	76.386	771.73	126.93	1.3754	126.59	125.68	127.06	-0.33907					49	27	2	0.726385	0.000696557	0.00636509	1.5402e-17
AGAFCLSEDAGLGISSTASLR	21	Unmodified	_AGAFCLSEDAGLGISSTASLR_					0	0	0	0	P01023;P20742;P20742-2	P01023;P20742	P01023	A2M;PZP	Alpha-2-macroglobulin;Pregnancy zone protein	MULTI-MSMS	S12187_285_Ejaife_TMT_3_Platelet_210707	1	3	771.729	3	695.009	2082.01	70106.4	-1.2069	-0.00083882	109910	76.387	109910	76.386	771.396	128.15	1.4524	127.81	126.86	128.31	-0.33907					85	28	4	0.891169	0.00128483	0.0239195	5.6824e-17
AGAFCLSEDAGLGISSTASLR	21	Unmodified	_AGAFCLSEDAGLGISSTASLR_					0	0	0	0	P01023;P20742;P20742-2	P01023;P20742	P01023	A2M;PZP	Alpha-2-macroglobulin;Pregnancy zone protein	MULTI-MSMS	S12187_285_Ejaife_TMT_3_Platelet_210707	1	3	771.396	3	695.009	2082.01	68966.2	-1.2993	-0.00090303	109910	76.388	109910	76.387	771.731	131.71	2.5745	131.47	129.82	132.4	-0.23891					101	57	5	0.972613	0.00166325	0.0254948	4.5761e-23
AGAFCLSEDAGLGISSTASLR	21	Unmodified	_AGAFCLSEDAGLGISSTASLR_					0	0	0	0	P01023;P20742;P20742-2	P01023;P20742	P01023	A2M;PZP	Alpha-2-macroglobulin;Pregnancy zone protein	MULTI-MSMS	S12187_285_Ejaife_TMT_3_Platelet_210707	1	3	771.395	3	695.009	2082.01	70163.4	-1.6876	-0.0011729	109910	76.387	109910	76.386	771.396	136.65	2.4624	136.52	136.35	138.81	-0.13875					173	97	3	0.84473	0.00215647	0.0470583	2.8861e-07
AGAFCLSEDAGLGISSTASLR	21	Unmodified	_AGAFCLSEDAGLGISSTASLR_					0	0	0	0	P01023;P20742;P20742-2	P01023;P20742	P01023	A2M;PZP	Alpha-2-macroglobulin;Pregnancy zone protein	MSMS	S12187_285_Ejaife_TMT_3_Platelet_210707	1	3	771.394	3	695.009	2082.01	NaN	NaN	NaN	NaN	NaN	NaN	NaN	NaN	124.47	1	124.13	123.63	124.63	-0.33907								NaN	NaN	NaN	0.00020945
AGAFCLSEDAGLGISSTASLR	21	Unmodified	_AGAFCLSEDAGLGISSTASLR_					0	0	0	0	P01023;P20742;P20742-2	P01023;P20742	P01023	A2M;PZP	Alpha-2-macroglobulin;Pregnancy zone protein	MSMS	S12187_285_Ejaife_TMT_3_Platelet_210707	1	3	771.396	3	695.009	2082.01	NaN	NaN	NaN	NaN	NaN	NaN	NaN	NaN	139.11	1	138.97	138.47	139.47	-0.13875								NaN	NaN	NaN	0.0024714
AGAFCLSEDAGLGISSTASLR	21	Unmodified	_AGAFCLSEDAGLGISSTASLR_					0	0	0	0	P01023;P20742;P20742-2	P01023;P20742	P01023	A2M;PZP	Alpha-2-macroglobulin;Pregnancy zone protein	MULTI-MATCH	S12185_283_Ejaife_TMT_1_Platelet_210707	1	1		3	695.009	2082.01	70238.2	-1.4741	-0.0010245	109910	76.387	109910	76.386	771.73	124.83	1.2871	124.83	123.99	125.28	0	-0.085701	-0.000485	NaN	72.145	48	25	3	NaN	NaN	NaN	NaN
AGAFCLSEDAGLGISSTASLR	21	Unmodified	_AGAFCLSEDAGLGISSTASLR_					0	0	0	0	P01023;P20742;P20742-2	P01023;P20742	P01023	A2M;PZP	Alpha-2-macroglobulin;Pregnancy zone protein	MULTI-MATCH	S12185_283_Ejaife_TMT_1_Platelet_210707	1	1		3	695.009	2082.01	72562.8	-1.7547	-0.0012195	109910	76.388	109910	76.387	772.067	111.42	0.63013	111.42	111.06	111.69	0	0.0008812	0.0011795	NaN	78.708	38	23	3	NaN	NaN	NaN	NaN
AGAFCLSEDAGLGISSTASLR	21	Unmodified	_AGAFCLSEDAGLGISSTASLR_					0	0	0	0	P01023;P20742;P20742-2	P01023;P20742	P01023	A2M;PZP	Alpha-2-macroglobulin;Pregnancy zone protein	MULTI-MATCH	S12185_283_Ejaife_TMT_1_Platelet_210707	1	1		3	695.009	2082.01	68261.7	-1.4218	-0.0009882	109910	76.388	109910	76.387	771.732	122.49	0.49648	122.49	122.06	122.56	0	0.03316	0.00015024	NaN	44.441	15	9	3	NaN	NaN	NaN	NaN
AGAFCLSEDAGLGISSTASLR	21	Unmodified	_AGAFCLSEDAGLGISSTASLR_					0	0	0	0	P01023;P20742;P20742-2	P01023;P20742	P01023	A2M;PZP	Alpha-2-macroglobulin;Pregnancy zone protein	MULTI-MATCH	S12186_284_Ejaife_TMT_2_Platelet_210707	1	2		3	695.009	2082.01	69093.1	-1.5625	-0.001086	109910	76.386	109910	76.385	771.73	124.93	1.4003	124.78	124.43	125.84	-0.1492	-0.13314	-0.0023559	NaN	72.145	46	28	3	NaN	NaN	NaN	NaN
AGAFCLSEDAGLGISSTASLR	21	Unmodified	_AGAFCLSEDAGLGISSTASLR_					0	0	0	0	P01023;P20742;P20742-2	P01023;P20742	P01023	A2M;PZP	Alpha-2-macroglobulin;Pregnancy zone protein	MULTI-MATCH	S12186_284_Ejaife_TMT_2_Platelet_210707	1	2		3	695.009	2082.01	70809.8	-1.2067	-0.00083869	109910	76.388	109910	76.387	771.732	114.35	1.266	114.2	113.36	114.62	-0.14921	0.040133	0.0014183	NaN	100.01	91	37	4	NaN	NaN	NaN	NaN
AGALNSNDAFVLK	13	Unmodified	_AGALNSNDAFVLK_					0	0	0	0	P06396;A0A0A0MS51;A0A0A0MT01;P06396-4;P06396-3;CON__Q3SX14;P06396-2	P06396;P06396-2	P06396	GSN	Gelsolin	MULTI-MSMS	S12185_283_Ejaife_TMT_1_Platelet_210707	1	1	889.513	2	660.351	1318.69	66218.3	-1.73	-0.0011424	347030	229.16	347030	229.16	889.514	93.445	0.68903	93.445	93.097	93.786	0					107	32	4	0.984013	0.000389003	0.00421227	1.6895e-07
AGALNSNDAFVLK	13	Unmodified	_AGALNSNDAFVLK_					0	0	0	0	P06396;A0A0A0MS51;A0A0A0MT01;P06396-4;P06396-3;CON__Q3SX14;P06396-2	P06396;P06396-2	P06396	GSN	Gelsolin	MULTI-MSMS	S12185_283_Ejaife_TMT_1_Platelet_210707	1	1	593.345	3	440.57	1318.69	79638.6	-1.5224	-0.00067075	346770	152.78	346770	152.77	593.346	93.393	0.55171	93.393	93.161	93.713	0					67	25	3	0.588028	0.000206744	0.00247186	0.0003304
AGALNSNDAFVLK	13	Unmodified	_AGALNSNDAFVLK_					0	0	0	0	P06396;A0A0A0MS51;A0A0A0MT01;P06396-4;P06396-3;CON__Q3SX14;P06396-2	P06396;P06396-2	P06396	GSN	Gelsolin	MULTI-MSMS	S12186_284_Ejaife_TMT_2_Platelet_210707	1	2	890.015	2	660.351	1318.69	66107.7	-2.2706	-0.0014994	347030	229.16	347030	229.16	889.514	93.466	0.69211	93.417	93.153	93.845	-0.048981					117	35	4	0.960549	0.000306612	0.00255948	0.0033146
AGALNSNDAFVLK	13	Unmodified	_AGALNSNDAFVLK_					0	0	0	0	P06396;A0A0A0MS51;A0A0A0MT01;P06396-4;P06396-3;CON__Q3SX14;P06396-2	P06396;P06396-2	P06396	GSN	Gelsolin	MULTI-MSMS	S12187_285_Ejaife_TMT_3_Platelet_210707	1	3	889.512	2	660.351	1318.69	65869.7	-2.5394	-0.0016769	347030	229.16	347030	229.16	889.514	93.494	0.78294	93.455	93.003	93.786	-0.038574					140	39	4	0.976377	9.57087e-05	0.00110284	6.6534e-05
AGALNSNDAFVLK	13	Unmodified	_AGALNSNDAFVLK_					0	0	0	0	P06396;A0A0A0MS51;A0A0A0MT01;P06396-4;P06396-3;CON__Q3SX14;P06396-2	P06396;P06396-2	P06396	GSN	Gelsolin	MULTI-MATCH	S12186_284_Ejaife_TMT_2_Platelet_210707	1	2		3	440.57	1318.69	80646.7	-1.7755	-0.00078223	346770	152.78	346770	152.77	593.346	93.48	0.57401	93.431	93.234	93.808	-0.048981	0.011271	4.4339e-05	NaN	93.011	59	27	3	NaN	NaN	NaN	NaN
AGALNSNDAFVLK	13	Unmodified	_AGALNSNDAFVLK_					0	0	0	0	P06396;A0A0A0MS51;A0A0A0MT01;P06396-4;P06396-3;CON__Q3SX14;P06396-2	P06396;P06396-2	P06396	GSN	Gelsolin	MULTI-MATCH	S12187_285_Ejaife_TMT_3_Platelet_210707	1	3		3	440.57	1318.69	81570.3	-2.1443	-0.00094472	346770	152.78	346770	152.77	593.68	93.474	0.68718	93.436	93.021	93.708	-0.038574	0.015879	6.74e-05	NaN	93.011	82	34	3	NaN	NaN	NaN	NaN
AGALQCSPSDAYTK	14	Unmodified	_AGALQCSPSDAYTK_					0	0	0	0	Q9Y490	Q9Y490	Q9Y490	TLN1	Talin-1	MSMS	S12186_284_Ejaife_TMT_2_Platelet_210707	1	2	964.002	2	734.84	1467.67	NaN	NaN	NaN	NaN	NaN	NaN	NaN	NaN	63.509	1	63.46	62.96	63.96	-0.048981								NaN	NaN	NaN	0.0030401
AGALQCSPSDAYTK	14	Unmodified	_AGALQCSPSDAYTK_					0	0	0	0	Q9Y490	Q9Y490	Q9Y490	TLN1	Talin-1	MULTI-MSMS	S12187_285_Ejaife_TMT_3_Platelet_210707	1	3	964.503	2	734.84	1467.67	65714.5	-1.2519	-0.00091994	311850	229.16	311850	229.16	964.003	63.129	0.23226	63.592	63.451	63.683	0.46225					18	8	3	0.919539	0.00013581	0.00191572	0.032381
AGDFLEANYMNLQR	14	Oxidation (M)	_AGDFLEANYM(ox)NLQR_		AGDFLEANYM(1)NLQR		AGDFLEANYM(94.69)NLQR	0	0	1	0	P01024;M0R0Q9	P01024;M0R0Q9	P01024	C3	Complement C3;Complement C3 beta chain;C3-beta-c;Complement C3 alpha chain;C3a anaphylatoxin;Acylation stimulating protein;Complement C3b alpha chain;Complement C3c alpha chain fragment 1;Complement C3dg fragment;Complement C3g fragment;Complement C3d fragment;Complement C3f fragment;Complement C3c alpha chain fragment 2	MULTI-MSMS	S12185_283_Ejaife_TMT_1_Platelet_210707	1	1	629.646	3	553.259	1656.76	76488.9	-1.2425	-0.00068745	138070	76.388	138070	76.387	629.647	91.551	0.74535	91.551	91.042	91.787	7.6294e-06					90	31	4	0.751793	0.00184242	0.0240072	0.00010319
AGDFLEANYMNLQR	14	Oxidation (M)	_AGDFLEANYM(ox)NLQR_		AGDFLEANYM(1)NLQR		AGDFLEANYM(68.17)NLQR	0	0	1	0	P01024;M0R0Q9	P01024;M0R0Q9	P01024	C3	Complement C3;Complement C3 beta chain;C3-beta-c;Complement C3 alpha chain;C3a anaphylatoxin;Acylation stimulating protein;Complement C3b alpha chain;Complement C3c alpha chain fragment 1;Complement C3dg fragment;Complement C3g fragment;Complement C3d fragment;Complement C3f fragment;Complement C3c alpha chain fragment 2	MULTI-MSMS	S12187_285_Ejaife_TMT_3_Platelet_210707	1	3	629.646	3	553.259	1656.76	77377.3	-1.7946	-0.00099288	138070	76.388	138070	76.387	629.982	91.494	0.58319	91.556	91.105	91.688	0.061584					93	34	4	0.19029	8.60545e-05	0.000938557	0.0037538
AGDFLEANYMNLQR	14	Oxidation (M)	_AGDFLEANYM(ox)NLQR_		AGDFLEANYM(1)NLQR		AGDFLEANYM(40.31)NLQR	0	0	1	0	P01024;M0R0Q9	P01024;M0R0Q9	P01024	C3	Complement C3;Complement C3 beta chain;C3-beta-c;Complement C3 alpha chain;C3a anaphylatoxin;Acylation stimulating protein;Complement C3b alpha chain;Complement C3c alpha chain fragment 1;Complement C3dg fragment;Complement C3g fragment;Complement C3d fragment;Complement C3f fragment;Complement C3c alpha chain fragment 2	MULTI-MSMS	S12187_285_Ejaife_TMT_3_Platelet_210707	1	3	629.98	3	553.259	1656.76	76143.7	-1.7174	-0.00095015	138070	76.388	138070	76.387	629.648	100.78	0.80786	100.64	100.41	101.21	-0.13875					45	30	2	0.199843	0.000274544	0.00835233	0.03633
AGDFLEANYMNLQR	14	Oxidation (M)	_AGDFLEANYM(ox)NLQR_		AGDFLEANYM(1)NLQR		AGDFLEANYM(40.88)NLQR	0	0	1	0	P01024;M0R0Q9	P01024;M0R0Q9	P01024	C3	Complement C3;Complement C3 beta chain;C3-beta-c;Complement C3 alpha chain;C3a anaphylatoxin;Acylation stimulating protein;Complement C3b alpha chain;Complement C3c alpha chain fragment 1;Complement C3dg fragment;Complement C3g fragment;Complement C3d fragment;Complement C3f fragment;Complement C3c alpha chain fragment 2	MULTI-MSMS	S12187_285_Ejaife_TMT_3_Platelet_210707	1	3	629.646	3	553.259	1656.76	76011.7	-1.8723	-0.0010359	138070	76.387	138070	76.386	629.646	102.02	0.68939	101.88	101.67	102.36	-0.13875					37	26	2	0.402899	0.000401072	0.00485813	0.035286
AGDFLEANYMNLQR	14	Oxidation (M)	_AGDFLEANYM(ox)NLQR_					0	0	1	0	P01024;M0R0Q9	P01024;M0R0Q9	P01024	C3	Complement C3;Complement C3 beta chain;C3-beta-c;Complement C3 alpha chain;C3a anaphylatoxin;Acylation stimulating protein;Complement C3b alpha chain;Complement C3c alpha chain fragment 1;Complement C3dg fragment;Complement C3g fragment;Complement C3d fragment;Complement C3f fragment;Complement C3c alpha chain fragment 2	MULTI-MATCH	S12185_283_Ejaife_TMT_1_Platelet_210707	1	1		3	553.259	1656.76	77313	-1.8939	-0.0010478	138070	76.387	138070	76.386	629.981	101.9	1.1555	101.9	101.53	102.68	-7.6294e-06	-0.075597	0.00050104	NaN	40.88	92	37	3	NaN	NaN	NaN	NaN
AGDFLEANYMNLQR	14	Oxidation (M)	_AGDFLEANYM(ox)NLQR_					0	0	1	0	P01024;M0R0Q9	P01024;M0R0Q9	P01024	C3	Complement C3;Complement C3 beta chain;C3-beta-c;Complement C3 alpha chain;C3a anaphylatoxin;Acylation stimulating protein;Complement C3b alpha chain;Complement C3c alpha chain fragment 1;Complement C3dg fragment;Complement C3g fragment;Complement C3d fragment;Complement C3f fragment;Complement C3c alpha chain fragment 2	MULTI-MATCH	S12185_283_Ejaife_TMT_1_Platelet_210707	1	1		3	553.259	1656.76	79121.4	-0.91629	-0.00050695	138070	76.388	138070	76.387	629.981	100.74	1.5238	100.74	99.942	101.47	7.6294e-06	0.048748	-0.00061295	NaN	40.315	137	60	4	NaN	NaN	NaN	NaN
AGDFLEANYMNLQR	14	Oxidation (M)	_AGDFLEANYM(ox)NLQR_					0	0	1	0	P01024;M0R0Q9	P01024;M0R0Q9	P01024	C3	Complement C3;Complement C3 beta chain;C3-beta-c;Complement C3 alpha chain;C3a anaphylatoxin;Acylation stimulating protein;Complement C3b alpha chain;Complement C3c alpha chain fragment 1;Complement C3dg fragment;Complement C3g fragment;Complement C3d fragment;Complement C3f fragment;Complement C3c alpha chain fragment 2	MULTI-MATCH	S12186_284_Ejaife_TMT_2_Platelet_210707	1	2		3	553.259	1656.76	77107.3	-1.4436	-0.00079869	138070	76.387	138070	76.386	629.981	102.3	1.1043	102.15	101.44	102.55	-0.14921	0.16999	-3.1569e-05	NaN	40.88	49	39	2	NaN	NaN	NaN	NaN
AGDFLEANYMNLQR	14	Oxidation (M)	_AGDFLEANYM(ox)NLQR_					0	0	1	0	P01024;M0R0Q9	P01024;M0R0Q9	P01024	C3	Complement C3;Complement C3 beta chain;C3-beta-c;Complement C3 alpha chain;C3a anaphylatoxin;Acylation stimulating protein;Complement C3b alpha chain;Complement C3c alpha chain fragment 1;Complement C3dg fragment;Complement C3g fragment;Complement C3d fragment;Complement C3f fragment;Complement C3c alpha chain fragment 2	MULTI-MATCH	S12186_284_Ejaife_TMT_2_Platelet_210707	1	2		3	553.259	1656.76	77375.8	-1.1448	-0.00063339	138070	76.387	138070	76.387	629.647	91.583	0.70665	91.534	91.033	91.74	-0.048973	-0.013283	-0.00060296	NaN	94.688	95	32	4	NaN	NaN	NaN	NaN
AGDFLEANYMNLQR	14	Unmodified	_AGDFLEANYMNLQR_					0	0	0	0	P01024;M0R0Q9	P01024;M0R0Q9	P01024	C3	Complement C3;Complement C3 beta chain;C3-beta-c;Complement C3 alpha chain;C3a anaphylatoxin;Acylation stimulating protein;Complement C3b alpha chain;Complement C3c alpha chain fragment 1;Complement C3dg fragment;Complement C3g fragment;Complement C3d fragment;Complement C3f fragment;Complement C3c alpha chain fragment 2	MULTI-MSMS	S12185_283_Ejaife_TMT_1_Platelet_210707	1	1	624.314	3	547.928	1640.76	77008.4	-1.725	-0.00094517	139410	76.388	139410	76.387	624.65	103.97	1.0813	103.97	103.56	104.64	0					263	80	6	0.921325	0.00204137	0.0140865	1.2598e-12
AGDFLEANYMNLQR	14	Unmodified	_AGDFLEANYMNLQR_					0	0	0	0	P01024;M0R0Q9	P01024;M0R0Q9	P01024	C3	Complement C3;Complement C3 beta chain;C3-beta-c;Complement C3 alpha chain;C3a anaphylatoxin;Acylation stimulating protein;Complement C3b alpha chain;Complement C3c alpha chain fragment 1;Complement C3dg fragment;Complement C3g fragment;Complement C3d fragment;Complement C3f fragment;Complement C3c alpha chain fragment 2	MULTI-MSMS	S12185_283_Ejaife_TMT_1_Platelet_210707	1	1	935.968	2	821.388	1640.76	63677.9	-2.3135	-0.0019003	139500	114.58	139500	114.58	936.471	103.99	0.8963	103.99	103.63	104.53	0					257	71	5	0.859914	0.000501457	0.006775	4.3816e-11
AGDFLEANYMNLQR	14	Unmodified	_AGDFLEANYMNLQR_					0	0	0	0	P01024;M0R0Q9	P01024;M0R0Q9	P01024	C3	Complement C3;Complement C3 beta chain;C3-beta-c;Complement C3 alpha chain;C3a anaphylatoxin;Acylation stimulating protein;Complement C3b alpha chain;Complement C3c alpha chain fragment 1;Complement C3dg fragment;Complement C3g fragment;Complement C3d fragment;Complement C3f fragment;Complement C3c alpha chain fragment 2	MULTI-MSMS	S12186_284_Ejaife_TMT_2_Platelet_210707	1	2	624.314	3	547.928	1640.76	77420.1	-1.4793	-0.00081057	139410	76.387	139410	76.387	624.315	104.14	0.95587	103.99	103.6	104.56	-0.14921					228	61	6	0.839879	0.00228296	0.0197461	6.1554e-12
AGDFLEANYMNLQR	14	Unmodified	_AGDFLEANYMNLQR_					0	0	0	0	P01024;M0R0Q9	P01024;M0R0Q9	P01024	C3	Complement C3;Complement C3 beta chain;C3-beta-c;Complement C3 alpha chain;C3a anaphylatoxin;Acylation stimulating protein;Complement C3b alpha chain;Complement C3c alpha chain fragment 1;Complement C3dg fragment;Complement C3g fragment;Complement C3d fragment;Complement C3f fragment;Complement C3c alpha chain fragment 2	MULTI-MSMS	S12186_284_Ejaife_TMT_2_Platelet_210707	1	2	936.47	2	821.388	1640.76	62614.4	-1.7193	-0.0014122	139500	114.58	139500	114.58	935.969	104.19	0.75598	104.04	103.66	104.41	-0.14921					195	49	5	0.981261	0.00132712	0.027106	2.0593e-10
AGDFLEANYMNLQR	14	Unmodified	_AGDFLEANYMNLQR_					0	0	0	0	P01024;M0R0Q9	P01024;M0R0Q9	P01024	C3	Complement C3;Complement C3 beta chain;C3-beta-c;Complement C3 alpha chain;C3a anaphylatoxin;Acylation stimulating protein;Complement C3b alpha chain;Complement C3c alpha chain fragment 1;Complement C3dg fragment;Complement C3g fragment;Complement C3d fragment;Complement C3f fragment;Complement C3c alpha chain fragment 2	MULTI-MSMS	S12187_285_Ejaife_TMT_3_Platelet_210707	1	3	936.468	2	821.388	1640.76	63350	-2.3598	-0.0019383	139500	114.58	139490	114.58	935.97	104.01	0.95276	103.87	103.61	104.56	-0.13874					277	72	5	0.877862	0.000571857	0.00397444	4.2597e-11
AGDFLEANYMNLQR	14	Unmodified	_AGDFLEANYMNLQR_					0	0	0	0	P01024;M0R0Q9	P01024;M0R0Q9	P01024	C3	Complement C3;Complement C3 beta chain;C3-beta-c;Complement C3 alpha chain;C3a anaphylatoxin;Acylation stimulating protein;Complement C3b alpha chain;Complement C3c alpha chain fragment 1;Complement C3dg fragment;Complement C3g fragment;Complement C3d fragment;Complement C3f fragment;Complement C3c alpha chain fragment 2	MULTI-MSMS	S12187_285_Ejaife_TMT_3_Platelet_210707	1	3	624.648	3	547.928	1640.76	77892.1	-1.8607	-0.0010195	139410	76.387	139410	76.386	624.65	104.02	1.3005	103.88	103.57	104.87	-0.13874					325	89	5	0.987026	0.00320959	0.00923229	2.4673e-12
AGDTAVYYCAR	11	Unmodified	_AGDTAVYYCAR_					0	0	0	0	P01766	P01766	P01766		Ig heavy chain V-III region BRO	MULTI-MSMS	S12187_285_Ejaife_TMT_3_Platelet_210707	1	3	738.359	2	623.78	1245.54	74850.8	-2.2389	-0.0013966	183690	114.58	183680	114.58	738.359	51.495	0.31589	51.857	51.739	52.055	0.36209					44	31	2	0.952707	0.000257988	0.000545005	0.001011
AGELEVFNGYFVHFFAPDNLDPIPK	25	Unmodified	_AGELEVFNGYFVHFFAPDNLDPIPK_					0	0	0	0	P19823;Q5T985	P19823	P19823	ITIH2	Inter-alpha-trypsin inhibitor heavy chain H2	MULTI-MSMS	S12185_283_Ejaife_TMT_1_Platelet_210707	1	1	824.686	4	709.855	2835.39	66154.6	-1.3391	-0.00095058	161410	114.58	161410	114.58	824.687	129.88	0.49319	129.88	129.61	130.11	0					67	11	9	0.980752	0.028016	0.774499	3.7333e-35
AGELEVFNGYFVHFFAPDNLDPIPK	25	Unmodified	_AGELEVFNGYFVHFFAPDNLDPIPK_					0	0	0	0	P19823;Q5T985	P19823	P19823	ITIH2	Inter-alpha-trypsin inhibitor heavy chain H2	MULTI-MSMS	S12185_283_Ejaife_TMT_1_Platelet_210707	1	1	1099.24	3	946.138	2835.39	57945.4	-1.72	-0.0016274	161470	152.77	161470	152.77	1099.25	129.87	0.45383	129.87	129.61	130.07	0					50	10	6	0.975047	0.0200435	0.546523	1.5024e-26
AGELEVFNGYFVHFFAPDNLDPIPK	25	Unmodified	_AGELEVFNGYFVHFFAPDNLDPIPK_					0	0	0	0	P19823;Q5T985	P19823	P19823	ITIH2	Inter-alpha-trypsin inhibitor heavy chain H2	MULTI-MSMS	S12186_284_Ejaife_TMT_2_Platelet_210707	1	2	824.936	4	709.855	2835.39	66325.7	-1.7066	-0.0012114	161410	114.58	161410	114.58	824.687	129.97	0.51843	129.92	129.62	130.14	-0.048981					46	11	6	0.958829	0.0100719	0.102795	1.2992e-18
AGELEVFNGYFVHFFAPDNLDPIPK	25	Unmodified	_AGELEVFNGYFVHFFAPDNLDPIPK_					0	0	0	0	P19823;Q5T985	P19823	P19823	ITIH2	Inter-alpha-trypsin inhibitor heavy chain H2	MULTI-MSMS	S12186_284_Ejaife_TMT_2_Platelet_210707	1	2	1099.58	3	946.138	2835.39	58380.8	-2.1604	-0.002044	161470	152.77	161470	152.77	1099.58	129.97	0.41006	129.92	129.64	130.05	-0.048981					49	8	7	0.972302	0.0144242	0.288123	1.3293e-12
AGELEVFNGYFVHFFAPDNLDPIPK	25	Unmodified	_AGELEVFNGYFVHFFAPDNLDPIPK_					0	0	0	0	P19823;Q5T985	P19823	P19823	ITIH2	Inter-alpha-trypsin inhibitor heavy chain H2	MULTI-MSMS	S12187_285_Ejaife_TMT_3_Platelet_210707	1	3	1099.58	3	946.138	2835.39	58308.8	-2.3102	-0.0021858	161470	152.77	161470	152.77	1099.58	130.18	0.48282	129.94	129.8	130.29	-0.23891					47	13	6	0.970971	0.0105436	0.0849647	1.2166e-23
AGELEVFNGYFVHFFAPDNLDPIPK	25	Unmodified	_AGELEVFNGYFVHFFAPDNLDPIPK_					0	0	0	0	P19823;Q5T985	P19823	P19823	ITIH2	Inter-alpha-trypsin inhibitor heavy chain H2	MULTI-MSMS	S12187_285_Ejaife_TMT_3_Platelet_210707	1	3	824.936	4	709.855	2835.39	66129.2	-1.5917	-0.0011299	161410	114.58	161410	114.58	824.686	130.26	0.3817	130.02	129.82	130.2	-0.23891					52	10	7	0.967492	0.0081176	0.0993382	2.8609e-18
AGEQVTYTCATYYK	14	Unmodified	_AGEQVTYTCATYYK_					0	0	0	0	P08603	P08603	P08603	CFH	Complement factor H	MULTI-MSMS	S12185_283_Ejaife_TMT_1_Platelet_210707	1	1	1057.04	2	827.875	1653.73	62280.1	-1.741	-0.0014413	276810	229.16	276810	229.16	1057.54	73.441	0.2903	73.441	73.326	73.617	-7.6294e-06					21	16	2	NaN	0	0	0.011627
AGEQVTYTCATYYK	14	Unmodified	_AGEQVTYTCATYYK_					0	0	0	0	P08603	P08603	P08603	CFH	Complement factor H	MULTI-MSMS	S12186_284_Ejaife_TMT_2_Platelet_210707	1	2	1057.04	2	827.875	1653.73	64158.9	-2.2165	-0.001835	276810	229.16	276810	229.16	1057.04	73.287	0.27636	73.338	73.199	73.475	0.051254					25	18	2	NaN	0	0	0.0038983
AGEQVTYTCATYYK	14	Unmodified	_AGEQVTYTCATYYK_					0	0	0	0	P08603	P08603	P08603	CFH	Complement factor H	MULTI-MSMS	S12187_285_Ejaife_TMT_3_Platelet_210707	1	3	1057.54	2	827.875	1653.73	62520	-2.404	-0.0019902	276810	229.16	276810	229.16	1057.54	73.282	0.43349	73.644	73.365	73.799	0.36208					55	25	3	0.935295	8.84377e-05	0.00113934	0.024897
AGFAGDDAPR	10	Unmodified	_AGFAGDDAPR_					0	0	0	0	P63261;P60709;I3L3I0;I3L1U9;I3L4N8;P63267-2;G5E9R0;K7EM38;E7EVS6;I3L3R2;J3KT65;Q6S8J3;C9JUM1;C9JZR7;A5A3E0;C9JTX5;P0CG38;F8WCH0;P0CG39;P68133;P68032;P63267;P62736;A6NL76;F8WB63;B8ZZJ2;C9JFL5;F6UVQ4;F6QUT6	P63261;P68133	P63261	ACTG1;ACTB;ACTG2;POTEE;POTEF;POTEI;POTEJ;ACTA1;ACTC1;ACTA2	Actin, cytoplasmic 2;Actin, cytoplasmic 2, N-terminally processed;Actin, cytoplasmic 1;Actin, cytoplasmic 1, N-terminally processed;Actin, gamma-enteric smooth muscle;POTE ankyrin domain family member E;POTE ankyrin domain family member F;POTE ankyrin domain family member I;POTE ankyrin domain family member J;Actin, alpha skeletal muscle;Actin, alpha cardiac muscle 1;Actin, aortic smooth muscle	MULTI-MSMS	S12185_283_Ejaife_TMT_1_Platelet_210707	1	1	603.308	2	488.728	975.441	79508.6	-1.2183	-0.00059542	234450	114.58	234450	114.58	603.309	41.335	0.53574	41.335	40.978	41.514	0					94	52	2	0.916324	0.000905706	0.0057877	8.8291e-05
AGFAGDDAPR	10	Unmodified	_AGFAGDDAPR_					0	0	0	0	P63261;P60709;I3L3I0;I3L1U9;I3L4N8;P63267-2;G5E9R0;K7EM38;E7EVS6;I3L3R2;J3KT65;Q6S8J3;C9JUM1;C9JZR7;A5A3E0;C9JTX5;P0CG38;F8WCH0;P0CG39;P68133;P68032;P63267;P62736;A6NL76;F8WB63;B8ZZJ2;C9JFL5;F6UVQ4;F6QUT6	P63261;P68133	P63261	ACTG1;ACTB;ACTG2;POTEE;POTEF;POTEI;POTEJ;ACTA1;ACTC1;ACTA2	Actin, cytoplasmic 2;Actin, cytoplasmic 2, N-terminally processed;Actin, cytoplasmic 1;Actin, cytoplasmic 1, N-terminally processed;Actin, gamma-enteric smooth muscle;POTE ankyrin domain family member E;POTE ankyrin domain family member F;POTE ankyrin domain family member I;POTE ankyrin domain family member J;Actin, alpha skeletal muscle;Actin, alpha cardiac muscle 1;Actin, aortic smooth muscle	MULTI-MSMS	S12186_284_Ejaife_TMT_2_Platelet_210707	1	2	603.309	2	488.728	975.441	78781.2	-1.0951	-0.0005352	234450	114.58	234450	114.58	603.309	41.327	0.48716	41.278	40.989	41.476	-0.048981					90	49	2	0.757514	0.000524991	0.00298698	0.0004244
AGFAGDDAPR	10	Unmodified	_AGFAGDDAPR_					0	0	0	0	P63261;P60709;I3L3I0;I3L1U9;I3L4N8;P63267-2;G5E9R0;K7EM38;E7EVS6;I3L3R2;J3KT65;Q6S8J3;C9JUM1;C9JZR7;A5A3E0;C9JTX5;P0CG38;F8WCH0;P0CG39;P68133;P68032;P63267;P62736;A6NL76;F8WB63;B8ZZJ2;C9JFL5;F6UVQ4;F6QUT6	P63261;P68133	P63261	ACTG1;ACTB;ACTG2;POTEE;POTEF;POTEI;POTEJ;ACTA1;ACTC1;ACTA2	Actin, cytoplasmic 2;Actin, cytoplasmic 2, N-terminally processed;Actin, cytoplasmic 1;Actin, cytoplasmic 1, N-terminally processed;Actin, gamma-enteric smooth muscle;POTE ankyrin domain family member E;POTE ankyrin domain family member F;POTE ankyrin domain family member I;POTE ankyrin domain family member J;Actin, alpha skeletal muscle;Actin, alpha cardiac muscle 1;Actin, aortic smooth muscle	MULTI-MSMS	S12187_285_Ejaife_TMT_3_Platelet_210707	1	3	603.308	2	488.728	975.441	79565.6	-1.2698	-0.00062057	234450	114.58	234450	114.58	603.309	40.967	0.4995	41.43	41.157	41.657	0.46225					128	55	3	0.59631	0.000655845	0.00784079	0.0025146
AGFSWIEVTFK	11	Unmodified	_AGFSWIEVTFK_					0	0	0	0	Q14624;B7ZKJ8;Q14624-3;Q14624-2;Q14624-4;H7C0L5	Q14624;Q14624-3	Q14624	ITIH4	Inter-alpha-trypsin inhibitor heavy chain H4;70 kDa inter-alpha-trypsin inhibitor heavy chain H4;35 kDa inter-alpha-trypsin inhibitor heavy chain H4	MULTI-MSMS	S12187_285_Ejaife_TMT_3_Platelet_210707	1	3	582.001	3	428.892	1283.66	81091.9	-2.5252	-0.001083	356210	152.78	356210	152.77	582.002	125.29	0.49797	124.95	124.68	125.18	-0.33907					20	9	3	NaN	0	0	0.0079876
AGFSWIEVTFK	11	Unmodified	_AGFSWIEVTFK_					0	0	0	0	Q14624;B7ZKJ8;Q14624-3;Q14624-2;Q14624-4;H7C0L5	Q14624;Q14624-3	Q14624	ITIH4	Inter-alpha-trypsin inhibitor heavy chain H4;70 kDa inter-alpha-trypsin inhibitor heavy chain H4;35 kDa inter-alpha-trypsin inhibitor heavy chain H4	MULTI-MATCH	S12185_283_Ejaife_TMT_1_Platelet_210707	1	1		3	428.892	1283.66	81430	-1.9208	-0.00082383	356210	152.78	356210	152.77	582.002	124.9	0.75929	124.9	124.47	125.23	0	0.03761	-1.9394e-05	NaN	71.221	25	14	3	NaN	NaN	NaN	NaN
AGFSWIEVTFK	11	Unmodified	_AGFSWIEVTFK_					0	0	0	0	Q14624;B7ZKJ8;Q14624-3;Q14624-2;Q14624-4;H7C0L5	Q14624;Q14624-3	Q14624	ITIH4	Inter-alpha-trypsin inhibitor heavy chain H4;70 kDa inter-alpha-trypsin inhibitor heavy chain H4;35 kDa inter-alpha-trypsin inhibitor heavy chain H4	MULTI-MATCH	S12186_284_Ejaife_TMT_2_Platelet_210707	1	2		3	428.892	1283.66	82858.8	-1.9669	-0.00084358	356210	152.78	356210	152.77	582.002	124.88	0.3659	124.73	124.51	124.87	-0.14921	-0.12741	-1.0418e-05	NaN	71.221	10	7	2	NaN	NaN	NaN	NaN
AGGSWDLAVQER	12	Unmodified	_AGGSWDLAVQER_					0	0	0	0	P22792	P22792	P22792	CPN2	Carboxypeptidase N subunit 2	MULTI-MSMS	S12185_283_Ejaife_TMT_1_Platelet_210707	1	1	759.399	2	644.818	1287.62	74971.3	-1.2252	-0.00079003	177700	114.58	177690	114.58	759.399	73.393	0.61151	73.393	73.208	73.819	0					69	37	3	NaN	0	0	0.00066625
AGGSWDLAVQER	12	Unmodified	_AGGSWDLAVQER_					0	0	0	0	P22792	P22792	P22792	CPN2	Carboxypeptidase N subunit 2	MULTI-MSMS	S12186_284_Ejaife_TMT_2_Platelet_210707	1	2	759.398	2	644.818	1287.62	74974.2	-1.7429	-0.0011239	177700	114.58	177690	114.58	759.399	73.171	0.27061	73.222	73.01	73.281	0.051247					24	17	2	0.942959	0.000109757	0.00112254	0.0031093
AGGSWDLAVQER	12	Unmodified	_AGGSWDLAVQER_					0	0	0	0	P22792	P22792	P22792	CPN2	Carboxypeptidase N subunit 2	MULTI-MSMS	S12187_285_Ejaife_TMT_3_Platelet_210707	1	3	759.399	2	644.818	1287.62	85313.9	-1.7632	-0.001137	177700	114.58	177690	114.58	759.399	73.134	0.56372	73.496	73.131	73.695	0.36208					43	33	2	0.511134	8.27436e-05	0.00160151	0.0066375
AGLLRPDYALLGHR	14	Unmodified	_AGLLRPDYALLGHR_					0	0	0	1	CON__ENSEMBL:ENSBTAP00000016285;Q96PD5;Q96PD5-2	CON__ENSEMBL:ENSBTAP00000016285;Q96PD5	Q96PD5	PGLYRP2	N-acetylmuramoyl-L-alanine amidase	MULTI-MSMS	S12185_283_Ejaife_TMT_1_Platelet_210707	1	1	446.014	4	388.724	1550.87	91703.4	-1.1749	-0.0004567	147380	57.291	147380	57.29	446.015	75.356	0.54596	75.356	75.128	75.674	0					131	46	4	0.78509	0.000555333	0.00134656	5.0557e-05
AGLLRPDYALLGHR	14	Unmodified	_AGLLRPDYALLGHR_					0	0	0	1	CON__ENSEMBL:ENSBTAP00000016285;Q96PD5;Q96PD5-2	CON__ENSEMBL:ENSBTAP00000016285;Q96PD5	Q96PD5	PGLYRP2	N-acetylmuramoyl-L-alanine amidase	MULTI-MSMS	S12186_284_Ejaife_TMT_2_Platelet_210707	1	2	446.265	4	388.724	1550.87	92827.6	-1.1058	-0.00042984	147380	57.291	147380	57.29	446.266	75.31	1.1703	75.361	75.066	76.236	0.051254					132	51	4	0.965873	0.00154957	0.00463894	3.6293e-07
AGLLRPDYALLGHR	14	Unmodified	_AGLLRPDYALLGHR_					0	0	0	1	CON__ENSEMBL:ENSBTAP00000016285;Q96PD5;Q96PD5-2	CON__ENSEMBL:ENSBTAP00000016285;Q96PD5	Q96PD5	PGLYRP2	N-acetylmuramoyl-L-alanine amidase	MULTI-MSMS	S12187_285_Ejaife_TMT_3_Platelet_210707	1	3	446.265	4	388.724	1550.87	92409.5	-1.509	-0.00058659	147380	57.291	147380	57.29	446.015	75.016	0.54175	75.278	75.054	75.596	0.26192					116	48	4	0.95478	0.000643491	0.00210544	1.8412e-07
AGLQAFFQVQECNK	14	Unmodified	_AGLQAFFQVQECNK_					0	0	0	0	P00450;E9PFZ2;H7C5R1	P00450	P00450	CP	Ceruloplasmin	MULTI-MSMS	S12185_283_Ejaife_TMT_1_Platelet_210707	1	1	700.042	3	547.268	1638.78	72493.2	-2.1665	-0.0011857	279160	152.78	279160	152.77	700.044	109.73	1.7587	109.73	108.97	110.73	0					167	58	6	0.701162	0.0022462	0.0252398	2.5618e-09
AGLQAFFQVQECNK	14	Unmodified	_AGLQAFFQVQECNK_					0	0	0	0	P00450;E9PFZ2;H7C5R1	P00450	P00450	CP	Ceruloplasmin	MULTI-MSMS	S12186_284_Ejaife_TMT_2_Platelet_210707	1	2	700.377	3	547.268	1638.78	74625.2	-1.7096	-0.00093563	279160	152.78	279160	152.77	700.377	109.86	1.4429	109.71	109.02	110.47	-0.14921					161	50	4	0.72323	0.00131635	0.0169108	3.0216e-06
AGLQAFFQVQECNK	14	Unmodified	_AGLQAFFQVQECNK_					0	0	0	0	P00450;E9PFZ2;H7C5R1	P00450	P00450	CP	Ceruloplasmin	MULTI-MSMS	S12187_285_Ejaife_TMT_3_Platelet_210707	1	3	700.042	3	547.268	1638.78	73748.5	-1.8065	-0.00098862	279160	152.78	279160	152.77	700.043	110.11	2.1983	109.87	108.99	111.18	-0.23891					215	75	5	0.767569	0.00288507	0.0503766	7.9084e-10
AGNNMLLVGVHGPR	14	Unmodified	_AGNNMLLVGVHGPR_					0	0	0	0	Q5HY54;Q60FE5;P21333-2;P21333;A0A087WWY3	Q5HY54	Q5HY54	FLNA	Filamin-A	MULTI-MSMS	S12185_283_Ejaife_TMT_1_Platelet_210707	1	1	555.648	3	478.926	1433.76	90606.4	-0.87696	-0.00042	159500	76.388	159500	76.388	555.649	64.344	0.34315	64.344	64.251	64.594	0					36	17	3	0.449149	0.000215227	0.000897427	0.00096497
AGNNMLLVGVHGPR	14	Unmodified	_AGNNMLLVGVHGPR_					0	0	0	0	Q5HY54;Q60FE5;P21333-2;P21333;A0A087WWY3	Q5HY54	Q5HY54	FLNA	Filamin-A	MULTI-MSMS	S12187_285_Ejaife_TMT_3_Platelet_210707	1	3	555.648	3	478.926	1433.76	82274.3	-1.7201	-0.00082382	159500	76.388	159500	76.387	555.314	64.009	0.29898	64.471	64.33	64.629	0.46225					28	17	2	0.690404	0.000485959	0.00456957	1.3445e-06
AGQLSVK	7	Unmodified	_AGQLSVK_					0	0	0	0	P07360;Q5SQ08	P07360	P07360	C8G	Complement component C8 gamma chain	MULTI-MSMS	S12187_285_Ejaife_TMT_3_Platelet_210707	1	3	580.873	2	351.711	701.407	79701.4	-2.0702	-0.00072812	651570	229.16	651560	229.16	580.874	50.058	0.55223	50.42	50.194	50.746	0.36208					100	40	3	0.915281	0.0019557	0.00646333	0.036101
AGQLSVK	7	Unmodified	_AGQLSVK_					0	0	0	0	P07360;Q5SQ08	P07360	P07360	C8G	Complement component C8 gamma chain	MULTI-MATCH	S12185_283_Ejaife_TMT_1_Platelet_210707	1	1		2	351.711	701.407	80126.2	-1.909	-0.00067143	651570	229.16	651560	229.16	580.874	50.485	0.57871	50.485	50.222	50.801	0	0.046267	-3.6998e-05	NaN	101.64	109	43	3	NaN	NaN	NaN	NaN
AGQLSVK	7	Unmodified	_AGQLSVK_					0	0	0	0	P07360;Q5SQ08	P07360	P07360	C8G	Complement component C8 gamma chain	MULTI-MATCH	S12186_284_Ejaife_TMT_2_Platelet_210707	1	2		2	351.711	701.407	80861.9	-1.5228	-0.00053559	651570	229.16	651560	229.16	580.874	50.459	0.4951	50.411	50.212	50.707	-0.048977	-0.027746	6.8309e-05	NaN	101.64	89	36	3	NaN	NaN	NaN	NaN
AGTELVNFLSYFVELGTQPATQ	22	Unmodified	_AGTELVNFLSYFVELGTQPATQ_					0	0	0	0	V9GYM3;P02652;V9GYE3	V9GYM3	V9GYM3	APOA2	Apolipoprotein A-II;Proapolipoprotein A-II;Truncated apolipoprotein A-II	MULTI-MSMS	S12185_283_Ejaife_TMT_1_Platelet_210707	1	1	872.459	3	795.737	2384.19	63778.5	-1.6536	-0.0013158	95997	76.388	95995	76.387	872.46	133.63	0.86783	133.63	133.19	134.06	0					31	16	3	0.988594	0.0350158	0.236606	0.0001287
AGTELVNFLSYFVELGTQPATQ	22	Unmodified	_AGTELVNFLSYFVELGTQPATQ_					0	0	0	0	V9GYM3;P02652;V9GYE3	V9GYM3	V9GYM3	APOA2	Apolipoprotein A-II;Proapolipoprotein A-II;Truncated apolipoprotein A-II	MULTI-MSMS	S12186_284_Ejaife_TMT_2_Platelet_210707	1	2	872.458	3	795.737	2384.19	64393.1	-2.0141	-0.0016027	95996	76.388	95994	76.386	872.46	133.61	1.2078	133.56	133.2	134.41	-0.048981					32	23	3	0.973655	0.048964	0.727882	3.2913e-08
AGTELVNFLSYFVELGTQPATQ	22	Unmodified	_AGTELVNFLSYFVELGTQPATQ_					0	0	0	0	V9GYM3;P02652;V9GYE3	V9GYM3	V9GYM3	APOA2	Apolipoprotein A-II;Proapolipoprotein A-II;Truncated apolipoprotein A-II	MULTI-MSMS	S12186_284_Ejaife_TMT_2_Platelet_210707	1	2	1308.18	2	1193.1	2384.19	53110	-2.3737	-0.0028321	96036	114.58	96034	114.58	1308.19	133.61	0.15334	133.56	133.49	133.64	-0.048981					10	2	5	0.96561	0.00108905	0.042997	0.010738
AGTELVNFLSYFVELGTQPATQ	22	Unmodified	_AGTELVNFLSYFVELGTQPATQ_					0	0	0	0	V9GYM3;P02652;V9GYE3	V9GYM3	V9GYM3	APOA2	Apolipoprotein A-II;Proapolipoprotein A-II;Truncated apolipoprotein A-II	MULTI-MSMS	S12187_285_Ejaife_TMT_3_Platelet_210707	1	3	872.459	3	795.737	2384.19	62751.8	-1.5418	-0.0012268	95997	76.389	95996	76.387	872.46	133.72	1.0212	133.48	133.3	134.32	-0.23891					48	19	3	0.983551	0.175741	1	1.7971e-14
AGTELVNFLSYFVELGTQPATQ	22	Unmodified	_AGTELVNFLSYFVELGTQPATQ_					0	0	0	0	V9GYM3;P02652;V9GYE3	V9GYM3	V9GYM3	APOA2	Apolipoprotein A-II;Proapolipoprotein A-II;Truncated apolipoprotein A-II	MULTI-MSMS	S12187_285_Ejaife_TMT_3_Platelet_210707	1	3	1308.18	2	1193.1	2384.19	53974.8	-2.211	-0.0026379	96037	114.58	96035	114.58	1308.19	133.72	0.306	133.48	133.4	133.71	-0.23891					16	5	4	0.722885	0.000338884	0.00467719	0.00062294
AGTELVNFLSYFVELGTQPATQ	22	Unmodified	_AGTELVNFLSYFVELGTQPATQ_					0	0	0	0	V9GYM3;P02652;V9GYE3	V9GYM3	V9GYM3	APOA2	Apolipoprotein A-II;Proapolipoprotein A-II;Truncated apolipoprotein A-II	MULTI-MATCH	S12185_283_Ejaife_TMT_1_Platelet_210707	1	1		2	1193.1	2384.19	54272.8	-2.3141	-0.002761	96036	114.58	96034	114.58	1308.19	133.63	0.2554	133.63	133.5	133.76	0	0.071523	-0.00082836	NaN	80.967	14	4	5	NaN	NaN	NaN	NaN
AGVAPLQVK	9	Unmodified	_AGVAPLQVK_					0	0	0	0	Q5HY54;Q60FE5;P21333-2;P21333;A0A087WWY3	Q5HY54	Q5HY54	FLNA	Filamin-A	MULTI-MSMS	S12185_283_Ejaife_TMT_1_Platelet_210707	1	1	670.936	2	441.774	881.533	76184.8	-1.0006	-0.00044206	518730	229.16	518730	229.16	670.937	70.338	0.29502	70.338	70.161	70.456	0					20	11	2	0.452598	0.000475438	0.00432322	0.0039162
AGVAPLQVK	9	Unmodified	_AGVAPLQVK_					0	0	0	0	Q5HY54;Q60FE5;P21333-2;P21333;A0A087WWY3	Q5HY54	Q5HY54	FLNA	Filamin-A	MULTI-MSMS	S12186_284_Ejaife_TMT_2_Platelet_210707	1	2	670.937	2	441.774	881.533	74320.8	-0.92629	-0.00040921	518730	229.16	518730	229.16	670.937	70.252	0.32915	70.303	70.175	70.505	0.051254					23	14	2	0.469462	0.000300642	0.00293692	0.0066036
AGVAPLQVK	9	Unmodified	_AGVAPLQVK_					0	0	0	0	Q5HY54;Q60FE5;P21333-2;P21333;A0A087WWY3	Q5HY54	Q5HY54	FLNA	Filamin-A	MULTI-MSMS	S12187_285_Ejaife_TMT_3_Platelet_210707	1	3	670.936	2	441.774	881.533	76480.8	-1.5749	-0.00069575	518730	229.16	518730	229.16	670.937	69.909	0.31396	70.271	70.162	70.476	0.36208					31	16	3	0.915221	0.000110436	0.000852529	0.00090461
AGVETTK	7	Unmodified	_AGVETTK_					0	0	0	0	A0A0B4J231;B9A064;P0CG04	A0A0B4J231	A0A0B4J231	IGLL5;IGLC1	Immunoglobulin lambda-like polypeptide 5;Ig lambda-1 chain C regions	MULTI-MSMS	S12187_285_Ejaife_TMT_3_Platelet_210707	1	3	582.354	2	353.193	704.37	79847.7	-1.5386	-0.00054343	648830	229.16	648830	229.16	582.355	33.896	0.57061	34.258	34.024	34.594	0.36209					204	78	3	0.95627	0.000285177	0.000553789	0.028522
AGVETTK	7	Unmodified	_AGVETTK_					0	0	0	0	A0A0B4J231;B9A064;P0CG04	A0A0B4J231	A0A0B4J231	IGLL5;IGLC1	Immunoglobulin lambda-like polypeptide 5;Ig lambda-1 chain C regions	MULTI-MATCH	S12185_283_Ejaife_TMT_1_Platelet_210707	1	1		2	353.193	704.37	80718.5	-1.2178	-0.00043012	648830	229.16	648830	229.16	582.355	34.241	0.65872	34.241	33.931	34.59	0	0.026722	0.00012648	NaN	107.43	249	88	4	NaN	NaN	NaN	NaN
AGVETTK	7	Unmodified	_AGVETTK_					0	0	0	0	A0A0B4J231;B9A064;P0CG04	A0A0B4J231	A0A0B4J231	IGLL5;IGLC1	Immunoglobulin lambda-like polypeptide 5;Ig lambda-1 chain C regions	MULTI-MATCH	S12186_284_Ejaife_TMT_2_Platelet_210707	1	2		2	353.193	704.37	80410.5	-1.142	-0.00040336	648830	229.16	648830	229.16	582.355	34.294	0.62753	34.145	33.855	34.483	-0.14921	-0.070023	9.8799e-05	NaN	107.43	237	82	4	NaN	NaN	NaN	NaN
AGVETTKPSK	10	Unmodified	_AGVETTKPSK_					0	0	0	1	A0A0B4J231;B9A064;P0CG04	A0A0B4J231	A0A0B4J231	IGLL5;IGLC1	Immunoglobulin lambda-like polypeptide 5;Ig lambda-1 chain C regions	MULTI-MSMS	S12185_283_Ejaife_TMT_1_Platelet_210707	1	1	569.354	3	339.857	1016.55	81129.6	-1.8313	-0.00062238	674290	229.16	674290	229.16	569.021	41.658	1.3558	41.658	41.379	42.735	0					497	119	7	0.95818	0.00297206	0.00591766	0.0041233
AGVETTKPSK	10	Unmodified	_AGVETTKPSK_					0	0	0	1	A0A0B4J231;B9A064;P0CG04	A0A0B4J231	A0A0B4J231	IGLL5;IGLC1	Immunoglobulin lambda-like polypeptide 5;Ig lambda-1 chain C regions	MULTI-MSMS	S12186_284_Ejaife_TMT_2_Platelet_210707	1	2	569.02	3	339.857	1016.55	80490	-1.8676	-0.00063472	674290	229.16	674290	229.16	569.021	41.703	1.2484	41.654	41.326	42.574	-0.048981					469	107	6	0.663143	0.00094678	0.00258123	0.0034904
AGVETTKPSK	10	Unmodified	_AGVETTKPSK_					0	0	0	1	A0A0B4J231;B9A064;P0CG04	A0A0B4J231	A0A0B4J231	IGLL5;IGLC1	Immunoglobulin lambda-like polypeptide 5;Ig lambda-1 chain C regions	MULTI-MSMS	S12186_284_Ejaife_TMT_2_Platelet_210707	1	2	427.017	4	255.145	1016.55	92307.4	-1.8792	-0.00047947	673630	171.87	673630	171.87	427.017	41.763	0.49011	41.714	41.467	41.958	-0.048981					91	43	4	0	0	0	0.0012279
AGVETTKPSK	10	Unmodified	_AGVETTKPSK_					0	0	0	1	A0A0B4J231;B9A064;P0CG04	A0A0B4J231	A0A0B4J231	IGLL5;IGLC1	Immunoglobulin lambda-like polypeptide 5;Ig lambda-1 chain C regions	MULTI-MSMS	S12187_285_Ejaife_TMT_3_Platelet_210707	1	3	569.019	3	339.857	1016.55	80840.1	-1.8816	-0.00063946	674290	229.16	674290	229.16	569.021	41.44	1.676	41.902	41.629	43.305	0.46225					502	137	7	0.943205	0.00298082	0.0058323	0.0023087
AGVETTKPSK	10	Unmodified	_AGVETTKPSK_					0	0	0	1	A0A0B4J231;B9A064;P0CG04	A0A0B4J231	A0A0B4J231	IGLL5;IGLC1	Immunoglobulin lambda-like polypeptide 5;Ig lambda-1 chain C regions	MULTI-MSMS	S12187_285_Ejaife_TMT_3_Platelet_210707	1	3	427.017	4	255.145	1016.55	93561.9	-1.9555	-0.00049894	673630	171.87	673630	171.87	427.017	41.462	0.43112	41.924	41.762	42.193	0.46225					90	39	3	0.894128	0.000809674	0.00467322	0.0013537
AGVETTKPSK	10	Unmodified	_AGVETTKPSK_					0	0	0	1	A0A0B4J231;B9A064;P0CG04	A0A0B4J231	A0A0B4J231	IGLL5;IGLC1	Immunoglobulin lambda-like polypeptide 5;Ig lambda-1 chain C regions	MULTI-MATCH	S12185_283_Ejaife_TMT_1_Platelet_210707	1	1		4	255.145	1016.55	94868.9	-1.9092	-0.00048712	673630	171.87	673630	171.87	427.017	41.713	0.32153	41.713	41.596	41.917	0	-0.071139	-9.2335e-05	NaN	94.297	61	28	3	NaN	NaN	NaN	NaN
AGVETTTPSK	10	Unmodified	_AGVETTTPSK_					0	0	0	0	P0DOY3;P0DOY2	P0DOY3	P0DOY3			MULTI-MSMS	S12185_283_Ejaife_TMT_1_Platelet_210707	1	1	724.921	2	495.759	989.503	71671.5	-1.5595	-0.00077316	462250	229.16	462250	229.16	724.922	43.863	1.9658	43.863	43.564	45.53	0					662	172	6	0.886152	0.00241901	0.0158135	7.062e-05
AGVETTTPSK	10	Unmodified	_AGVETTTPSK_					0	0	0	0	P0DOY3;P0DOY2	P0DOY3	P0DOY3			MULTI-MSMS	S12185_283_Ejaife_TMT_1_Platelet_210707	1	1	483.617	3	330.842	989.503	85732.8	-1.3115	-0.0004339	461780	152.78	461780	152.78	483.617	43.865	0.87474	43.865	43.628	44.503	0					219	86	3	0.987439	0.00574827	0.00884644	0.0033048
AGVETTTPSK	10	Unmodified	_AGVETTTPSK_					0	0	0	0	P0DOY3;P0DOY2	P0DOY3	P0DOY3			MULTI-MSMS	S12185_283_Ejaife_TMT_1_Platelet_210707	1	1	724.922	2	495.759	989.503	74627.1	-1.716	-0.0008507	462250	229.16	462250	229.16	724.922	46.495	0.51486	46.495	46.232	46.747	0					62	39	3	0.967038	0.000303795	0.00549113	0.015693
AGVETTTPSK	10	Unmodified	_AGVETTTPSK_					0	0	0	0	P0DOY3;P0DOY2	P0DOY3	P0DOY3			MULTI-MSMS	S12186_284_Ejaife_TMT_2_Platelet_210707	1	2	724.921	2	495.759	989.503	71737.1	-1.429	-0.00070845	462250	229.16	462250	229.16	724.922	43.848	2.5078	43.799	43.501	46.008	-0.048981					743	215	6	0.96562	0.00340786	0.0220651	1.1423e-05
AGVETTTPSK	10	Unmodified	_AGVETTTPSK_					0	0	0	0	P0DOY3;P0DOY2	P0DOY3	P0DOY3			MULTI-MSMS	S12186_284_Ejaife_TMT_2_Platelet_210707	1	2	483.617	3	330.842	989.503	85515.3	-1.04	-0.00034408	461780	152.78	461780	152.78	483.617	43.913	0.78436	43.864	43.586	44.37	-0.048981					287	76	5	0.921458	0.00673083	0.00932909	0.002304
AGVETTTPSK	10	Unmodified	_AGVETTTPSK_					0	0	0	0	P0DOY3;P0DOY2	P0DOY3	P0DOY3			MULTI-MSMS	S12186_284_Ejaife_TMT_2_Platelet_210707	1	2	724.921	2	495.759	989.503	74268.8	-1.9825	-0.00098283	462250	229.16	462250	229.16	724.922	46.501	0.42905	46.452	46.301	46.73	-0.048981					74	32	3	1	0.000248465	0.00318813	0.0032587
AGVETTTPSK	10	Unmodified	_AGVETTTPSK_					0	0	0	0	P0DOY3;P0DOY2	P0DOY3	P0DOY3			MULTI-MSMS	S12187_285_Ejaife_TMT_3_Platelet_210707	1	3	724.921	2	495.759	989.503	71788.2	-1.7687	-0.00087685	462250	229.16	462250	229.16	724.922	43.618	1.7593	44.08	43.763	45.523	0.46225					528	145	6	0.953465	0.000220471	0.000541949	0.00043733
AGVETTTPSK	10	Unmodified	_AGVETTTPSK_					0	0	0	0	P0DOY3;P0DOY2	P0DOY3	P0DOY3			MULTI-MSMS	S12187_285_Ejaife_TMT_3_Platelet_210707	1	3	483.617	3	330.842	989.503	86315.6	-1.5552	-0.00051451	461780	152.78	461780	152.78	483.617	43.634	0.75394	44.097	43.8	44.554	0.46225					227	67	4	0.94486	0.00267533	0.00416652	0.0049482
AGVETTTPSK	10	Unmodified	_AGVETTTPSK_					0	0	0	0	P0DOY3;P0DOY2	P0DOY3	P0DOY3			MULTI-MSMS	S12187_285_Ejaife_TMT_3_Platelet_210707	1	3	724.921	2	495.759	989.503	72698.8	-1.8885	-0.00093626	462250	229.16	462250	229.16	724.922	46.061	0.28711	46.423	46.179	46.466	0.36209					30	19	3	0.973766	0.000388378	0.00797584	0.0094114
AGVETTTPSK	10	Unmodified	_AGVETTTPSK_					0	0	0	0	P0DOY3;P0DOY2	P0DOY3	P0DOY3			MULTI-MATCH	S12186_284_Ejaife_TMT_2_Platelet_210707	1	2		3	330.842	989.503	87374	-0.92212	-0.00030507	461780	152.78	461780	152.78	483.617	43.618	0.038204	43.569	43.547	43.586	-0.048985	-0.14815	-4.343e-05	NaN	90.15	5	3	2	NaN	NaN	NaN	NaN
AGVETTTPSK	10	Unmodified	_AGVETTTPSK_					0	0	0	0	P0DOY3;P0DOY2	P0DOY3	P0DOY3			MULTI-MATCH	S12187_285_Ejaife_TMT_3_Platelet_210707	1	3		2	495.759	989.503	86034.7	-1.5689	-0.00077781	462250	229.16	462250	229.16	724.922	42.791	0.086292	43.253	43.189	43.275	0.46225	-0.38495	-0.00013108	NaN	186.16	8	5	2	NaN	NaN	NaN	NaN
AHLDIAGSLEGHLR	14	Unmodified	_AHLDIAGSLEGHLR_					0	0	0	0	P04114	P04114	P04114	APOB	Apolipoprotein B-100;Apolipoprotein B-48	MULTI-MSMS	S12185_283_Ejaife_TMT_1_Platelet_210707	1	1	430.243	4	372.953	1487.78	92097.9	-1.0704	-0.00039923	153610	57.291	153610	57.29	430.244	68.01	0.991	68.01	67.553	68.544	0					222	67	4	0.993034	0.000968667	0.00432763	4.69e-05
AHLDIAGSLEGHLR	14	Unmodified	_AHLDIAGSLEGHLR_					0	0	0	0	P04114	P04114	P04114	APOB	Apolipoprotein B-100;Apolipoprotein B-48	MULTI-MSMS	S12185_283_Ejaife_TMT_1_Platelet_210707	1	1	430.495	4	372.953	1487.78	96086.8	-1.1497	-0.00042878	153610	57.291	153610	57.29	430.244	68.999	0.53461	68.999	68.889	69.424	0					35	26	2	0.64337	0.000164723	0.00178398	0.018671
AHLDIAGSLEGHLR	14	Unmodified	_AHLDIAGSLEGHLR_					0	0	0	0	P04114	P04114	P04114	APOB	Apolipoprotein B-100;Apolipoprotein B-48	MULTI-MSMS	S12186_284_Ejaife_TMT_2_Platelet_210707	1	2	430.244	4	372.953	1487.78	91547.1	-1.3682	-0.00051029	153610	57.291	153610	57.29	430.244	67.995	0.81534	68.046	67.672	68.487	0.051254					167	46	4	0.940753	0.00104143	0.00860795	7.1321e-05
AHLDIAGSLEGHLR	14	Unmodified	_AHLDIAGSLEGHLR_					0	0	0	0	P04114	P04114	P04114	APOB	Apolipoprotein B-100;Apolipoprotein B-48	MULTI-MSMS	S12187_285_Ejaife_TMT_3_Platelet_210707	1	3	430.494	4	372.953	1487.78	92525.2	-1.5801	-0.00058932	153610	57.291	153610	57.29	430.495	67.495	1.0764	67.857	67.493	68.569	0.36208					240	75	4	0.978715	0.000714869	0.00361416	2.8864e-06
AHLDIAGSLEGHLR	14	Unmodified	_AHLDIAGSLEGHLR_					0	0	0	0	P04114	P04114	P04114	APOB	Apolipoprotein B-100;Apolipoprotein B-48	MULTI-MSMS	S12187_285_Ejaife_TMT_3_Platelet_210707	1	3	430.495	4	372.953	1487.78	93823.3	-1.1225	-0.00041864	153610	57.291	153610	57.29	430.244	68.424	0.6635	68.786	68.663	69.326	0.36208					61	43	2	NaN	0	0	0.0139
AHLLSLVDVMQR	12	Unmodified	_AHLLSLVDVMQR_					0	0	0	0	P04275	P04275	P04275	VWF	von Willebrand factor;von Willebrand antigen 2	MULTI-MSMS	S12185_283_Ejaife_TMT_1_Platelet_210707	1	1	537.646	3	461.259	1380.75	82251.5	-0.92817	-0.00042813	165610	76.388	165610	76.387	537.647	96.746	0.58161	96.746	96.453	97.035	0					33	19	2	0.713875	0.000516443	0.00189452	4.4422e-05
AHLLSLVDVMQR	12	Unmodified	_AHLLSLVDVMQR_					0	0	0	0	P04275	P04275	P04275	VWF	von Willebrand factor;von Willebrand antigen 2	MSMS	S12187_285_Ejaife_TMT_3_Platelet_210707	1	3	537.646	3	461.259	1380.75	NaN	NaN	NaN	NaN	NaN	NaN	NaN	NaN	96.825	1	96.786	96.286	97.286	-0.038582								NaN	NaN	NaN	0.018221
AHLNIK	6	Unmodified	_AHLNIK_					0	0	0	0	P04114	P04114	P04114	APOB	Apolipoprotein B-100;Apolipoprotein B-48	MULTI-MSMS	S12185_283_Ejaife_TMT_1_Platelet_210707	1	1	385.253	3	232.478	694.413	94853.4	-1.8242	-0.00042409	657160	152.78	657160	152.77	385.254	39.763	0.50739	39.763	39.591	40.098	0					184	60	4	0.972014	0.000985261	0.00317976	0.011155
AHLNIK	6	Unmodified	_AHLNIK_					0	0	0	0	P04114	P04114	P04114	APOB	Apolipoprotein B-100;Apolipoprotein B-48	MULTI-MSMS	S12186_284_Ejaife_TMT_2_Platelet_210707	1	2	385.253	3	232.478	694.413	94655.9	-1.9136	-0.00044486	657160	152.78	657160	152.77	385.254	39.939	0.48071	39.89	39.716	40.197	-0.048977					170	58	4	0.929684	0.00158758	0.00532152	0.014884
AHLNIK	6	Unmodified	_AHLNIK_					0	0	0	0	P04114	P04114	P04114	APOB	Apolipoprotein B-100;Apolipoprotein B-48	MULTI-MSMS	S12187_285_Ejaife_TMT_3_Platelet_210707	1	3	385.252	3	232.478	694.413	95100.8	-1.462	-0.00033988	657160	152.78	657160	152.78	385.253	39.361	0.51526	39.823	39.629	40.145	0.46225					207	67	4	0.710129	0.000685692	0.00191117	0.018075
AHSCPSVWK	9	Unmodified	_AHSCPSVWK_					0	0	0	0	P07225;G5E9F8	P07225	P07225	PROS1	Vitamin K-dependent protein S	MULTI-MSMS	S12185_283_Ejaife_TMT_1_Platelet_210707	1	1	510.614	3	357.84	1070.5	85986.1	-1.6245	-0.0005813	426940	152.78	426940	152.77	510.615	43.922	0.52117	43.922	43.744	44.265	0					130	51	3	0.698805	0.000413182	0.0007875	0.0016206
AHSCPSVWK	9	Unmodified	_AHSCPSVWK_					0	0	0	0	P07225;G5E9F8	P07225	P07225	PROS1	Vitamin K-dependent protein S	MULTI-MSMS	S12186_284_Ejaife_TMT_2_Platelet_210707	1	2	510.615	3	357.84	1070.5	85500.9	-1.6629	-0.00059503	426940	152.78	426940	152.77	510.615	43.959	0.61587	43.91	43.688	44.304	-0.048981					113	57	3	0.757244	0.000643359	0.00107691	0.0026963
AHSCPSVWK	9	Unmodified	_AHSCPSVWK_					0	0	0	0	P07225;G5E9F8	P07225	P07225	PROS1	Vitamin K-dependent protein S	MULTI-MSMS	S12187_285_Ejaife_TMT_3_Platelet_210707	1	3	510.614	3	357.84	1070.5	86687.7	-1.7135	-0.00061317	426940	152.78	426940	152.77	510.615	43.564	0.50417	44.027	43.734	44.238	0.46225					122	51	3	0.434863	0.000180479	0.000441339	0.0017803
AHVSFK	6	Unmodified	_AHVSFK_					0	0	0	0	P19823;Q5T985;Q5T987	P19823	P19823	ITIH2	Inter-alpha-trypsin inhibitor heavy chain H2	MULTI-MSMS	S12186_284_Ejaife_TMT_2_Platelet_210707	1	2	382.906	3	230.131	687.37	98977.1	-2.1193	-0.00048771	663860	152.78	663860	152.77	382.906	39.299	0.63295	39.25	38.887	39.52	-0.048981					245	83	4	0.957457	0.000253782	0.00119858	0.022171
AHVSFK	6	Unmodified	_AHVSFK_					0	0	0	0	P19823;Q5T985;Q5T987	P19823	P19823	ITIH2	Inter-alpha-trypsin inhibitor heavy chain H2	MULTI-MSMS	S12187_285_Ejaife_TMT_3_Platelet_210707	1	3	382.905	3	230.131	687.37	97636.8	-1.376	-0.00031666	663860	152.77	663860	152.77	382.906	38.74	0.55974	39.203	38.918	39.478	0.46225					205	76	4	0.71299	0.000166481	0.000468481	0.015624
AHVSFK	6	Unmodified	_AHVSFK_					0	0	0	0	P19823;Q5T985;Q5T987	P19823	P19823	ITIH2	Inter-alpha-trypsin inhibitor heavy chain H2	MULTI-MATCH	S12185_283_Ejaife_TMT_1_Platelet_210707	1	1		3	230.131	687.37	98594.4	-1.5186	-0.00034947	663860	152.77	663860	152.77	382.906	39.216	0.6106	39.216	38.838	39.449	0	-0.0068143	-0.00019569	NaN	94.151	211	74	4	NaN	NaN	NaN	NaN
AHVSFKPTVAQQR	13	Unmodified	_AHVSFKPTVAQQR_					0	0	0	1	P19823;Q5T985;Q5T987	P19823	P19823	ITIH2	Inter-alpha-trypsin inhibitor heavy chain H2	MULTI-MSMS	S12185_283_Ejaife_TMT_1_Platelet_210707	1	1	482.788	4	367.956	1467.79	85580.2	-1.0507	-0.00038661	311400	114.58	311400	114.58	482.789	43.594	0.6233	43.594	43.322	43.946	0					232	78	4	0.98338	0.00109146	0.0010626	1.0597e-05
AHVSFKPTVAQQR	13	Unmodified	_AHVSFKPTVAQQR_					0	0	0	1	P19823;Q5T985;Q5T987	P19823	P19823	ITIH2	Inter-alpha-trypsin inhibitor heavy chain H2	MULTI-MSMS	S12186_284_Ejaife_TMT_2_Platelet_210707	1	2	482.788	4	367.956	1467.79	84863.8	-0.81999	-0.00030172	311400	114.58	311400	114.58	482.789	43.626	0.51845	43.577	43.359	43.877	-0.048981					205	65	4	0.983998	0.00189801	0.00186526	3.3224e-06
AHVSFKPTVAQQR	13	Unmodified	_AHVSFKPTVAQQR_					0	0	0	1	P19823;Q5T985;Q5T987	P19823	P19823	ITIH2	Inter-alpha-trypsin inhibitor heavy chain H2	MULTI-MSMS	S12187_285_Ejaife_TMT_3_Platelet_210707	1	3	482.788	4	367.956	1467.79	84230.8	-1.2806	-0.00047121	311400	114.58	311400	114.58	482.538	43.226	0.5798	43.689	43.441	44.021	0.46225					252	70	5	0.956892	0.000864257	0.00066917	1.5646e-05
AHVVPCFDASK	11	Unmodified	_AHVVPCFDASK_					0	0	0	0	Q5HY54;Q60FE5;P21333-2;P21333;A0A087WWY3	Q5HY54	Q5HY54	FLNA	Filamin-A	MULTI-MSMS	S12187_285_Ejaife_TMT_3_Platelet_210707	1	3	563.644	3	410.869	1229.59	81495.9	-1.774	-0.00072886	371830	152.78	371830	152.77	563.979	60.72	0.29812	61.183	61.021	61.32	0.46225					26	16	2	0.319959	0.000388883	0.00329702	0.0053223
AHVVPCFDASK	11	Unmodified	_AHVVPCFDASK_					0	0	0	0	Q5HY54;Q60FE5;P21333-2;P21333;A0A087WWY3	Q5HY54	Q5HY54	FLNA	Filamin-A	MULTI-MATCH	S12185_283_Ejaife_TMT_1_Platelet_210707	1	1		3	410.869	1229.59	85066.7	-1.0246	-0.00042096	371830	152.78	371830	152.77	563.645	61.207	0.2421	61.207	61.047	61.29	0	0.012308	0.00019464	NaN	63.408	22	14	2	NaN	NaN	NaN	NaN
AHYGGFTVQNEANK	14	Unmodified	_AHYGGFTVQNEANK_					0	0	0	0	P02675;D6REL8	P02675	P02675	FGB	Fibrinogen beta chain;Fibrinopeptide B;Fibrinogen beta chain	MULTI-MSMS	S12185_283_Ejaife_TMT_1_Platelet_210707	1	1	665.688	3	512.579	1534.72	75006.6	-1.5757	-0.00080766	298050	152.78	298050	152.77	665.355	52.252	1.2867	52.252	51.895	53.181	-3.8147e-06					432	91	7	0.822395	0.00147703	0.00552397	1.5202e-09
AHYGGFTVQNEANK	14	Unmodified	_AHYGGFTVQNEANK_					0	0	0	0	P02675;D6REL8	P02675	P02675	FGB	Fibrinogen beta chain;Fibrinopeptide B;Fibrinogen beta chain	MULTI-MSMS	S12185_283_Ejaife_TMT_1_Platelet_210707	1	1	499.518	4	384.686	1534.72	85712.2	-1.4449	-0.00055584	297860	114.58	297860	114.58	499.268	52.232	0.49534	52.232	52.06	52.555	-3.8147e-06					106	41	4	0.868692	0.00188715	0.00363755	3.8053e-08
AHYGGFTVQNEANK	14	Unmodified	_AHYGGFTVQNEANK_					0	0	0	0	P02675;D6REL8	P02675	P02675	FGB	Fibrinogen beta chain;Fibrinopeptide B;Fibrinogen beta chain	MULTI-MSMS	S12186_284_Ejaife_TMT_2_Platelet_210707	1	2	499.518	4	384.686	1534.72	84789	-0.96935	-0.00037289	297860	114.58	297860	114.58	499.519	52.252	0.50484	52.203	51.98	52.484	-0.048981					102	47	3	0.867766	0.00205735	0.00376614	1.5222e-07
AHYGGFTVQNEANK	14	Unmodified	_AHYGGFTVQNEANK_					0	0	0	0	P02675;D6REL8	P02675	P02675	FGB	Fibrinogen beta chain;Fibrinopeptide B;Fibrinogen beta chain	MULTI-MSMS	S12186_284_Ejaife_TMT_2_Platelet_210707	1	2	665.689	3	512.579	1534.72	75279.2	-1.2864	-0.00065939	298050	152.78	298050	152.77	665.355	52.254	1.3291	52.205	51.847	53.176	-0.048981					430	100	7	0.891895	0.00143458	0.00761268	1.5545e-07
AHYGGFTVQNEANK	14	Unmodified	_AHYGGFTVQNEANK_					0	0	0	0	P02675;D6REL8	P02675	P02675	FGB	Fibrinogen beta chain;Fibrinopeptide B;Fibrinogen beta chain	MULTI-MSMS	S12187_285_Ejaife_TMT_3_Platelet_210707	1	3	665.353	3	512.579	1534.72	74547.2	-2.3258	-0.0011922	298050	152.78	298050	152.77	665.355	51.678	1.5512	52.04	51.739	53.29	0.36209					480	108	7	0.943226	0.000664006	0.00105789	9.6316e-10
AHYGGFTVQNEANK	14	Unmodified	_AHYGGFTVQNEANK_					0	0	0	0	P02675;D6REL8	P02675	P02675	FGB	Fibrinogen beta chain;Fibrinopeptide B;Fibrinogen beta chain	MULTI-MSMS	S12187_285_Ejaife_TMT_3_Platelet_210707	1	3	665.688	3	512.579	1534.72	75359.8	-1.6828	-0.00086257	298050	152.78	298050	152.77	665.689	52.902	0.5806	53.265	53.155	53.735	0.36209					43	31	2	0.716526	0.000209616	0.00113294	1.9315e-06
AHYGGFTVQNEANK	14	Unmodified	_AHYGGFTVQNEANK_					0	0	0	0	P02675;D6REL8	P02675	P02675	FGB	Fibrinogen beta chain;Fibrinopeptide B;Fibrinogen beta chain	MULTI-MATCH	S12185_283_Ejaife_TMT_1_Platelet_210707	1	1		3	512.579	1534.72	76058.1	-1.0775	-0.00055233	298050	152.78	298050	152.77	665.689	53.396	0.35249	53.396	53.197	53.549	0	0.11564	0.00010143	NaN	89.301	30	23	2	NaN	NaN	NaN	NaN
AHYGGFTVQNEANK	14	Unmodified	_AHYGGFTVQNEANK_					0	0	0	0	P02675;D6REL8	P02675	P02675	FGB	Fibrinogen beta chain;Fibrinopeptide B;Fibrinogen beta chain	MULTI-MATCH	S12186_284_Ejaife_TMT_2_Platelet_210707	1	2		3	512.579	1534.72	75461.3	-1.1669	-0.00059811	298050	152.78	298050	152.77	665.689	53.23	0.27157	53.181	53.109	53.381	-0.048977	-0.099665	6.7025e-05	NaN	89.301	39	19	3	NaN	NaN	NaN	NaN
AHYGGFTVQNEANK	14	Unmodified	_AHYGGFTVQNEANK_					0	0	0	0	P02675;D6REL8	P02675	P02675	FGB	Fibrinogen beta chain;Fibrinopeptide B;Fibrinogen beta chain	MULTI-MATCH	S12187_285_Ejaife_TMT_3_Platelet_210707	1	3		4	384.686	1534.72	84896.6	-2.1192	-0.00081521	297860	114.58	297860	114.58	499.268	51.713	0.4914	52.075	51.866	52.358	0.36209	-0.094686	0.00067741	NaN	116.54	102	42	4	NaN	NaN	NaN	NaN
AHYGGFTVQNEANK	14	Deamidation (NQ)	_AHYGGFTVQN(de)EANK_	AHYGGFTVQ(0.02)N(0.979)EAN(0.001)K		AHYGGFTVQ(-16.97)N(16.97)EAN(-30.43)K		0	1	0	0	P02675;D6REL8	P02675	P02675	FGB	Fibrinogen beta chain;Fibrinopeptide B;Fibrinogen beta chain	MULTI-MSMS	S12185_283_Ejaife_TMT_1_Platelet_210707	1	1	666.016	3	512.907	1535.7	74227.3	-1.3199	-0.00067701	297860	152.78	297860	152.77	665.683	57.075	0.69966	57.075	56.676	57.376	0					74	33	3	0.944681	0.000814478	0.00160732	3.2905e-06
AHYGGFTVQNEANK	14	Deamidation (NQ)	_AHYGGFTVQN(de)EANK_	AHYGGFTVQ(0.028)N(0.971)EAN(0.001)K		AHYGGFTVQ(-15.4)N(15.4)EAN(-29.96)K		0	1	0	0	P02675;D6REL8	P02675	P02675	FGB	Fibrinogen beta chain;Fibrinopeptide B;Fibrinogen beta chain	MULTI-MSMS	S12186_284_Ejaife_TMT_2_Platelet_210707	1	2	666.016	3	512.907	1535.7	81263.8	-1.0794	-0.00055365	297860	152.78	297860	152.77	666.017	55.631	0.17782	55.582	55.434	55.612	-0.048981					15	9	3	0.894948	0.000236058	0.000564462	6.1297e-07
AHYGGFTVQNEANK	14	Deamidation (NQ)	_AHYGGFTVQN(de)EANK_	AHYGGFTVQ(0.074)N(0.923)EAN(0.002)K		AHYGGFTVQ(-10.94)N(10.94)EAN(-26.24)K		0	1	0	0	P02675;D6REL8	P02675	P02675	FGB	Fibrinogen beta chain;Fibrinopeptide B;Fibrinogen beta chain	MULTI-MSMS	S12186_284_Ejaife_TMT_2_Platelet_210707	1	2	665.681	3	512.907	1535.7	74743.7	-0.92487	-0.00047437	297860	152.78	297860	152.77	665.683	57.076	0.65131	57.027	56.703	57.355	-0.048981					75	33	3	0.804371	0.000397857	0.000736598	4.5374e-07
AHYGGFTVQNEANK	14	Deamidation (NQ)	_AHYGGFTVQN(de)EANK_	AHYGGFTVQ(0.073)N(0.926)EAN(0.001)K		AHYGGFTVQ(-11.04)N(11.04)EAN(-29.31)K		0	1	0	0	P02675;D6REL8	P02675	P02675	FGB	Fibrinogen beta chain;Fibrinopeptide B;Fibrinogen beta chain	MULTI-MSMS	S12187_285_Ejaife_TMT_3_Platelet_210707	1	3	665.682	3	512.907	1535.7	75877	-1.7729	-0.00090933	297860	152.78	297860	152.77	666.017	55.089	0.33675	55.452	55.282	55.619	0.36209					42	16	3	0.919613	0.00124267	0.00492081	2.2582e-07
AHYGGFTVQNEANK	14	Deamidation (NQ)	_AHYGGFTVQN(de)EANK_	AHYGGFTVQ(0.006)N(0.994)EANK		AHYGGFTVQ(-22)N(22)EAN(-37.22)K		0	1	0	0	P02675;D6REL8	P02675	P02675	FGB	Fibrinogen beta chain;Fibrinopeptide B;Fibrinogen beta chain	MULTI-MSMS	S12187_285_Ejaife_TMT_3_Platelet_210707	1	3	665.682	3	512.907	1535.7	74535.7	-2.1757	-0.0011159	297860	152.78	297860	152.77	665.683	56.591	0.76449	56.953	56.567	57.331	0.36209					95	40	3	0.942555	0.0005559	0.00708975	3.7199e-07
AIAANEADAVTLDAGLVYDAYLAPNNLK	28	Unmodified	_AIAANEADAVTLDAGLVYDAYLAPNNLK_					0	0	0	0	P02787;F8WCI6;C9JB55	P02787	P02787	TF	Serotransferrin	MULTI-MSMS	S12185_283_Ejaife_TMT_1_Platelet_210707	1	1	1112.94	3	959.494	2875.46	57364.9	-1.9438	-0.001865	159230	152.78	159220	152.77	1112.94	127.93	0.61108	127.93	127.73	128.34	7.6294e-06					40	11	6	0.820961	0.00140908	0.0155661	3.7025e-07
AIAANEADAVTLDAGLVYDAYLAPNNLK	28	Unmodified	_AIAANEADAVTLDAGLVYDAYLAPNNLK_					0	0	0	0	P02787;F8WCI6;C9JB55	P02787	P02787	TF	Serotransferrin	MULTI-MSMS	S12185_283_Ejaife_TMT_1_Platelet_210707	1	1	834.704	4	719.872	2875.46	66812.8	-1.6724	-0.0012039	159170	114.58	159170	114.58	834.955	127.95	0.61073	127.95	127.78	128.4	0					34	11	6	0.194843	0.00020938	0.00886767	0.0016105
AIAANEADAVTLDAGLVYDAYLAPNNLK	28	Unmodified	_AIAANEADAVTLDAGLVYDAYLAPNNLK_					0	0	0	0	P02787;F8WCI6;C9JB55	P02787	P02787	TF	Serotransferrin	MULTI-MSMS	S12186_284_Ejaife_TMT_2_Platelet_210707	1	2	1112.6	3	959.494	2875.46	58088.7	-1.8242	-0.0017503	159220	152.77	159220	152.77	1112.6	128.05	0.65576	128	127.82	128.48	-0.048981					35	12	5	0.549321	0.00380231	0.0338192	3.2906e-11
AIAANEADAVTLDAGLVYDAYLAPNNLK	28	Unmodified	_AIAANEADAVTLDAGLVYDAYLAPNNLK_					0	0	0	0	P02787;F8WCI6;C9JB55	P02787	P02787	TF	Serotransferrin	MULTI-MSMS	S12187_285_Ejaife_TMT_3_Platelet_210707	1	3	1113.27	3	959.494	2875.46	59255.3	-2.1522	-0.0020651	159220	152.77	159220	152.77	1112.6	128.28	0.60858	127.94	127.75	128.36	-0.33907					31	11	4	0.367581	0.00112338	0.0154124	7.7322e-05
AIAANEADAVTLDAGLVYDAYLAPNNLK	28	Unmodified	_AIAANEADAVTLDAGLVYDAYLAPNNLK_					0	0	0	0	P02787;F8WCI6;C9JB55	P02787	P02787	TF	Serotransferrin	MULTI-MSMS	S12187_285_Ejaife_TMT_3_Platelet_210707	1	3	834.703	4	719.872	2875.46	67987.6	-1.623	-0.0011683	159170	114.58	159170	114.58	834.704	128.28	0.40622	127.94	127.75	128.16	-0.33907					26	7	5	0.794588	0.00118337	0.015602	4.3657e-15
AIAANEADAVTLDAGLVYDAYLAPNNLK	28	Unmodified	_AIAANEADAVTLDAGLVYDAYLAPNNLK_					0	0	0	0	P02787;F8WCI6;C9JB55	P02787	P02787	TF	Serotransferrin	MULTI-MATCH	S12186_284_Ejaife_TMT_2_Platelet_210707	1	2		4	719.872	2875.46	69541.8	-1.2849	-0.00092498	159170	114.58	159170	114.58	834.704	128.07	0.55789	128.02	127.82	128.38	-0.048965	0.052465	1.7696e-05	NaN	106.45	30	10	5	NaN	NaN	NaN	NaN
AIAANEADAVTLDAGLVYDAYLAPNNLKPVVAEFYGSK	38	Deamidation (NQ)	_AIAANEADAVTLDAGLVYDAYLAPN(de)NLKPVVAEFYGSK_	AIAANEADAVTLDAGLVYDAYLAPN(0.5)N(0.5)LKPVVAEFYGSK		AIAAN(-53.89)EADAVTLDAGLVYDAYLAPN(0)N(0)LKPVVAEFYGSK		0	1	0	1	P02787;F8WCI6;C9JB55	P02787	P02787	TF	Serotransferrin	MSMS	S12187_285_Ejaife_TMT_3_Platelet_210707	1	3	1548.17	3	1319.01	3953.99	NaN	NaN	NaN	NaN	NaN	NaN	NaN	NaN	131.06	1	130.82	130.32	131.32	-0.23891								NaN	NaN	NaN	4.4377e-20
AIEDYINEFSVR	12	Unmodified	_AIEDYINEFSVR_					0	0	0	0	P02748;CON__Q3MHN2	P02748	P02748	C9	Complement component C9;Complement component C9a;Complement component C9b	MULTI-MSMS	S12185_283_Ejaife_TMT_1_Platelet_210707	1	1	842.94	2	728.359	1454.7	66973.9	-1.0077	-0.00073394	157310	114.58	157310	114.58	842.941	117.13	1.0893	117.13	116.57	117.66	0					124	31	5	0.430873	0.000237642	0.00568189	0.013416
AIEDYINEFSVR	12	Unmodified	_AIEDYINEFSVR_					0	0	0	0	P02748;CON__Q3MHN2	P02748	P02748	C9	Complement component C9;Complement component C9a;Complement component C9b	MULTI-MSMS	S12186_284_Ejaife_TMT_2_Platelet_210707	1	2	843.441	2	728.359	1454.7	67452.8	-1.0561	-0.00076922	157310	114.58	157310	114.58	842.941	117.33	1.1756	117.18	116.51	117.68	-0.14921					122	32	5	0.760305	0.00097157	0.00831666	0.00075975
AIEDYINEFSVR	12	Unmodified	_AIEDYINEFSVR_					0	0	0	0	P02748;CON__Q3MHN2	P02748	P02748	C9	Complement component C9;Complement component C9a;Complement component C9b	MULTI-MSMS	S12187_285_Ejaife_TMT_3_Platelet_210707	1	3	842.94	2	728.359	1454.7	67326.4	-1.4772	-0.0010759	157310	114.58	157310	114.58	842.941	117.51	1.2335	117.17	116.45	117.69	-0.33907					156	38	6	0.740746	0.00226432	0.0298822	7.2472e-07
AIEQADKVEDMQGR	14	Oxidation (M),Deamidation (NQ)	_AIEQ(de)ADKVEDM(ox)QGR_	AIEQ(0.5)ADKVEDMQ(0.5)GR	AIEQADKVEDM(1)QGR	AIEQ(0)ADKVEDMQ(0)GR	AIEQADKVEDM(43.51)QGR	0	1	1	1	A0A0C4DFR0;A0A087WYC6;Q96DT5	A0A0C4DFR0	A0A0C4DFR0	DNAH11	Dynein heavy chain 11, axonemal	MSMS	S12185_283_Ejaife_TMT_1_Platelet_210707	1	1	1033.03	2	803.873	1605.73	NaN	NaN	NaN	NaN	NaN	NaN	NaN	NaN	77.417	1	77.417	76.917	77.917	0								NaN	NaN	NaN	0.021975
AIEQADKVEDMQGR	14	Oxidation (M),Deamidation (NQ)	_AIEQ(de)ADKVEDM(ox)QGR_	AIEQ(0.5)ADKVEDMQ(0.5)GR	AIEQADKVEDM(1)QGR	AIEQ(0)ADKVEDMQ(0)GR	AIEQADKVEDM(44.32)QGR	0	1	1	1	A0A0C4DFR0;A0A087WYC6;Q96DT5	A0A0C4DFR0	A0A0C4DFR0	DNAH11	Dynein heavy chain 11, axonemal	MSMS	S12186_284_Ejaife_TMT_2_Platelet_210707	1	2	1033.03	2	803.873	1605.73	NaN	NaN	NaN	NaN	NaN	NaN	NaN	NaN	77.346	1	77.397	76.897	77.897	0.051262								NaN	NaN	NaN	0.020472
AIGYLNTGYQR	11	Unmodified	_AIGYLNTGYQR_					0	0	0	0	P01023	P01023	P01023	A2M	Alpha-2-macroglobulin	MULTI-MSMS	S12185_283_Ejaife_TMT_1_Platelet_210707	1	1	742.906	2	628.325	1254.64	71193.9	-0.54422	-0.00034195	182360	114.58	182360	114.58	742.907	69.926	1.4196	69.926	69.472	70.891	0					267	71	6	0.782156	0.00107547	0.00980794	3.6289e-05
AIGYLNTGYQR	11	Unmodified	_AIGYLNTGYQR_					0	0	0	0	P01023	P01023	P01023	A2M	Alpha-2-macroglobulin	MSMS	S12185_283_Ejaife_TMT_1_Platelet_210707	1	1	495.607	3	419.219	1254.64	NaN	NaN	NaN	NaN	NaN	NaN	NaN	NaN	70.112	1	70.112	69.612	70.612	0								NaN	NaN	NaN	7.674e-05
AIGYLNTGYQR	11	Unmodified	_AIGYLNTGYQR_					0	0	0	0	P01023	P01023	P01023	A2M	Alpha-2-macroglobulin	MULTI-MSMS	S12186_284_Ejaife_TMT_2_Platelet_210707	1	2	742.905	2	628.325	1254.64	71556.3	-0.47034	-0.00029553	182360	114.58	182360	114.58	742.907	69.903	1.2627	69.955	69.492	70.754	0.051254					249	66	6	0.778341	0.000546043	0.00587447	5.0406e-06
AIGYLNTGYQR	11	Unmodified	_AIGYLNTGYQR_					0	0	0	0	P01023	P01023	P01023	A2M	Alpha-2-macroglobulin	MULTI-MSMS	S12187_285_Ejaife_TMT_3_Platelet_210707	1	3	742.906	2	628.325	1254.64	71716.3	-1.0918	-0.00068602	182360	114.58	182360	114.58	742.907	69.455	1.3685	69.817	69.391	70.76	0.36208					248	73	6	0.498721	0.000203814	0.0015518	0.00017032
AIGYLNTGYQR	11	Unmodified	_AIGYLNTGYQR_					0	0	0	0	P01023	P01023	P01023	A2M	Alpha-2-macroglobulin	MULTI-MSMS	S12187_285_Ejaife_TMT_3_Platelet_210707	1	3	495.606	3	419.219	1254.64	86801.2	-1.0041	-0.00042094	182210	76.388	182210	76.387	495.607	69.369	0.54308	69.731	69.513	70.056	0.36208					60	26	5	0.74724	0.000303586	0.00241372	8.6394e-07
AIGYLNTGYQR	11	Unmodified	_AIGYLNTGYQR_					0	0	0	0	P01023	P01023	P01023	A2M	Alpha-2-macroglobulin	MULTI-MATCH	S12186_284_Ejaife_TMT_2_Platelet_210707	1	2		3	419.219	1254.64	88203.6	-0.37826	-0.00015857	182210	76.388	182210	76.388	495.607	69.846	0.28706	69.897	69.77	70.058	0.051254	0.082947	-0.00014946	NaN	136.63	31	14	3	NaN	NaN	NaN	NaN
AIGYLNTGYQR	11	Deamidation (NQ)	_AIGYLN(de)TGYQR_	AIGYLN(1)TGYQR		AIGYLN(64.98)TGYQ(-64.98)R		0	1	0	0	P01023	P01023	P01023	A2M	Alpha-2-macroglobulin	MULTI-MSMS	S12185_283_Ejaife_TMT_1_Platelet_210707	1	1	743.398	2	628.817	1255.62	72282.1	-1.8378	-0.0011556	182220	114.58	182220	114.58	743.399	74.732	0.34859	74.732	74.424	74.773	-7.6294e-06					38	18	3	0.680833	0.000318845	0.00172628	0.00080764
AIGYLNTGYQR	11	Deamidation (NQ)	_AIGYLN(de)TGYQR_	AIGYLN(1)TGYQR		AIGYLN(43.79)TGYQ(-43.79)R		0	1	0	0	P01023	P01023	P01023	A2M	Alpha-2-macroglobulin	MULTI-MSMS	S12186_284_Ejaife_TMT_2_Platelet_210707	1	2	743.398	2	628.817	1255.62	74469.4	-1.2504	-0.0007863	182220	114.58	182220	114.58	743.399	74.532	0.29639	74.584	74.343	74.639	0.051254					36	15	3	0.969433	0.000131004	0.000742246	0.0052356
AIGYLNTGYQR	11	Deamidation (NQ)	_AIGYLN(de)TGYQR_					0	1	0	0	P01023	P01023	P01023	A2M	Alpha-2-macroglobulin	MULTI-MATCH	S12187_285_Ejaife_TMT_3_Platelet_210707	1	3		2	628.817	1255.62	74794.6	-1.5085	-0.0009486	182220	114.58	182220	114.58	743.399	74.322	0.038193	74.684	74.668	74.706	0.36208	0.017258	6.2338e-05	NaN	132.88	5	3	2	NaN	NaN	NaN	NaN
AIHCPRPHDFENGEYWPR	18	Unmodified	_AIHCPRPHDFENGEYWPR_					0	0	0	1	B4E1Z4;P00751;A0A0G2JH38;P00751-2;C9JRT3	B4E1Z4	B4E1Z4	CFB	Complement factor B;Complement factor B Ba fragment;Complement factor B Bb fragment	MULTI-MSMS	S12187_285_Ejaife_TMT_3_Platelet_210707	1	3	502.845	5	457.013	2280.03	86270.8	-1.2061	-0.0005512	100290	45.833	100290	45.832	503.046	59.73	0.5618	60.193	60.065	60.627	0.46225					83	33	3	0.773054	0.000706859	0.00507958	4.9737e-06
AIHLDLEEYR	10	Unmodified	_AIHLDLEEYR_					0	0	0	0	Q96KN2;J3KRP0	Q96KN2	Q96KN2	CNDP1	Beta-Ala-His dipeptidase	MULTI-MSMS	S12185_283_Ejaife_TMT_1_Platelet_210707	1	1	496.94	3	420.219	1257.64	87969.4	-1.9261	-0.00080938	181780	76.388	181780	76.387	496.607	76.246	0.58803	76.246	76.018	76.606	0					84	30	4	0.601736	0.000620843	0.00685874	0.016299
AIHLDLEEYR	10	Unmodified	_AIHLDLEEYR_					0	0	0	0	Q96KN2;J3KRP0	Q96KN2	Q96KN2	CNDP1	Beta-Ala-His dipeptidase	MULTI-MSMS	S12186_284_Ejaife_TMT_2_Platelet_210707	1	2	496.606	3	420.219	1257.64	87561.8	-1.5838	-0.00066555	181780	76.388	181780	76.387	496.607	76.169	0.59283	76.22	75.994	76.587	0.051254					83	32	3	0.696993	0.0011303	0.00822342	0.0019057
AIHLDLEEYR	10	Unmodified	_AIHLDLEEYR_					0	0	0	0	Q96KN2;J3KRP0	Q96KN2	Q96KN2	CNDP1	Beta-Ala-His dipeptidase	MULTI-MSMS	S12187_285_Ejaife_TMT_3_Platelet_210707	1	3	496.94	3	420.219	1257.64	86894	-1.7848	-0.00075001	181780	76.388	181780	76.387	496.607	75.891	0.54382	76.153	75.951	76.494	0.26192					72	33	3	0.658649	0.000640715	0.00336764	0.0029108
AIPVTQYLK	9	Unmodified	_AIPVTQYLK_					0	0	0	0	P43652	P43652	P43652	AFM	Afamin	MULTI-MSMS	S12185_283_Ejaife_TMT_1_Platelet_210707	1	1	745.97	2	516.808	1031.6	71717.8	-1.2192	-0.0006301	443420	229.16	443420	229.16	745.971	94.163	0.76632	94.163	93.839	94.606	0					117	33	5	0.98267	0.000417976	0.0173701	0.002814
AIPVTQYLK	9	Unmodified	_AIPVTQYLK_					0	0	0	0	P43652	P43652	P43652	AFM	Afamin	MULTI-MSMS	S12185_283_Ejaife_TMT_1_Platelet_210707	1	1	497.649	3	344.874	1031.6	94021.7	-1.0939	-0.00037725	442990	152.78	442990	152.77	497.65	94.03	0.1706	94.03	93.973	94.143	0					10	8	2	0.506229	4.36423e-05	0.000860639	0.034245
AIPVTQYLK	9	Unmodified	_AIPVTQYLK_					0	0	0	0	P43652	P43652	P43652	AFM	Afamin	MULTI-MSMS	S12186_284_Ejaife_TMT_2_Platelet_210707	1	2	745.97	2	516.808	1031.6	71894.7	-1.6574	-0.00085654	443420	229.16	443420	229.16	745.971	94.32	0.80615	94.271	93.925	94.731	-0.048981					121	35	5	0.719227	0.000890824	0.0340504	0.00035984
AIPVTQYLK	9	Unmodified	_AIPVTQYLK_					0	0	0	0	P43652	P43652	P43652	AFM	Afamin	MULTI-MSMS	S12187_285_Ejaife_TMT_3_Platelet_210707	1	3	746.471	2	516.808	1031.6	71374.6	-2.2729	-0.0011747	443420	229.16	443420	229.16	745.971	94.2	0.73415	94.162	93.851	94.585	-0.038582					141	38	5	0.87468	0.00106175	0.0183242	0.0031975
AIQLTYNPDESSK	13	Unmodified	_AIQLTYNPDESSK_					0	0	0	0	P02679-2;P02679;C9JEU5;C9JC84	P02679-2	P02679-2	FGG	Fibrinogen gamma chain	MULTI-MSMS	S12185_283_Ejaife_TMT_1_Platelet_210707	1	1	962.524	2	733.362	1464.71	64007.5	-2.0685	-0.0015169	312480	229.16	312480	229.16	962.525	82.058	0.59068	82.058	81.815	82.406	0					80	30	3	0.839612	0.000723915	0.00871552	1.6351e-07
AIQLTYNPDESSK	13	Unmodified	_AIQLTYNPDESSK_					0	0	0	0	P02679-2;P02679;C9JEU5;C9JC84	P02679-2	P02679-2	FGG	Fibrinogen gamma chain	MULTI-MSMS	S12185_283_Ejaife_TMT_1_Platelet_210707	1	1	642.018	3	489.244	1464.71	75988	-1.9203	-0.0009395	312270	152.78	312270	152.77	642.019	82.078	0.59396	82.078	81.835	82.429	0					107	30	4	0.799256	0.00122419	0.00544854	5.2503e-06
AIQLTYNPDESSK	13	Unmodified	_AIQLTYNPDESSK_					0	0	0	0	P02679-2;P02679;C9JEU5;C9JC84	P02679-2	P02679-2	FGG	Fibrinogen gamma chain	MULTI-MSMS	S12186_284_Ejaife_TMT_2_Platelet_210707	1	2	962.523	2	733.362	1464.71	63343.1	-2.0319	-0.0014901	312480	229.16	312480	229.16	962.525	81.987	0.58423	82.038	81.802	82.386	0.051254					74	28	3	0.996563	0.000600933	0.00767546	1.6471e-09
AIQLTYNPDESSK	13	Unmodified	_AIQLTYNPDESSK_					0	0	0	0	P02679-2;P02679;C9JEU5;C9JC84	P02679-2	P02679-2	FGG	Fibrinogen gamma chain	MULTI-MSMS	S12186_284_Ejaife_TMT_2_Platelet_210707	1	2	642.352	3	489.244	1464.71	75672.4	-1.8298	-0.00089519	312270	152.78	312270	152.77	642.019	81.992	0.6322	82.043	81.785	82.417	0.051254					103	30	4	0.90422	0.00188711	0.00768518	7.3555e-06
AIQLTYNPDESSK	13	Unmodified	_AIQLTYNPDESSK_					0	0	0	0	P02679-2;P02679;C9JEU5;C9JC84	P02679-2	P02679-2	FGG	Fibrinogen gamma chain	MULTI-MSMS	S12187_285_Ejaife_TMT_3_Platelet_210707	1	3	962.522	2	733.362	1464.71	63798.6	-2.1753	-0.0015953	312480	229.16	312480	229.16	962.524	82.104	0.49965	82.266	81.976	82.475	0.16175					73	25	4	0.50657	0.000256323	0.00314943	1.4164e-07
AIQLTYNPDESSK	13	Unmodified	_AIQLTYNPDESSK_					0	0	0	0	P02679-2;P02679;C9JEU5;C9JC84	P02679-2	P02679-2	FGG	Fibrinogen gamma chain	MULTI-MATCH	S12187_285_Ejaife_TMT_3_Platelet_210707	1	3		3	489.244	1464.71	75208.8	-1.8834	-0.00092145	312270	152.78	312270	152.77	642.019	82.045	0.5431	82.207	81.976	82.519	0.16175	0.097336	-0.00037324	NaN	123.95	75	27	4	NaN	NaN	NaN	NaN
AIQLTYNPDESSKPNMIDAATLK	23	Oxidation (M)	_AIQLTYNPDESSKPNM(ox)IDAATLK_		AIQLTYNPDESSKPNM(1)IDAATLK		AIQLTYNPDESSKPNM(63.69)IDAATLK	0	0	1	1	P02679-2;P02679;C9JEU5;C9JC84	P02679-2	P02679-2	FGG	Fibrinogen gamma chain	MULTI-MSMS	S12185_283_Ejaife_TMT_1_Platelet_210707	1	1	1075.59	3	846.091	2535.25	59991.6	-2.8622	-0.0024217	270850	229.16	270850	229.16	1075.59	97.81	0.56866	97.81	97.555	98.124	-7.6294e-06					84	21	5	0.925069	0.000242509	0.00145331	0.0001438
AIQLTYNPDESSKPNMIDAATLK	23	Oxidation (M)	_AIQLTYNPDESSKPNM(ox)IDAATLK_		AIQLTYNPDESSKPNM(1)IDAATLK		AIQLTYNPDESSKPNM(54.22)IDAATLK	0	0	1	1	P02679-2;P02679;C9JEU5;C9JC84	P02679-2	P02679-2	FGG	Fibrinogen gamma chain	MULTI-MSMS	S12185_283_Ejaife_TMT_1_Platelet_210707	1	1	1075.59	3	846.091	2535.25	60630.7	-2.4279	-0.0020543	270850	229.16	270850	229.16	1075.59	101.99	0.755	101.99	101.62	102.37	0					32	25	2	0.553595	0.000147652	0.00244509	0.0033559
AIQLTYNPDESSKPNMIDAATLK	23	Oxidation (M)	_AIQLTYNPDESSKPNM(ox)IDAATLK_		AIQLTYNPDESSKPNM(1)IDAATLK		AIQLTYNPDESSKPNM(39.29)IDAATLK	0	0	1	1	P02679-2;P02679;C9JEU5;C9JC84	P02679-2	P02679-2	FGG	Fibrinogen gamma chain	MULTI-MSMS	S12185_283_Ejaife_TMT_1_Platelet_210707	1	1	807.194	4	634.82	2535.25	68008.7	-2.1129	-0.0013413	270740	171.87	270740	171.87	806.944	102.09	0.9435	102.09	101.89	102.84	0					43	29	2	0.537345	0.000342436	0.00962946	0.023659
AIQLTYNPDESSKPNMIDAATLK	23	Oxidation (M)	_AIQLTYNPDESSKPNM(ox)IDAATLK_		AIQLTYNPDESSKPNM(1)IDAATLK		AIQLTYNPDESSKPNM(46.18)IDAATLK	0	0	1	1	P02679-2;P02679;C9JEU5;C9JC84	P02679-2	P02679-2	FGG	Fibrinogen gamma chain	MULTI-MSMS	S12185_283_Ejaife_TMT_1_Platelet_210707	1	1	807.443	4	634.82	2535.25	68708.1	-1.5226	-0.00096656	270740	171.87	270740	171.87	806.943	105.25	1.2196	105.25	104.6	105.82	0					115	39	4	0.594946	0.000586551	0.0108375	0.0077464
AIQLTYNPDESSKPNMIDAATLK	23	Oxidation (M)	_AIQLTYNPDESSKPNM(ox)IDAATLK_		AIQLTYNPDESSKPNM(1)IDAATLK		AIQLTYNPDESSKPNM(46.98)IDAATLK	0	0	1	1	P02679-2;P02679;C9JEU5;C9JC84	P02679-2	P02679-2	FGG	Fibrinogen gamma chain	MSMS	S12185_283_Ejaife_TMT_1_Platelet_210707	1	1	1075.25	3	846.091	2535.25	NaN	NaN	NaN	NaN	NaN	NaN	NaN	NaN	101.88	1	101.88	101.38	102.38	0								NaN	NaN	NaN	0.002378
AIQLTYNPDESSKPNMIDAATLK	23	Oxidation (M)	_AIQLTYNPDESSKPNM(ox)IDAATLK_		AIQLTYNPDESSKPNM(1)IDAATLK		AIQLTYNPDESSKPNM(70.45)IDAATLK	0	0	1	1	P02679-2;P02679;C9JEU5;C9JC84	P02679-2	P02679-2	FGG	Fibrinogen gamma chain	MULTI-MSMS	S12186_284_Ejaife_TMT_2_Platelet_210707	1	2	1075.92	3	846.091	2535.25	59501.7	-2.8774	-0.0024345	270850	229.16	270850	229.16	1075.59	98.041	0.55488	97.892	97.526	98.081	-0.1492					81	21	5	0.933792	0.000748615	0.00381691	7.2069e-05
AIQLTYNPDESSKPNMIDAATLK	23	Oxidation (M)	_AIQLTYNPDESSKPNM(ox)IDAATLK_		AIQLTYNPDESSKPNM(1)IDAATLK		AIQLTYNPDESSKPNM(69.4)IDAATLK	0	0	1	1	P02679-2;P02679;C9JEU5;C9JC84	P02679-2	P02679-2	FGG	Fibrinogen gamma chain	MULTI-MSMS	S12186_284_Ejaife_TMT_2_Platelet_210707	1	2	807.193	4	634.82	2535.25	68080.6	-2.2394	-0.0014216	270740	171.87	270740	171.87	806.944	97.997	0.93443	97.848	97.483	98.417	-0.14921					122	37	5	0.877072	0.0005961	0.0048175	4.9257e-05
AIQLTYNPDESSKPNMIDAATLK	23	Oxidation (M)	_AIQLTYNPDESSKPNM(ox)IDAATLK_		AIQLTYNPDESSKPNM(1)IDAATLK		AIQLTYNPDESSKPNM(62.68)IDAATLK	0	0	1	1	P02679-2;P02679;C9JEU5;C9JC84	P02679-2	P02679-2	FGG	Fibrinogen gamma chain	MULTI-MSMS	S12186_284_Ejaife_TMT_2_Platelet_210707	1	2	806.942	4	634.82	2535.25	68733.5	-1.6146	-0.001025	270740	171.87	270740	171.87	806.943	102.02	1.6876	101.87	101.23	102.91	-0.1492					117	59	4	0.729199	0.000870301	0.00541556	9.139e-05
AIQLTYNPDESSKPNMIDAATLK	23	Oxidation (M)	_AIQLTYNPDESSKPNM(ox)IDAATLK_		AIQLTYNPDESSKPNM(1)IDAATLK		AIQLTYNPDESSKPNM(32.24)IDAATLK	0	0	1	1	P02679-2;P02679;C9JEU5;C9JC84	P02679-2	P02679-2	FGG	Fibrinogen gamma chain	MULTI-MSMS	S12186_284_Ejaife_TMT_2_Platelet_210707	1	2	807.443	4	634.82	2535.25	69005.9	-1.1298	-0.00071725	270740	171.87	270740	171.87	806.943	105.11	0.90522	104.96	104.68	105.59	-0.14921					75	29	5	0.239101	7.30302e-05	0.00112249	0.038169
AIQLTYNPDESSKPNMIDAATLK	23	Oxidation (M)	_AIQLTYNPDESSKPNM(ox)IDAATLK_		AIQLTYNPDESSKPNM(1)IDAATLK		AIQLTYNPDESSKPNM(47.81)IDAATLK	0	0	1	1	P02679-2;P02679;C9JEU5;C9JC84	P02679-2	P02679-2	FGG	Fibrinogen gamma chain	MSMS	S12186_284_Ejaife_TMT_2_Platelet_210707	1	2	1075.25	3	846.091	2535.25	NaN	NaN	NaN	NaN	NaN	NaN	NaN	NaN	101.73	1	101.58	101.08	102.08	-0.14921								NaN	NaN	NaN	0.0019455
AIQLTYNPDESSKPNMIDAATLK	23	Oxidation (M)	_AIQLTYNPDESSKPNM(ox)IDAATLK_		AIQLTYNPDESSKPNM(1)IDAATLK		AIQLTYNPDESSKPNM(103.27)IDAATLK	0	0	1	1	P02679-2;P02679;C9JEU5;C9JC84	P02679-2	P02679-2	FGG	Fibrinogen gamma chain	MULTI-MSMS	S12187_285_Ejaife_TMT_3_Platelet_210707	1	3	806.942	4	634.82	2535.25	66517.4	-2.543	-0.0016143	270740	171.87	270740	171.87	806.944	98.17	0.85146	98.132	97.781	98.632	-0.038582					106	26	6	0.971034	0.00151667	0.00672032	4.5613e-09
AIQLTYNPDESSKPNMIDAATLK	23	Oxidation (M)	_AIQLTYNPDESSKPNM(ox)IDAATLK_		AIQLTYNPDESSKPNM(1)IDAATLK		AIQLTYNPDESSKPNM(60.75)IDAATLK	0	0	1	1	P02679-2;P02679;C9JEU5;C9JC84	P02679-2	P02679-2	FGG	Fibrinogen gamma chain	MULTI-MSMS	S12187_285_Ejaife_TMT_3_Platelet_210707	1	3	1076.26	3	846.091	2535.25	59277.8	-3.3849	-0.002864	270850	229.16	270850	229.16	1075.92	98.148	0.56471	98.109	97.835	98.399	-0.038574					78	17	6	0.973872	0.000869652	0.0041045	0.00078859
AIQLTYNPDESSKPNMIDAATLK	23	Oxidation (M)	_AIQLTYNPDESSKPNM(ox)IDAATLK_		AIQLTYNPDESSKPNM(1)IDAATLK		AIQLTYNPDESSKPNM(64.87)IDAATLK	0	0	1	1	P02679-2;P02679;C9JEU5;C9JC84	P02679-2	P02679-2	FGG	Fibrinogen gamma chain	MULTI-MSMS	S12187_285_Ejaife_TMT_3_Platelet_210707	1	3	806.943	4	634.82	2535.25	68719.9	-1.9436	-0.0012338	270740	171.87	270740	171.87	806.943	102.09	1.4617	101.95	101.08	102.54	-0.13874					182	54	5	0.386342	0.000167837	0.00241988	7.7669e-05
AIQLTYNPDESSKPNMIDAATLK	23	Oxidation (M)	_AIQLTYNPDESSKPNM(ox)IDAATLK_		AIQLTYNPDESSKPNM(1)IDAATLK		AIQLTYNPDESSKPNM(88.04)IDAATLK	0	0	1	1	P02679-2;P02679;C9JEU5;C9JC84	P02679-2	P02679-2	FGG	Fibrinogen gamma chain	MULTI-MSMS	S12187_285_Ejaife_TMT_3_Platelet_210707	1	3	1075.59	3	846.091	2535.25	59717.4	-2.7487	-0.0023257	270850	229.16	270850	229.16	1075.59	102.22	1.3977	102.08	101.06	102.45	-0.13875					94	51	3	0.96287	0.000202784	0.0041112	1.3403e-06
AIQLTYNPDESSKPNMIDAATLK	23	Oxidation (M)	_AIQLTYNPDESSKPNM(ox)IDAATLK_		AIQLTYNPDESSKPNM(1)IDAATLK		AIQLTYNPDESSKPNM(55.13)IDAATLK	0	0	1	1	P02679-2;P02679;C9JEU5;C9JC84	P02679-2	P02679-2	FGG	Fibrinogen gamma chain	MULTI-MSMS	S12187_285_Ejaife_TMT_3_Platelet_210707	1	3	1075.92	3	846.091	2535.25	60826.7	-2.8999	-0.0024536	270850	229.16	270850	229.16	1075.59	103.48	0.44806	103.34	103	103.44	-0.13874					20	16	2	0.613184	0.000237337	0.00464429	0.0030001
AIQLTYNPDESSKPNMIDAATLK	23	Oxidation (M)	_AIQLTYNPDESSKPNM(ox)IDAATLK_		AIQLTYNPDESSKPNM(1)IDAATLK		AIQLTYNPDESSKPNM(64.87)IDAATLK	0	0	1	1	P02679-2;P02679;C9JEU5;C9JC84	P02679-2	P02679-2	FGG	Fibrinogen gamma chain	MULTI-MSMS	S12187_285_Ejaife_TMT_3_Platelet_210707	1	3	806.942	4	634.82	2535.25	69037	-1.9352	-0.0012285	270740	171.87	270740	171.87	806.943	105.45	1.4174	105.21	104.54	105.96	-0.2389					150	51	4	0.954149	0.000634975	0.00384208	7.7669e-05
AIQLTYNPDESSKPNMIDAATLK	23	Oxidation (M)	_AIQLTYNPDESSKPNM(ox)IDAATLK_		AIQLTYNPDESSKPNM(1)IDAATLK		AIQLTYNPDESSKPNM(47.81)IDAATLK	0	0	1	1	P02679-2;P02679;C9JEU5;C9JC84	P02679-2	P02679-2	FGG	Fibrinogen gamma chain	MULTI-MSMS	S12187_285_Ejaife_TMT_3_Platelet_210707	1	3	1075.92	3	846.091	2535.25	60645.6	-2.685	-0.0022717	270850	229.16	270850	229.16	1075.59	105.35	1.03	105.11	104.66	105.69	-0.23891					63	36	3	0.951811	0.000321805	0.00515815	0.0067345
AIQLTYNPDESSKPNMIDAATLK	23	Oxidation (M)	_AIQLTYNPDESSKPNM(ox)IDAATLK_		AIQLTYNPDESSKPNM(1)IDAATLK		AIQLTYNPDESSKPNM(54.22)IDAATLK	0	0	1	1	P02679-2;P02679;C9JEU5;C9JC84	P02679-2	P02679-2	FGG	Fibrinogen gamma chain	MSMS	S12187_285_Ejaife_TMT_3_Platelet_210707	1	3	1075.25	3	846.091	2535.25	NaN	NaN	NaN	NaN	NaN	NaN	NaN	NaN	103.29	1	103.15	102.65	103.65	-0.13874								NaN	NaN	NaN	0.00014451
AIQLTYNPDESSKPNMIDAATLK	23	Oxidation (M)	_AIQLTYNPDESSKPNM(ox)IDAATLK_					0	0	1	1	P02679-2;P02679;C9JEU5;C9JC84	P02679-2	P02679-2	FGG	Fibrinogen gamma chain	MULTI-MATCH	S12185_283_Ejaife_TMT_1_Platelet_210707	1	1		3	846.091	2535.25	61212.1	-2.3007	-0.0019466	270850	229.16	270850	229.16	1075.59	103.79	0.20676	103.79	103.63	103.84	0	0.3025	-0.0019461	NaN	55.127	9	6	2	NaN	NaN	NaN	NaN
AIQLTYNPDESSKPNMIDAATLK	23	Oxidation (M)	_AIQLTYNPDESSKPNM(ox)IDAATLK_					0	0	1	1	P02679-2;P02679;C9JEU5;C9JC84	P02679-2	P02679-2	FGG	Fibrinogen gamma chain	MULTI-MATCH	S12185_283_Ejaife_TMT_1_Platelet_210707	1	1		4	634.82	2535.25	67514.2	-2.4852	-0.0015777	270740	171.87	270740	171.87	806.944	97.864	0.96545	97.864	97.526	98.491	0	-0.083961	0.00028908	NaN	103.27	138	35	6	NaN	NaN	NaN	NaN
AIQLTYNPDESSKPNMIDAATLK	23	Oxidation (M)	_AIQLTYNPDESSKPNM(ox)IDAATLK_					0	0	1	1	P02679-2;P02679;C9JEU5;C9JC84	P02679-2	P02679-2	FGG	Fibrinogen gamma chain	MULTI-MATCH	S12186_284_Ejaife_TMT_2_Platelet_210707	1	2		3	846.091	2535.25	65979.5	-2.2018	-0.0018629	270850	229.16	270850	229.16	1075.59	103.49	0.18835	103.34	103.22	103.41	-0.14921	-0.15188	0.00042686	NaN	55.127	6	4	2	NaN	NaN	NaN	NaN
AIQLTYNPDESSKPNMIDAATLK	23	Unmodified	_AIQLTYNPDESSKPNMIDAATLK_					0	0	0	1	P02679-2;P02679;C9JEU5;C9JC84	P02679-2	P02679-2	FGG	Fibrinogen gamma chain	MULTI-MSMS	S12185_283_Ejaife_TMT_1_Platelet_210707	1	1	1070.25	3	840.76	2519.26	58839.7	-1.8108	-0.0015225	272570	229.16	272560	229.16	1070.26	107.73	0.73972	107.73	107.38	108.12	0					132	21	8	0.981172	0.0134534	0.116873	1.1609e-34
AIQLTYNPDESSKPNMIDAATLK	23	Unmodified	_AIQLTYNPDESSKPNMIDAATLK_					0	0	0	1	P02679-2;P02679;C9JEU5;C9JC84	P02679-2	P02679-2	FGG	Fibrinogen gamma chain	MULTI-MSMS	S12185_283_Ejaife_TMT_1_Platelet_210707	1	1	802.944	4	630.822	2519.26	67603.6	-1.3076	-0.00082488	272460	171.87	272460	171.87	802.945	107.72	0.77451	107.72	107.35	108.12	0					150	22	9	0.976006	0.0701462	0.695976	3.9593e-35
AIQLTYNPDESSKPNMIDAATLK	23	Unmodified	_AIQLTYNPDESSKPNMIDAATLK_					0	0	0	1	P02679-2;P02679;C9JEU5;C9JC84	P02679-2	P02679-2	FGG	Fibrinogen gamma chain	MULTI-MSMS	S12186_284_Ejaife_TMT_2_Platelet_210707	1	2	1070.25	3	840.76	2519.26	58642.9	-1.8242	-0.0015337	272570	229.16	272560	229.16	1070.26	107.87	0.84325	107.73	107.33	108.17	-0.14921					167	26	8	0.979772	0.00226537	0.0161243	3.9502e-17
AIQLTYNPDESSKPNMIDAATLK	23	Unmodified	_AIQLTYNPDESSKPNMIDAATLK_					0	0	0	1	P02679-2;P02679;C9JEU5;C9JC84	P02679-2	P02679-2	FGG	Fibrinogen gamma chain	MULTI-MSMS	S12186_284_Ejaife_TMT_2_Platelet_210707	1	2	803.194	4	630.822	2519.26	67405.9	-1.3313	-0.00083979	272460	171.87	272460	171.87	802.945	107.87	0.91495	107.72	107.29	108.21	-0.14921					179	28	8	0.982926	0.0123123	0.0722273	9.8839e-35
AIQLTYNPDESSKPNMIDAATLK	23	Unmodified	_AIQLTYNPDESSKPNMIDAATLK_					0	0	0	1	P02679-2;P02679;C9JEU5;C9JC84	P02679-2	P02679-2	FGG	Fibrinogen gamma chain	MULTI-MSMS	S12187_285_Ejaife_TMT_3_Platelet_210707	1	3	1070.26	3	840.76	2519.26	59404.3	-2.0585	-0.0017307	272570	229.16	272560	229.16	1070.26	108.09	0.74538	107.85	107.47	108.22	-0.23891					135	27	8	0.970782	0.00539768	0.0556628	9.0067e-30
AIQLTYNPDESSKPNMIDAATLK	23	Unmodified	_AIQLTYNPDESSKPNMIDAATLK_					0	0	0	1	P02679-2;P02679;C9JEU5;C9JC84	P02679-2	P02679-2	FGG	Fibrinogen gamma chain	MULTI-MSMS	S12187_285_Ejaife_TMT_3_Platelet_210707	1	3	802.944	4	630.822	2519.26	66914	-1.3995	-0.00088281	272460	171.87	272460	171.87	802.945	108.08	0.82146	107.84	107.4	108.22	-0.23891					150	29	7	0.989218	0.0945083	1	1.0084e-34
AIQLTYNPDESSKPNMIDAATLK	23	Deamidation (NQ)	_AIQLTYNPDESSKPN(de)MIDAATLK_	AIQLTYN(0.06)PDESSKPN(0.94)MIDAATLK		AIQ(-40.03)LTYN(-11.93)PDESSKPN(11.93)MIDAATLK		0	1	0	1	P02679-2;P02679;C9JEU5;C9JC84	P02679-2	P02679-2	FGG	Fibrinogen gamma chain	MULTI-MSMS	S12185_283_Ejaife_TMT_1_Platelet_210707	1	1	803.19	4	631.068	2520.24	67154.7	-2.1876	-0.0013805	272350	171.87	272350	171.87	803.442	110.48	0.73889	110.48	110.12	110.86	0					82	23	5	0.857445	0.000966357	0.00801612	0.00168
AIQLTYNPDESSKPNMIDAATLK	23	Deamidation (NQ)	_AIQLTYNPDESSKPN(de)MIDAATLK_	AIQLTYN(0.043)PDESSKPN(0.957)MIDAATLK		AIQ(-51.05)LTYN(-13.45)PDESSKPN(13.45)MIDAATLK		0	1	0	1	P02679-2;P02679;C9JEU5;C9JC84	P02679-2	P02679-2	FGG	Fibrinogen gamma chain	MULTI-MSMS	S12185_283_Ejaife_TMT_1_Platelet_210707	1	1	1070.25	3	841.088	2520.24	61265.6	-2.6846	-0.0022579	272460	229.16	272460	229.16	1070.92	110.5	0.57087	110.5	110.26	110.83	0					52	17	4	NaN	0	0	7.9227e-05
AIQLTYNPDESSKPNMIDAATLK	23	Deamidation (NQ)	_AIQLTYNPDESSKPN(de)MIDAATLK_	AIQLTYN(0.048)PDESSKPN(0.952)MIDAATLK		AIQ(-43.05)LTYN(-12.99)PDESSKPN(12.99)MIDAATLK		0	1	0	1	P02679-2;P02679;C9JEU5;C9JC84	P02679-2	P02679-2	FGG	Fibrinogen gamma chain	MULTI-MSMS	S12186_284_Ejaife_TMT_2_Platelet_210707	1	2	1070.58	3	841.088	2520.24	61442.6	-2.0447	-0.0017198	272460	229.16	272460	229.16	1070.59	110.72	0.53449	110.57	110.31	110.85	-0.14921					56	19	4	0.967234	0.000412204	0.00373734	0.00027733
AIQLTYNPDESSKPNMIDAATLK	23	Deamidation (NQ)	_AIQLTYNPDESSKPN(de)MIDAATLK_	AIQ(0.016)LTYN(0.168)PDESSKPN(0.815)MIDAATLK		AIQ(-17.05)LTYN(-6.85)PDESSKPN(6.85)MIDAATLK		0	1	0	1	P02679-2;P02679;C9JEU5;C9JC84	P02679-2	P02679-2	FGG	Fibrinogen gamma chain	MSMS	S12186_284_Ejaife_TMT_2_Platelet_210707	1	2	1070.25	3	841.088	2520.24	NaN	NaN	NaN	NaN	NaN	NaN	NaN	NaN	108.44	1	108.29	107.79	108.79	-0.14921								NaN	NaN	NaN	0.036168
AIQLTYNPDESSKPNMIDAATLK	23	Deamidation (NQ)	_AIQLTYNPDESSKPN(de)MIDAATLK_	AIQLTYN(0.027)PDESSKPN(0.973)MIDAATLK		AIQ(-44.58)LTYN(-15.58)PDESSKPN(15.58)MIDAATLK		0	1	0	1	P02679-2;P02679;C9JEU5;C9JC84	P02679-2	P02679-2	FGG	Fibrinogen gamma chain	MULTI-MSMS	S12187_285_Ejaife_TMT_3_Platelet_210707	1	3	1070.58	3	841.088	2520.24	59941.2	-2.5029	-0.0021051	272460	229.16	272460	229.16	1070.59	110.93	0.6577	110.59	110.27	110.93	-0.33908					58	20	4	0.963045	0.000449128	0.00290204	1.4202e-05
AIQLTYNPDESSKPNMIDAATLK	23	Deamidation (NQ)	_AIQLTYNPDESSKPN(de)MIDAATLK_	AIQLTYN(0.005)PDESSKPN(0.995)MIDAATLK		AIQ(-60.87)LTYN(-23.12)PDESSKPN(23.12)MIDAATLK		0	1	0	1	P02679-2;P02679;C9JEU5;C9JC84	P02679-2	P02679-2	FGG	Fibrinogen gamma chain	MULTI-MSMS	S12187_285_Ejaife_TMT_3_Platelet_210707	1	3	803.19	4	631.068	2520.24	67524.8	-1.8665	-0.0011779	272350	171.87	272350	171.87	803.191	110.86	0.79926	110.52	110.19	110.99	-0.33908					98	25	5	0.901063	0.00157644	0.0162662	3.5613e-08
AIQLTYNPDESSKPNMIDAATLK	23	Deamidation (NQ)	_AIQLTYNPDESSKPN(de)MIDAATLK_					0	1	0	1	P02679-2;P02679;C9JEU5;C9JC84	P02679-2	P02679-2	FGG	Fibrinogen gamma chain	MULTI-MATCH	S12186_284_Ejaife_TMT_2_Platelet_210707	1	2		4	631.068	2520.24	68522.5	-1.5635	-0.0009867	272350	171.87	272350	171.87	803.191	110.71	0.66934	110.56	110.26	110.93	-0.1492	0.04201	0.0001184	NaN	93.572	80	23	5	NaN	NaN	NaN	NaN
AIQLTYNPDESSKPNMIDAATLK	23	Oxidation (M),Deamidation (NQ)	_AIQLTYNPDESSKPN(de)M(ox)IDAATLK_	AIQ(0.003)LTYN(0.174)PDESSKPN(0.823)MIDAATLK	AIQLTYNPDESSKPNM(1)IDAATLK	AIQ(-25.06)LTYN(-6.75)PDESSKPN(6.75)MIDAATLK	AIQLTYNPDESSKPNM(40.76)IDAATLK	0	1	1	1	P02679-2;P02679;C9JEU5;C9JC84	P02679-2	P02679-2	FGG	Fibrinogen gamma chain	MSMS	S12185_283_Ejaife_TMT_1_Platelet_210707	1	1	1075.59	3	846.42	2536.24	NaN	NaN	NaN	NaN	NaN	NaN	NaN	NaN	100.77	1	100.77	100.27	101.27	7.6294e-06								NaN	NaN	NaN	0.0055583
AIQLTYNPDESSKPNMIDAATLK	23	Oxidation (M),Deamidation (NQ)	_AIQLTYNPDESSKPN(de)M(ox)IDAATLK_	AIQ(0.008)LTYN(0.201)PDESSKPN(0.791)MIDAATLK	AIQLTYNPDESSKPNM(1)IDAATLK	AIQ(-20.21)LTYN(-5.95)PDESSKPN(5.95)MIDAATLK	AIQLTYNPDESSKPNM(27.32)IDAATLK	0	1	1	1	P02679-2;P02679;C9JEU5;C9JC84	P02679-2	P02679-2	FGG	Fibrinogen gamma chain	MSMS	S12185_283_Ejaife_TMT_1_Platelet_210707	1	1	1075.59	3	846.42	2536.24	NaN	NaN	NaN	NaN	NaN	NaN	NaN	NaN	106.2	1	106.2	105.7	106.7	0								NaN	NaN	NaN	0.02823
AIQLTYNPDESSKPNMIDAATLK	23	Oxidation (M),Deamidation (NQ)	_AIQLTYNPDESSKPN(de)M(ox)IDAATLK_	AIQ(0.007)LTYN(0.24)PDESSKPN(0.753)MIDAATLK	AIQLTYNPDESSKPNM(1)IDAATLK	AIQ(-20.28)LTYN(-4.96)PDESSKPN(4.96)MIDAATLK	AIQLTYNPDESSKPNM(27.08)IDAATLK	0	1	1	1	P02679-2;P02679;C9JEU5;C9JC84	P02679-2	P02679-2	FGG	Fibrinogen gamma chain	MSMS	S12186_284_Ejaife_TMT_2_Platelet_210707	1	2	1075.59	3	846.42	2536.24	NaN	NaN	NaN	NaN	NaN	NaN	NaN	NaN	105.22	1	105.07	104.57	105.57	-0.14921								NaN	NaN	NaN	0.028747
AIQTLQMELQQIMK	14	Oxidation (M),3 Deamidation (NQ)	_AIQTLQ(de)M(ox)ELQ(de)Q(de)IMK_	AIQ(0.048)TLQ(0.984)MELQ(0.984)Q(0.984)IMK	AIQTLQM(0.5)ELQQIM(0.5)K	AIQ(-17.71)TLQ(17.71)MELQ(17.71)Q(17.71)IMK	AIQTLQM(0)ELQQIM(0)K	0	3	1	0	O94808	O94808	O94808	GFPT2	Glutamine--fructose-6-phosphate aminotransferase [isomerizing] 2	MULTI-MSMS	S12186_284_Ejaife_TMT_2_Platelet_210707	1	2	718.059	3	565.284	1692.83	71902	-1.6999	-0.0009609	270260	152.78	270260	152.77	718.06	83.048	0.56013	83.099	82.781	83.342	0.051254					83	35	3	0.882672	0.000961404	0.00250481	0.039723
AIQTLQMELQQIMK	14	Oxidation (M),3 Deamidation (NQ)	_AIQTLQ(de)M(ox)ELQ(de)Q(de)IMK_					0	3	1	0	O94808	O94808	O94808	GFPT2	Glutamine--fructose-6-phosphate aminotransferase [isomerizing] 2	MULTI-MATCH	S12185_283_Ejaife_TMT_1_Platelet_210707	1	1		3	565.284	1692.83	71128	-1.0531	-0.00059529	270260	152.77	270260	152.77	718.394	82.976	0.56149	82.976	82.752	83.314	0	-0.094676	-0.00054106	NaN	29.328	80	33	3	NaN	NaN	NaN	NaN
AIQTLQMELQQIMK	14	Oxidation (M),3 Deamidation (NQ)	_AIQTLQ(de)M(ox)ELQ(de)Q(de)IMK_					0	3	1	0	O94808	O94808	O94808	GFPT2	Glutamine--fructose-6-phosphate aminotransferase [isomerizing] 2	MULTI-MATCH	S12187_285_Ejaife_TMT_3_Platelet_210707	1	3		3	565.284	1692.83	70306.5	-1.7219	-0.00097337	270260	152.77	270260	152.77	718.394	82.975	0.44214	83.137	82.971	83.413	0.16175	0.066121	-0.0003577	NaN	29.328	50	17	3	NaN	NaN	NaN	NaN
AISGGSIQIENGYFVHYFAPEGLTTMPK	28	Unmodified	_AISGGSIQIENGYFVHYFAPEGLTTMPK_					0	0	0	0	Q14624;B7ZKJ8;Q14624-3;Q14624-2;Q14624-4;H7C0L5	Q14624;Q14624-3	Q14624	ITIH4	Inter-alpha-trypsin inhibitor heavy chain H4;70 kDa inter-alpha-trypsin inhibitor heavy chain H4;35 kDa inter-alpha-trypsin inhibitor heavy chain H4	MULTI-MSMS	S12185_283_Ejaife_TMT_1_Platelet_210707	1	1	1162.94	3	1009.84	3026.48	56280.4	-1.9525	-0.0019717	151290	152.78	151290	152.77	1163.28	122.28	0.29902	122.28	122.11	122.41	0					22	5	6	0.981182	0.00256814	0.0153844	1.591e-38
AISGGSIQIENGYFVHYFAPEGLTTMPK	28	Unmodified	_AISGGSIQIENGYFVHYFAPEGLTTMPK_					0	0	0	0	Q14624;B7ZKJ8;Q14624-3;Q14624-2;Q14624-4;H7C0L5	Q14624;Q14624-3	Q14624	ITIH4	Inter-alpha-trypsin inhibitor heavy chain H4;70 kDa inter-alpha-trypsin inhibitor heavy chain H4;35 kDa inter-alpha-trypsin inhibitor heavy chain H4	MULTI-MSMS	S12185_283_Ejaife_TMT_1_Platelet_210707	1	1	872.459	4	757.628	3026.48	63716.9	-1.3878	-0.0010515	151240	114.58	151240	114.58	872.46	122.28	0.49998	122.28	122.11	122.61	7.6294e-06					34	9	7	0.908638	0.00122323	0.00822869	2.1103e-12
AISGGSIQIENGYFVHYFAPEGLTTMPK	28	Unmodified	_AISGGSIQIENGYFVHYFAPEGLTTMPK_					0	0	0	0	Q14624;B7ZKJ8;Q14624-3;Q14624-2;Q14624-4;H7C0L5	Q14624;Q14624-3	Q14624	ITIH4	Inter-alpha-trypsin inhibitor heavy chain H4;70 kDa inter-alpha-trypsin inhibitor heavy chain H4;35 kDa inter-alpha-trypsin inhibitor heavy chain H4	MULTI-MSMS	S12186_284_Ejaife_TMT_2_Platelet_210707	1	2	1163.28	3	1009.84	3026.48	56222.8	-1.7641	-0.0017814	151290	152.78	151290	152.77	1162.95	122.39	0.30574	122.24	122.09	122.39	-0.14921					14	5	5	0.923835	0.00131069	0.0150726	2.9073e-12
AISGGSIQIENGYFVHYFAPEGLTTMPK	28	Unmodified	_AISGGSIQIENGYFVHYFAPEGLTTMPK_					0	0	0	0	Q14624;B7ZKJ8;Q14624-3;Q14624-2;Q14624-4;H7C0L5	Q14624;Q14624-3	Q14624	ITIH4	Inter-alpha-trypsin inhibitor heavy chain H4;70 kDa inter-alpha-trypsin inhibitor heavy chain H4;35 kDa inter-alpha-trypsin inhibitor heavy chain H4	MULTI-MSMS	S12186_284_Ejaife_TMT_2_Platelet_210707	1	2	872.71	4	757.628	3026.48	63735.5	-1.7525	-0.0013278	151240	114.58	151240	114.58	872.462	122.37	0.62544	122.22	122.04	122.66	-0.14921					29	12	5	0.847942	0.00102685	0.0114724	8.7452e-05
AISGGSIQIENGYFVHYFAPEGLTTMPK	28	Unmodified	_AISGGSIQIENGYFVHYFAPEGLTTMPK_					0	0	0	0	Q14624;B7ZKJ8;Q14624-3;Q14624-2;Q14624-4;H7C0L5	Q14624;Q14624-3	Q14624	ITIH4	Inter-alpha-trypsin inhibitor heavy chain H4;70 kDa inter-alpha-trypsin inhibitor heavy chain H4;35 kDa inter-alpha-trypsin inhibitor heavy chain H4	MULTI-MSMS	S12187_285_Ejaife_TMT_3_Platelet_210707	1	3	872.459	4	757.628	3026.48	64230.2	-1.8543	-0.0014049	151240	114.58	151240	114.58	872.46	122.61	0.38652	122.27	122.06	122.45	-0.33907					24	7	6	0.94272	0.00274198	0.0210837	7.1067e-30
AISGGSIQIENGYFVHYFAPEGLTTMPK	28	Unmodified	_AISGGSIQIENGYFVHYFAPEGLTTMPK_					0	0	0	0	Q14624;B7ZKJ8;Q14624-3;Q14624-2;Q14624-4;H7C0L5	Q14624;Q14624-3	Q14624	ITIH4	Inter-alpha-trypsin inhibitor heavy chain H4;70 kDa inter-alpha-trypsin inhibitor heavy chain H4;35 kDa inter-alpha-trypsin inhibitor heavy chain H4	MULTI-MSMS	S12187_285_Ejaife_TMT_3_Platelet_210707	1	3	1162.94	3	1009.84	3026.48	56431	-2.1347	-0.0021557	151290	152.78	151280	152.77	1163.28	122.61	0.28619	122.27	122.11	122.4	-0.33907					24	5	6	0.949913	0.00221503	0.0181251	2.7434e-44
AISGGSIQIENGYFVHYFAPEGLTTMPK	28	Deamidation (NQ)	_AISGGSIQIEN(de)GYFVHYFAPEGLTTMPK_	AISGGSIQ(0.016)IEN(0.984)GYFVHYFAPEGLTTMPK		AISGGSIQ(-17.93)IEN(17.93)GYFVHYFAPEGLTTMPK		0	1	0	0	Q14624;B7ZKJ8;Q14624-3;Q14624-2;Q14624-4;H7C0L5	Q14624;Q14624-3	Q14624	ITIH4	Inter-alpha-trypsin inhibitor heavy chain H4;70 kDa inter-alpha-trypsin inhibitor heavy chain H4;35 kDa inter-alpha-trypsin inhibitor heavy chain H4	MULTI-MSMS	S12185_283_Ejaife_TMT_1_Platelet_210707	1	1	1163.27	3	1010.16	3027.47	57654.7	-2.1124	-0.0021339	151240	152.78	151240	152.77	1163.27	123.49	0.36076	123.49	123.38	123.74	0					21	7	5	0.937615	0.00083564	0.00497975	5.9546e-21
AISGGSIQIENGYFVHYFAPEGLTTMPK	28	Deamidation (NQ)	_AISGGSIQIEN(de)GYFVHYFAPEGLTTMPK_	AISGGSIQ(0.008)IEN(0.992)GYFVHYFAPEGLTTMPK		AISGGSIQ(-21.21)IEN(21.21)GYFVHYFAPEGLTTMPK		0	1	0	0	Q14624;B7ZKJ8;Q14624-3;Q14624-2;Q14624-4;H7C0L5	Q14624;Q14624-3	Q14624	ITIH4	Inter-alpha-trypsin inhibitor heavy chain H4;70 kDa inter-alpha-trypsin inhibitor heavy chain H4;35 kDa inter-alpha-trypsin inhibitor heavy chain H4	MULTI-MSMS	S12185_283_Ejaife_TMT_1_Platelet_210707	1	1	872.956	4	757.874	3027.47	64542.6	-1.5345	-0.001163	151190	114.58	151190	114.58	872.706	123.49	0.39642	123.49	123.34	123.74	7.6294e-06					25	8	5	0.946649	0.000610035	0.00225802	0.000131
AISGGSIQIENGYFVHYFAPEGLTTMPK	28	Deamidation (NQ)	_AISGGSIQIEN(de)GYFVHYFAPEGLTTMPK_	AISGGSIQ(0.033)IEN(0.967)GYFVHYFAPEGLTTMPK		AISGGSIQ(-14.66)IEN(14.66)GYFVHYFAPEGLTTMPK		0	1	0	0	Q14624;B7ZKJ8;Q14624-3;Q14624-2;Q14624-4;H7C0L5	Q14624;Q14624-3	Q14624	ITIH4	Inter-alpha-trypsin inhibitor heavy chain H4;70 kDa inter-alpha-trypsin inhibitor heavy chain H4;35 kDa inter-alpha-trypsin inhibitor heavy chain H4	MULTI-MSMS	S12186_284_Ejaife_TMT_2_Platelet_210707	1	2	872.707	4	757.874	3027.47	65588.8	-1.6393	-0.0012424	151190	114.58	151190	114.58	872.959	123.61	0.29006	123.46	123.33	123.62	-0.14921					16	5	5	0.841562	0.000847394	0.00221212	6.963e-21
AISGGSIQIENGYFVHYFAPEGLTTMPK	28	Deamidation (NQ)	_AISGGSIQIEN(de)GYFVHYFAPEGLTTMPK_	AISGGSIQ(0.031)IEN(0.969)GYFVHYFAPEGLTTMPK		AISGGSIQ(-14.96)IEN(14.96)GYFVHYFAPEGLTTMPK		0	1	0	0	Q14624;B7ZKJ8;Q14624-3;Q14624-2;Q14624-4;H7C0L5	Q14624;Q14624-3	Q14624	ITIH4	Inter-alpha-trypsin inhibitor heavy chain H4;70 kDa inter-alpha-trypsin inhibitor heavy chain H4;35 kDa inter-alpha-trypsin inhibitor heavy chain H4	MULTI-MSMS	S12186_284_Ejaife_TMT_2_Platelet_210707	1	2	1163.61	3	1010.16	3027.47	58855.6	-1.6585	-0.0016754	151240	152.78	151240	152.77	1163.61	123.61	0.23978	123.46	123.33	123.57	-0.1492					10	4	3	0.961941	0.000541653	0.00147439	6.8785e-15
AISGGSIQIENGYFVHYFAPEGLTTMPK	28	Deamidation (NQ)	_AISGGSIQIEN(de)GYFVHYFAPEGLTTMPK_					0	1	0	0	Q14624;B7ZKJ8;Q14624-3;Q14624-2;Q14624-4;H7C0L5	Q14624;Q14624-3	Q14624	ITIH4	Inter-alpha-trypsin inhibitor heavy chain H4;70 kDa inter-alpha-trypsin inhibitor heavy chain H4;35 kDa inter-alpha-trypsin inhibitor heavy chain H4	MULTI-MATCH	S12187_285_Ejaife_TMT_3_Platelet_210707	1	3		3	1010.16	3027.47	58204.2	-2.1523	-0.0021741	151240	152.77	151240	152.77	1163.61	123.86	0.22313	123.52	123.38	123.6	-0.33907	0.028714	-0.00087895	NaN	129.72	16	4	5	NaN	NaN	NaN	NaN
AISGGSIQIENGYFVHYFAPEGLTTMPK	28	Deamidation (NQ)	_AISGGSIQIEN(de)GYFVHYFAPEGLTTMPK_					0	1	0	0	Q14624;B7ZKJ8;Q14624-3;Q14624-2;Q14624-4;H7C0L5	Q14624;Q14624-3	Q14624	ITIH4	Inter-alpha-trypsin inhibitor heavy chain H4;70 kDa inter-alpha-trypsin inhibitor heavy chain H4;35 kDa inter-alpha-trypsin inhibitor heavy chain H4	MULTI-MATCH	S12187_285_Ejaife_TMT_3_Platelet_210707	1	3		4	757.874	3027.47	65351.3	-1.8622	-0.0014113	151190	114.58	151190	114.58	872.957	123.86	0.41358	123.52	123.32	123.74	-0.33907	0.027789	-0.0015187	NaN	129.57	24	9	5	NaN	NaN	NaN	NaN
AISGGSIQIENGYFVHYFAPEGLTTMPK	28	2 Deamidation (NQ)	_AISGGSIQ(de)IEN(de)GYFVHYFAPEGLTTMPK_	AISGGSIQ(1)IEN(1)GYFVHYFAPEGLTTMPK		AISGGSIQ(34.72)IEN(34.72)GYFVHYFAPEGLTTMPK		0	2	0	0	Q14624;B7ZKJ8;Q14624-3;Q14624-2;Q14624-4;H7C0L5	Q14624;Q14624-3	Q14624	ITIH4	Inter-alpha-trypsin inhibitor heavy chain H4;70 kDa inter-alpha-trypsin inhibitor heavy chain H4;35 kDa inter-alpha-trypsin inhibitor heavy chain H4	MSMS	S12187_285_Ejaife_TMT_3_Platelet_210707	1	3	1163.27	3	1010.49	3028.45	NaN	NaN	NaN	NaN	NaN	NaN	NaN	NaN	124.01	1	123.67	123.17	124.17	-0.33907								NaN	NaN	NaN	0.019539
AITPPHPASQANIIFDITEGNLR	23	Unmodified	_AITPPHPASQANIIFDITEGNLR_					0	0	0	0	P23142	P23142	P23142	FBLN1	Fibulin-1	MULTI-MSMS	S12185_283_Ejaife_TMT_1_Platelet_210707	1	1	902.49	3	825.771	2474.29	63988.1	-1.8813	-0.0015535	92504	76.387	92502	76.385	902.493	113.99	0.55627	113.99	113.66	114.21	0					50	16	5	0.488469	0.000788342	0.0125927	0.0097963
AITPPHPASQANIIFDITEGNLR	23	Unmodified	_AITPPHPASQANIIFDITEGNLR_					0	0	0	0	P23142	P23142	P23142	FBLN1	Fibulin-1	MULTI-MSMS	S12186_284_Ejaife_TMT_2_Platelet_210707	1	2	902.491	3	825.771	2474.29	62834	-1.3676	-0.0011293	92503	76.386	92502	76.385	902.492	114.16	0.66397	114.01	113.67	114.33	-0.14921					55	18	4	0.786371	0.00152584	0.0194962	0.0017619
AITPPHPASQANIIFDITEGNLR	23	Unmodified	_AITPPHPASQANIIFDITEGNLR_					0	0	0	0	P23142	P23142	P23142	FBLN1	Fibulin-1	MULTI-MSMS	S12187_285_Ejaife_TMT_3_Platelet_210707	1	3	902.493	3	825.771	2474.29	64116.7	-2.1416	-0.0017685	92505	76.388	92503	76.386	902.494	114.28	0.67888	113.94	113.62	114.29	-0.33907					72	20	5	0.818503	0.00260233	0.0260111	2.2562e-17
AKDQLTCNK	9	Unmodified	_AKDQLTCNK_					0	0	0	1	P01024;M0QYC8	P01024	P01024	C3	Complement C3;Complement C3 beta chain;C3-beta-c;Complement C3 alpha chain;C3a anaphylatoxin;Acylation stimulating protein;Complement C3b alpha chain;Complement C3c alpha chain fragment 1;Complement C3dg fragment;Complement C3g fragment;Complement C3d fragment;Complement C3f fragment;Complement C3c alpha chain fragment 2	MULTI-MSMS	S12185_283_Ejaife_TMT_1_Platelet_210707	1	1	589.346	3	359.85	1076.53	78812.4	-1.6946	-0.00060981	636830	229.16	636830	229.16	589.013	41.871	0.72691	41.871	41.586	42.313	0					252	65	5	0.912425	0.00226049	0.00546327	0.0032138
AKDQLTCNK	9	Unmodified	_AKDQLTCNK_					0	0	0	1	P01024;M0QYC8	P01024	P01024	C3	Complement C3;Complement C3 beta chain;C3-beta-c;Complement C3 alpha chain;C3a anaphylatoxin;Acylation stimulating protein;Complement C3b alpha chain;Complement C3c alpha chain fragment 1;Complement C3dg fragment;Complement C3g fragment;Complement C3d fragment;Complement C3f fragment;Complement C3c alpha chain fragment 2	MULTI-MSMS	S12186_284_Ejaife_TMT_2_Platelet_210707	1	2	589.012	3	359.85	1076.53	79267.8	-1.6839	-0.00060596	636830	229.16	636830	229.16	589.013	41.871	0.63486	41.822	41.546	42.181	-0.048981					206	54	5	0.958651	0.0019231	0.0054634	0.0032676
AKDQLTCNK	9	Unmodified	_AKDQLTCNK_					0	0	0	1	P01024;M0QYC8	P01024	P01024	C3	Complement C3;Complement C3 beta chain;C3-beta-c;Complement C3 alpha chain;C3a anaphylatoxin;Acylation stimulating protein;Complement C3b alpha chain;Complement C3c alpha chain fragment 1;Complement C3dg fragment;Complement C3g fragment;Complement C3d fragment;Complement C3f fragment;Complement C3c alpha chain fragment 2	MULTI-MSMS	S12187_285_Ejaife_TMT_3_Platelet_210707	1	3	589.012	3	359.85	1076.53	79210.8	-1.7248	-0.00062068	636830	229.16	636830	229.16	589.013	41.602	0.68626	42.064	41.762	42.448	0.46225					253	59	6	0.98674	0.00276996	0.0142706	0.0016362
AKDQLTCNK	9	Unmodified	_AKDQLTCNK_					0	0	0	1	P01024;M0QYC8	P01024	P01024	C3	Complement C3;Complement C3 beta chain;C3-beta-c;Complement C3 alpha chain;C3a anaphylatoxin;Acylation stimulating protein;Complement C3b alpha chain;Complement C3c alpha chain fragment 1;Complement C3dg fragment;Complement C3g fragment;Complement C3d fragment;Complement C3f fragment;Complement C3c alpha chain fragment 2	MULTI-MATCH	S12187_285_Ejaife_TMT_3_Platelet_210707	1	3		3	359.85	1076.53	84666.3	-1.3374	-0.00048127	636830	229.16	636830	229.16	589.012	40.73	0.15905	41.192	41.113	41.272	0.46225	-0.43592	0.0026007	NaN	108.47	23	15	2	NaN	NaN	NaN	NaN
AKLEEQAQQIR	11	Unmodified	_AKLEEQAQQIR_					0	0	0	1	P02649	P02649	P02649	APOE	Apolipoprotein E	MULTI-MSMS	S12185_283_Ejaife_TMT_1_Platelet_210707	1	1	591.352	3	438.577	1312.71	80241.2	-1.1987	-0.00052573	348340	152.78	348340	152.77	591.352	48.411	0.46251	48.411	48.133	48.595	0					115	39	4	0.653734	0.000761896	0.0053219	0.0067612
AKLEEQAQQIR	11	Unmodified	_AKLEEQAQQIR_					0	0	0	1	P02649	P02649	P02649	APOE	Apolipoprotein E	MULTI-MSMS	S12186_284_Ejaife_TMT_2_Platelet_210707	1	2	591.352	3	438.577	1312.71	81121.2	-0.54785	-0.00024028	348340	152.78	348340	152.77	591.687	48.499	0.39424	48.45	48.186	48.58	-0.048985					64	30	3	0.653681	0.000736257	0.00469798	0.018924
AKLEEQAQQIR	11	Unmodified	_AKLEEQAQQIR_					0	0	0	1	P02649	P02649	P02649	APOE	Apolipoprotein E	MULTI-MSMS	S12187_285_Ejaife_TMT_3_Platelet_210707	1	3	591.686	3	438.577	1312.71	80120.2	-1.5802	-0.00069305	348340	152.78	348340	152.77	591.352	47.975	0.49612	48.337	48.124	48.62	0.36209					138	47	4	0.934495	0.00194887	0.00815171	0.0030899
AKLPDATPK	9	Unmodified	_AKLPDATPK_					0	0	0	1	P02774;P02774-3;P02774-2	P02774	P02774	GC	Vitamin D-binding protein	MULTI-MSMS	S12185_283_Ejaife_TMT_1_Platelet_210707	1	1	543.684	3	314.187	939.539	83534.5	-1.3597	-0.0004272	729380	229.16	729380	229.16	543.35	53.261	0.67786	53.261	53.003	53.681	0					129	40	4	0.793723	0.0019211	0.00500687	0.0095908
AKLPDATPK	9	Unmodified	_AKLPDATPK_					0	0	0	1	P02774;P02774-3;P02774-2	P02774	P02774	GC	Vitamin D-binding protein	MULTI-MSMS	S12186_284_Ejaife_TMT_2_Platelet_210707	1	2	543.684	3	314.187	939.539	84196.1	-1.2812	-0.00040254	729380	229.16	729380	229.16	543.35	53.252	0.59208	53.203	52.957	53.549	-0.048985					116	38	4	0.905734	0.00186875	0.007929	0.010653
AKLPDATPK	9	Unmodified	_AKLPDATPK_					0	0	0	1	P02774;P02774-3;P02774-2	P02774	P02774	GC	Vitamin D-binding protein	MULTI-MATCH	S12187_285_Ejaife_TMT_3_Platelet_210707	1	3		3	314.187	939.539	83617.2	-1.626	-0.00051087	729380	229.16	729380	229.16	543.35	53.109	0.55135	53.471	53.205	53.756	0.36208	0.15918	-0.0003114	NaN	87.568	90	28	4	NaN	NaN	NaN	NaN
AKPALEDLR	9	Unmodified	_AKPALEDLR_					0	0	0	1	P02647;F8W696	P02647	P02647	APOA1	Apolipoprotein A-I;Proapolipoprotein A-I;Truncated apolipoprotein A-I	MULTI-MSMS	S12185_283_Ejaife_TMT_1_Platelet_210707	1	1	490.973	3	338.198	1011.57	85960.5	-1.4912	-0.00050431	451730	152.78	451730	152.77	490.973	56.266	1.6445	56.266	55.87	57.515	-3.8147e-06					377	94	7	0.948075	0.0056704	0.0143456	0.0026753
AKPALEDLR	9	Unmodified	_AKPALEDLR_					0	0	0	1	P02647;F8W696	P02647	P02647	APOA1	Apolipoprotein A-I;Proapolipoprotein A-I;Truncated apolipoprotein A-I	MULTI-MSMS	S12186_284_Ejaife_TMT_2_Platelet_210707	1	2	490.973	3	338.198	1011.57	86737.6	-1.452	-0.00049106	451730	152.78	451730	152.77	490.973	56.395	1.1035	56.346	55.891	56.995	-0.048981					279	64	6	0.957141	0.0163053	0.0575295	0.0011949
AKPALEDLR	9	Unmodified	_AKPALEDLR_					0	0	0	1	P02647;F8W696	P02647	P02647	APOA1	Apolipoprotein A-I;Proapolipoprotein A-I;Truncated apolipoprotein A-I	MULTI-MSMS	S12186_284_Ejaife_TMT_2_Platelet_210707	1	2	735.955	2	506.793	1011.57	70563.7	-1.3188	-0.00066838	452180	229.16	452180	229.16	735.956	56.367	0.34539	56.318	56.15	56.495	-0.048981					47	20	3	0.690392	0.000447426	0.00341096	0.023094
AKPALEDLR	9	Unmodified	_AKPALEDLR_					0	0	0	1	P02647;F8W696	P02647	P02647	APOA1	Apolipoprotein A-I;Proapolipoprotein A-I;Truncated apolipoprotein A-I	MULTI-MSMS	S12187_285_Ejaife_TMT_3_Platelet_210707	1	3	491.306	3	338.198	1011.57	86666	-2.1414	-0.0007242	451730	152.78	451730	152.77	490.973	55.768	1.4445	56.13	55.887	57.331	0.36209					447	96	7	0.993909	0.00165176	0.00166918	0.0051745
AKPALEDLR	9	Unmodified	_AKPALEDLR_					0	0	0	1	P02647;F8W696	P02647	P02647	APOA1	Apolipoprotein A-I;Proapolipoprotein A-I;Truncated apolipoprotein A-I	MULTI-MATCH	S12185_283_Ejaife_TMT_1_Platelet_210707	1	1		2	506.793	1011.57	74364	-1.2508	-0.00063389	452180	229.16	452180	229.16	735.956	56.281	0.43989	56.281	56.104	56.544	0	0.03815	-0.00037762	NaN	99.802	79	31	4	NaN	NaN	NaN	NaN
AKPALEDLR	9	Unmodified	_AKPALEDLR_					0	0	0	1	P02647;F8W696	P02647	P02647	APOA1	Apolipoprotein A-I;Proapolipoprotein A-I;Truncated apolipoprotein A-I	MULTI-MATCH	S12187_285_Ejaife_TMT_3_Platelet_210707	1	3		2	506.793	1011.57	72075.6	-2.3938	-0.0012131	452180	229.16	452180	229.16	735.956	55.768	0.59478	56.13	55.972	56.567	0.36209	-0.11307	0.00029522	NaN	99.802	101	46	3	NaN	NaN	NaN	NaN
ALADGVQK	8	Unmodified	_ALADGVQK_					0	0	0	0	O14791;O14791-2;O14791-3	O14791	O14791	APOL1	Apolipoprotein L1	MULTI-MSMS	S12185_283_Ejaife_TMT_1_Platelet_210707	1	1	630.389	2	401.227	800.439	75765.6	-1.5563	-0.00062445	571160	229.16	571150	229.16	630.39	53.039	0.33145	53.039	52.827	53.158	0					20	16	2	0	0	0	0.040162
ALADGVQK	8	Unmodified	_ALADGVQK_					0	0	0	0	O14791;O14791-2;O14791-3	O14791	O14791	APOL1	Apolipoprotein L1	MULTI-MSMS	S12187_285_Ejaife_TMT_3_Platelet_210707	1	3	630.39	2	401.227	800.439	80609.5	-1.9181	-0.0007696	571160	229.16	571150	229.16	630.39	52.828	0.31334	53.19	53.106	53.419	0.36209					36	21	2	0.476613	0.000113195	0.00105586	0.012329
ALADGVQK	8	Unmodified	_ALADGVQK_					0	0	0	0	O14791;O14791-2;O14791-3	O14791	O14791	APOL1	Apolipoprotein L1	MULTI-MSMS	S12187_285_Ejaife_TMT_3_Platelet_210707	1	3	630.39	2	401.227	800.439	75631	-2.1443	-0.00086033	571160	229.16	571150	229.16	630.39	53.975	0.46254	54.337	54.026	54.489	0.36209					55	31	2	1	0.00227226	0.0157942	0.0024431
ALADGVQK	8	Unmodified	_ALADGVQK_					0	0	0	0	O14791;O14791-2;O14791-3	O14791	O14791	APOL1	Apolipoprotein L1	MULTI-MATCH	S12185_283_Ejaife_TMT_1_Platelet_210707	1	1		2	401.227	800.439	75994.3	-1.695	-0.00068006	571160	229.16	571150	229.16	630.39	54.306	0.50915	54.306	54.01	54.519	0	0.00072734	1.4071e-05	NaN	149.4	47	24	2	NaN	NaN	NaN	NaN
ALADGVQK	8	Unmodified	_ALADGVQK_					0	0	0	0	O14791;O14791-2;O14791-3	O14791	O14791	APOL1	Apolipoprotein L1	MULTI-MATCH	S12186_284_Ejaife_TMT_2_Platelet_210707	1	2		2	401.227	800.439	75762.6	-1.1301	-0.00045343	571160	229.16	571150	229.16	630.39	54.321	0.52297	54.272	53.994	54.517	-0.048981	-0.033094	-0.00039463	NaN	149.4	58	31	2	NaN	NaN	NaN	NaN
ALDLINK	7	Unmodified	_ALDLINK_					0	0	0	0	P04196	P04196	P04196	HRG	Histidine-rich glycoprotein	MULTI-MSMS	S12185_283_Ejaife_TMT_1_Platelet_210707	1	1	622.901	2	393.74	785.465	77553	-1.9959	-0.00078586	582020	229.16	582010	229.16	622.903	86.801	0.98121	86.801	86.406	87.387	-7.6294e-06					166	42	5	0.801231	0.000422335	0.0059155	0.022964
ALDLINK	7	Unmodified	_ALDLINK_					0	0	0	0	P04196	P04196	P04196	HRG	Histidine-rich glycoprotein	MULTI-MSMS	S12187_285_Ejaife_TMT_3_Platelet_210707	1	3	622.902	2	393.74	785.465	76845.6	-2.534	-0.00099772	582020	229.16	582010	229.16	622.903	86.872	0.81727	86.934	86.471	87.288	0.061584					154	38	5	0.872155	0.000782119	0.0138725	0.029368
ALDLINK	7	Unmodified	_ALDLINK_					0	0	0	0	P04196	P04196	P04196	HRG	Histidine-rich glycoprotein	MULTI-MATCH	S12186_284_Ejaife_TMT_2_Platelet_210707	1	2		2	393.74	785.465	78088	-2.0903	-0.00082304	582020	229.16	582010	229.16	622.903	86.797	1.0022	86.748	86.39	87.393	-0.048981	-0.079628	-0.00023117	NaN	117.17	165	39	6	NaN	NaN	NaN	NaN
ALDLINKR	8	Unmodified	_ALDLINKR_					0	0	0	1	P04196	P04196	P04196	HRG	Histidine-rich glycoprotein	MULTI-MSMS	S12185_283_Ejaife_TMT_1_Platelet_210707	1	1	467.637	3	314.863	941.566	90580.8	-0.56933	-0.00017926	485210	152.78	485210	152.77	467.638	68.441	0.26228	68.441	68.267	68.529	0					42	18	3	0.871981	0.00152515	0.0107147	0.009291
ALDLINKR	8	Unmodified	_ALDLINKR_					0	0	0	1	P04196	P04196	P04196	HRG	Histidine-rich glycoprotein	MULTI-MSMS	S12187_285_Ejaife_TMT_3_Platelet_210707	1	3	467.637	3	314.863	941.566	89190.9	-1.518	-0.00047795	485210	152.78	485210	152.77	467.638	68.097	0.3194	68.459	68.304	68.623	0.36208					45	16	4	0.900868	0.00166072	0.0165282	0.015073
ALDLINKR	8	Unmodified	_ALDLINKR_					0	0	0	1	P04196	P04196	P04196	HRG	Histidine-rich glycoprotein	MULTI-MATCH	S12186_284_Ejaife_TMT_2_Platelet_210707	1	2		3	314.863	941.566	89817.7	-1.5165	-0.0004775	485210	152.78	485210	152.77	467.638	68.425	0.28025	68.476	68.288	68.568	0.051254	0.017604	0.0002706	NaN	116.25	24	14	3	NaN	NaN	NaN	NaN
ALDLSLK	7	Unmodified	_ALDLSLK_					0	0	0	0	A0A087WW43;Q06033-2;Q06033	A0A087WW43	A0A087WW43	ITIH3	Inter-alpha-trypsin inhibitor heavy chain H3	MULTI-MSMS	S12185_283_Ejaife_TMT_1_Platelet_210707	1	1	609.396	2	380.234	758.454	78441.4	-1.6061	-0.00061069	602690	229.16	602690	229.16	609.397	90.34	0.69729	90.34	89.949	90.646	7.6294e-06					81	30	4	0.80113	0.00295383	0.0459379	0.022015
ALDLSLK	7	Unmodified	_ALDLSLK_					0	0	0	0	A0A087WW43;Q06033-2;Q06033	A0A087WW43	A0A087WW43	ITIH3	Inter-alpha-trypsin inhibitor heavy chain H3	MULTI-MSMS	S12186_284_Ejaife_TMT_2_Platelet_210707	1	2	609.396	2	380.234	758.454	79910.9	-1.724	-0.00065552	602690	229.16	602690	229.16	609.397	90.304	0.68759	90.255	89.873	90.56	-0.048981					86	27	5	0.842065	0.00152113	0.016342	0.024325
ALDLSLK	7	Unmodified	_ALDLSLK_					0	0	0	0	A0A087WW43;Q06033-2;Q06033	A0A087WW43	A0A087WW43	ITIH3	Inter-alpha-trypsin inhibitor heavy chain H3	MULTI-MATCH	S12187_285_Ejaife_TMT_3_Platelet_210707	1	3		2	380.234	758.454	80438.1	-1.7502	-0.00066549	602690	229.16	602690	229.16	609.397	90.358	0.62285	90.419	90.059	90.682	0.061584	0.081121	3.175e-05	NaN	127.84	89	41	3	NaN	NaN	NaN	NaN
ALEESNYELEGK	12	Unmodified	_ALEESNYELEGK_					0	0	0	0	CON__P13645;P13645;CON__P02535-1	CON__P13645	CON__P13645	KRT10	Keratin, type I cytoskeletal 10	MULTI-MSMS	S12185_283_Ejaife_TMT_1_Platelet_210707	1	1	920.49	2	691.328	1380.64	65810.7	-2.7622	-0.0019096	331480	229.16	331480	229.16	920.993	75.669	0.63751	75.669	75.394	76.032	7.6294e-06					134	41	4	0.712918	0.000210336	0.00125108	0.00018047
ALEESNYELEGK	12	Unmodified	_ALEESNYELEGK_					0	0	0	0	CON__P13645;P13645;CON__P02535-1	CON__P13645	CON__P13645	KRT10	Keratin, type I cytoskeletal 10	MULTI-MSMS	S12186_284_Ejaife_TMT_2_Platelet_210707	1	2	920.489	2	691.328	1380.64	65798.2	-1.8583	-0.0012847	331480	229.16	331480	229.16	920.491	75.528	0.69835	75.58	75.308	76.006	0.051254					100	42	3	0.983916	0.000199205	0.00119301	1.1406e-07
ALEESNYELEGK	12	Unmodified	_ALEESNYELEGK_					0	0	0	0	CON__P13645;P13645;CON__P02535-1	CON__P13645	CON__P13645	KRT10	Keratin, type I cytoskeletal 10	MULTI-MATCH	S12187_285_Ejaife_TMT_3_Platelet_210707	1	3		2	691.328	1380.64	65632	-2.2739	-0.001572	331480	229.16	331480	229.16	920.491	75.434	0.52068	75.695	75.475	75.995	0.26192	0.047541	-0.00017544	NaN	161.94	100	38	3	NaN	NaN	NaN	NaN
ALEILQEEDLIDEDDIPVR	19	Unmodified	_ALEILQEEDLIDEDDIPVR_					0	0	0	0	P0C0L4;P0C0L4-2;P0C0L5;F5GXS0;A0A0G2JL54	P0C0L4;P0C0L5	P0C0L5	C4A;C4B	Complement C4-A;Complement C4 beta chain;Complement C4-A alpha chain;C4a anaphylatoxin;C4b-A;C4d-A;Complement C4 gamma chain;Complement C4-B;Complement C4 beta chain;Complement C4-B alpha chain;C4a anaphylatoxin;C4b-B;C4d-B;Complement C4 gamma chain	MULTI-MSMS	S12185_283_Ejaife_TMT_1_Platelet_210707	1	1	819.099	3	742.378	2224.11	66749.4	-1.686	-0.0012517	102900	76.388	102890	76.386	819.1	124.95	0.81024	124.95	124.47	125.28	0					42	15	6	0.932566	0.0049111	0.0695532	1.0449e-22
ALEILQEEDLIDEDDIPVR	19	Unmodified	_ALEILQEEDLIDEDDIPVR_					0	0	0	0	P0C0L4;P0C0L4-2;P0C0L5;F5GXS0;A0A0G2JL54	P0C0L4;P0C0L5	P0C0L5	C4A;C4B	Complement C4-A;Complement C4 beta chain;Complement C4-A alpha chain;C4a anaphylatoxin;C4b-A;C4d-A;Complement C4 gamma chain;Complement C4-B;Complement C4 beta chain;Complement C4-B alpha chain;C4a anaphylatoxin;C4b-B;C4d-B;Complement C4 gamma chain	MULTI-MSMS	S12186_284_Ejaife_TMT_2_Platelet_210707	1	2	819.098	3	742.378	2224.11	66468.8	-1.6696	-0.0012395	102900	76.388	102890	76.387	819.1	125.05	0.49299	124.9	124.63	125.13	-0.1492					18	9	4	0.75948	0.00116542	0.0100449	7.6692e-05
ALEILQEEDLIDEDDIPVR	19	Unmodified	_ALEILQEEDLIDEDDIPVR_					0	0	0	0	P0C0L4;P0C0L4-2;P0C0L5;F5GXS0;A0A0G2JL54	P0C0L4;P0C0L5	P0C0L5	C4A;C4B	Complement C4-A;Complement C4 beta chain;Complement C4-A alpha chain;C4a anaphylatoxin;C4b-A;C4d-A;Complement C4 gamma chain;Complement C4-B;Complement C4 beta chain;Complement C4-B alpha chain;C4a anaphylatoxin;C4b-B;C4d-B;Complement C4 gamma chain	MULTI-MATCH	S12187_285_Ejaife_TMT_3_Platelet_210707	1	3		3	742.378	2224.11	69308.6	-1.7253	-0.0012808	102900	76.388	102890	76.386	819.099	125.26	0.35291	124.93	124.77	125.13	-0.33907	0.0016403	-0.00045277	NaN	171.72	23	6	6	NaN	NaN	NaN	NaN
ALENSPK	7	Unmodified	_ALENSPK_					0	0	0	0	A0A0U1RR20;Q92954-3;Q92954-6;Q92954;Q92954-4;Q92954-2;Q92954-5;J3KP74	A0A0U1RR20	A0A0U1RR20	PRG4	Proteoglycan 4;Proteoglycan 4 C-terminal part	MULTI-MSMS	S12185_283_Ejaife_TMT_1_Platelet_210707	1	1	608.868	2	379.706	757.397	80154.6	-1.6873	-0.00064069	603530	229.16	603530	229.16	608.869	41.221	0.54743	41.221	40.907	41.455	-3.8147e-06					117	55	3	0.807022	0.000280312	0.00175406	0.040755
ALENSPK	7	Unmodified	_ALENSPK_					0	0	0	0	A0A0U1RR20;Q92954-3;Q92954-6;Q92954;Q92954-4;Q92954-2;Q92954-5;J3KP74	A0A0U1RR20	A0A0U1RR20	PRG4	Proteoglycan 4;Proteoglycan 4 C-terminal part	MULTI-MSMS	S12187_285_Ejaife_TMT_3_Platelet_210707	1	3	608.868	2	379.706	757.397	81718.7	-1.7304	-0.00065703	603530	229.16	603530	229.16	608.869	41.046	0.48606	41.509	41.143	41.629	0.46225					77	54	2	0.618348	0.000468081	0.00181852	0.036732
ALENSPK	7	Unmodified	_ALENSPK_					0	0	0	0	A0A0U1RR20;Q92954-3;Q92954-6;Q92954;Q92954-4;Q92954-2;Q92954-5;J3KP74	A0A0U1RR20	A0A0U1RR20	PRG4	Proteoglycan 4;Proteoglycan 4 C-terminal part	MULTI-MATCH	S12186_284_Ejaife_TMT_2_Platelet_210707	1	2		2	379.706	757.397	79624.6	-1.3768	-0.00052277	603530	229.16	603530	229.16	608.869	41.344	0.49796	41.295	40.946	41.443	-0.048977	-0.046839	-0.00012444	NaN	101.28	131	51	3	NaN	NaN	NaN	NaN
ALEQDLPVNIK	11	Unmodified	_ALEQDLPVNIK_					0	0	0	0	Q96KN2;J3KRP0	Q96KN2	Q96KN2	CNDP1	Beta-Ala-His dipeptidase	MULTI-MSMS	S12185_283_Ejaife_TMT_1_Platelet_210707	1	1	849.513	2	620.351	1238.69	68774.5	-1.4109	-0.00087524	369410	229.16	369410	229.16	850.015	97.037	0.50935	97.037	96.765	97.274	0					39	22	2	0.565201	0.000188894	0.00172699	0.00090583
ALEQDLPVNIK	11	Unmodified	_ALEQDLPVNIK_					0	0	0	0	Q96KN2;J3KRP0	Q96KN2	Q96KN2	CNDP1	Beta-Ala-His dipeptidase	MULTI-MSMS	S12186_284_Ejaife_TMT_2_Platelet_210707	1	2	849.514	2	620.351	1238.69	68249.9	-1.8091	-0.0011223	369410	229.16	369410	229.16	849.514	97.142	0.4055	96.993	96.76	97.166	-0.14921					26	12	3	0.455086	0.00010197	0.00166231	0.0022787
ALEQDLPVNIK	11	Unmodified	_ALEQDLPVNIK_					0	0	0	0	Q96KN2;J3KRP0	Q96KN2	Q96KN2	CNDP1	Beta-Ala-His dipeptidase	MULTI-MSMS	S12187_285_Ejaife_TMT_3_Platelet_210707	1	3	849.513	2	620.351	1238.69	69586.4	-2.415	-0.0014982	369410	229.16	369410	229.16	849.514	97.252	0.56358	97.213	96.891	97.454	-0.038582					43	19	4	0.638012	0.000610501	0.00785494	3.7344e-05
ALFVSEEEK	9	Unmodified	_ALFVSEEEK_					0	0	0	0	B4E1Z4;P00751;H7C5H1;E7ETN3	B4E1Z4;E7ETN3	B4E1Z4	CFB	Complement factor B;Complement factor B Ba fragment;Complement factor B Bb fragment	MULTI-MSMS	S12185_283_Ejaife_TMT_1_Platelet_210707	1	1	755.431	2	526.269	1050.52	70773.6	-1.6412	-0.00086371	435450	229.16	435450	229.16	755.432	78.533	0.61714	78.533	78.266	78.883	-7.6294e-06					89	22	5	0.674018	0.00177017	0.0258346	0.0010081
ALFVSEEEK	9	Unmodified	_ALFVSEEEK_					0	0	0	0	B4E1Z4;P00751;H7C5H1;E7ETN3	B4E1Z4;E7ETN3	B4E1Z4	CFB	Complement factor B;Complement factor B Ba fragment;Complement factor B Bb fragment	MULTI-MSMS	S12185_283_Ejaife_TMT_1_Platelet_210707	1	1	503.957	3	351.182	1050.52	84776.2	-1.6311	-0.00057281	435030	152.78	435030	152.77	503.957	78.622	0.38591	78.622	78.347	78.733	0					25	13	3	0.628264	0.000371481	0.00303532	0.00054149
ALFVSEEEK	9	Unmodified	_ALFVSEEEK_					0	0	0	0	B4E1Z4;P00751;H7C5H1;E7ETN3	B4E1Z4;E7ETN3	B4E1Z4	CFB	Complement factor B;Complement factor B Ba fragment;Complement factor B Bb fragment	MULTI-MSMS	S12186_284_Ejaife_TMT_2_Platelet_210707	1	2	755.431	2	526.269	1050.52	70869.5	-2.0133	-0.0010595	435450	229.16	435450	229.16	755.432	78.418	0.66525	78.469	78.219	78.884	0.051254					84	24	4	0.904127	0.0029128	0.0302551	0.0023402
ALFVSEEEK	9	Unmodified	_ALFVSEEEK_					0	0	0	0	B4E1Z4;P00751;H7C5H1;E7ETN3	B4E1Z4;E7ETN3	B4E1Z4	CFB	Complement factor B;Complement factor B Ba fragment;Complement factor B Bb fragment	MULTI-MSMS	S12186_284_Ejaife_TMT_2_Platelet_210707	1	2	503.955	3	351.182	1050.52	89336.5	-2.2805	-0.00080088	435030	152.78	435030	152.77	504.291	78.43	0.31804	78.482	78.408	78.726	0.051254					18	12	2	0.903101	0.000174157	0.000671556	0.02941
ALFVSEEEK	9	Unmodified	_ALFVSEEEK_					0	0	0	0	B4E1Z4;P00751;H7C5H1;E7ETN3	B4E1Z4;E7ETN3	B4E1Z4	CFB	Complement factor B;Complement factor B Ba fragment;Complement factor B Bb fragment	MULTI-MSMS	S12187_285_Ejaife_TMT_3_Platelet_210707	1	3	755.431	2	526.269	1050.52	71344.5	-1.3306	-0.00070026	435450	229.16	435450	229.16	755.432	78.19	0.71515	78.452	78.128	78.843	0.26191					90	29	4	0.84164	0.00288264	0.0339253	0.0012027
ALFVSEEEK	9	Unmodified	_ALFVSEEEK_					0	0	0	0	B4E1Z4;P00751;H7C5H1;E7ETN3	B4E1Z4;E7ETN3	B4E1Z4	CFB	Complement factor B;Complement factor B Ba fragment;Complement factor B Bb fragment	MULTI-MSMS	S12187_285_Ejaife_TMT_3_Platelet_210707	1	3	503.957	3	351.182	1050.52	85588.9	-1.2589	-0.00044209	435030	152.78	435030	152.77	503.957	78.154	0.27826	78.416	78.309	78.587	0.26192					12	9	2	0.990108	0.00010821	0.00180291	0.0010049
ALFVSEEEKK	10	Unmodified	_ALFVSEEEKK_					0	0	0	1	B4E1Z4;P00751;H7C5H1;E7ETN3	B4E1Z4;E7ETN3	B4E1Z4	CFB	Complement factor B;Complement factor B Ba fragment;Complement factor B Bb fragment	MULTI-MSMS	S12185_283_Ejaife_TMT_1_Platelet_210707	1	1	623.043	3	393.88	1178.62	76416	-0.95935	-0.00037787	581810	229.16	581810	229.16	623.043	69.796	1.634	69.796	69.069	70.703	0					195	79	4	0.933696	0.0221595	0.185642	5.6047e-05
ALFVSEEEKK	10	Unmodified	_ALFVSEEEKK_					0	0	0	1	B4E1Z4;P00751;H7C5H1;E7ETN3	B4E1Z4;E7ETN3	B4E1Z4	CFB	Complement factor B;Complement factor B Ba fragment;Complement factor B Bb fragment	MULTI-MSMS	S12187_285_Ejaife_TMT_3_Platelet_210707	1	3	623.042	3	393.88	1178.62	76169.5	-1.6478	-0.00064903	581810	229.16	581810	229.16	623.043	69.309	0.8763	69.671	69.214	70.091	0.36208					155	51	4	0.965591	0.0302001	0.686407	5.1169e-05
ALGHLDLSGNR	11	Unmodified	_ALGHLDLSGNR_					0	0	0	0	P02750	P02750	P02750	LRG1	Leucine-rich alpha-2-glycoprotein	MULTI-MSMS	S12185_283_Ejaife_TMT_1_Platelet_210707	1	1	461.263	3	384.876	1151.6	91363.7	-0.99952	-0.00038469	198470	76.388	198470	76.387	461.263	54.734	1.3102	54.734	54.054	55.365	0					186	83	3	0.977242	0.00069463	0.0068079	0.00038924
ALGHLDLSGNR	11	Unmodified	_ALGHLDLSGNR_					0	0	0	0	P02750	P02750	P02750	LRG1	Leucine-rich alpha-2-glycoprotein	MULTI-MSMS	S12186_284_Ejaife_TMT_2_Platelet_210707	1	2	461.263	3	384.876	1151.6	90052.6	-0.78857	-0.0003035	198470	76.388	198470	76.387	461.263	54.786	0.96107	54.737	54.267	55.228	-0.048977					163	68	3	0.864707	0.000916403	0.00766528	0.00038924
ALGHLDLSGNR	11	Unmodified	_ALGHLDLSGNR_					0	0	0	0	P02750	P02750	P02750	LRG1	Leucine-rich alpha-2-glycoprotein	MULTI-MSMS	S12187_285_Ejaife_TMT_3_Platelet_210707	1	3	461.263	3	384.876	1151.6	92199.2	-1.4707	-0.00056602	198470	76.388	198470	76.387	461.263	54.229	0.80099	54.591	54.407	55.208	0.36209					156	86	2	0.95743	0.000729589	0.00260955	4.1791e-06
ALGISPFHEHAEVVFTANDSGPR	23	Unmodified	_ALGISPFHEHAEVVFTANDSGPR_					0	0	0	0	P02766;A0A087WV45	P02766	P02766	TTR	Transthyretin	MULTI-MSMS	S12185_283_Ejaife_TMT_1_Platelet_210707	1	1	671.098	4	613.557	2450.2	73525.6	-1.4544	-0.00089238	93375	57.291	93373	57.29	671.098	84.103	2.2084	84.103	83.678	85.886	0					330	81	7	0.903724	0.002783	0.00840107	4.0971e-26
ALGISPFHEHAEVVFTANDSGPR	23	Unmodified	_ALGISPFHEHAEVVFTANDSGPR_					0	0	0	0	P02766;A0A087WV45	P02766	P02766	TTR	Transthyretin	MULTI-MSMS	S12186_284_Ejaife_TMT_2_Platelet_210707	1	2	671.098	4	613.557	2450.2	73630.4	-1.2907	-0.0007919	93375	57.291	93374	57.29	671.098	84.148	2.6661	84.199	83.736	86.402	0.051254					414	103	6	0.945145	0.00494485	0.019848	1.581e-27
ALGISPFHEHAEVVFTANDSGPR	23	Unmodified	_ALGISPFHEHAEVVFTANDSGPR_					0	0	0	0	P02766;A0A087WV45	P02766	P02766	TTR	Transthyretin	MULTI-MSMS	S12186_284_Ejaife_TMT_2_Platelet_210707	1	2	671.348	4	613.557	2450.2	74321.9	-1.5343	-0.00094139	93375	57.291	93373	57.29	671.098	86.593	1.0375	86.544	86.302	87.339	-0.048973					108	43	4	0.968599	0.0005449	0.00453504	2.8969e-06
ALGISPFHEHAEVVFTANDSGPR	23	Unmodified	_ALGISPFHEHAEVVFTANDSGPR_					0	0	0	0	P02766;A0A087WV45	P02766	P02766	TTR	Transthyretin	MULTI-MSMS	S12187_285_Ejaife_TMT_3_Platelet_210707	1	3	671.097	4	613.557	2450.2	73468.7	-1.538	-0.00094363	93375	57.291	93373	57.29	671.098	83.921	3.7065	83.983	83.647	87.353	0.061592					540	156	8	0.64369	0.00264146	0.0402964	8.7953e-35
ALGISPFHEHAEVVFTANDSGPR	23	Unmodified	_ALGISPFHEHAEVVFTANDSGPR_					0	0	0	0	P02766;A0A087WV45	P02766	P02766	TTR	Transthyretin	MULTI-MSMS	S12187_285_Ejaife_TMT_3_Platelet_210707	1	3	894.461	3	817.74	2450.2	66693.6	-2.0132	-0.0016463	93414	76.388	93412	76.386	894.462	83.964	0.80656	84.026	83.795	84.602	0.061584					62	25	4	0.942239	0.00129705	0.0118951	2.019e-17
ALGISPFHEHAEVVFTANDSGPR	23	Unmodified	_ALGISPFHEHAEVVFTANDSGPR_					0	0	0	0	P02766;A0A087WV45	P02766	P02766	TTR	Transthyretin	MULTI-MSMS	S12187_285_Ejaife_TMT_3_Platelet_210707	1	3	670.846	4	613.557	2450.2	73526.8	-1.8125	-0.0011121	93375	57.291	93373	57.29	671.098	88.525	1.5034	88.587	87.775	89.279	0.061584					164	61	5	0.327526	0.00019084	0.00243851	1.5077e-23
ALGISPFHEHAEVVFTANDSGPR	23	Unmodified	_ALGISPFHEHAEVVFTANDSGPR_					0	0	0	0	P02766;A0A087WV45	P02766	P02766	TTR	Transthyretin	MULTI-MATCH	S12185_283_Ejaife_TMT_1_Platelet_210707	1	1		4	613.557	2450.2	74084.2	-1.5753	-0.00096653	93375	57.291	93374	57.29	671.098	86.558	0.79936	86.558	86.37	87.169	0	0.0070305	0.00027333	NaN	78.987	71	34	3	NaN	NaN	NaN	NaN
ALGQNPTNAEVLK	13	Unmodified	_ALGQNPTNAEVLK_					0	0	0	0	F8VPF3;F8W1R7;J3KND3;G8JLA2;G3V1V0;F8W1I5;B7Z6Z4;P60660-2;P60660;P14649	F8VPF3	F8VPF3	MYL6;MYL6B	Myosin light polypeptide 6;Myosin light chain 6B	MULTI-MSMS	S12187_285_Ejaife_TMT_3_Platelet_210707	1	3	907.031	2	677.87	1353.73	71377.3	-1.9039	-0.0012906	338060	229.16	338060	229.16	907.032	73.889	0.2056	74.251	74.15	74.356	0.36208					21	13	2	1	6.49756e-05	0.000580781	0.00032973
ALHQVFEHMLDVSK	14	Unmodified	_ALHQVFEHMLDVSK_					0	0	0	0	B4E1Z4;P06681;A0A0G2JL69;P06681-3;B4DQI1;E9PDZ0;A0A0G2JIE7;H0Y3H6;P06681-2;A0A0G2JK28	B4E1Z4;P06681	B4E1Z4	C2	Complement C2;Complement C2b fragment;Complement C2a fragment	MULTI-MSMS	S12185_283_Ejaife_TMT_1_Platelet_210707	1	1	529.047	4	414.216	1652.83	83245.4	-1.1015	-0.00045628	276620	114.58	276620	114.58	529.048	95.436	0.90854	95.436	94.956	95.864	0					123	34	4	0.955549	0.000457883	0.00682213	0.0005706
ALHQVFEHMLDVSK	14	Unmodified	_ALHQVFEHMLDVSK_					0	0	0	0	B4E1Z4;P06681;A0A0G2JL69;P06681-3;B4DQI1;E9PDZ0;A0A0G2JIE7;H0Y3H6;P06681-2;A0A0G2JK28	B4E1Z4;P06681	B4E1Z4	C2	Complement C2;Complement C2b fragment;Complement C2a fragment	MULTI-MSMS	S12187_285_Ejaife_TMT_3_Platelet_210707	1	3	528.797	4	414.216	1652.83	83309.9	-1.3087	-0.00054208	276620	114.58	276620	114.58	528.797	95.166	1.0404	95.127	94.823	95.863	-0.038574					155	43	5	0.97327	0.000891284	0.012456	2.3584e-06
ALHQVFEHMLDVSK	14	Unmodified	_ALHQVFEHMLDVSK_					0	0	0	0	B4E1Z4;P06681;A0A0G2JL69;P06681-3;B4DQI1;E9PDZ0;A0A0G2JIE7;H0Y3H6;P06681-2;A0A0G2JK28	B4E1Z4;P06681	B4E1Z4	C2	Complement C2;Complement C2b fragment;Complement C2a fragment	MULTI-MATCH	S12186_284_Ejaife_TMT_2_Platelet_210707	1	2		4	414.216	1652.83	83888.6	-1.3754	-0.00056971	276620	114.58	276620	114.58	529.048	95.404	0.91591	95.355	95.05	95.965	-0.048981	0.049255	0.00039171	NaN	89.46	107	39	3	NaN	NaN	NaN	NaN
ALLAFQESK	9	Unmodified	_ALLAFQESK_					0	0	0	0	P20851-2;P20851	P20851-2	P20851-2	C4BPB	C4b-binding protein beta chain	MULTI-MSMS	S12185_283_Ejaife_TMT_1_Platelet_210707	1	1	733.446	2	503.782	1005.55	77870.1	-0.63786	-0.00032134	454880	229.16	454880	229.16	732.945	90.648	0.45695	90.648	90.39	90.847	0					65	26	4	0.969949	0.000162223	0.00136381	0.015886
ALLAFQESK	9	Unmodified	_ALLAFQESK_					0	0	0	0	P20851-2;P20851	P20851-2	P20851-2	C4BPB	C4b-binding protein beta chain	MULTI-MSMS	S12186_284_Ejaife_TMT_2_Platelet_210707	1	2	732.943	2	503.782	1005.55	74036.8	-1.7133	-0.00086315	454890	229.16	454880	229.16	732.945	90.633	0.54402	90.584	90.263	90.807	-0.048988					69	30	3	0.856698	0.000613113	0.0108685	0.0044634
ALLAFQESK	9	Unmodified	_ALLAFQESK_					0	0	0	0	P20851-2;P20851	P20851-2	P20851-2	C4BPB	C4b-binding protein beta chain	MULTI-MSMS	S12187_285_Ejaife_TMT_3_Platelet_210707	1	3	733.443	2	503.782	1005.55	77058.6	-2.023	-0.0010191	454890	229.16	454880	229.16	732.945	90.628	0.4737	90.689	90.452	90.926	0.061592					84	37	3	0.535889	0.000124109	0.000870538	0.010299
ALLAYAFALAGNQDK	15	Unmodified	_ALLAYAFALAGNQDK_					0	0	0	0	P01023	P01023	P01023	A2M	Alpha-2-macroglobulin	MULTI-MSMS	S12185_283_Ejaife_TMT_1_Platelet_210707	1	1	675.724	3	522.616	1564.82	72849.3	-1.4829	-0.00077499	292330	152.78	292330	152.77	675.725	127.51	0.65666	127.51	127.18	127.84	0					31	12	5	0.979999	0.00372295	0.0133975	2.9717e-12
ALLAYAFALAGNQDK	15	Unmodified	_ALLAYAFALAGNQDK_					0	0	0	0	P01023	P01023	P01023	A2M	Alpha-2-macroglobulin	MULTI-MSMS	S12186_284_Ejaife_TMT_2_Platelet_210707	1	2	675.39	3	522.616	1564.82	74220.1	-1.3256	-0.00069277	292330	152.78	292330	152.77	675.392	127.65	0.55116	127.6	127.22	127.77	-0.048981					24	10	5	0.910576	0.0015421	0.0100662	2.3189e-08
ALLAYAFALAGNQDK	15	Unmodified	_ALLAYAFALAGNQDK_					0	0	0	0	P01023	P01023	P01023	A2M	Alpha-2-macroglobulin	MULTI-MSMS	S12187_285_Ejaife_TMT_3_Platelet_210707	1	3	675.724	3	522.616	1564.82	73580.9	-1.4274	-0.000746	292330	152.78	292330	152.77	675.391	127.86	0.64218	127.52	127.16	127.8	-0.33907					40	12	6	0.973321	0.0098149	0.0696726	1.1165e-14
ALLAYAFALAGNQDK	15	Unmodified	_ALLAYAFALAGNQDK_					0	0	0	0	P01023	P01023	P01023	A2M	Alpha-2-macroglobulin	MULTI-MSMS	S12187_285_Ejaife_TMT_3_Platelet_210707	1	3	1013.08	2	783.42	1564.82	64576.4	-1.8426	-0.0014435	292520	229.16	292510	229.16	1013.08	127.82	0.28912	127.48	127.31	127.6	-0.33907					16	5	4	0.837984	0.000661998	0.00792602	1.8887e-07
ALMDETMK	8	Unmodified	_ALMDETMK_					0	0	0	0	P02649;H0Y7L5;E9PEV4;E7ERP7	P02649	P02649	APOE	Apolipoprotein E	MULTI-MSMS	S12185_283_Ejaife_TMT_1_Platelet_210707	1	1	698.882	2	469.72	937.425	75156.7	-1.5603	-0.00073289	487870	229.16	487870	229.16	698.883	73.035	0.35214	73.035	72.89	73.243	0					67	26	3	0.858932	0.00103535	0.00357243	0.010847
ALMDETMK	8	Unmodified	_ALMDETMK_					0	0	0	0	P02649;H0Y7L5;E9PEV4;E7ERP7	P02649	P02649	APOE	Apolipoprotein E	MULTI-MSMS	S12186_284_Ejaife_TMT_2_Platelet_210707	1	2	698.881	2	469.72	937.425	79584.5	-2.5736	-0.0012089	487870	229.16	487870	229.16	698.883	72.915	0.28743	72.966	72.82	73.107	0.051254					46	24	3	0.717459	0.000338052	0.00118379	0.012168
ALMDETMK	8	Unmodified	_ALMDETMK_					0	0	0	0	P02649;H0Y7L5;E9PEV4;E7ERP7	P02649	P02649	APOE	Apolipoprotein E	MULTI-MSMS	S12187_285_Ejaife_TMT_3_Platelet_210707	1	3	698.882	2	469.72	937.425	75100.4	-1.8431	-0.00086573	487870	229.16	487870	229.16	698.882	72.371	0.44792	72.733	72.578	73.026	0.36208					106	49	3	0.980019	0.000772235	0.00243215	0.0029966
ALNHLPLEYNSALYSR	16	Unmodified	_ALNHLPLEYNSALYSR_					0	0	0	0	P13671	P13671	P13671	C6	Complement component C6	MULTI-MSMS	S12185_283_Ejaife_TMT_1_Platelet_210707	1	1	697.712	3	620.992	1859.95	72529.3	-1.5581	-0.00096754	123010	76.388	123010	76.387	697.714	87.392	0.73003	87.392	87.004	87.734	0					158	45	5	0.945636	0.00154693	0.00813152	5.4891e-07
ALNHLPLEYNSALYSR	16	Unmodified	_ALNHLPLEYNSALYSR_					0	0	0	0	P13671	P13671	P13671	C6	Complement component C6	MULTI-MSMS	S12186_284_Ejaife_TMT_2_Platelet_210707	1	2	697.713	3	620.992	1859.95	72978.4	-1.3341	-0.00082847	123010	76.388	123010	76.387	697.714	87.477	0.69644	87.428	87.015	87.711	-0.048981					127	38	4	0.800624	0.00227355	0.01712	1.112e-07
ALNHLPLEYNSALYSR	16	Unmodified	_ALNHLPLEYNSALYSR_					0	0	0	0	P13671	P13671	P13671	C6	Complement component C6	MULTI-MSMS	S12187_285_Ejaife_TMT_3_Platelet_210707	1	3	697.712	3	620.992	1859.95	73817.3	-1.3868	-0.00086117	123010	76.388	123010	76.387	697.714	87.36	0.71499	87.421	86.95	87.665	0.061584					149	42	5	0.930073	0.00258842	0.0135177	9.3795e-11
ALNSIIDVYHK	11	Unmodified	_ALNSIIDVYHK_					0	0	0	0	P05109	P05109	P05109	S100A8	Protein S100-A8;Protein S100-A8, N-terminally processed	MULTI-MSMS	S12187_285_Ejaife_TMT_3_Platelet_210707	1	3	577.679	3	424.903	1271.69	81046	-1.8834	-0.00080028	359550	152.78	359550	152.77	577.679	90.862	0.37186	90.924	90.689	91.061	0.061584					54	28	3	0.981724	0.000254215	0.00131866	0.00049954
ALPAPIEK	8	Unmodified	_ALPAPIEK_					0	0	0	0	P01860;A0A0A0MS08;P01857;A0A0A0MS07	P01860;A0A0A0MS08	P01860	IGHG3;IGHG1	Ig gamma-3 chain C region;Ig gamma-1 chain C region	MULTI-MSMS	S12185_283_Ejaife_TMT_1_Platelet_210707	1	1	648.918	2	419.755	837.496	75873.1	-2.2482	-0.0009437	545940	229.16	545940	229.16	648.919	75.307	2.1695	75.307	75.057	77.227	0					583	142	6	0.990144	0.024479	0.278176	0.0021793
ALPAPIEK	8	Unmodified	_ALPAPIEK_					0	0	0	0	P01860;A0A0A0MS08;P01857;A0A0A0MS07	P01860;A0A0A0MS08	P01860	IGHG3;IGHG1	Ig gamma-3 chain C region;Ig gamma-1 chain C region	MULTI-MSMS	S12185_283_Ejaife_TMT_1_Platelet_210707	1	1	648.917	2	419.755	837.496	78215.1	-2.2304	-0.00093621	545940	229.16	545940	229.16	648.919	78.426	0.84718	78.426	77.835	78.683	0					64	35	2	0.437635	0.00047197	0.00728852	0.035111
ALPAPIEK	8	Unmodified	_ALPAPIEK_					0	0	0	0	P01860;A0A0A0MS08;P01857;A0A0A0MS07	P01860;A0A0A0MS08	P01860	IGHG3;IGHG1	Ig gamma-3 chain C region;Ig gamma-1 chain C region	MULTI-MSMS	S12186_284_Ejaife_TMT_2_Platelet_210707	1	2	648.918	2	419.755	837.496	75672.1	-1.8132	-0.00076112	545940	229.16	545940	229.16	648.919	75.123	2.3186	75.174	74.938	77.257	0.051254					633	155	6	0.995601	0.0385487	0.372076	0.0021793
ALPAPIEK	8	Unmodified	_ALPAPIEK_					0	0	0	0	P01860;A0A0A0MS08;P01857;A0A0A0MS07	P01860;A0A0A0MS08	P01860	IGHG3;IGHG1	Ig gamma-3 chain C region;Ig gamma-1 chain C region	MULTI-MSMS	S12187_285_Ejaife_TMT_3_Platelet_210707	1	3	648.918	2	419.755	837.496	75661	-2.1926	-0.00092035	545940	229.16	545940	229.16	648.919	74.912	2.233	75.174	74.928	77.161	0.26192					723	164	6	0.995543	0.0822679	0.584075	0.012683
ALPAPIEK	8	Unmodified	_ALPAPIEK_					0	0	0	0	P01860;A0A0A0MS08;P01857;A0A0A0MS07	P01860;A0A0A0MS08	P01860	IGHG3;IGHG1	Ig gamma-3 chain C region;Ig gamma-1 chain C region	MULTI-MATCH	S12186_284_Ejaife_TMT_2_Platelet_210707	1	2		2	419.755	837.496	76433.6	-2.2663	-0.00095129	545940	229.16	545940	229.16	648.919	78.328	0.9585	78.379	77.971	78.929	0.051254	-0.040934	-4.9808e-05	NaN	96.253	91	37	3	NaN	NaN	NaN	NaN
ALPAPIEK	8	Unmodified	_ALPAPIEK_					0	0	0	0	P01860;A0A0A0MS08;P01857;A0A0A0MS07	P01860;A0A0A0MS08	P01860	IGHG3;IGHG1	Ig gamma-3 chain C region;Ig gamma-1 chain C region	MULTI-MATCH	S12187_285_Ejaife_TMT_3_Platelet_210707	1	3		2	419.755	837.496	75652.5	-1.6762	-0.00070359	545940	229.16	545940	229.16	648.919	78.194	0.65341	78.456	78.065	78.718	0.26192	0.035116	-0.00019835	NaN	96.253	64	27	4	NaN	NaN	NaN	NaN
ALPTTYEK	8	Unmodified	_ALPTTYEK_					0	0	0	0	P02748	P02748	P02748	C9	Complement component C9;Complement component C9a;Complement component C9b	MULTI-MSMS	S12185_283_Ejaife_TMT_1_Platelet_210707	1	1	690.911	2	461.748	921.481	73152.2	-1.6129	-0.00074476	496300	229.16	496290	229.16	690.911	64.509	0.61604	64.509	64.212	64.828	0					97	32	4	0.977909	0.000413542	0.00303076	0.012834
ALPTTYEK	8	Unmodified	_ALPTTYEK_					0	0	0	0	P02748	P02748	P02748	C9	Complement component C9;Complement component C9a;Complement component C9b	MULTI-MATCH	S12186_284_Ejaife_TMT_2_Platelet_210707	1	2		2	461.748	921.481	73578.6	-2.3585	-0.001089	496300	229.16	496290	229.16	690.911	64.483	0.62151	64.534	64.228	64.85	0.051254	0.011909	0.00020883	NaN	117.04	112	33	5	NaN	NaN	NaN	NaN
ALPTTYEK	8	Unmodified	_ALPTTYEK_					0	0	0	0	P02748	P02748	P02748	C9	Complement component C9;Complement component C9a;Complement component C9b	MULTI-MATCH	S12187_285_Ejaife_TMT_3_Platelet_210707	1	3		2	461.748	921.481	73518.2	-2.3427	-0.0010817	496300	229.16	496290	229.16	690.911	64.061	0.42979	64.524	64.292	64.722	0.46225	0.0010605	-5.4692e-05	NaN	117.04	86	25	5	NaN	NaN	NaN	NaN
ALPVFCDMDTEGGGWLVFQR	20	Unmodified	_ALPVFCDMDTEGGGWLVFQR_					0	0	0	0	O75636-2;O75636	O75636-2	O75636-2	FCN3	Ficolin-3	MSMS	S12187_285_Ejaife_TMT_3_Platelet_210707	1	3	843.081	3	766.694	2297.06	NaN	NaN	NaN	NaN	NaN	NaN	NaN	NaN	129.17	1	128.83	128.33	129.33	-0.33908								NaN	NaN	NaN	2.5549e-14
ALQDQLVLVAAK	12	Unmodified	_ALQDQLVLVAAK_					0	0	0	0	P01019	P01019	P01019	AGT	Angiotensinogen;Angiotensin-1;Angiotensin-2;Angiotensin-3;Angiotensin-4;Angiotensin 1-9;Angiotensin 1-7;Angiotensin 1-5;Angiotensin 1-4	MULTI-MSMS	S12185_283_Ejaife_TMT_1_Platelet_210707	1	1	576.699	3	423.591	1267.75	79468	-1.054	-0.00044647	360670	152.77	360670	152.77	576.366	107.33	1.1668	107.33	106.96	108.12	0					144	37	6	0.792424	0.00100091	0.00588371	0.0056137
ALQDQLVLVAAK	12	Unmodified	_ALQDQLVLVAAK_					0	0	0	0	P01019	P01019	P01019	AGT	Angiotensinogen;Angiotensin-1;Angiotensin-2;Angiotensin-3;Angiotensin-4;Angiotensin 1-9;Angiotensin 1-7;Angiotensin 1-5;Angiotensin 1-4	MULTI-MSMS	S12185_283_Ejaife_TMT_1_Platelet_210707	1	1	864.546	2	634.882	1267.75	66648.9	-1.3713	-0.00087063	360950	229.16	360950	229.16	864.045	107.33	1.0157	107.33	106.96	107.97	0					114	32	5	0.860797	0.00146863	0.0298833	0.0018983
ALQDQLVLVAAK	12	Unmodified	_ALQDQLVLVAAK_					0	0	0	0	P01019	P01019	P01019	AGT	Angiotensinogen;Angiotensin-1;Angiotensin-2;Angiotensin-3;Angiotensin-4;Angiotensin 1-9;Angiotensin 1-7;Angiotensin 1-5;Angiotensin 1-4	MULTI-MSMS	S12186_284_Ejaife_TMT_2_Platelet_210707	1	2	864.546	2	634.882	1267.75	66682.1	-1.1545	-0.000733	360950	229.16	360950	229.16	864.045	107.47	1.0785	107.32	106.94	108.01	-0.14921					127	35	5	0.958565	0.00211009	0.0691588	0.00020312
ALQDQLVLVAAK	12	Unmodified	_ALQDQLVLVAAK_					0	0	0	0	P01019	P01019	P01019	AGT	Angiotensinogen;Angiotensin-1;Angiotensin-2;Angiotensin-3;Angiotensin-4;Angiotensin 1-9;Angiotensin 1-7;Angiotensin 1-5;Angiotensin 1-4	MULTI-MSMS	S12186_284_Ejaife_TMT_2_Platelet_210707	1	2	576.699	3	423.591	1267.75	79528.7	-1.0451	-0.00044269	360670	152.77	360670	152.77	576.366	107.47	1.2701	107.32	106.9	108.17	-0.14922					145	41	5	0.921106	0.00836125	0.098991	0.002039
ALQDQLVLVAAK	12	Unmodified	_ALQDQLVLVAAK_					0	0	0	0	P01019	P01019	P01019	AGT	Angiotensinogen;Angiotensin-1;Angiotensin-2;Angiotensin-3;Angiotensin-4;Angiotensin 1-9;Angiotensin 1-7;Angiotensin 1-5;Angiotensin 1-4	MULTI-MSMS	S12187_285_Ejaife_TMT_3_Platelet_210707	1	3	576.699	3	423.591	1267.75	79437.5	-0.98838	-0.00041867	360670	152.77	360660	152.77	576.366	107.62	1.0248	107.38	107.03	108.06	-0.23891					140	31	6	0.957742	0.0209103	0.149777	0.00026243
ALQDQLVLVAAK	12	Unmodified	_ALQDQLVLVAAK_					0	0	0	0	P01019	P01019	P01019	AGT	Angiotensinogen;Angiotensin-1;Angiotensin-2;Angiotensin-3;Angiotensin-4;Angiotensin 1-9;Angiotensin 1-7;Angiotensin 1-5;Angiotensin 1-4	MULTI-MSMS	S12187_285_Ejaife_TMT_3_Platelet_210707	1	3	864.044	2	634.882	1267.75	66837.8	-1.3781	-0.00087496	360950	229.16	360950	229.16	864.045	107.58	1.0062	107.35	107.05	108.06	-0.23891					119	30	5	0.969365	0.00455962	0.0772874	6.5943e-07
ALQEYAAK	8	Unmodified	_ALQEYAAK_					0	0	0	0	P13671	P13671	P13671	C6	Complement component C6	MULTI-MSMS	S12187_285_Ejaife_TMT_3_Platelet_210707	1	3	676.401	2	447.24	892.465	71436.9	-1.4507	-0.00064882	512390	229.16	512390	229.16	676.403	59.188	0.35039	59.65	59.508	59.858	0.46225					62	32	2	0.974713	0.000133305	0.00066921	0.012441
ALQEYAAK	8	Unmodified	_ALQEYAAK_					0	0	0	0	P13671	P13671	P13671	C6	Complement component C6	MULTI-MATCH	S12185_283_Ejaife_TMT_1_Platelet_210707	1	1		2	447.24	892.465	72471	-1.3948	-0.0006238	512390	229.16	512390	229.16	676.403	59.622	0.30589	59.622	59.538	59.844	3.8147e-06	-0.020822	0.00026525	NaN	121.09	66	31	3	NaN	NaN	NaN	NaN
ALQEYAAK	8	Unmodified	_ALQEYAAK_					0	0	0	0	P13671	P13671	P13671	C6	Complement component C6	MULTI-MATCH	S12186_284_Ejaife_TMT_2_Platelet_210707	1	2		2	447.24	892.465	70929.2	-1.2113	-0.00054173	512390	229.16	512390	229.16	676.403	59.705	0.30935	59.656	59.549	59.859	-0.048985	0.013068	-0.00058262	NaN	121.09	58	28	3	NaN	NaN	NaN	NaN
ALSSQHQAR	9	Unmodified	_ALSSQHQAR_					0	0	0	0	P11021	P11021	P11021	HSPA5	78 kDa glucose-regulated protein	MULTI-MSMS	S12186_284_Ejaife_TMT_2_Platelet_210707	1	2	409.565	3	333.177	996.51	97325.1	-1.4847	-0.00049467	229270	76.388	229270	76.387	409.565	10.607	0.31948	10.658	10.553	10.872	0.051251					78	34	4	0.930784	0.00298551	0.00995772	0.001676
ALSSQHQAR	9	Unmodified	_ALSSQHQAR_					0	0	0	0	P11021	P11021	P11021	HSPA5	78 kDa glucose-regulated protein	MULTI-MSMS	S12187_285_Ejaife_TMT_3_Platelet_210707	1	3	409.564	3	333.177	996.51	95459.6	-1.2086	-0.00040267	229270	76.388	229270	76.387	409.565	10.858	0.30829	10.82	10.675	10.983	-0.038578					72	31	3	0.62168	0.00100688	0.00368674	0.021448
ALSSQHQAR	9	Unmodified	_ALSSQHQAR_					0	0	0	0	P11021	P11021	P11021	HSPA5	78 kDa glucose-regulated protein	MULTI-MATCH	S12185_283_Ejaife_TMT_1_Platelet_210707	1	1		3	333.177	996.51	97235.6	-1.0946	-0.00036469	229270	76.388	229270	76.387	409.565	10.659	0.25935	10.659	10.511	10.771	0	-0.053032	6.8001e-05	NaN	99.442	90	31	4	NaN	NaN	NaN	NaN
ALSTGEK	7	Unmodified	_ALSTGEK_					0	0	0	0	P62937;F8WE65;C9J5S7;P0DN37;P0DN26;A0A0H2UH34;A0A0B4J2A2;A0A075B767;A0A075B759;Q9Y536;F5H284	P62937	P62937	PPIA;PPIAL4C;PPIAL4E;PPIAL4A;PPIAL4D	Peptidyl-prolyl cis-trans isomerase A;Peptidyl-prolyl cis-trans isomerase A, N-terminally processed;Peptidyl-prolyl cis-trans isomerase;Peptidyl-prolyl cis-trans isomerase A-like 4A/B/C;Peptidyl-prolyl cis-trans isomerase A-like 4D	MSMS	S12186_284_Ejaife_TMT_2_Platelet_210707	1	2	582.354	2	353.193	704.37	NaN	NaN	NaN	NaN	NaN	NaN	NaN	NaN	40.256	1	40.207	39.707	40.707	-0.048981								NaN	NaN	NaN	0.016878
ALTDMPQMR	9	2 Oxidation (M)	_ALTDM(ox)PQM(ox)R_		ALTDM(1)PQM(1)R		ALTDM(34.82)PQM(34.82)R	0	0	2	0	P02671;P02671-2	P02671	P02671	FGA	Fibrinogen alpha chain;Fibrinopeptide A;Fibrinogen alpha chain	MULTI-MSMS	S12185_283_Ejaife_TMT_1_Platelet_210707	1	1	662.333	2	547.752	1093.49	78862.1	-0.75492	-0.00041351	209180	114.58	209180	114.58	662.333	58.084	0.14401	58.084	58.044	58.188	0					14	10	2	0.910559	8.35341e-05	0.00197424	0.041669
ALTDMPQMR	9	2 Oxidation (M)	_ALTDM(ox)PQM(ox)R_					0	0	2	0	P02671;P02671-2	P02671	P02671	FGA	Fibrinogen alpha chain;Fibrinopeptide A;Fibrinogen alpha chain	MULTI-MATCH	S12186_284_Ejaife_TMT_2_Platelet_210707	1	2		2	547.752	1093.49	95461.2	-1.0709	-0.00058661	209180	114.58	209180	114.58	662.333	57.877	0.17173	57.828	57.79	57.961	-0.048981	-0.089017	-0.00017545	NaN	34.824	17	13	2	NaN	NaN	NaN	NaN
ALTDMPQMR	9	2 Oxidation (M)	_ALTDM(ox)PQM(ox)R_					0	0	2	0	P02671;P02671-2	P02671	P02671	FGA	Fibrinogen alpha chain;Fibrinopeptide A;Fibrinogen alpha chain	MULTI-MATCH	S12187_285_Ejaife_TMT_3_Platelet_210707	1	3		2	547.752	1093.49	83316.8	-1.7822	-0.0009762	209180	114.58	209180	114.58	662.835	57.376	0.063141	57.838	57.821	57.885	0.46225	-0.078458	-8.1458e-05	NaN	34.824	6	5	2	NaN	NaN	NaN	NaN
ALTDMPQMR	9	Unmodified	_ALTDMPQMR_					0	0	0	0	P02671;P02671-2	P02671	P02671	FGA	Fibrinogen alpha chain;Fibrinopeptide A;Fibrinogen alpha chain	MULTI-MSMS	S12185_283_Ejaife_TMT_1_Platelet_210707	1	1	646.338	2	531.757	1061.5	71005.4	-1.2793	-0.00068026	215480	114.58	215480	114.58	646.339	69.432	1.3343	69.432	68.971	70.305	0					274	67	6	0.971765	0.007129	0.100673	2.8728e-20
ALTDMPQMR	9	Unmodified	_ALTDMPQMR_					0	0	0	0	P02671;P02671-2	P02671	P02671	FGA	Fibrinogen alpha chain;Fibrinopeptide A;Fibrinogen alpha chain	MULTI-MSMS	S12186_284_Ejaife_TMT_2_Platelet_210707	1	2	646.338	2	531.757	1061.5	70040.1	-1.3485	-0.00071707	215480	114.58	215470	114.58	646.339	69.402	1.3188	69.454	68.884	70.203	0.051254					334	76	6	0.924443	0.00328046	0.040575	0.0011241
ALTDMPQMR	9	Unmodified	_ALTDMPQMR_					0	0	0	0	P02671;P02671-2	P02671	P02671	FGA	Fibrinogen alpha chain;Fibrinopeptide A;Fibrinogen alpha chain	MULTI-MSMS	S12187_285_Ejaife_TMT_3_Platelet_210707	1	3	646.338	2	531.757	1061.5	73784.8	-1.5333	-0.00081536	215480	114.58	215470	114.58	646.339	69.081	0.99249	69.443	69.064	70.056	0.36208					305	59	8	0.997037	0.0052697	0.0725643	2.028e-08
ALTDMPQMR	9	Oxidation (M)	_ALTDM(ox)PQMR_		ALTDM(0.999)PQM(0.001)R		ALTDM(29.3)PQM(-29.3)R	0	0	1	0	P02671;P02671-2	P02671	P02671	FGA	Fibrinogen alpha chain;Fibrinopeptide A;Fibrinogen alpha chain	MSMS	S12187_285_Ejaife_TMT_3_Platelet_210707	1	3	654.336	2	539.755	1077.49	NaN	NaN	NaN	NaN	NaN	NaN	NaN	NaN	54.129	1	54.491	53.991	54.991	0.36209								NaN	NaN	NaN	0.020459
ALTDMPQMR	9	Oxidation (M)	_ALTDM(ox)PQMR_		ALTDM(0.894)PQM(0.106)R		ALTDM(9.28)PQM(-9.28)R	0	0	1	0	P02671;P02671-2	P02671	P02671	FGA	Fibrinogen alpha chain;Fibrinopeptide A;Fibrinogen alpha chain	MSMS	S12187_285_Ejaife_TMT_3_Platelet_210707	1	3	654.336	2	539.755	1077.49	NaN	NaN	NaN	NaN	NaN	NaN	NaN	NaN	64.88	1	65.342	64.842	65.842	0.46225								NaN	NaN	NaN	0.02934
ALVDTLK	7	Unmodified	_ALVDTLK_					0	0	0	0	P04114	P04114	P04114	APOB	Apolipoprotein B-100;Apolipoprotein B-48	MULTI-MSMS	S12185_283_Ejaife_TMT_1_Platelet_210707	1	1	609.397	2	380.234	758.454	79091.5	-2.0721	-0.00078789	602690	229.16	602690	229.16	609.397	77.325	0.85303	77.325	76.83	77.683	0					204	70	4	0.581899	0.000261835	0.00278915	0.03117
ALVDTLK	7	Unmodified	_ALVDTLK_					0	0	0	0	P04114	P04114	P04114	APOB	Apolipoprotein B-100;Apolipoprotein B-48	MULTI-MSMS	S12186_284_Ejaife_TMT_2_Platelet_210707	1	2	609.396	2	380.234	758.454	79670.2	-1.5707	-0.00059722	602690	229.16	602690	229.16	609.397	77.249	0.71165	77.3	76.805	77.516	0.051254					173	58	4	0.720293	0.00119051	0.0160649	0.021706
ALVDTLK	7	Unmodified	_ALVDTLK_					0	0	0	0	P04114	P04114	P04114	APOB	Apolipoprotein B-100;Apolipoprotein B-48	MULTI-MSMS	S12187_285_Ejaife_TMT_3_Platelet_210707	1	3	609.397	2	380.234	758.454	78965.4	-1.7687	-0.00067252	602690	229.16	602690	229.16	609.397	76.967	0.81802	77.228	76.744	77.562	0.26192					190	70	3	0.783944	0.000744569	0.00795006	0.022964
ALVEGVDQLFTDYQIK	16	Unmodified	_ALVEGVDQLFTDYQIK_					0	0	0	0	P01031	P01031	P01031	C5	Complement C5;Complement C5 beta chain;Complement C5 alpha chain;C5a anaphylatoxin;Complement C5 alpha chain	MULTI-MSMS	S12185_283_Ejaife_TMT_1_Platelet_210707	1	1	766.765	3	613.656	1837.95	69783.1	-1.3229	-0.00081182	248960	152.78	248960	152.77	766.765	126.59	0.44261	126.59	126.38	126.83	-7.6294e-06					36	8	5	0.97347	0.0128236	0.0324661	6.3325e-18
ALVEGVDQLFTDYQIK	16	Unmodified	_ALVEGVDQLFTDYQIK_					0	0	0	0	P01031	P01031	P01031	C5	Complement C5;Complement C5 beta chain;Complement C5 alpha chain;C5a anaphylatoxin;Complement C5 alpha chain	MULTI-MSMS	S12186_284_Ejaife_TMT_2_Platelet_210707	1	2	766.43	3	613.656	1837.95	69929.4	-1.2894	-0.00079125	248960	152.77	248960	152.77	766.765	126.71	0.42805	126.66	126.44	126.87	-0.048981					32	8	5	0.959625	0.00407381	0.0114105	8.6213e-18
ALVEGVDQLFTDYQIK	16	Unmodified	_ALVEGVDQLFTDYQIK_					0	0	0	0	P01031	P01031	P01031	C5	Complement C5;Complement C5 beta chain;Complement C5 alpha chain;C5a anaphylatoxin;Complement C5 alpha chain	MULTI-MSMS	S12187_285_Ejaife_TMT_3_Platelet_210707	1	3	766.764	3	613.656	1837.95	69612.7	-1.4684	-0.0009011	248960	152.77	248960	152.77	766.431	126.94	0.48053	126.6	126.38	126.86	-0.33907					36	9	5	0.97781	0.00920421	0.0206559	2.9491e-18
ALVEGVDQLFTDYQIK	16	Unmodified	_ALVEGVDQLFTDYQIK_					0	0	0	0	P01031	P01031	P01031	C5	Complement C5;Complement C5 beta chain;Complement C5 alpha chain;C5a anaphylatoxin;Complement C5 alpha chain	MULTI-MSMS	S12187_285_Ejaife_TMT_3_Platelet_210707	1	3	1149.14	2	919.98	1837.95	58617	-1.9506	-0.0017945	249100	229.16	249090	229.16	1149.14	126.96	0.18125	126.63	126.48	126.66	-0.33907					10	3	4	0.974079	0.000374364	0.00238911	6.4484e-17
ALVEGVDQLFTDYQIK	16	Unmodified	_ALVEGVDQLFTDYQIK_					0	0	0	0	P01031	P01031	P01031	C5	Complement C5;Complement C5 beta chain;Complement C5 alpha chain;C5a anaphylatoxin;Complement C5 alpha chain	MULTI-MATCH	S12185_283_Ejaife_TMT_1_Platelet_210707	1	1		2	919.98	1837.95	61297.5	-1.7905	-0.0016473	249090	229.16	249090	229.16	1149.64	126.61	0.24092	126.61	126.43	126.68	0	-0.017339	-0.00020696	NaN	176.29	6	4	2	NaN	NaN	NaN	NaN
ALVEGVDQLFTDYQIK	16	Unmodified	_ALVEGVDQLFTDYQIK_					0	0	0	0	P01031	P01031	P01031	C5	Complement C5;Complement C5 beta chain;Complement C5 alpha chain;C5a anaphylatoxin;Complement C5 alpha chain	MULTI-MATCH	S12186_284_Ejaife_TMT_2_Platelet_210707	1	2		2	919.98	1837.95	62779.3	-1.2359	-0.001137	249090	229.16	249090	229.16	1149.64	126.7	0.27557	126.65	126.49	126.76	-0.048981	0.019145	-0.00026797	NaN	176.29	10	5	3	NaN	NaN	NaN	NaN
ALVEQGFTVPEIK	13	Unmodified	_ALVEQGFTVPEIK_					0	0	0	0	P04114	P04114	P04114	APOB	Apolipoprotein B-100;Apolipoprotein B-48	MULTI-MSMS	S12185_283_Ejaife_TMT_1_Platelet_210707	1	1	945.561	2	715.898	1429.78	63749.2	-2.4872	-0.0017806	320110	229.16	320100	229.16	945.562	110.85	0.89848	110.85	110.46	111.36	0					113	28	5	0.923982	0.000985496	0.0248328	6.2231e-05
ALVEQGFTVPEIK	13	Unmodified	_ALVEQGFTVPEIK_					0	0	0	0	P04114	P04114	P04114	APOB	Apolipoprotein B-100;Apolipoprotein B-48	MULTI-MSMS	S12185_283_Ejaife_TMT_1_Platelet_210707	1	1	630.376	3	477.601	1429.78	76229.6	-2.197	-0.0010493	319880	152.78	319880	152.77	630.376	110.96	1.0416	110.96	110.46	111.5	-7.6294e-06					150	34	6	0.849683	0.00776775	0.125911	8.8016e-06
ALVEQGFTVPEIK	13	Unmodified	_ALVEQGFTVPEIK_					0	0	0	0	P04114	P04114	P04114	APOB	Apolipoprotein B-100;Apolipoprotein B-48	MULTI-MSMS	S12186_284_Ejaife_TMT_2_Platelet_210707	1	2	630.71	3	477.601	1429.78	76160.8	-1.1674	-0.00055757	319880	152.78	319880	152.77	630.377	111.09	0.94485	110.94	110.55	111.49	-0.1492					118	31	6	0.871162	0.0032867	0.0297343	6.735e-05
ALVEQGFTVPEIK	13	Unmodified	_ALVEQGFTVPEIK_					0	0	0	0	P04114	P04114	P04114	APOB	Apolipoprotein B-100;Apolipoprotein B-48	MULTI-MSMS	S12186_284_Ejaife_TMT_2_Platelet_210707	1	2	945.561	2	715.898	1429.78	63484.8	-1.3427	-0.00096122	320110	229.16	320100	229.16	945.061	111.16	0.79237	111.01	110.61	111.4	-0.14921					91	25	5	0.760972	0.000753702	0.015502	2.6567e-05
ALVEQGFTVPEIK	13	Unmodified	_ALVEQGFTVPEIK_					0	0	0	0	P04114	P04114	P04114	APOB	Apolipoprotein B-100;Apolipoprotein B-48	MULTI-MSMS	S12187_285_Ejaife_TMT_3_Platelet_210707	1	3	630.71	3	477.601	1429.78	76677.6	-1.947	-0.00092989	319880	152.78	319880	152.77	630.711	111.3	0.93665	110.96	110.5	111.43	-0.33907					129	27	6	0.828465	0.00248544	0.0241815	0.00011718
ALVEQGFTVPEIK	13	Unmodified	_ALVEQGFTVPEIK_					0	0	0	0	P04114	P04114	P04114	APOB	Apolipoprotein B-100;Apolipoprotein B-48	MULTI-MSMS	S12187_285_Ejaife_TMT_3_Platelet_210707	1	3	945.059	2	715.898	1429.78	63789.1	-2.317	-0.0016588	320110	229.16	320100	229.16	945.563	111.28	0.84647	110.94	110.53	111.38	-0.33907					96	24	5	0.841787	0.00060867	0.0159989	2.7127e-07
ALVLIAFAQYLQQCPFEDHVK	21	Unmodified	_ALVLIAFAQYLQQCPFEDHVK_					0	0	0	0	CON__P02768-1;P02768;A0A0C4DGB6;A0A087WWT3;P02768-3;H7C013	CON__P02768-1	CON__P02768-1	ALB	Serum albumin	MULTI-MSMS	S12185_283_Ejaife_TMT_1_Platelet_210707	1	1	738.157	4	623.327	2489.28	70166	-0.18497	-0.0001153	183820	114.58	183820	114.58	738.159	130.95	1.0054	130.95	130.62	131.63	0					102	19	8	0.866831	0.0354425	0.115081	1.4831e-19
ALVLIAFAQYLQQCPFEDHVK	21	Unmodified	_ALVLIAFAQYLQQCPFEDHVK_					0	0	0	0	CON__P02768-1;P02768;A0A0C4DGB6;A0A087WWT3;P02768-3;H7C013	CON__P02768-1	CON__P02768-1	ALB	Serum albumin	MULTI-MSMS	S12185_283_Ejaife_TMT_1_Platelet_210707	1	1	983.874	3	830.767	2489.28	61866.1	-0.65454	-0.00054377	183900	152.78	183900	152.78	983.877	130.97	0.85362	130.97	130.67	131.53	0					55	16	6	0.973215	0.00704954	0.0255775	1.6221e-23
ALVLIAFAQYLQQCPFEDHVK	21	Unmodified	_ALVLIAFAQYLQQCPFEDHVK_					0	0	0	0	CON__P02768-1;P02768;A0A0C4DGB6;A0A087WWT3;P02768-3;H7C013	CON__P02768-1	CON__P02768-1	ALB	Serum albumin	MULTI-MSMS	S12185_283_Ejaife_TMT_1_Platelet_210707	1	1	590.728	5	498.863	2489.28	78117.9	-0.34883	-0.00017402	183750	91.665	183750	91.665	590.729	130.9	0.29785	130.9	130.77	131.07	0					8	5	2	0.466429	8.80835e-05	0.000215264	8.8975e-08
ALVLIAFAQYLQQCPFEDHVK	21	Unmodified	_ALVLIAFAQYLQQCPFEDHVK_					0	0	0	0	CON__P02768-1;P02768;A0A0C4DGB6;A0A087WWT3;P02768-3;H7C013	CON__P02768-1	CON__P02768-1	ALB	Serum albumin	MULTI-MSMS	S12186_284_Ejaife_TMT_2_Platelet_210707	1	2	738.158	4	623.327	2489.28	70035.1	-1.2349	-0.00076975	183820	114.58	183820	114.58	738.159	131.06	0.88704	131.01	130.69	131.57	-0.048981					80	18	6	0.911898	0.0275837	0.0753087	4.7852e-26
ALVLIAFAQYLQQCPFEDHVK	21	Unmodified	_ALVLIAFAQYLQQCPFEDHVK_					0	0	0	0	CON__P02768-1;P02768;A0A0C4DGB6;A0A087WWT3;P02768-3;H7C013	CON__P02768-1	CON__P02768-1	ALB	Serum albumin	MULTI-MSMS	S12186_284_Ejaife_TMT_2_Platelet_210707	1	2	983.875	3	830.767	2489.28	61498.1	-1.4622	-0.0012147	183900	152.78	183900	152.77	983.876	131.07	0.49437	131.02	130.74	131.23	-0.048981					44	10	6	0.968893	0.00652191	0.0162156	7.7309e-26
ALVLIAFAQYLQQCPFEDHVK	21	Unmodified	_ALVLIAFAQYLQQCPFEDHVK_					0	0	0	0	CON__P02768-1;P02768;A0A0C4DGB6;A0A087WWT3;P02768-3;H7C013	CON__P02768-1	CON__P02768-1	ALB	Serum albumin	MULTI-MSMS	S12187_285_Ejaife_TMT_3_Platelet_210707	1	3	738.158	4	623.327	2489.28	70402.4	-1.8795	-0.0011715	183820	114.58	183820	114.58	738.159	131.3	0.81464	131.07	130.77	131.59	-0.23889					92	17	8	0.845142	0.0236047	0.0871019	7.4102e-24
ALVLIAFAQYLQQCPFEDHVK	21	Unmodified	_ALVLIAFAQYLQQCPFEDHVK_					0	0	0	0	CON__P02768-1;P02768;A0A0C4DGB6;A0A087WWT3;P02768-3;H7C013	CON__P02768-1	CON__P02768-1	ALB	Serum albumin	MULTI-MSMS	S12187_285_Ejaife_TMT_3_Platelet_210707	1	3	983.874	3	830.767	2489.28	62076.9	-2.348	-0.0019507	183900	152.78	183900	152.77	983.877	131.29	0.66362	131.05	130.77	131.44	-0.23891					69	14	7	0.988622	0.0062024	0.023828	7.8487e-26
ALVLIAFAQYLQQCPFEDHVK	21	Unmodified	_ALVLIAFAQYLQQCPFEDHVK_					0	0	0	0	CON__P02768-1;P02768;A0A0C4DGB6;A0A087WWT3;P02768-3;H7C013	CON__P02768-1	CON__P02768-1	ALB	Serum albumin	MULTI-MATCH	S12186_284_Ejaife_TMT_2_Platelet_210707	1	2		5	498.863	2489.28	81328	-1.2154	-0.00060632	183750	91.665	183750	91.665	590.729	131.14	0.10269	131.09	131.03	131.13	-0.048981	0.094604	-0.00013634	NaN	100.77	4	2	2	NaN	NaN	NaN	NaN
ALYAQAR	7	Unmodified	_ALYAQAR_					0	0	0	0	P19823;Q5T985;Q5T987;CON__Q9TRI1	P19823	P19823	ITIH2	Inter-alpha-trypsin inhibitor heavy chain H2	MULTI-MSMS	S12185_283_Ejaife_TMT_1_Platelet_210707	1	1	511.303	2	396.722	791.429	85774.5	-0.8881	-0.00035233	288820	114.58	288820	114.58	511.303	36.077	1.1106	36.077	35.684	36.795	0					429	129	5	0.975925	0.00816236	0.0454141	0.0024278
ALYAQAR	7	Unmodified	_ALYAQAR_					0	0	0	0	P19823;Q5T985;Q5T987;CON__Q9TRI1	P19823	P19823	ITIH2	Inter-alpha-trypsin inhibitor heavy chain H2	MULTI-MSMS	S12186_284_Ejaife_TMT_2_Platelet_210707	1	2	511.303	2	396.722	791.429	84691.7	-1.2934	-0.00051312	288820	114.58	288820	114.58	511.303	36.216	1.0829	36.167	35.741	36.824	-0.048981					370	127	4	0.959433	0.0071238	0.031361	0.0024278
ALYAQAR	7	Unmodified	_ALYAQAR_					0	0	0	0	P19823;Q5T985;Q5T987;CON__Q9TRI1	P19823	P19823	ITIH2	Inter-alpha-trypsin inhibitor heavy chain H2	MULTI-MSMS	S12187_285_Ejaife_TMT_3_Platelet_210707	1	3	511.303	2	396.722	791.429	84269.7	-1.055	-0.00041854	288820	114.58	288820	114.58	511.303	35.689	1.074	36.051	35.646	36.72	0.36209					389	123	4	0.973766	0.00475228	0.0362339	0.004838
ALYFSGR	7	Unmodified	_ALYFSGR_					0	0	0	0	Q13219	Q13219	Q13219	PAPPA	Pappalysin-1	MULTI-MSMS	S12185_283_Ejaife_TMT_1_Platelet_210707	1	1	521.797	2	407.216	812.418	86461.5	-1.405	-0.00057215	281380	114.58	281380	114.58	521.798	62.208	0.44612	62.208	61.996	62.442	3.8147e-06					54	24	3	0.428543	0.00040126	0.00349807	0.022706
ALYFSGR	7	Unmodified	_ALYFSGR_					0	0	0	0	Q13219	Q13219	Q13219	PAPPA	Pappalysin-1	MULTI-MATCH	S12186_284_Ejaife_TMT_2_Platelet_210707	1	2		2	407.216	812.418	87269.7	-0.95432	-0.00038861	281380	114.58	281380	114.58	521.798	62.365	0.40822	62.316	62.049	62.457	-0.048985	0.076247	8.0648e-05	NaN	117.62	47	25	3	NaN	NaN	NaN	NaN
ALYFSGR	7	Unmodified	_ALYFSGR_					0	0	0	0	Q13219	Q13219	Q13219	PAPPA	Pappalysin-1	MULTI-MATCH	S12187_285_Ejaife_TMT_3_Platelet_210707	1	3		2	407.216	812.418	87614.7	-1.9422	-0.0007909	281380	114.58	281380	114.58	521.798	61.733	0.43278	62.195	61.983	62.416	0.46225	-0.044641	-0.00024163	NaN	117.62	33	20	2	NaN	NaN	NaN	NaN
ALYLQYTDETFR	12	Unmodified	_ALYLQYTDETFR_					0	0	0	0	P00450;E9PFZ2;D6RE86	P00450	P00450	CP	Ceruloplasmin	MULTI-MSMS	S12185_283_Ejaife_TMT_1_Platelet_210707	1	1	874.956	2	760.375	1518.74	65341.2	-1.1648	-0.0008857	150690	114.58	150690	114.58	874.956	101.09	2.9912	101.09	100.51	103.51	0					321	104	6	0.936755	0.00638154	0.146598	1.2838e-86
ALYLQYTDETFR	12	Unmodified	_ALYLQYTDETFR_					0	0	0	0	P00450;E9PFZ2;D6RE86	P00450	P00450	CP	Ceruloplasmin	MULTI-MSMS	S12185_283_Ejaife_TMT_1_Platelet_210707	1	1	583.64	3	507.252	1518.74	81044.5	-1.0497	-0.00053248	150590	76.388	150590	76.387	583.64	101.14	1.2397	101.14	100.25	101.49	0					60	21	4	0.856976	0.00241159	0.0195611	1.0557e-07
ALYLQYTDETFR	12	Unmodified	_ALYLQYTDETFR_					0	0	0	0	P00450;E9PFZ2;D6RE86	P00450	P00450	CP	Ceruloplasmin	MULTI-MSMS	S12186_284_Ejaife_TMT_2_Platelet_210707	1	2	875.456	2	760.375	1518.74	65290.7	-1.9869	-0.0015108	150690	114.58	150690	114.58	874.957	101.25	2.6555	101.11	100.51	103.16	-0.14922					322	96	6	0.923175	0.00720127	0.232476	1.3106e-12
ALYLQYTDETFR	12	Unmodified	_ALYLQYTDETFR_					0	0	0	0	P00450;E9PFZ2;D6RE86	P00450	P00450	CP	Ceruloplasmin	MULTI-MSMS	S12187_285_Ejaife_TMT_3_Platelet_210707	1	3	875.457	2	760.375	1518.74	65219.2	-1.8493	-0.0014062	150690	114.58	150690	114.58	874.957	101.22	2.0454	101.08	100.54	102.58	-0.13874					297	78	6	0.962447	0.00268966	0.0419438	2.1698e-18
ALYLQYTDETFR	12	Unmodified	_ALYLQYTDETFR_					0	0	0	0	P00450;E9PFZ2;D6RE86	P00450	P00450	CP	Ceruloplasmin	MULTI-MSMS	S12187_285_Ejaife_TMT_3_Platelet_210707	1	3	583.64	3	507.252	1518.74	79867	-1.7397	-0.00088249	150590	76.388	150590	76.387	583.64	101.15	0.60127	101.02	100.8	101.4	-0.13874					48	22	3	0.734519	0.000744371	0.00581663	0.00014551
ALYLQYTDETFR	12	Unmodified	_ALYLQYTDETFR_					0	0	0	0	P00450;E9PFZ2;D6RE86	P00450	P00450	CP	Ceruloplasmin	MSMS	S12187_285_Ejaife_TMT_3_Platelet_210707	1	3	874.953	2	760.375	1518.74	NaN	NaN	NaN	NaN	NaN	NaN	NaN	NaN	103.78	1	103.64	103.14	104.14	-0.13875								NaN	NaN	NaN	0.0021399
ALYLQYTDETFR	12	Unmodified	_ALYLQYTDETFR_					0	0	0	0	P00450;E9PFZ2;D6RE86	P00450	P00450	CP	Ceruloplasmin	MULTI-MATCH	S12186_284_Ejaife_TMT_2_Platelet_210707	1	2		3	507.252	1518.74	79715	-1.5256	-0.00077388	150590	76.388	150590	76.387	583.975	101.23	0.26663	101.08	100.83	101.09	-0.14921	0.0047989	0.0004406	NaN	134.75	11	7	2	NaN	NaN	NaN	NaN
ALYVHGGYK	9	Unmodified	_ALYVHGGYK_					0	0	0	0	O75882-3;O75882-2;O75882	O75882-3	O75882-3	ATRN	Attractin	MULTI-MSMS	S12185_283_Ejaife_TMT_1_Platelet_210707	1	1	489.29	3	336.515	1006.52	86695.7	-1.9299	-0.00064945	453990	152.78	453990	152.77	489.291	51.377	0.48488	51.377	51.127	51.612	0					93	32	4	0.79931	0.00103549	0.00234	0.0064173
ALYVHGGYK	9	Unmodified	_ALYVHGGYK_					0	0	0	0	O75882-3;O75882-2;O75882	O75882-3	O75882-3	ATRN	Attractin	MULTI-MSMS	S12186_284_Ejaife_TMT_2_Platelet_210707	1	2	489.29	3	336.515	1006.52	86518.1	-1.3608	-0.00045794	453990	152.78	453990	152.77	489.29	51.389	0.46849	51.34	51.092	51.56	-0.048981					74	36	3	0.786099	0.000784634	0.00122119	0.0029411
ALYVHGGYK	9	Unmodified	_ALYVHGGYK_					0	0	0	0	O75882-3;O75882-2;O75882	O75882-3	O75882-3	ATRN	Attractin	MULTI-MSMS	S12187_285_Ejaife_TMT_3_Platelet_210707	1	3	489.29	3	336.515	1006.52	89941.9	-2.1564	-0.00072567	453990	152.78	453990	152.77	489.29	51.04	0.49889	51.402	51.113	51.611	0.36209					111	50	3	0.819633	0.000521228	0.00077685	0.006993
ALYWVNGQVPDGVSK	15	Unmodified	_ALYWVNGQVPDGVSK_					0	0	0	0	P04114;A8MUN2	P04114	P04114	APOB	Apolipoprotein B-100;Apolipoprotein B-48	MULTI-MSMS	S12185_283_Ejaife_TMT_1_Platelet_210707	1	1	697.726	3	544.951	1631.83	72606	-1.3242	-0.00072161	280350	152.78	280350	152.77	698.06	107.01	1.1127	107.01	106.45	107.57	0					146	38	5	0.510742	0.00361136	0.0205952	8.6498e-06
ALYWVNGQVPDGVSK	15	Unmodified	_ALYWVNGQVPDGVSK_					0	0	0	0	P04114;A8MUN2	P04114	P04114	APOB	Apolipoprotein B-100;Apolipoprotein B-48	MULTI-MSMS	S12185_283_Ejaife_TMT_1_Platelet_210707	1	1	1046.08	2	816.923	1631.83	60856.3	-1.4625	-0.0011948	280520	229.16	280520	229.16	1046.59	107	0.54877	107	106.76	107.31	-7.6294e-06					70	20	4	0.953688	0.000410305	0.00381689	8.0425e-06
ALYWVNGQVPDGVSK	15	Unmodified	_ALYWVNGQVPDGVSK_					0	0	0	0	P04114;A8MUN2	P04114	P04114	APOB	Apolipoprotein B-100;Apolipoprotein B-48	MULTI-MSMS	S12186_284_Ejaife_TMT_2_Platelet_210707	1	2	698.059	3	544.951	1631.83	71499.6	-1.4822	-0.00080775	280350	152.78	280350	152.77	698.06	107.18	0.78708	107.03	106.66	107.45	-0.14921					112	26	5	0.900207	0.00367431	0.0138561	3.9496e-06
ALYWVNGQVPDGVSK	15	Unmodified	_ALYWVNGQVPDGVSK_					0	0	0	0	P04114;A8MUN2	P04114	P04114	APOB	Apolipoprotein B-100;Apolipoprotein B-48	MULTI-MSMS	S12186_284_Ejaife_TMT_2_Platelet_210707	1	2	1046.08	2	816.923	1631.83	60700.9	-1.7346	-0.0014171	280520	229.16	280520	229.16	1046.09	107.17	0.52858	107.02	106.8	107.33	-0.14922					51	17	4	0.960276	0.000297361	0.00363359	0.00036332
ALYWVNGQVPDGVSK	15	Unmodified	_ALYWVNGQVPDGVSK_					0	0	0	0	P04114;A8MUN2	P04114	P04114	APOB	Apolipoprotein B-100;Apolipoprotein B-48	MULTI-MSMS	S12187_285_Ejaife_TMT_3_Platelet_210707	1	3	698.059	3	544.951	1631.83	72650.7	-1.0762	-0.00058646	280350	152.77	280340	152.77	697.726	107.27	0.94876	107.03	106.58	107.53	-0.23891					150	35	5	0.958598	0.0079211	0.0462921	7.8091e-05
ALYWVNGQVPDGVSK	15	Unmodified	_ALYWVNGQVPDGVSK_					0	0	0	0	P04114;A8MUN2	P04114	P04114	APOB	Apolipoprotein B-100;Apolipoprotein B-48	MULTI-MSMS	S12187_285_Ejaife_TMT_3_Platelet_210707	1	3	1046.08	2	816.923	1631.83	62359.5	-1.8536	-0.0015142	280520	229.16	280520	229.16	1046.59	107.23	0.60723	106.99	106.71	107.31	-0.23891					66	23	4	0.979169	0.000579598	0.00627884	6.995e-09
ALYWVNGQVPDGVSK	15	Deamidation (NQ)	_ALYWVN(de)GQVPDGVSK_	ALYWVN(0.999)GQ(0.001)VPDGVSK		ALYWVN(28.91)GQ(-28.91)VPDGVSK		0	1	0	0	P04114;A8MUN2	P04114	P04114	APOB	Apolipoprotein B-100;Apolipoprotein B-48	MULTI-MSMS	S12185_283_Ejaife_TMT_1_Platelet_210707	1	1	1047.08	2	817.415	1632.81	61185.7	-2.4844	-0.0020308	280350	229.16	280350	229.16	1046.58	110.01	0.67513	110.01	109.62	110.29	-7.6294e-06					56	22	3	0.808316	0.000466802	0.0134849	2.3555e-05
ALYWVNGQVPDGVSK	15	Deamidation (NQ)	_ALYWVN(de)GQVPDGVSK_	ALYWVN(0.92)GQ(0.08)VPDGVSK		ALYWVN(10.63)GQ(-10.63)VPDGVSK		0	1	0	0	P04114;A8MUN2	P04114	P04114	APOB	Apolipoprotein B-100;Apolipoprotein B-48	MULTI-MSMS	S12185_283_Ejaife_TMT_1_Platelet_210707	1	1	698.387	3	545.279	1632.81	73263.4	-2.1921	-0.0011953	280180	152.78	280180	152.77	698.054	111.2	0.67255	111.2	110.86	111.53	-7.6294e-06					74	22	5	0.814611	0.00100628	0.00602421	0.0037693
ALYWVNGQVPDGVSK	15	Deamidation (NQ)	_ALYWVN(de)GQVPDGVSK_	ALYWVN(0.998)GQ(0.002)VPDGVSK		ALYWVN(26.73)GQ(-26.73)VPDGVSK		0	1	0	0	P04114;A8MUN2	P04114	P04114	APOB	Apolipoprotein B-100;Apolipoprotein B-48	MSMS	S12185_283_Ejaife_TMT_1_Platelet_210707	1	1	1046.58	2	817.415	1632.81	NaN	NaN	NaN	NaN	NaN	NaN	NaN	NaN	111.23	1	111.23	110.73	111.73	7.6294e-06								NaN	NaN	NaN	2.1911e-06
ALYWVNGQVPDGVSK	15	Deamidation (NQ)	_ALYWVN(de)GQVPDGVSK_	ALYWVN(0.999)GQ(0.001)VPDGVSK		ALYWVN(29.72)GQ(-29.72)VPDGVSK		0	1	0	0	P04114;A8MUN2	P04114	P04114	APOB	Apolipoprotein B-100;Apolipoprotein B-48	MULTI-MSMS	S12186_284_Ejaife_TMT_2_Platelet_210707	1	2	1046.58	2	817.415	1632.81	62093.4	-2.0702	-0.0016922	280350	229.16	280350	229.16	1046.58	110.22	0.50203	110.07	109.73	110.23	-0.14921					27	18	2	0.695003	0.000255573	0.00699439	4.004e-06
ALYWVNGQVPDGVSK	15	Deamidation (NQ)	_ALYWVN(de)GQVPDGVSK_	ALYWVN(0.983)GQ(0.017)VPDGVSK		ALYWVN(17.64)GQ(-17.64)VPDGVSK		0	1	0	0	P04114;A8MUN2	P04114	P04114	APOB	Apolipoprotein B-100;Apolipoprotein B-48	MULTI-MSMS	S12186_284_Ejaife_TMT_2_Platelet_210707	1	2	698.389	3	545.279	1632.81	74996.4	-1.2097	-0.00065963	280180	152.78	280180	152.77	698.389	111.37	0.64952	111.22	110.82	111.46	-0.1492					55	21	4	0.850585	0.000816297	0.00553279	0.00031976
ALYWVNGQVPDGVSK	15	Deamidation (NQ)	_ALYWVN(de)GQVPDGVSK_	ALYWVN(0.999)GQ(0.001)VPDGVSK		ALYWVN(30.6)GQ(-30.6)VPDGVSK		0	1	0	0	P04114;A8MUN2	P04114	P04114	APOB	Apolipoprotein B-100;Apolipoprotein B-48	MULTI-MSMS	S12187_285_Ejaife_TMT_3_Platelet_210707	1	3	1046.58	2	817.415	1632.81	60752.2	-2.6028	-0.0021275	280350	229.16	280350	229.16	1047.08	110.39	0.59851	110.16	109.81	110.41	-0.23891					56	18	4	0.970597	0.000361129	0.00795301	6.5726e-08
ALYWVNGQVPDGVSK	15	Deamidation (NQ)	_ALYWVN(de)GQVPDGVSK_	ALYWVN(0.979)GQ(0.021)VPDGVSK		ALYWVN(16.73)GQ(-16.73)VPDGVSK		0	1	0	0	P04114;A8MUN2	P04114	P04114	APOB	Apolipoprotein B-100;Apolipoprotein B-48	MULTI-MSMS	S12187_285_Ejaife_TMT_3_Platelet_210707	1	3	698.388	3	545.279	1632.81	73616	-1.8198	-0.0009923	280180	152.78	280180	152.77	698.388	110.43	0.87663	110.19	109.72	110.6	-0.23891					113	29	5	0.923884	0.00696902	0.0373643	8.1359e-05
ALYWVNGQVPDGVSK	15	Deamidation (NQ)	_ALYWVN(de)GQVPDGVSK_	ALYWVN(0.988)GQ(0.012)VPDGVSK		ALYWVN(19.34)GQ(-19.34)VPDGVSK		0	1	0	0	P04114;A8MUN2	P04114	P04114	APOB	Apolipoprotein B-100;Apolipoprotein B-48	MULTI-MSMS	S12187_285_Ejaife_TMT_3_Platelet_210707	1	3	698.388	3	545.279	1632.81	74169.1	-1.5636	-0.00085262	280180	152.78	280180	152.77	698.389	111.6	0.60318	111.26	110.89	111.49	-0.33908					54	18	4	0.732493	0.000981952	0.00557631	0.00045516
ALYWVNGQVPDGVSK	15	Deamidation (NQ)	_ALYWVN(de)GQVPDGVSK_					0	1	0	0	P04114;A8MUN2	P04114	P04114	APOB	Apolipoprotein B-100;Apolipoprotein B-48	MULTI-MATCH	S12185_283_Ejaife_TMT_1_Platelet_210707	1	1		3	545.279	1632.81	73353.4	-2.3177	-0.0012638	280180	152.78	280180	152.77	698.389	109.97	0.9203	109.97	109.44	110.36	7.6294e-06	-0.078077	0.00032067	NaN	93.494	119	30	6	NaN	NaN	NaN	NaN
ALYWVNGQVPDGVSK	15	Deamidation (NQ)	_ALYWVN(de)GQVPDGVSK_					0	1	0	0	P04114;A8MUN2	P04114	P04114	APOB	Apolipoprotein B-100;Apolipoprotein B-48	MULTI-MATCH	S12186_284_Ejaife_TMT_2_Platelet_210707	1	2		3	545.279	1632.81	74774.5	-1.7952	-0.00097887	280180	152.78	280180	152.77	698.389	110.12	0.72878	109.97	109.58	110.31	-0.14921	-0.070333	0.00018735	NaN	93.494	104	26	5	NaN	NaN	NaN	NaN
AMAVEDIISR	10	Unmodified	_AMAVEDIISR_					0	0	0	0	P07357	P07357	P07357	C8A	Complement component C8 alpha chain	MULTI-MSMS	S12185_283_Ejaife_TMT_1_Platelet_210707	1	1	667.37	2	552.79	1103.56	76083.6	-1.5023	-0.00083048	207280	114.58	207280	114.58	667.371	86.389	1.0206	86.389	85.886	86.907	0					116	42	4	0.755093	0.00141896	0.0155375	0.0016994
AMAVEDIISR	10	Unmodified	_AMAVEDIISR_					0	0	0	0	P07357	P07357	P07357	C8A	Complement component C8 alpha chain	MULTI-MSMS	S12187_285_Ejaife_TMT_3_Platelet_210707	1	3	667.37	2	552.79	1103.56	74762.4	-1.7893	-0.00098912	207280	114.58	207280	114.58	667.371	86.417	0.93137	86.479	86.018	86.95	0.061584					96	43	3	0.888302	0.000953037	0.0132131	0.0011825
AMAVEDIISR	10	Unmodified	_AMAVEDIISR_					0	0	0	0	P07357	P07357	P07357	C8A	Complement component C8 alpha chain	MULTI-MATCH	S12186_284_Ejaife_TMT_2_Platelet_210707	1	2		2	552.79	1103.56	74890.9	-1.792	-0.0009906	207280	114.58	207280	114.58	667.371	86.41	0.88766	86.361	85.99	86.878	-0.048981	-0.048775	0.00028806	NaN	134.66	108	39	3	NaN	NaN	NaN	NaN
AMIVEFMASK	10	2 Oxidation (M)	_AM(ox)IVEFM(ox)ASK_		AM(1)IVEFM(1)ASK		AM(48.28)IVEFM(48.28)ASK	0	0	2	0	P38935	P38935	P38935	IGHMBP2	DNA-binding protein SMUBP-2	MULTI-MSMS	S12185_283_Ejaife_TMT_1_Platelet_210707	1	1	808.945	2	579.78	1157.55	68439.6	-1.7436	-0.0010109	395260	229.17	395260	229.16	808.946	86.583	0.47253	86.583	86.389	86.861	0					48	19	3	0.641229	0.000411759	0.00594771	0.027431
AMIVEFMASK	10	2 Oxidation (M)	_AM(ox)IVEFM(ox)ASK_		AM(1)IVEFM(1)ASK		AM(49.81)IVEFM(49.81)ASK	0	0	2	0	P38935	P38935	P38935	IGHMBP2	DNA-binding protein SMUBP-2	MULTI-MSMS	S12186_284_Ejaife_TMT_2_Platelet_210707	1	2	808.945	2	579.78	1157.55	70560.8	-1.936	-0.0011224	395260	229.17	395260	229.16	809.447	86.591	0.48988	86.542	86.302	86.792	-0.048981					62	22	4	0.983933	0.000524547	0.0072654	0.025901
AMIVEFMASK	10	2 Oxidation (M)	_AM(ox)IVEFM(ox)ASK_		AM(1)IVEFM(1)ASK		AM(40)IVEFM(40)ASK	0	0	2	0	P38935	P38935	P38935	IGHMBP2	DNA-binding protein SMUBP-2	MULTI-MSMS	S12187_285_Ejaife_TMT_3_Platelet_210707	1	3	808.944	2	579.78	1157.55	69023.2	-2.0324	-0.0011783	395260	229.17	395260	229.16	808.946	86.718	0.49129	86.78	86.524	87.015	0.061584					52	22	4	0.727112	0.00040931	0.00774515	0.036819
ANAGKPK	7	Unmodified	_ANAGKPK_					0	0	0	1	P01019	P01019	P01019	AGT	Angiotensinogen;Angiotensin-1;Angiotensin-2;Angiotensin-3;Angiotensin-4;Angiotensin 1-9;Angiotensin 1-7;Angiotensin 1-5;Angiotensin 1-4	MULTI-MSMS	S12185_283_Ejaife_TMT_1_Platelet_210707	1	1	458.301	3	229.138	684.392	90385.4	-0.98186	-0.00022498	1000100	229.16	1000100	229.16	458.301	25.737	0.72268	25.737	25.445	26.167	0					241	78	5	0.989316	0.030483	0.209233	0.036196
ANAGKPK	7	Unmodified	_ANAGKPK_					0	0	0	1	P01019	P01019	P01019	AGT	Angiotensinogen;Angiotensin-1;Angiotensin-2;Angiotensin-3;Angiotensin-4;Angiotensin 1-9;Angiotensin 1-7;Angiotensin 1-5;Angiotensin 1-4	MULTI-MATCH	S12186_284_Ejaife_TMT_2_Platelet_210707	1	2		3	229.138	684.392	89910.5	-1.5907	-0.0003645	1000100	229.16	1000100	229.16	458.301	25.83	0.72181	25.68	25.372	26.093	-0.14921	-0.011618	0.00030695	NaN	69.998	233	80	5	NaN	NaN	NaN	NaN
ANAGKPK	7	Unmodified	_ANAGKPK_					0	0	0	1	P01019	P01019	P01019	AGT	Angiotensinogen;Angiotensin-1;Angiotensin-2;Angiotensin-3;Angiotensin-4;Angiotensin 1-9;Angiotensin 1-7;Angiotensin 1-5;Angiotensin 1-4	MULTI-MATCH	S12187_285_Ejaife_TMT_3_Platelet_210707	1	3		3	229.138	684.392	88687	-2.3951	-0.0005488	1000100	229.16	1000100	229.16	458.301	25.397	0.92632	25.659	25.325	26.251	0.26192	-0.033016	-0.00017976	NaN	69.998	363	104	6	NaN	NaN	NaN	NaN
ANKNQLAK	8	3 Deamidation (NQ)	_AN(de)KN(de)Q(de)LAK_	AN(1)KN(1)Q(1)LAK		AN(33.8)KN(33.8)Q(33.8)LAK		0	3	0	1	Q5T2D3	Q5T2D3	Q5T2D3	OTUD3	OTU domain-containing protein 3	MULTI-MSMS	S12185_283_Ejaife_TMT_1_Platelet_210707	1	1	526.321	3	297.159	888.455	83702.2	-1.8927	-0.00056244	771180	229.16	771180	229.16	526.322	33.589	0.59628	33.589	33.292	33.888	0					273	68	5	0.942468	0.000462286	0.00147822	0.037937
ANKNQLAK	8	3 Deamidation (NQ)	_AN(de)KN(de)Q(de)LAK_	AN(1)KN(1)Q(1)LAK		AN(31.37)KN(31.37)Q(31.37)LAK		0	3	0	1	Q5T2D3	Q5T2D3	Q5T2D3	OTUD3	OTU domain-containing protein 3	MULTI-MSMS	S12187_285_Ejaife_TMT_3_Platelet_210707	1	3	526.321	3	297.159	888.455	83391.3	-1.6354	-0.00048599	771180	229.16	771180	229.16	526.322	33.27	0.48206	33.632	33.308	33.79	0.36209					192	51	5	0.974798	0.000150721	0.000399725	0.039082
ANKNQLAK	8	3 Deamidation (NQ)	_AN(de)KN(de)Q(de)LAK_					0	3	0	1	Q5T2D3	Q5T2D3	Q5T2D3	OTUD3	OTU domain-containing protein 3	MULTI-MATCH	S12186_284_Ejaife_TMT_2_Platelet_210707	1	2		3	297.159	888.455	83465.9	-1.525	-0.00045316	771180	229.16	771180	229.16	526.322	33.725	0.56991	33.575	33.24	33.81	-0.14921	-0.02343	0.000101	NaN	33.797	244	63	5	NaN	NaN	NaN	NaN
ANLENEKK	8	2 Deamidation (NQ)	_AN(de)LEN(de)EKK_	AN(1)LEN(1)EKK		AN(36.19)LEN(36.19)EKK		0	2	0	1	A0A1B0GUT5;Q8IYJ2	A0A1B0GUT5	A0A1B0GUT5	C10orf67	Uncharacterized protein C10orf67	MULTI-MSMS	S12186_284_Ejaife_TMT_2_Platelet_210707	1	2	817.986	2	474.238	946.461	65817.4	-1.8893	-0.00089597	724840	343.75	724840	343.75	817.986	87.387	1.4515	87.338	86.878	88.33	-0.048981					259	70	5	0.986574	0.00658692	0.132435	0.040806
ANLENEKK	8	2 Deamidation (NQ)	_AN(de)LEN(de)EKK_					0	2	0	1	A0A1B0GUT5;Q8IYJ2	A0A1B0GUT5	A0A1B0GUT5	C10orf67	Uncharacterized protein C10orf67	MULTI-MATCH	S12187_285_Ejaife_TMT_3_Platelet_210707	1	3		2	474.238	946.461	65866.7	-1.8093	-0.00085806	724840	343.75	724840	343.75	817.986	87.27	1.5035	87.331	87.042	88.546	0.061584	-0.0032005	-0.00013682	NaN	36.185	278	73	5	NaN	NaN	NaN	NaN
ANLFNK	6	Unmodified	_ANLFNK_					0	0	0	0	P04114;A8MUN2	P04114	P04114	APOB	Apolipoprotein B-100;Apolipoprotein B-48	MULTI-MSMS	S12185_283_Ejaife_TMT_1_Platelet_210707	1	1	582.86	2	353.698	705.381	79051.1	-1.035	-0.00036608	647910	229.16	647900	229.16	582.86	68.854	2.0427	68.854	67.398	69.441	0					288	136	4	0.943121	0.00259137	0.0373045	0.0405
ANLFNK	6	Unmodified	_ANLFNK_					0	0	0	0	P04114;A8MUN2	P04114	P04114	APOB	Apolipoprotein B-100;Apolipoprotein B-48	MULTI-MATCH	S12186_284_Ejaife_TMT_2_Platelet_210707	1	2		2	353.698	705.381	79226.4	-1.6894	-0.00059752	647910	229.16	647900	229.16	582.861	68.808	0.95301	68.859	68.444	69.397	0.051254	0.080859	-7.9343e-05	NaN	119.7	191	63	4	NaN	NaN	NaN	NaN
ANLFNK	6	Unmodified	_ANLFNK_					0	0	0	0	P04114;A8MUN2	P04114	P04114	APOB	Apolipoprotein B-100;Apolipoprotein B-48	MULTI-MATCH	S12187_285_Ejaife_TMT_3_Platelet_210707	1	3		2	353.698	705.381	78772	-1.4762	-0.00052212	647910	229.16	647900	229.16	582.861	68.26	0.97449	68.622	68.32	69.294	0.36208	-0.15619	0.00035918	NaN	119.7	184	59	4	NaN	NaN	NaN	NaN
ANLWVGNLK	9	Deamidation (NQ)	_AN(de)LWVGNLK_	AN(1)LWVGNLK		AN(91.63)LWVGN(-91.63)LK		0	1	0	0		REV__C9J858	REV__C9J858			MULTI-MSMS	S12187_285_Ejaife_TMT_3_Platelet_210707	1	3	737.444	2	508.282	1014.55	82733.8	-2.0616	-0.0010479	450860	229.16	450850	229.16	737.444	99.059	0.25237	98.921	98.808	99.061	-0.13874					29	21	2	0.941707	0.000123415	0.000380588	0.011521
ANPTVTLFPPSSEELQANK	19	Unmodified	_ANPTVTLFPPSSEELQANK_					0	0	0	0	A0A0B4J231;B9A064;P0CG04	A0A0B4J231	A0A0B4J231	IGLL5;IGLC1	Immunoglobulin lambda-like polypeptide 5;Ig lambda-1 chain C regions	MULTI-MSMS	S12185_283_Ejaife_TMT_1_Platelet_210707	1	1	834.793	3	681.685	2042.03	65564.6	-1.8384	-0.0012532	224110	152.78	224110	152.77	834.794	105.34	2.3514	105.34	104.51	106.86	0					482	80	7	0.98898	0.0856123	0.572936	2.5692e-23
ANPTVTLFPPSSEELQANK	19	Unmodified	_ANPTVTLFPPSSEELQANK_					0	0	0	0	A0A0B4J231;B9A064;P0CG04	A0A0B4J231	A0A0B4J231	IGLL5;IGLC1	Immunoglobulin lambda-like polypeptide 5;Ig lambda-1 chain C regions	MULTI-MSMS	S12185_283_Ejaife_TMT_1_Platelet_210707	1	1	1251.18	2	1022.02	2042.03	55890.6	-2.3258	-0.002377	224230	229.16	224220	229.16	1251.69	105.45	1.3578	105.45	104.76	106.12	-7.6294e-06					135	42	4	0.946243	0.00039468	0.0071839	1.3326e-09
ANPTVTLFPPSSEELQANK	19	Unmodified	_ANPTVTLFPPSSEELQANK_					0	0	0	0	A0A0B4J231;B9A064;P0CG04	A0A0B4J231	A0A0B4J231	IGLL5;IGLC1	Immunoglobulin lambda-like polypeptide 5;Ig lambda-1 chain C regions	MULTI-MSMS	S12186_284_Ejaife_TMT_2_Platelet_210707	1	2	834.793	3	681.685	2042.03	65855.4	-1.062	-0.00072393	224110	152.77	224110	152.77	834.794	105.38	2.4811	105.23	104.45	106.94	-0.1492					514	91	8	0.996189	0.0119021	0.0372257	2.1331e-25
ANPTVTLFPPSSEELQANK	19	Unmodified	_ANPTVTLFPPSSEELQANK_					0	0	0	0	A0A0B4J231;B9A064;P0CG04	A0A0B4J231	A0A0B4J231	IGLL5;IGLC1	Immunoglobulin lambda-like polypeptide 5;Ig lambda-1 chain C regions	MULTI-MSMS	S12186_284_Ejaife_TMT_2_Platelet_210707	1	2	1251.18	2	1022.02	2042.03	56005.8	-1.8164	-0.0018564	224220	229.16	224220	229.16	1252.19	105.47	1.3222	105.32	104.76	106.08	-0.14921					136	42	5	0.979239	0.000176272	0.0036655	6.2172e-11
ANPTVTLFPPSSEELQANK	19	Unmodified	_ANPTVTLFPPSSEELQANK_					0	0	0	0	A0A0B4J231;B9A064;P0CG04	A0A0B4J231	A0A0B4J231	IGLL5;IGLC1	Immunoglobulin lambda-like polypeptide 5;Ig lambda-1 chain C regions	MULTI-MSMS	S12186_284_Ejaife_TMT_2_Platelet_210707	1	2	626.346	4	511.515	2042.03	76851.2	-1.1637	-0.00059523	224000	114.58	224000	114.58	626.096	105.59	1.4868	105.44	104.59	106.08	-0.14921					162	49	5	0.839087	0.00422071	0.0268435	6.3323e-14
ANPTVTLFPPSSEELQANK	19	Unmodified	_ANPTVTLFPPSSEELQANK_					0	0	0	0	A0A0B4J231;B9A064;P0CG04	A0A0B4J231	A0A0B4J231	IGLL5;IGLC1	Immunoglobulin lambda-like polypeptide 5;Ig lambda-1 chain C regions	MULTI-MSMS	S12187_285_Ejaife_TMT_3_Platelet_210707	1	3	834.792	3	681.685	2042.03	66370.3	-2.0149	-0.0013736	224110	152.78	224110	152.77	834.794	105.59	2.556	105.35	104.46	107.02	-0.23891					571	100	8	0.998848	0.0765144	0.410405	1.6273e-25
ANPTVTLFPPSSEELQANK	19	Unmodified	_ANPTVTLFPPSSEELQANK_					0	0	0	0	A0A0B4J231;B9A064;P0CG04	A0A0B4J231	A0A0B4J231	IGLL5;IGLC1	Immunoglobulin lambda-like polypeptide 5;Ig lambda-1 chain C regions	MULTI-MSMS	S12187_285_Ejaife_TMT_3_Platelet_210707	1	3	1251.69	2	1022.02	2042.03	55997.9	-2.9882	-0.003054	224230	229.16	224220	229.16	1251.69	105.58	1.4628	105.34	104.68	106.14	-0.23891					171	51	4	0.996375	0.000579903	0.0132421	5.1328e-13
ANPTVTLFPPSSEELQANK	19	Unmodified	_ANPTVTLFPPSSEELQANK_					0	0	0	0	A0A0B4J231;B9A064;P0CG04	A0A0B4J231	A0A0B4J231	IGLL5;IGLC1	Immunoglobulin lambda-like polypeptide 5;Ig lambda-1 chain C regions	MULTI-MSMS	S12187_285_Ejaife_TMT_3_Platelet_210707	1	3	626.346	4	511.515	2042.03	75666.4	-1.9123	-0.00097817	224000	114.58	224000	114.58	626.096	105.46	1.681	105.22	104.49	106.17	-0.23891					153	63	4	0.744585	0.00322098	0.016888	5.3973e-14
ANPTVTLFPPSSEELQANK	19	Unmodified	_ANPTVTLFPPSSEELQANK_					0	0	0	0	A0A0B4J231;B9A064;P0CG04	A0A0B4J231	A0A0B4J231	IGLL5;IGLC1	Immunoglobulin lambda-like polypeptide 5;Ig lambda-1 chain C regions	MULTI-MSMS	S12187_285_Ejaife_TMT_3_Platelet_210707	1	3	626.347	4	511.515	2042.03	76067.3	-2.2043	-0.0011275	224000	114.58	224000	114.58	626.348	105.93	0.75755	105.69	105.54	106.3	-0.23891					48	27	2	0.391705	0.00155177	0.0181843	1.3077e-16
ANPTVTLFPPSSEELQANK	19	Unmodified	_ANPTVTLFPPSSEELQANK_					0	0	0	0	A0A0B4J231;B9A064;P0CG04	A0A0B4J231	A0A0B4J231	IGLL5;IGLC1	Immunoglobulin lambda-like polypeptide 5;Ig lambda-1 chain C regions	MULTI-MATCH	S12185_283_Ejaife_TMT_1_Platelet_210707	1	1		4	511.515	2042.03	76882.1	-1.5523	-0.000794	224000	114.58	224000	114.58	626.347	105.33	1.6266	105.33	104.72	106.34	0	-0.0023193	0.00045231	NaN	127.32	200	52	5	NaN	NaN	NaN	NaN
ANPTVTLFPPSSEELQANK	19	Deamidation (NQ)	_ANPTVTLFPPSSEELQ(de)ANK_	ANPTVTLFPPSSEELQ(0.909)AN(0.091)K		AN(-97.66)PTVTLFPPSSEELQ(10.01)AN(-10.01)K		0	1	0	0	A0A0B4J231;B9A064;P0CG04	A0A0B4J231	A0A0B4J231	IGLL5;IGLC1	Immunoglobulin lambda-like polypeptide 5;Ig lambda-1 chain C regions	MULTI-MSMS	S12185_283_Ejaife_TMT_1_Platelet_210707	1	1	835.121	3	682.013	2043.02	66736.7	-1.7428	-0.0011886	224010	152.78	224010	152.77	835.123	108.06	0.85934	108.06	107.28	108.14	7.6294e-06					55	25	4	0.811112	0.000864492	0.00745469	1.1436e-08
ANPTVTLFPPSSEELQANK	19	Deamidation (NQ)	_ANPTVTLFPPSSEELQ(de)ANK_	ANPTVTLFPPSSEELQ(0.972)AN(0.028)K		AN(-80.45)PTVTLFPPSSEELQ(15.36)AN(-15.36)K		0	1	0	0	A0A0B4J231;B9A064;P0CG04	A0A0B4J231	A0A0B4J231	IGLL5;IGLC1	Immunoglobulin lambda-like polypeptide 5;Ig lambda-1 chain C regions	MULTI-MSMS	S12186_284_Ejaife_TMT_2_Platelet_210707	1	2	835.122	3	682.013	2043.02	66176.8	-1.1799	-0.00080468	224010	152.78	224010	152.77	834.788	108.15	0.99341	108	107.24	108.23	-0.14921					63	31	3	0.749766	0.000745905	0.0118274	0.00034517
ANPTVTLFPPSSEELQANK	19	Deamidation (NQ)	_ANPTVTLFPPSSEELQ(de)ANK_	ANPTVTLFPPSSEELQ(0.867)AN(0.133)K		AN(-81.49)PTVTLFPPSSEELQ(8.12)AN(-8.12)K		0	1	0	0	A0A0B4J231;B9A064;P0CG04	A0A0B4J231	A0A0B4J231	IGLL5;IGLC1	Immunoglobulin lambda-like polypeptide 5;Ig lambda-1 chain C regions	MULTI-MSMS	S12187_285_Ejaife_TMT_3_Platelet_210707	1	3	835.121	3	682.013	2043.02	65163.1	-1.3078	-0.00089194	224010	152.78	224010	152.77	834.789	108.28	0.8591	108.04	107.25	108.1	-0.23891					55	24	4	0.93073	0.000158135	0.00118136	0.00020966
ANQQFLVYCEIDGSGNGWTVFQK	23	Unmodified	_ANQQFLVYCEIDGSGNGWTVFQK_					0	0	0	0	P02679-2;P02679;C9JEU5;C9JC84;C9JPQ9;C9JU00	P02679-2;C9JPQ9	P02679-2	FGG	Fibrinogen gamma chain	MULTI-MSMS	S12185_283_Ejaife_TMT_1_Platelet_210707	1	1	1041.19	3	887.752	2660.23	59110.7	-1.4252	-0.0012652	172090	152.77	172090	152.77	1040.86	123.93	1.2825	123.93	123.79	125.07	-7.6294e-06					77	26	6	0.982106	0.00563331	0.0107811	6.6026e-35
ANQQFLVYCEIDGSGNGWTVFQK	23	Unmodified	_ANQQFLVYCEIDGSGNGWTVFQK_					0	0	0	0	P02679-2;P02679;C9JEU5;C9JC84;C9JPQ9;C9JU00	P02679-2;C9JPQ9	P02679-2	FGG	Fibrinogen gamma chain	MULTI-MSMS	S12185_283_Ejaife_TMT_1_Platelet_210707	1	1	1040.86	3	887.752	2660.23	58539.3	-1.0906	-0.00096819	172090	152.77	172090	152.77	1040.86	130.67	1.898	130.67	130.13	132.03	0					73	38	4	0.948293	0.000840775	0.00755118	5.3921e-05
ANQQFLVYCEIDGSGNGWTVFQK	23	Unmodified	_ANQQFLVYCEIDGSGNGWTVFQK_					0	0	0	0	P02679-2;P02679;C9JEU5;C9JC84;C9JPQ9;C9JU00	P02679-2;C9JPQ9	P02679-2	FGG	Fibrinogen gamma chain	MULTI-MSMS	S12186_284_Ejaife_TMT_2_Platelet_210707	1	2	1041.19	3	887.752	2660.23	59228.8	-1.9419	-0.0017239	172090	152.78	172090	152.77	1041.2	124.07	0.71045	123.92	123.72	124.43	-0.14921					65	15	6	0.991463	0.00913338	0.0169003	2.3401e-24
ANQQFLVYCEIDGSGNGWTVFQK	23	Unmodified	_ANQQFLVYCEIDGSGNGWTVFQK_					0	0	0	0	P02679-2;P02679;C9JEU5;C9JC84;C9JPQ9;C9JU00	P02679-2;C9JPQ9	P02679-2	FGG	Fibrinogen gamma chain	MULTI-MSMS	S12186_284_Ejaife_TMT_2_Platelet_210707	1	2	1040.86	3	887.752	2660.23	59228.6	-2.2089	-0.001961	172090	152.77	172090	152.77	1041.19	124.83	0.58965	124.69	124.43	125.02	-0.14921					57	12	6	0.8528	0.000613585	0.0070974	5.3921e-05
ANQQFLVYCEIDGSGNGWTVFQK	23	Unmodified	_ANQQFLVYCEIDGSGNGWTVFQK_					0	0	0	0	P02679-2;P02679;C9JEU5;C9JC84;C9JPQ9;C9JU00	P02679-2;C9JPQ9	P02679-2	FGG	Fibrinogen gamma chain	MULTI-MSMS	S12187_285_Ejaife_TMT_3_Platelet_210707	1	3	1040.86	3	887.752	2660.23	58971.4	-2.2626	-0.0020086	172090	152.78	172090	152.77	1040.86	124.26	1.2799	123.92	123.79	125.07	-0.33907					146	32	7	0.947828	0.00495607	0.0077267	1.0888e-34
ANQQFLVYCEIDGSGNGWTVFQK	23	Unmodified	_ANQQFLVYCEIDGSGNGWTVFQK_					0	0	0	0	P02679-2;P02679;C9JEU5;C9JC84;C9JPQ9;C9JU00	P02679-2;C9JPQ9	P02679-2	FGG	Fibrinogen gamma chain	MULTI-MSMS	S12187_285_Ejaife_TMT_3_Platelet_210707	1	3	780.646	4	666.066	2660.23	72083.1	-1.4018	-0.00093372	172030	114.58	172030	114.58	780.647	124.23	0.79203	123.89	123.84	124.63	-0.33907					66	20	5	0.845036	0.000825358	0.00268169	0.0011256
ANQQFLVYCEIDGSGNGWTVFQK	23	Unmodified	_ANQQFLVYCEIDGSGNGWTVFQK_					0	0	0	0	P02679-2;P02679;C9JEU5;C9JC84;C9JPQ9;C9JU00	P02679-2;C9JPQ9	P02679-2	FGG	Fibrinogen gamma chain	MULTI-MSMS	S12187_285_Ejaife_TMT_3_Platelet_210707	1	3	1041.19	3	887.752	2660.23	59320.4	-2.073	-0.0018403	172090	152.77	172090	152.77	1041.19	131.63	1.1015	131.39	131.14	132.24	-0.23891					45	22	5	NaN	0	0	2.2728e-08
ANQQFLVYCEIDGSGNGWTVFQK	23	Unmodified	_ANQQFLVYCEIDGSGNGWTVFQK_					0	0	0	0	P02679-2;P02679;C9JEU5;C9JC84;C9JPQ9;C9JU00	P02679-2;C9JPQ9	P02679-2	FGG	Fibrinogen gamma chain	MULTI-MSMS	S12187_285_Ejaife_TMT_3_Platelet_210707	1	3	1040.86	3	887.752	2660.23	58870.1	-2.0047	-0.0017797	172090	152.78	172090	152.77	1041.2	132.86	3.0691	132.62	131.89	134.96	-0.23891					101	60	2	0.744174	0.00117852	0.0246713	6.7501e-07
ANQQFLVYCEIDGSGNGWTVFQK	23	Unmodified	_ANQQFLVYCEIDGSGNGWTVFQK_					0	0	0	0	P02679-2;P02679;C9JEU5;C9JC84;C9JPQ9;C9JU00	P02679-2;C9JPQ9	P02679-2	FGG	Fibrinogen gamma chain	MULTI-MSMS	S12187_285_Ejaife_TMT_3_Platelet_210707	1	3	1040.86	3	887.752	2660.23	64006.7	-2.3892	-0.002121	172090	152.78	172090	152.77	1040.86	135.78	1.1444	135.65	135.06	136.2	-0.13875					34	23	2	0.317542	0.000301128	0.013722	0.006252
ANQQFLVYCEIDGSGNGWTVFQK	23	Unmodified	_ANQQFLVYCEIDGSGNGWTVFQK_					0	0	0	0	P02679-2;P02679;C9JEU5;C9JC84;C9JPQ9;C9JU00	P02679-2;C9JPQ9	P02679-2	FGG	Fibrinogen gamma chain	MULTI-MATCH	S12185_283_Ejaife_TMT_1_Platelet_210707	1	1		4	666.066	2660.23	68957.7	-1.0451	-0.00069613	172030	114.58	172030	114.58	780.897	123.93	0.58058	123.93	123.79	124.37	0	0.011248	-0.00025541	NaN	57.484	45	12	5	NaN	NaN	NaN	NaN
ANQQFLVYCEIDGSGNGWTVFQK	23	Unmodified	_ANQQFLVYCEIDGSGNGWTVFQK_					0	0	0	0	P02679-2;P02679;C9JEU5;C9JC84;C9JPQ9;C9JU00	P02679-2;C9JPQ9	P02679-2	FGG	Fibrinogen gamma chain	MULTI-MATCH	S12186_284_Ejaife_TMT_2_Platelet_210707	1	2		3	887.752	2660.23	58665.6	-1.9749	-0.0017532	172090	152.78	172090	152.77	1040.86	130.91	1.0351	130.86	130.2	131.23	-0.048981	-0.11143	0.00039903	NaN	97.457	40	22	3	NaN	NaN	NaN	NaN
ANQQFLVYCEIDGSGNGWTVFQK	23	Unmodified	_ANQQFLVYCEIDGSGNGWTVFQK_					0	0	0	0	P02679-2;P02679;C9JEU5;C9JC84;C9JPQ9;C9JU00	P02679-2;C9JPQ9	P02679-2	FGG	Fibrinogen gamma chain	MULTI-MATCH	S12186_284_Ejaife_TMT_2_Platelet_210707	1	2		4	666.066	2660.23	73820	-1.3991	-0.00093192	172030	114.58	172030	114.58	781.149	124.08	0.37096	123.93	123.77	124.15	-0.14922	0.010745	0.0011343	NaN	57.484	24	8	4	NaN	NaN	NaN	NaN
ANQQFLVYCEIDGSGNGWTVFQK	23	Deamidation (NQ)	_ANQQFLVYCEIDGSGN(de)GWTVFQK_	ANQQFLVYCEIDGSGN(0.998)GWTVFQ(0.002)K		AN(-42.53)Q(-42.76)Q(-36.71)FLVYCEIDGSGN(26.94)GWTVFQ(-26.94)K		0	1	0	0	P02679-2;P02679;C9JEU5;C9JC84;C9JPQ9;C9JU00	P02679-2;C9JPQ9	P02679-2	FGG	Fibrinogen gamma chain	MULTI-MSMS	S12185_283_Ejaife_TMT_1_Platelet_210707	1	1	1041.19	3	888.08	2661.22	58782.1	-1.2103	-0.0010749	172030	152.78	172030	152.78	1041.19	126.94	0.94609	126.94	126.59	127.53	-7.6294e-06					27	18	2	0.566897	0.000354232	0.0110684	0.00013575
ANQQFLVYCEIDGSGNGWTVFQK	23	Deamidation (NQ)	_ANQQFLVYCEIDGSGN(de)GWTVFQK_	AN(0.001)Q(0.001)Q(0.001)FLVYCEIDGSGN(0.952)GWTVFQ(0.046)K		AN(-30.59)Q(-30.59)Q(-30.59)FLVYCEIDGSGN(13.19)GWTVFQ(-13.19)K		0	1	0	0	P02679-2;P02679;C9JEU5;C9JC84;C9JPQ9;C9JU00	P02679-2;C9JPQ9	P02679-2	FGG	Fibrinogen gamma chain	MSMS	S12185_283_Ejaife_TMT_1_Platelet_210707	1	1	1040.86	3	888.08	2661.22	NaN	NaN	NaN	NaN	NaN	NaN	NaN	NaN	134.18	1	134.18	133.68	134.68	0								NaN	NaN	NaN	0.01484
ANQQFLVYCEIDGSGNGWTVFQK	23	Deamidation (NQ)	_ANQQFLVYCEIDGSGN(de)GWTVFQK_	ANQQ(0.003)FLVYCEIDGSGN(0.996)GWTVFQK		AN(-40.6)Q(-33.13)Q(-25.3)FLVYCEIDGSGN(25.3)GWTVFQ(-36.31)K		0	1	0	0	P02679-2;P02679;C9JEU5;C9JC84;C9JPQ9;C9JU00	P02679-2;C9JPQ9	P02679-2	FGG	Fibrinogen gamma chain	MULTI-MSMS	S12186_284_Ejaife_TMT_2_Platelet_210707	1	2	1040.86	3	888.08	2661.22	59050.2	-1.969	-0.0017486	172030	152.78	172030	152.77	1041.52	125.5	0.81066	125.35	125.02	125.84	-0.14921					62	15	7	0.990156	0.000657933	0.00463997	3.903e-06
ANQQFLVYCEIDGSGNGWTVFQK	23	Deamidation (NQ)	_ANQQFLVYCEIDGSGN(de)GWTVFQK_	ANQQFLVYCEIDGSGN(1)GWTVFQK		AN(-53.17)Q(-53.38)Q(-53.6)FLVYCEIDGSGN(37.9)GWTVFQ(-37.9)K		0	1	0	0	P02679-2;P02679;C9JEU5;C9JC84;C9JPQ9;C9JU00	P02679-2;C9JPQ9	P02679-2	FGG	Fibrinogen gamma chain	MULTI-MSMS	S12186_284_Ejaife_TMT_2_Platelet_210707	1	2	781.144	4	666.312	2661.22	66485.3	-1.45	-0.00096613	171960	114.58	171960	114.58	781.395	125.51	0.3047	125.36	125.18	125.48	-0.14921					21	5	5	0.680864	0.00136241	0.0168739	4.9147e-06
ANQQFLVYCEIDGSGNGWTVFQK	23	Deamidation (NQ)	_ANQQFLVYCEIDGSGN(de)GWTVFQK_	ANQQFLVYCEIDGSGN(1)GWTVFQK		AN(-101.81)Q(-89.02)Q(-82.76)FLVYCEIDGSGN(45.99)GWTVFQ(-45.99)K		0	1	0	0	P02679-2;P02679;C9JEU5;C9JC84;C9JPQ9;C9JU00	P02679-2;C9JPQ9	P02679-2	FGG	Fibrinogen gamma chain	MULTI-MSMS	S12187_285_Ejaife_TMT_3_Platelet_210707	1	3	1040.86	3	888.08	2661.22	59049.4	-2.1364	-0.0018973	172030	152.78	172030	152.77	1041.19	125.74	2.9313	125.41	124.97	127.9	-0.33907					124	58	7	0.983093	0.00288159	0.0369537	2.1245e-23
ANQQFLVYCEIDGSGNGWTVFQK	23	Deamidation (NQ)	_ANQQFLVYCEIDGSGN(de)GWTVFQK_					0	1	0	0	P02679-2;P02679;C9JEU5;C9JC84;C9JPQ9;C9JU00	P02679-2;C9JPQ9	P02679-2	FGG	Fibrinogen gamma chain	MULTI-MATCH	S12185_283_Ejaife_TMT_1_Platelet_210707	1	1		3	888.08	2661.22	58578.7	-1.5956	-0.001417	172030	152.78	172030	152.77	1041.19	125.4	1.5642	125.4	124.97	126.54	0	0.013997	-0.00051256	NaN	141.47	83	30	7	NaN	NaN	NaN	NaN
ANQQFLVYCEIDGSGNGWTVFQK	23	Deamidation (NQ)	_ANQQFLVYCEIDGSGN(de)GWTVFQK_					0	1	0	0	P02679-2;P02679;C9JEU5;C9JC84;C9JPQ9;C9JU00	P02679-2;C9JPQ9	P02679-2	FGG	Fibrinogen gamma chain	MULTI-MATCH	S12187_285_Ejaife_TMT_3_Platelet_210707	1	3		4	666.312	2661.22	67528.2	-1.3602	-0.0009063	171960	114.58	171960	114.58	781.144	125.69	1.1526	125.35	124.68	125.83	-0.33907	-0.0036316	0.0004634	NaN	80.224	46	22	6	NaN	NaN	NaN	NaN
ANSFLGEK	8	Unmodified	_ANSFLGEK_					0	0	0	0	P0C0L4;P0C0L4-2	P0C0L4	P0C0L4	C4A	Complement C4-A;Complement C4 beta chain;Complement C4-A alpha chain;C4a anaphylatoxin;C4b-A;C4d-A;Complement C4 gamma chain	MULTI-MSMS	S12185_283_Ejaife_TMT_1_Platelet_210707	1	1	662.387	2	433.224	864.434	76262.3	-1.0498	-0.00045481	528970	229.16	528970	229.16	662.387	66.957	1.1093	66.957	66.483	67.592	0					247	58	7	0.638145	0.00806836	0.0623232	0.020513
ANSFLGEK	8	Unmodified	_ANSFLGEK_					0	0	0	0	P0C0L4;P0C0L4-2	P0C0L4	P0C0L4	C4A	Complement C4-A;Complement C4 beta chain;Complement C4-A alpha chain;C4a anaphylatoxin;C4b-A;C4d-A;Complement C4 gamma chain	MULTI-MSMS	S12187_285_Ejaife_TMT_3_Platelet_210707	1	3	662.387	2	433.224	864.434	75246.8	-1.6971	-0.00073524	528970	229.16	528970	229.16	662.387	66.424	1.0181	66.886	66.474	67.492	0.46225					222	52	6	0.593457	0.00748472	0.0902768	0.020513
ANSYTTEYAASVK	13	Unmodified	_ANSYTTEYAASVK_					0	0	0	0	A0A0B4J1Y9;A0A075B7D8	A0A0B4J1Y9	A0A0B4J1Y9	IGHV3-72;IGHV3OR15-7		MSMS	S12187_285_Ejaife_TMT_3_Platelet_210707	1	3	931.998	2	702.836	1403.66	NaN	NaN	NaN	NaN	NaN	NaN	NaN	NaN	66.118	1	66.581	66.081	67.081	0.46225								NaN	NaN	NaN	0.0050215
ANTVQEATFQMELPK	15	Oxidation (M)	_ANTVQEATFQM(ox)ELPK_		ANTVQEATFQM(1)ELPK		ANTVQEATFQM(57.29)ELPK	0	0	1	0	Q14624;B7ZKJ8;Q14624-3;Q14624-2;Q14624-4	Q14624;Q14624-3	Q14624	ITIH4	Inter-alpha-trypsin inhibitor heavy chain H4;70 kDa inter-alpha-trypsin inhibitor heavy chain H4;35 kDa inter-alpha-trypsin inhibitor heavy chain H4	MULTI-MSMS	S12185_283_Ejaife_TMT_1_Platelet_210707	1	1	728.392	3	574.95	1721.83	72197.6	-1.1169	-0.00064216	265720	152.77	265720	152.77	728.392	85.261	0.78032	85.261	84.752	85.533	-7.6294e-06					104	28	7	0.711133	0.00151926	0.00728649	0.0089491
ANTVQEATFQMELPK	15	Unmodified	_ANTVQEATFQMELPK_					0	0	0	0	Q14624;B7ZKJ8;Q14624-3;Q14624-2;Q14624-4	Q14624;Q14624-3	Q14624	ITIH4	Inter-alpha-trypsin inhibitor heavy chain H4;70 kDa inter-alpha-trypsin inhibitor heavy chain H4;35 kDa inter-alpha-trypsin inhibitor heavy chain H4	MULTI-MSMS	S12185_283_Ejaife_TMT_1_Platelet_210707	1	1	722.728	3	569.619	1705.83	71534.3	-1.546	-0.00088065	268210	152.78	268200	152.77	722.728	101.36	1.4244	101.36	100.92	102.34	0					193	51	6	0.888864	0.00593325	0.0284234	1.3988e-09
ANTVQEATFQMELPK	15	Unmodified	_ANTVQEATFQMELPK_					0	0	0	0	Q14624;B7ZKJ8;Q14624-3;Q14624-2;Q14624-4	Q14624;Q14624-3	Q14624	ITIH4	Inter-alpha-trypsin inhibitor heavy chain H4;70 kDa inter-alpha-trypsin inhibitor heavy chain H4;35 kDa inter-alpha-trypsin inhibitor heavy chain H4	MULTI-MSMS	S12185_283_Ejaife_TMT_1_Platelet_210707	1	1	1083.59	2	853.925	1705.83	59812.4	-1.5685	-0.0013393	268360	229.16	268360	229.16	1083.59	101.37	0.49399	101.37	101.13	101.62	0					54	19	4	NaN	0	0	0.0061466
ANTVQEATFQMELPK	15	Unmodified	_ANTVQEATFQMELPK_					0	0	0	0	Q14624;B7ZKJ8;Q14624-3;Q14624-2;Q14624-4	Q14624;Q14624-3	Q14624	ITIH4	Inter-alpha-trypsin inhibitor heavy chain H4;70 kDa inter-alpha-trypsin inhibitor heavy chain H4;35 kDa inter-alpha-trypsin inhibitor heavy chain H4	MULTI-MSMS	S12186_284_Ejaife_TMT_2_Platelet_210707	1	2	722.728	3	569.619	1705.83	71977.4	-2.0041	-0.0011416	268210	152.78	268200	152.77	722.394	101.52	1.2334	101.37	100.96	102.19	-0.14921					182	45	6	0.829612	0.00317147	0.0189945	5.4805e-07
ANTVQEATFQMELPK	15	Unmodified	_ANTVQEATFQMELPK_					0	0	0	0	Q14624;B7ZKJ8;Q14624-3;Q14624-2;Q14624-4	Q14624;Q14624-3	Q14624	ITIH4	Inter-alpha-trypsin inhibitor heavy chain H4;70 kDa inter-alpha-trypsin inhibitor heavy chain H4;35 kDa inter-alpha-trypsin inhibitor heavy chain H4	MULTI-MSMS	S12186_284_Ejaife_TMT_2_Platelet_210707	1	2	1083.59	2	853.925	1705.83	59973.2	-2.4038	-0.0020526	268360	229.16	268360	229.16	1083.59	101.53	0.44433	101.38	101.15	101.6	-0.14922					42	17	3	0.959908	0.000169533	0.0033839	0.0034392
ANTVQEATFQMELPK	15	Unmodified	_ANTVQEATFQMELPK_					0	0	0	0	Q14624;B7ZKJ8;Q14624-3;Q14624-2;Q14624-4	Q14624;Q14624-3	Q14624	ITIH4	Inter-alpha-trypsin inhibitor heavy chain H4;70 kDa inter-alpha-trypsin inhibitor heavy chain H4;35 kDa inter-alpha-trypsin inhibitor heavy chain H4	MULTI-MSMS	S12187_285_Ejaife_TMT_3_Platelet_210707	1	3	722.727	3	569.619	1705.83	71400.7	-1.6951	-0.00096556	268210	152.78	268200	152.77	722.728	101.68	1.2793	101.54	101.11	102.39	-0.13875					209	46	7	0.898583	0.00576465	0.0378136	3.9493e-10
ANTVQEATFQMELPK	15	Unmodified	_ANTVQEATFQMELPK_					0	0	0	0	Q14624;B7ZKJ8;Q14624-3;Q14624-2;Q14624-4	Q14624;Q14624-3	Q14624	ITIH4	Inter-alpha-trypsin inhibitor heavy chain H4;70 kDa inter-alpha-trypsin inhibitor heavy chain H4;35 kDa inter-alpha-trypsin inhibitor heavy chain H4	MULTI-MSMS	S12187_285_Ejaife_TMT_3_Platelet_210707	1	3	1083.59	2	853.925	1705.83	60861.1	-2.5397	-0.0021687	268360	229.16	268360	229.16	1083.09	101.66	0.60185	101.52	101.24	101.84	-0.13874					52	20	4	0.921841	0.000193222	0.00394812	9.956e-06
ANTVQEATFQMELPK	15	Unmodified	_ANTVQEATFQMELPK_					0	0	0	0	Q14624;B7ZKJ8;Q14624-3;Q14624-2;Q14624-4	Q14624;Q14624-3	Q14624	ITIH4	Inter-alpha-trypsin inhibitor heavy chain H4;70 kDa inter-alpha-trypsin inhibitor heavy chain H4;35 kDa inter-alpha-trypsin inhibitor heavy chain H4	MULTI-MSMS	S12187_285_Ejaife_TMT_3_Platelet_210707	1	3	542.297	4	427.466	1705.83	84653.3	-1.2834	-0.00054863	268050	114.58	268050	114.58	542.298	101.63	0.42168	101.49	101.34	101.76	-0.13874					17	13	2	0.925999	4.5589e-05	0.000621827	0.0041179
APDAGGCLHADPDLGVLCPTGCQLQEALLQQER	33	Unmodified	_APDAGGCLHADPDLGVLCPTGCQLQEALLQQER_					0	0	0	0	P02675	P02675	P02675	FGB	Fibrinogen beta chain;Fibrinopeptide B;Fibrinogen beta chain	MULTI-MSMS	S12185_283_Ejaife_TMT_1_Platelet_210707	1	1	955.717	4	898.176	3588.68	61623.9	-1.4713	-0.0013215	63785	57.29	63784	57.289	955.968	118.28	0.512	118.28	117.99	118.5	7.6294e-06					78	13	9	0.989726	0.025572	0.460876	2.2913e-58
APDAGGCLHADPDLGVLCPTGCQLQEALLQQER	33	Unmodified	_APDAGGCLHADPDLGVLCPTGCQLQEALLQQER_					0	0	0	0	P02675	P02675	P02675	FGB	Fibrinogen beta chain;Fibrinopeptide B;Fibrinogen beta chain	MULTI-MSMS	S12185_283_Ejaife_TMT_1_Platelet_210707	1	1	1274.29	3	1197.23	3588.68	54551.5	-2.0331	-0.0024342	63803	76.387	63801	76.385	1274.29	118.28	0.45024	118.28	118.02	118.47	0					64	11	8	0.99301	0.0116901	0.192153	1.0844e-32
APDAGGCLHADPDLGVLCPTGCQLQEALLQQER	33	Unmodified	_APDAGGCLHADPDLGVLCPTGCQLQEALLQQER_					0	0	0	0	P02675	P02675	P02675	FGB	Fibrinogen beta chain;Fibrinopeptide B;Fibrinogen beta chain	MULTI-MSMS	S12186_284_Ejaife_TMT_2_Platelet_210707	1	2	1274.29	3	1197.23	3588.68	53974.6	-1.3535	-0.0016204	63803	76.387	63801	76.385	1274.29	118.41	0.42231	118.26	118.05	118.47	-0.14921					65	10	8	0.988981	0.00681241	0.0481267	3.5685e-18
APDAGGCLHADPDLGVLCPTGCQLQEALLQQER	33	Unmodified	_APDAGGCLHADPDLGVLCPTGCQLQEALLQQER_					0	0	0	0	P02675	P02675	P02675	FGB	Fibrinogen beta chain;Fibrinopeptide B;Fibrinogen beta chain	MULTI-MSMS	S12186_284_Ejaife_TMT_2_Platelet_210707	1	2	955.967	4	898.176	3588.68	60996.5	-0.9568	-0.00085937	63785	57.29	63784	57.289	955.968	118.44	0.49065	118.3	118.01	118.51	-0.14922					75	12	9	0.985182	0.0198205	0.206145	1.8936e-58
APDAGGCLHADPDLGVLCPTGCQLQEALLQQER	33	Unmodified	_APDAGGCLHADPDLGVLCPTGCQLQEALLQQER_					0	0	0	0	P02675	P02675	P02675	FGB	Fibrinogen beta chain;Fibrinopeptide B;Fibrinogen beta chain	MULTI-MSMS	S12187_285_Ejaife_TMT_3_Platelet_210707	1	3	955.716	4	898.176	3588.68	61695.6	-1.3665	-0.0012273	63785	57.29	63783	57.289	955.717	118.62	0.40931	118.28	118.08	118.49	-0.33907					89	15	8	0.981861	0.0114499	0.128894	7.2069e-59
APDAGGCLHADPDLGVLCPTGCQLQEALLQQER	33	Unmodified	_APDAGGCLHADPDLGVLCPTGCQLQEALLQQER_					0	0	0	0	P02675	P02675	P02675	FGB	Fibrinogen beta chain;Fibrinopeptide B;Fibrinogen beta chain	MULTI-MSMS	S12187_285_Ejaife_TMT_3_Platelet_210707	1	3	1274.62	3	1197.23	3588.68	54210	-1.9841	-0.0023754	63803	76.387	63801	76.385	1274.29	118.64	0.38455	118.3	118.08	118.47	-0.33908					74	14	7	0.98443	0.00324657	0.0330312	9.3464e-18
APDAGGCLHADPDLGVLCPTGCQLQEALLQQERPIR	36	Unmodified	_APDAGGCLHADPDLGVLCPTGCQLQEALLQQERPIR_					0	0	0	1	P02675	P02675	P02675	FGB	Fibrinogen beta chain;Fibrinopeptide B;Fibrinogen beta chain	MULTI-MSMS	S12185_283_Ejaife_TMT_1_Platelet_210707	1	1	1047.53	4	989.736	3954.91	59197.4	-1.8292	-0.0018104	57885	57.291	57883	57.289	1047.53	113.3	0.60895	113.3	112.98	113.59	0					90	15	8	0.990629	0.00715095	0.075411	1.3465e-61
APDAGGCLHADPDLGVLCPTGCQLQEALLQQERPIR	36	Unmodified	_APDAGGCLHADPDLGVLCPTGCQLQEALLQQERPIR_					0	0	0	1	P02675	P02675	P02675	FGB	Fibrinogen beta chain;Fibrinopeptide B;Fibrinogen beta chain	MULTI-MSMS	S12186_284_Ejaife_TMT_2_Platelet_210707	1	2	1047.53	4	989.736	3954.91	58785	-1.5516	-0.0015357	57885	57.291	57883	57.289	1047.78	113.41	0.59718	113.26	112.98	113.58	-0.14921					79	15	7	0.990545	0.00363857	0.0335332	3.0788e-55
APDAGGCLHADPDLGVLCPTGCQLQEALLQQERPIR	36	Unmodified	_APDAGGCLHADPDLGVLCPTGCQLQEALLQQERPIR_					0	0	0	1	P02675	P02675	P02675	FGB	Fibrinogen beta chain;Fibrinopeptide B;Fibrinogen beta chain	MULTI-MSMS	S12187_285_Ejaife_TMT_3_Platelet_210707	1	3	1047.78	4	989.736	3954.91	58324.3	-2.0824	-0.0020611	57885	57.29	57883	57.288	1047.53	113.66	0.67371	113.32	113.01	113.69	-0.33908					126	19	9	0.991282	0.00862566	0.085769	7.0155e-13
APDVFPIISGCR	12	Unmodified	_APDVFPIISGCR_					0	0	0	0	A0A0A0MS09;P01880;P01880-2	A0A0A0MS09	A0A0A0MS09	IGHD	Ig delta chain C region	MULTI-MSMS	S12185_283_Ejaife_TMT_1_Platelet_210707	1	1	520.951	3	444.564	1330.67	88022.9	-1.8066	-0.00080314	171830	76.387	171820	76.387	520.952	103.81	0.2372	103.81	103.63	103.87	7.6294e-06					13	7	2	0.779934	0.000272445	0.00137755	0.027317
APDVFPIISGCR	12	Unmodified	_APDVFPIISGCR_					0	0	0	0	A0A0A0MS09;P01880;P01880-2	A0A0A0MS09	A0A0A0MS09	IGHD	Ig delta chain C region	MULTI-MATCH	S12186_284_Ejaife_TMT_2_Platelet_210707	1	2		3	444.564	1330.67	92011.7	-1.3744	-0.00061099	171820	76.387	171820	76.387	521.285	104.02	0.23528	103.87	103.69	103.92	-0.14921	0.030537	-0.00063856	NaN	51.264	9	7	2	NaN	NaN	NaN	NaN
APNHAVVTR	9	Unmodified	_APNHAVVTR_					0	0	0	0	P02787	P02787	P02787	TF	Serotransferrin	MULTI-MSMS	S12185_283_Ejaife_TMT_1_Platelet_210707	1	1	398.569	3	322.182	963.525	94772.2	-1.5802	-0.0005091	237100	76.388	237090	76.387	398.57	17.576	2.4657	17.576	17.075	19.541	0					805	311	6	0.939529	0.0249415	0.106141	0.0015844
APNHAVVTR	9	Unmodified	_APNHAVVTR_					0	0	0	0	P02787	P02787	P02787	TF	Serotransferrin	MULTI-MSMS	S12186_284_Ejaife_TMT_2_Platelet_210707	1	2	398.569	3	322.182	963.525	95060.1	-1.416	-0.00045622	237090	76.388	237090	76.387	398.57	17.755	2.2593	17.706	17.259	19.519	-0.048981					953	294	6	0.929613	0.0208424	0.0977194	0.0007435
APNHAVVTR	9	Unmodified	_APNHAVVTR_					0	0	0	0	P02787	P02787	P02787	TF	Serotransferrin	MULTI-MSMS	S12187_285_Ejaife_TMT_3_Platelet_210707	1	3	398.569	3	322.182	963.525	95025.1	-1.916	-0.00061731	237090	76.388	237090	76.387	398.57	17.443	2.1232	17.605	17.217	19.34	0.16175					726	272	6	0.966631	0.0339663	0.180315	8.139e-05
APNHAVVTR	9	Deamidation (NQ)	_APN(de)HAVVTR_	APN(1)HAVVTR		APN(81.53)HAVVTR		0	1	0	0	P02787	P02787	P02787	TF	Serotransferrin	MULTI-MSMS	S12185_283_Ejaife_TMT_1_Platelet_210707	1	1	398.897	3	322.51	964.509	96136.7	-0.98852	-0.00031881	236850	76.387	236850	76.387	398.898	21.926	0.45092	21.926	21.763	22.214	0					132	46	5	0.910507	0.00586385	0.0531117	0.0099823
APNHAVVTR	9	Deamidation (NQ)	_APN(de)HAVVTR_	APN(1)HAVVTR		APN(85.29)HAVVTR		0	1	0	0	P02787	P02787	P02787	TF	Serotransferrin	MULTI-MSMS	S12185_283_Ejaife_TMT_1_Platelet_210707	1	1	398.898	3	322.51	964.509	96220.1	-1.0593	-0.00034164	236850	76.388	236850	76.387	398.898	22.946	0.51425	22.946	22.688	23.202	1.9073e-06					202	62	4	0.854998	0.00435203	0.0092515	0.0081551
APNHAVVTR	9	Deamidation (NQ)	_APN(de)HAVVTR_	APN(1)HAVVTR		APN(91.27)HAVVTR		0	1	0	0	P02787	P02787	P02787	TF	Serotransferrin	MULTI-MSMS	S12186_284_Ejaife_TMT_2_Platelet_210707	1	2	398.897	3	322.51	964.509	94582.8	-0.94212	-0.00030384	236850	76.387	236850	76.387	398.898	22.005	0.42745	21.956	21.775	22.202	-0.048981					140	49	4	0.903312	0.00518535	0.0309042	0.0053471
APNHAVVTR	9	Deamidation (NQ)	_APN(de)HAVVTR_	APN(1)HAVVTR		APN(89.89)HAVVTR		0	1	0	0	P02787	P02787	P02787	TF	Serotransferrin	MULTI-MSMS	S12186_284_Ejaife_TMT_2_Platelet_210707	1	2	398.898	3	322.51	964.509	96773.7	-0.95326	-0.00030744	236850	76.388	236850	76.387	398.898	23.122	0.59161	23.073	22.798	23.389	-0.048981					230	76	4	0.92946	0.00238029	0.00378493	0.0059252
APNHAVVTR	9	Deamidation (NQ)	_APN(de)HAVVTR_	APN(1)HAVVTR		APN(61.65)HAVVTR		0	1	0	0	P02787	P02787	P02787	TF	Serotransferrin	MULTI-MSMS	S12187_285_Ejaife_TMT_3_Platelet_210707	1	3	398.897	3	322.51	964.509	94512.9	-1.6227	-0.00052332	236850	76.387	236850	76.387	398.898	21.908	0.52528	22.07	21.894	22.42	0.16175					135	57	4	0.898588	0.00371005	0.0317734	0.027385
APNHAVVTR	9	Deamidation (NQ)	_APN(de)HAVVTR_					0	1	0	0	P02787	P02787	P02787	TF	Serotransferrin	MULTI-MATCH	S12187_285_Ejaife_TMT_3_Platelet_210707	1	3		3	322.51	964.509	96007.3	-1.7728	-0.00057173	236850	76.388	236850	76.387	398.898	23	0.51083	23.262	23.038	23.549	0.26192	0.16856	2.2301e-05	NaN	89.886	202	64	4	NaN	NaN	NaN	NaN
APSTWLTAYVVK	12	Unmodified	_APSTWLTAYVVK_					0	0	0	0	P01024	P01024	P01024	C3	Complement C3;Complement C3 beta chain;C3-beta-c;Complement C3 alpha chain;C3a anaphylatoxin;Acylation stimulating protein;Complement C3b alpha chain;Complement C3c alpha chain fragment 1;Complement C3dg fragment;Complement C3g fragment;Complement C3d fragment;Complement C3f fragment;Complement C3c alpha chain fragment 2	MULTI-MSMS	S12185_283_Ejaife_TMT_1_Platelet_210707	1	1	598.69	3	445.915	1334.72	79247.2	-1.4578	-0.00065008	342610	152.78	342610	152.77	598.69	118.53	0.71346	118.53	118.22	118.93	0					71	18	5	0.991315	0.00155708	0.0063172	0.00022636
APSTWLTAYVVK	12	Unmodified	_APSTWLTAYVVK_					0	0	0	0	P01024	P01024	P01024	C3	Complement C3;Complement C3 beta chain;C3-beta-c;Complement C3 alpha chain;C3a anaphylatoxin;Acylation stimulating protein;Complement C3b alpha chain;Complement C3c alpha chain fragment 1;Complement C3dg fragment;Complement C3g fragment;Complement C3d fragment;Complement C3f fragment;Complement C3c alpha chain fragment 2	MULTI-MSMS	S12185_283_Ejaife_TMT_1_Platelet_210707	1	1	898.032	2	668.369	1334.72	65467.9	-1.5935	-0.0010651	342870	229.16	342870	229.16	898.033	118.56	0.66814	118.56	118.22	118.88	0					70	17	5	0.990039	0.0010176	0.00796382	0.00021845
APSTWLTAYVVK	12	Unmodified	_APSTWLTAYVVK_					0	0	0	0	P01024	P01024	P01024	C3	Complement C3;Complement C3 beta chain;C3-beta-c;Complement C3 alpha chain;C3a anaphylatoxin;Acylation stimulating protein;Complement C3b alpha chain;Complement C3c alpha chain fragment 1;Complement C3dg fragment;Complement C3g fragment;Complement C3d fragment;Complement C3f fragment;Complement C3c alpha chain fragment 2	MULTI-MSMS	S12186_284_Ejaife_TMT_2_Platelet_210707	1	2	598.69	3	445.915	1334.72	79689.8	-1.0446	-0.00046578	342610	152.78	342610	152.77	599.025	118.75	0.66296	118.6	118.24	118.9	-0.14922					66	19	5	0.846669	0.0010042	0.00610772	0.0016247
APSTWLTAYVVK	12	Unmodified	_APSTWLTAYVVK_					0	0	0	0	P01024	P01024	P01024	C3	Complement C3;Complement C3 beta chain;C3-beta-c;Complement C3 alpha chain;C3a anaphylatoxin;Acylation stimulating protein;Complement C3b alpha chain;Complement C3c alpha chain fragment 1;Complement C3dg fragment;Complement C3g fragment;Complement C3d fragment;Complement C3f fragment;Complement C3c alpha chain fragment 2	MULTI-MSMS	S12186_284_Ejaife_TMT_2_Platelet_210707	1	2	897.531	2	668.369	1334.72	66056.6	-1.6332	-0.0010916	342870	229.16	342870	229.16	897.532	118.79	0.66492	118.64	118.29	118.95	-0.14921					64	19	4	0.990934	0.00138581	0.0109201	9.5504e-08
APSTWLTAYVVK	12	Unmodified	_APSTWLTAYVVK_					0	0	0	0	P01024	P01024	P01024	C3	Complement C3;Complement C3 beta chain;C3-beta-c;Complement C3 alpha chain;C3a anaphylatoxin;Acylation stimulating protein;Complement C3b alpha chain;Complement C3c alpha chain fragment 1;Complement C3dg fragment;Complement C3g fragment;Complement C3d fragment;Complement C3f fragment;Complement C3c alpha chain fragment 2	MULTI-MSMS	S12187_285_Ejaife_TMT_3_Platelet_210707	1	3	599.024	3	445.915	1334.72	78725.8	-1.3833	-0.00061684	342610	152.78	342610	152.77	598.69	118.83	0.79414	118.49	118.15	118.95	-0.33908					78	24	4	0.900349	0.00150816	0.00991109	0.00024575
APSTWLTAYVVK	12	Unmodified	_APSTWLTAYVVK_					0	0	0	0	P01024	P01024	P01024	C3	Complement C3;Complement C3 beta chain;C3-beta-c;Complement C3 alpha chain;C3a anaphylatoxin;Acylation stimulating protein;Complement C3b alpha chain;Complement C3c alpha chain fragment 1;Complement C3dg fragment;Complement C3g fragment;Complement C3d fragment;Complement C3f fragment;Complement C3c alpha chain fragment 2	MULTI-MSMS	S12187_285_Ejaife_TMT_3_Platelet_210707	1	3	898.032	2	668.369	1334.72	64837.6	-2.0141	-0.0013461	342870	229.16	342870	229.16	897.532	118.86	0.65247	118.52	118.17	118.83	-0.33907					72	20	4	0.947839	0.00171753	0.0141321	0.00017363
APVGHFYEPQAPSAEVEMTSYVLLAYLTAQPAPTSEDLTSATNIVK	46	Unmodified	_APVGHFYEPQAPSAEVEMTSYVLLAYLTAQPAPTSEDLTSATNIVK_					0	0	0	0	P01023	P01023	P01023	A2M	Alpha-2-macroglobulin	MULTI-MSMS	S12187_285_Ejaife_TMT_3_Platelet_210707	1	3	1074.36	5	982.293	4906.43	58185.3	-1.8511	-0.0018183	93318	91.665	93316	91.663	1074.56	131.73	0.35283	131.49	131.34	131.69	-0.23891					30	6	9	0.923251	0.0109468	0.220827	4.3037e-53
APVGHFYEPQAPSAEVEMTSYVLLAYLTAQPAPTSEDLTSATNIVK	46	Unmodified	_APVGHFYEPQAPSAEVEMTSYVLLAYLTAQPAPTSEDLTSATNIVK_					0	0	0	0	P01023	P01023	P01023	A2M	Alpha-2-macroglobulin	MULTI-MSMS	S12187_285_Ejaife_TMT_3_Platelet_210707	1	3	1342.94	4	1227.61	4906.43	52751	-2.0665	-0.0025369	93337	114.58	93335	114.58	1342.95	131.73	0.20096	131.49	131.39	131.59	-0.23891					20	3	7	0.952875	0.0082484	0.15101	1.8929e-19
APVGHFYEPQAPSAEVEMTSYVLLAYLTAQPAPTSEDLTSATNIVK	46	Unmodified	_APVGHFYEPQAPSAEVEMTSYVLLAYLTAQPAPTSEDLTSATNIVK_					0	0	0	0	P01023	P01023	P01023	A2M	Alpha-2-macroglobulin	MULTI-MATCH	S12185_283_Ejaife_TMT_1_Platelet_210707	1	1		4	1227.61	4906.43	53065.3	-2.0586	-0.0025272	93337	114.58	93335	114.58	1342.95	131.6	0.25369	131.6	131.47	131.73	0	0.057686	0.00055872	NaN	101.86	17	4	7	NaN	NaN	NaN	NaN
APVGHFYEPQAPSAEVEMTSYVLLAYLTAQPAPTSEDLTSATNIVK	46	Unmodified	_APVGHFYEPQAPSAEVEMTSYVLLAYLTAQPAPTSEDLTSATNIVK_					0	0	0	0	P01023	P01023	P01023	A2M	Alpha-2-macroglobulin	MULTI-MATCH	S12185_283_Ejaife_TMT_1_Platelet_210707	1	1		5	982.293	4906.43	57494	-1.5502	-0.0015227	93317	91.665	93316	91.663	1074.36	131.6	0.50645	131.6	131.22	131.73	0	0.054649	-0.00055966	NaN	153.58	20	9	6	NaN	NaN	NaN	NaN
APVSWITPGLK	11	Unmodified	_APVSWITPGLK_					0	0	0	0	P04217-2	P04217-2	P04217-2	A1BG	Alpha-1B-glycoprotein	MULTI-MSMS	S12185_283_Ejaife_TMT_1_Platelet_210707	1	1	814.001	2	584.84	1167.67	67669.8	-2.18	-0.001275	391840	229.16	391840	229.16	814.003	109.77	0.63251	109.77	109.49	110.12	0					60	20	4	0.729048	0.000701999	0.0161816	0.0056026
APVSWITPGLK	11	Unmodified	_APVSWITPGLK_					0	0	0	0	P04217-2	P04217-2	P04217-2	A1BG	Alpha-1B-glycoprotein	MULTI-MSMS	S12186_284_Ejaife_TMT_2_Platelet_210707	1	2	814.002	2	584.84	1167.67	68979.6	-1.6384	-0.00095821	391840	229.16	391840	229.16	814.003	109.97	0.59042	109.83	109.55	110.14	-0.14921					67	21	4	0.433295	0.000476357	0.0120685	0.0022031
APVSWITPGLK	11	Unmodified	_APVSWITPGLK_					0	0	0	0	P04217-2	P04217-2	P04217-2	A1BG	Alpha-1B-glycoprotein	MULTI-MSMS	S12187_285_Ejaife_TMT_3_Platelet_210707	1	3	814.002	2	584.84	1167.67	69216.4	-1.9288	-0.001128	391840	229.16	391840	229.16	814.003	110.09	0.54985	109.85	109.6	110.15	-0.23891					44	17	3	0.653239	0.00101395	0.0295561	0.00074091
APWCHTTNSQVR	12	Unmodified	_APWCHTTNSQVR_					0	0	0	0	P00747	P00747	P00747	PLG	Plasminogen;Plasmin heavy chain A;Activation peptide;Angiostatin;Plasmin heavy chain A, short form;Plasmin light chain B	MULTI-MSMS	S12185_283_Ejaife_TMT_1_Platelet_210707	1	1	562.617	3	486.23	1455.67	82140.2	-0.63765	-0.00031004	157100	76.388	157100	76.387	562.618	35.35	0.48015	35.35	35.095	35.575	0					172	66	3	0.964377	0.000212943	0.00061068	0.00037506
APWCHTTNSQVR	12	Unmodified	_APWCHTTNSQVR_					0	0	0	0	P00747	P00747	P00747	PLG	Plasminogen;Plasmin heavy chain A;Activation peptide;Angiostatin;Plasmin heavy chain A, short form;Plasmin light chain B	MULTI-MSMS	S12187_285_Ejaife_TMT_3_Platelet_210707	1	3	562.952	3	486.23	1455.67	81442.9	-0.99458	-0.00048359	157100	76.388	157100	76.387	562.618	34.801	0.59964	35.163	34.945	35.545	0.36209					198	84	3	0.99079	0.00021619	0.000660998	5.2588e-05
APWCHTTNSQVR	12	Unmodified	_APWCHTTNSQVR_					0	0	0	0	P00747	P00747	P00747	PLG	Plasminogen;Plasmin heavy chain A;Activation peptide;Angiostatin;Plasmin heavy chain A, short form;Plasmin light chain B	MULTI-MATCH	S12186_284_Ejaife_TMT_2_Platelet_210707	1	2		3	486.23	1455.67	80568	-0.20949	-0.00010186	157100	76.387	157100	76.387	562.617	35.42	0.52231	35.271	35.072	35.594	-0.14921	0.0096474	-0.00051616	NaN	107.03	197	70	4	NaN	NaN	NaN	NaN
AQAWGER	7	Unmodified	_AQAWGER_					0	0	0	0	P02649;H0Y7L5	P02649	P02649	APOE	Apolipoprotein E	MULTI-MSMS	S12185_283_Ejaife_TMT_1_Platelet_210707	1	1	523.782	2	409.201	816.388	85663.6	-1.2146	-0.00049701	280010	114.58	280010	114.58	523.783	33.881	0.61351	33.881	33.455	34.068	0					131	73	2	0.882139	0.000643422	0.00341838	0.022099
AQAWGER	7	Unmodified	_AQAWGER_					0	0	0	0	P02649;H0Y7L5	P02649	P02649	APOE	Apolipoprotein E	MULTI-MATCH	S12186_284_Ejaife_TMT_2_Platelet_210707	1	2		2	409.201	816.388	86158.6	-1.004	-0.00041085	280010	114.58	280010	114.58	523.783	33.945	0.4519	33.796	33.49	33.941	-0.14921	-0.016509	9.1162e-05	NaN	129.55	84	46	2	NaN	NaN	NaN	NaN
AQAWGER	7	Unmodified	_AQAWGER_					0	0	0	0	P02649;H0Y7L5	P02649	P02649	APOE	Apolipoprotein E	MULTI-MATCH	S12187_285_Ejaife_TMT_3_Platelet_210707	1	3		2	409.201	816.388	86762.4	-1.1176	-0.00045733	280010	114.58	280010	114.58	523.783	33.398	0.56861	33.76	33.308	33.877	0.36209	-0.051886	-0.00017344	NaN	129.55	118	63	2	NaN	NaN	NaN	NaN
AQGYSGLSVK	10	Unmodified	_AQGYSGLSVK_					0	0	0	0	P07996;P07996-2;CON__Q28194	P07996	P07996	THBS1	Thrombospondin-1	MSMS	S12185_283_Ejaife_TMT_1_Platelet_210707	1	1	734.432	2	505.269	1008.52	NaN	NaN	NaN	NaN	NaN	NaN	NaN	NaN	62.707	1	62.707	62.207	63.207	0								NaN	NaN	NaN	0.0017888
AQGYSGLSVK	10	Unmodified	_AQGYSGLSVK_					0	0	0	0	P07996;P07996-2;CON__Q28194	P07996	P07996	THBS1	Thrombospondin-1	MULTI-MSMS	S12186_284_Ejaife_TMT_2_Platelet_210707	1	2	734.432	2	505.269	1008.52	75566.3	-1.0679	-0.00053959	453550	229.16	453550	229.16	734.432	62.834	0.30029	62.785	62.684	62.984	-0.048981					28	25	2	0.939601	0.000101525	0.00125022	0.0006041
AQGYSGLSVK	10	Unmodified	_AQGYSGLSVK_					0	0	0	0	P07996;P07996-2;CON__Q28194	P07996	P07996	THBS1	Thrombospondin-1	MSMS	S12187_285_Ejaife_TMT_3_Platelet_210707	1	3	734.432	2	505.269	1008.52	NaN	NaN	NaN	NaN	NaN	NaN	NaN	NaN	62.226	1	62.688	62.188	63.188	0.46225								NaN	NaN	NaN	1.6303e-05
AQGYSGLSVK	10	Unmodified	_AQGYSGLSVK_					0	0	0	0	P07996;P07996-2;CON__Q28194	P07996	P07996	THBS1	Thrombospondin-1	MULTI-MATCH	S12187_285_Ejaife_TMT_3_Platelet_210707	1	3		2	505.269	1008.52	82853.3	-2.0566	-0.0010391	453550	229.16	453540	229.16	734.432	62.396	0.050255	62.858	62.837	62.887	0.46225	0.03669	0.00042332	NaN	141.88	5	4	2	NaN	NaN	NaN	NaN
AQHQLGEFKTWFQEYMNSK	19	3 Deamidation (NQ)	_AQ(de)HQ(de)LGEFKTWFQ(de)EYMNSK_	AQ(0.995)HQ(0.995)LGEFKTWFQ(0.874)EYMN(0.136)SK		AQ(22.63)HQ(22.63)LGEFKTWFQ(8.36)EYMN(-8.36)SK		0	3	0	1	H3BPA9;H3BVG0;Q8N1F7-2;Q8N1F7	H3BPA9	H3BPA9	NUP93	Nuclear pore complex protein Nup93	MULTI-MSMS	S12185_283_Ejaife_TMT_1_Platelet_210707	1	1	1022.85	3	792.36	2374.06	59205.3	-1.5682	-0.0012426	289210	229.16	289210	229.16	1021.86	127.51	1.9268	127.51	127.03	128.95	-7.6294e-06					108	37	7	0.983471	0.00127428	0.00806004	0.0368
AQHQLGEFKTWFQEYMNSK	19	3 Deamidation (NQ)	_AQ(de)HQ(de)LGEFKTWFQ(de)EYMNSK_	AQ(0.995)HQ(0.995)LGEFKTWFQ(0.874)EYMN(0.136)SK		AQ(22.63)HQ(22.63)LGEFKTWFQ(8.36)EYMN(-8.36)SK		0	3	0	1	H3BPA9;H3BVG0;Q8N1F7-2;Q8N1F7	H3BPA9	H3BPA9	NUP93	Nuclear pore complex protein Nup93	MULTI-MSMS	S12187_285_Ejaife_TMT_3_Platelet_210707	1	3	1022.52	3	792.36	2374.06	58872.6	-2.0871	-0.0016537	289210	229.16	289210	229.16	1022.19	127.85	1.7794	127.51	127.21	128.99	-0.33907					104	35	7	0.881538	0.00143963	0.0267034	0.0368
AQIPILR	7	Unmodified	_AQIPILR_					0	0	0	0	P04114	P04114	P04114	APOB	Apolipoprotein B-100;Apolipoprotein B-48	MULTI-MSMS	S12186_284_Ejaife_TMT_2_Platelet_210707	1	2	520.344	2	405.763	809.512	85158.2	-1.3966	-0.00056667	282390	114.58	282380	114.58	520.345	73.848	0.93891	73.899	73.49	74.429	0.051254					159	56	4	0.974099	0.00154103	0.0122969	0.028855
AQIPILR	7	Unmodified	_AQIPILR_					0	0	0	0	P04114	P04114	P04114	APOB	Apolipoprotein B-100;Apolipoprotein B-48	MULTI-MATCH	S12185_283_Ejaife_TMT_1_Platelet_210707	1	1		2	405.763	809.512	84448.4	-2.1251	-0.0008623	282390	114.58	282380	114.58	520.345	73.878	1.2359	73.878	73.418	74.654	0	-0.0021642	0.00031852	NaN	106.85	201	71	4	NaN	NaN	NaN	NaN
AQIPILR	7	Unmodified	_AQIPILR_					0	0	0	0	P04114	P04114	P04114	APOB	Apolipoprotein B-100;Apolipoprotein B-48	MULTI-MATCH	S12187_285_Ejaife_TMT_3_Platelet_210707	1	3		2	405.763	809.512	83853.3	-1.638	-0.00066466	282390	114.58	282380	114.58	520.345	73.501	0.98723	73.863	73.426	74.413	0.36208	-0.016889	-0.00012	NaN	106.85	217	67	4	NaN	NaN	NaN	NaN
[truncated: 14,363 more rows]
[truncated: 37 more columns]
