# Supplementary material for: Proteomics and Metabolomics Profiling of Platelets and Plasma Mediators of Thrombo-Inflammation in Gestational Hypertension and Preeclampsia
Source: Cells. 2022 Apr 7;11(8):1256. doi: 10.3390/cells11081256 (PMC9027992; doi:10.3390/cells11081256)
Supplement: Supplementary file 1 [file cells-11-01256-s001.zip › Table S6 (platelets - protein groups).xlsx]

## Sheet: proteinGroups.txt - platelets
Supplementary Table 6 | Proteins from platelet shotgun proteomics of non-pregnant, healthy pregnancy, gestational hypertension, and preeclampsia. Data obtained from the proteinGroups.txt file generated by Maxquant.
Protein IDs	Majority protein IDs	Peptide counts (all)	Peptide counts (razor+unique)	Peptide counts (unique)	Protein names	Gene names	Fasta headers	Number of proteins	Peptides	Razor + unique peptides	Unique peptides	Peptides 1	Peptides 2	Peptides 3	Razor + unique peptides 1	Razor + unique peptides 2	Razor + unique peptides 3	Unique peptides 1	Unique peptides 2	Unique peptides 3	Sequence coverage [%]	Unique + razor sequence coverage [%]	Unique sequence coverage [%]	Mol. weight [kDa]	Sequence length	Sequence lengths	Fraction average	Fraction 1	Q-value	Score	Identification type 1	Identification type 2	Identification type 3	Reporter intensity corrected 0	Reporter intensity corrected 1	Reporter intensity corrected 2	Reporter intensity corrected 3	Reporter intensity corrected 4	Reporter intensity corrected 5	Reporter intensity 0	Reporter intensity 1	Reporter intensity 2	Reporter intensity 3	Reporter intensity 4	Reporter intensity 5	Reporter intensity count 0	Reporter intensity count 1	Reporter intensity count 2	Reporter intensity count 3
A0A024R0T9;K7ER74;P02655;Q6P163;V9GYJ8	A0A024R0T9;K7ER74;P02655;Q6P163;V9GYJ8	4;4;4;3;2	4;4;4;3;2	4;4;4;3;2	Apolipoprotein C-II;Proapolipoprotein C-II	APOC2;APOC4-APOC2	;;;;	5	4	4	4	4	4	4	4	4	4	4	4	4	49.5	49.5	49.5	11.284	101	101;178;101;72;87	1	15	0	29.843	By MS/MS	By MS/MS	By MS/MS	1188200	544580	2746300	249720	2718400	200430	1130400	595010	2624200	314320	2580900	241520	11	10	11	6
A0A024R6I7;A0A0G2JRN3;G3V544;G3V5R8;G3V387;A0A0B4J278;A0A0G2JPK4	A0A024R6I7;A0A0G2JRN3	27;22;3;2;2;2;1	1;1;0;0;0;0;0	1;1;0;0;0;0;0		SERPINA1	;	7	27	1	1	27	27	27	1	1	1	1	1	1	66.3	3.8	3.8	46.708	418	418;359;156;92;117;144;421	1	3	0	5.6494	By MS/MS	By MS/MS	By MS/MS	292650	413970	536140	139390	330630	49587	283830	403570	532170	149440	319110	55746	7	7	7	5
A0A087X230;A0A087X0Y3;A0A087X0J8;A0A087WVV8;A0A087WV19;A0A087WU97;A0A087WTQ0;A0A087WUR2;A0A087WTG0;A0A087WUF5;H7BZX4;A0A087WVE3;A0A087WU30;A0A087WZB6;A0A087WTH4;A0A087WVG8;A0A087WUW2;A0A087WZS8;A0A087WYI5;A0A087WW93;A0A087WVG0;A0A087WTW4;A0A075B7F9;A0A075B7A3;A0A075B6G5;A0A087WYQ9;A0A087WY26;A0A087WWQ1;A0A075B757;A0A087WZE1;S4R2X0;A0A075B764;A0A075B761;S4R3K2;A0A087WY24;A0A087WY62;A0A087WUF1;A0A0…	A0A087X230;A0A087X0Y3;A0A087X0J8;A0A087WVV8;A0A087WV19;A0A087WU97;A0A087WTQ0;A0A087WUR2;A0A087WTG0;A0A087WUF5;H7BZX4;A0A087WVE3;A0A087WU30;A0A087WZB6;A0A087WTH4;A0A087WVG8;A0A087WUW2;A0A087WZS8;A0A087WYI5;A0A087WW93;A0A087WVG0;A0A087WTW4;A0A075B7F9;A0A075B7A3;A0A075B6G5;A0A087WYQ9;A0A087WY26;A0A087WWQ1;A0A075B757;A0A087WZE1;S4R2X0;A0A075B764;A0A075B761;S4R3K2;A0A087WY24;A0A087WY62;A0A087WUF1;A0A0…	1;1;1;1;1;1;1;1;1;1;1;1;1;1;1;1;1;1;1;1;1;1;1;1;1;1;1;1;1;1;1;1;1;1;1;1;1;1;1;1;1;1;1;1;1;1;1;1;1;1;1;1;1;1;1	1;1;1;1;1;1;1;1;1;1;1;1;1;1;1;1;1;1;1;1;1;1;1;1;1;1;1;1;1;1;1;1;1;1;1;1;1;1;1;1;1;1;1;1;1;1;1;1;1;1;1;1;1;1;1	1;1;1;1;1;1;1;1;1;1;1;1;1;1;1;1;1;1;1;1;1;1;1;1;1;1;1;1;1;1;1;1;1;1;1;1;1;1;1;1;1;1;1;1;1;1;1;1;1;1;1;1;1;1;1	Neuroblastoma breakpoint family member 3;Neuroblastoma breakpoint family member 11;Neuroblastoma breakpoint family member 10;Putative neuroblastoma breakpoint family member 8;Neuroblastoma breakpoint family member 26;Neuroblastoma breakpoint family member 14;Neuroblastoma breakpoint family member 20;Neuroblastoma breakpoint family member 1	NBPF19;NBPF9;NBPF12;NBPF26;NBPF14;NBPF8;NBPF11;NBPF1;NBPF10;NBPF3;NBPF20	;;;;;;;;;;;;;;;;;;;;;;;;;;;;;;;;;;;;;;;;;;;;;;;;;;;;;;	55	1	1	1	0	0	1	0	0	1	0	0	1	2.7	2.7	2.7	34.234	299	299;299;299;299;299;299;299;535;535;541;577;577;577;602;770;830;865;867;867;867;867;921;921;921;921;942;942;942;942;981;1096;1111;1111;1139;1213;1448;1457;2819;2988;3795;3843;5646;563;577;598;621;633;766;841;865;869;902;921;942;1214	1	1	1	-2			By MS/MS	0	0	0	0	0	0	0	0	0	0	0	0	0	0	0	0
A0A075B6I0	A0A075B6I0	2	2	2		IGLV8-61		1	2	2	2	2	1	2	2	1	2	2	1	2	14.8	14.8	14.8	12.814	122	122	1	10	0	3.1451	By MS/MS	By MS/MS	By MS/MS	932790	494720	3088100	834060	1773000	346470	888730	541160	2951500	901710	1714500	374790	7	7	7	2
A0A075B6I9;P04211	A0A075B6I9;P04211	1;1	1;1	1;1	Ig lambda chain V region 4A	IGLV7-46	;	2	1	1	1	1	1	1	1	1	1	1	1	1	7.7	7.7	7.7	12.468	117	117;117	1	6	0	2.0403	By MS/MS	By MS/MS	By MS/MS	942640	491200	2038700	1101800	1569800	319940	897940	527610	1967600	1138900	1532800	344250	4	4	4	2
A0A075B6J9	A0A075B6J9	2	1	1		IGLV2-18		1	2	1	1	1	1	2	0	0	1	0	0	1	18.6	11	11	12.412	118	118	1	1	0.015244	0.56474	By matching	By matching	By MS/MS	0	0	0	0	0	0	0	0	0	0	0	0	0	0	0	0
A0A075B6K0	A0A075B6K0	2	1	1		IGLV3-16		1	2	1	1	1	1	2	0	0	1	0	0	1	15.7	8.7	8.7	12.466	115	115	1	1	0.0065789	0.78714	By matching	By matching	By MS/MS	100450	55465	344330	0	74824	23527	95748	60414	327420	6909.8	70884	24203	1	1	1	0
A0A075B6K2	A0A075B6K2	2	1	1		IGLV3-12		1	2	1	1	2	2	2	1	1	1	1	1	1	16.5	7	7	12.387	115	115	1	3	0.0036765	1.2154	By MS/MS	By MS/MS	By MS/MS	179660	59579	368560	128460	296240	54960	170480	69008	352960	139750	286370	59863	4	4	4	3
A0A075B6K4	A0A075B6K4	3	2	0		IGLV3-10		1	3	2	0	3	3	3	2	2	2	0	0	0	22.6	13.9	0	12.441	115	115	1	9	0	2.0733	By MS/MS	By MS/MS	By MS/MS	744800	370860	1471900	258900	1168500	260150	709150	399560	1412800	303810	1119800	276960	8	8	8	5
A0A075B6K5	A0A075B6K5	3	1	1		IGLV3-9		1	3	1	1	3	3	3	1	1	1	1	1	1	30.4	7	7	12.332	115	115	1	3	0	1.2385	By MS/MS	By MS/MS	By MS/MS	220120	154020	291780	172230	321760	67966	210440	157500	287040	185740	312560	72810	3	3	3	3
A0A075B6P5;P01615	A0A075B6P5;P01615	2;2	1;1	1;1	Ig kappa chain V-II region FR	IGKV2D-28	;	2	2	1	1	1	2	2	0	1	1	0	1	1	27.5	16.7	16.7	12.957	120	120;120	1	2	0	2.819	By matching	By MS/MS	By MS/MS	97842	102580	217550	54922	150900	20740	94200	102340	212020	56707	145240	23661	3	3	3	1
F8WBC0;F5H4H0;F5GYH7;F5H077;F5GWU8;F5H491;F5H0B7;F5H500;F5H6R7;F5H004;A0A075B6Q0;F5GYB5;F5GX62;E7ESV4;F5H7Y6;P61224-2;P61224-4;P61224-3;P62834;P61224	F8WBC0;F5H4H0;F5GYH7;F5H077;F5GWU8;F5H491;F5H0B7;F5H500;F5H6R7;F5H004;A0A075B6Q0;F5GYB5;F5GX62;E7ESV4;F5H7Y6;P61224-2;P61224-4;P61224-3;P62834;P61224	1;1;1;1;1;1;1;1;1;1;1;1;1;1;1;1;1;1;1;1	1;1;1;1;1;1;1;1;1;1;1;1;1;1;1;1;1;1;1;1	1;1;1;1;1;1;1;1;1;1;1;1;1;1;1;1;1;1;1;1	Ras-related protein Rap-1b;Ras-related protein Rap-1A	RAP1B;RAP1A	;;;;;;;;;;;;;;;;;;;	20	1	1	1	0	0	1	0	0	1	0	0	1	34.4	34.4	34.4	3.5041	32	32;48;53;84;87;93;98;101;122;127;129;136;139;157;179;137;142;165;184;184	1	2	0	2.2473			By MS/MS	118530	62525	254150	0	133990	41755	112930	67021	242980	3751.8	127290	42987	1	1	1	0
A0A075B6Q2;S4R347;Q5T0N5-3;Q5T0N5-4;Q5T0N5-2;Q5T0N5-5;Q5T0N5;REV__P33981-2;REV__P33981	A0A075B6Q2;S4R347;Q5T0N5-3;Q5T0N5-4;Q5T0N5-2;Q5T0N5-5;Q5T0N5;REV__P33981-2;REV__P33981	2;2;2;2;2;2;2;1;1	2;2;2;2;2;2;2;1;1	1;1;1;1;1;1;1;1;1	Formin-binding protein 1-like	FNBP1L	;;;;;;;;	9	2	2	1	1	1	1	1	1	1	0	0	1	4	4	1.3	51.232	451	451;609;547;551;600;604;605;856;857	1	3	1	-2	By matching	By matching	By MS/MS	757060	202780	1955500	0	923020	293820	717450	250500	1853700	78194	878750	301940	1	1	1	0
A0A075B6Q5	A0A075B6Q5	1	1	1		IGHV3-64		1	1	1	1	1	0	1	1	0	1	1	0	1	9.3	9.3	9.3	12.891	118	118	1	2	0.0065359	0.77901	By matching		By MS/MS	92638	122400	186990	0	91451	26214	89679	119970	183480	0	87145	27188	1	1	1	0
A0A087WYX6;Q5T409;A0A075B6Q7;Q9NRI5-2;Q9NRI5	A0A087WYX6;Q5T409;A0A075B6Q7;Q9NRI5-2;Q9NRI5	1;1;1;1;1	1;1;1;1;1	1;1;1;1;1	Disrupted in schizophrenia 1 protein	DISC1	;;;;	5	1	1	1	0	1	0	0	1	0	0	1	0	1	1	1	79.71	732	732;832;854;832;854	1	1	1	-2		By MS/MS		0	0	0	0	0	0	0	0	0	0	0	0	0	0	0	0
A0A075B6R2;A0A087WW49;A0A075B7B6	A0A075B6R2;A0A087WW49	3;2;1	3;2;1	2;1;1		IGHV4-4	;	3	3	3	2	3	3	3	3	3	3	2	2	2	37.6	37.6	23.9	12.848	117	117;117;117	1	12	0	22.542	By MS/MS	By MS/MS	By MS/MS	2029400	365990	4219200	338960	2537600	913950	1919800	497390	4000900	465690	2432700	928840	12	12	12	5
A0A0C4DH68;A0A075B6R9	A0A0C4DH68;A0A075B6R9	2;2	2;2	2;2		IGKV2-24;IGKV2D-24	;	2	2	2	2	2	2	2	2	2	2	2	2	2	27.5	27.5	27.5	13.079	120	120;120	1	8	0	14.604	By MS/MS	By MS/MS	By MS/MS	1664900	1575400	2844400	1700400	2844400	568490	1599600	1575900	2801400	1751900	2766100	613190	9	9	9	6
A2NJV5;A0A075B6S2;A0A0A0MRZ7;A0A087WW87;P01614	A2NJV5;A0A075B6S2	3;3;1;1;1	3;3;1;1;1	2;2;0;0;0		IGKV A18;IGKV2D-29	;	5	3	3	2	2	3	2	2	3	2	1	2	1	27.5	27.5	16.7	13.085	120	120;120;120;121;121	1	10	0	45.266	By MS/MS	By MS/MS	By MS/MS	1340600	1535500	2622700	1038100	2476000	495670	1293200	1518200	2579800	1133400	2391500	534530	10	10	10	7
A0A075B6S5	A0A075B6S5	3	1	1		IGKV1-27		1	3	1	1	3	3	2	1	1	0	1	1	0	43.6	24.8	24.8	12.711	117	117	1	2	0	4.8702	By MS/MS	By MS/MS	By matching	20528	25805	49018	59252	59798	0	19847	25449	48709	59995	58763	0	2	2	2	2
A0A075B6S6;P06310	A0A075B6S6;P06310	2;2	1;1	1;1	Ig kappa chain V-II region RPMI 6410	IGKV2D-30	;	2	2	1	1	1	1	2	0	0	1	0	0	1	27.5	16.7	16.7	13.215	120	120;120	1	1	0	24.208	By matching	By matching	By MS/MS	51447	17905	119330	0	57448	11507	48835	20681	113490	0	54594	12409	1	1	1	0
A0A075B7A5;A0A0G2JPW2;A0A0G2JN36;A0A0G2JMX0;A0A0G2JLX6;A0A0G2JNG2;A0A0G2JPG2;B5ME96;U5XJZ2;A0A0G2JQ26;A0A0G2JPY1;A0A0G2JN43;A0A0G2JPK5;A0A0G2JN08;A0A0G2JPA2;A0A0G2JMN6;A0A0G2JQ24;A0A0G2JLT7;A0A0G2JQ25;A0A0G2JPW1;A0A0G2JNB3;A0A0G2JM46;F8W6G6;A0A0G2JPR9;A0A0G2JN67;A0A0G2JMM1;A0A0G2JMZ3;P59901-2;Q6PI73;P59901;O75022;O75022-3;O75022-2	A0A075B7A5;A0A0G2JPW2;A0A0G2JN36;A0A0G2JMX0;A0A0G2JLX6;A0A0G2JNG2;A0A0G2JPG2;B5ME96;U5XJZ2;A0A0G2JQ26;A0A0G2JPY1;A0A0G2JN43;A0A0G2JPK5;A0A0G2JN08;A0A0G2JPA2;A0A0G2JMN6;A0A0G2JQ24;A0A0G2JLT7;A0A0G2JQ25;A0A0G2JPW1;A0A0G2JNB3;A0A0G2JM46;F8W6G6;A0A0G2JPR9;A0A0G2JN67;A0A0G2JMM1;A0A0G2JMZ3;P59901-2;Q6PI73;P59901;O75022;O75022-3;O75022-2	1;1;1;1;1;1;1;1;1;1;1;1;1;1;1;1;1;1;1;1;1;1;1;1;1;1;1;1;1;1;1;1;1	1;1;1;1;1;1;1;1;1;1;1;1;1;1;1;1;1;1;1;1;1;1;1;1;1;1;1;1;1;1;1;1;1	1;1;1;1;1;1;1;1;1;1;1;1;1;1;1;1;1;1;1;1;1;1;1;1;1;1;1;1;1;1;1;1;1	Leukocyte immunoglobulin-like receptor subfamily A member 4;Leukocyte immunoglobulin-like receptor subfamily A member 6;Leukocyte immunoglobulin-like receptor subfamily B member 3	LILRA4;LILRA6;LILRB3	;;;;;;;;;;;;;;;;;;;;;;;;;;;;;;;;	33	1	1	1	0	1	0	0	1	0	0	1	0	6.4	6.4	6.4	15.049	140	140;382;382;382;382;400;455;464;481;481;481;481;489;489;504;504;512;631;632;632;632;632;643;648;648;648;649;433;481;499;631;632;648	1	1	1	-2		By MS/MS		5273.5	19937	38149	78413	12417	0	5355.9	19057	38387	76287	14764	0	1	1	1	1
A0A075B7B8	A0A075B7B8	3	2	2		IGHV3OR16-12		1	3	2	2	2	3	3	1	2	2	1	2	2	26.5	17.1	17.1	12.874	117	117	1	5	0	3.2337	By MS/MS	By MS/MS	By MS/MS	228100	183480	455720	183260	424990	63037	218530	186780	443320	186600	410020	69665	4	4	4	2
A0A075B7D0	A0A075B7D0	1	1	1		IGHV1OR15-1		1	1	1	1	1	1	1	1	1	1	1	1	1	10.3	10.3	10.3	13.012	117	117	1	3	0	5.6746	By MS/MS	By MS/MS	By MS/MS	225990	81601	335610	155450	511830	36698	214580	91608	323880	165360	490440	48322	3	3	3	2
A0A075B7D4	A0A075B7D4	2	1	1		IGKV1OR2-108		1	2	1	1	1	2	2	0	1	1	0	1	1	17.9	12.8	12.8	12.535	117	117	1	2	0.0093458	0.63277	By matching	By matching	By MS/MS	127250	26646	144490	0	159680	23030	120450	33348	137640	2160.6	151100	26058	1	1	1	0
H0YD18;E9PKG6;V9HW75;A0A087WSV8	H0YD18;E9PKG6;V9HW75;A0A087WSV8	1;1;1;1	1;1;1;1	1;1;1;1		NUCB2;HEL-S-109	;;;	4	1	1	1	1	0	0	1	0	0	1	0	0	20.5	20.5	20.5	8.5326	73	73;338;420;420	1	1	1	-2	By MS/MS			0	0	0	0	0	0	0	0	0	0	0	0	0	0	0	0
A0A087WSY5;Q96IY4;Q96IY4-2;CON__Q2KIG3	A0A087WSY5;Q96IY4;Q96IY4-2	7;7;5;1	7;7;5;1	7;7;5;1	Carboxypeptidase B2	CPB2	;;	4	7	7	7	5	5	7	5	5	7	5	5	7	23.8	23.8	23.8	44.022	386	386;423;360;423	1	17	0	16.005	By MS/MS	By MS/MS	By MS/MS	784330	472990	2105300	404110	1044200	202170	748380	502440	2017400	424050	1006000	218960	10	10	10	4
A0A087WSY6	A0A087WSY6	5	1	1		IGKV3D-15		1	5	1	1	4	4	5	1	1	1	1	1	1	37.4	7.8	7.8	12.534	115	115	1	3	0	2.4243	By MS/MS	By MS/MS	By MS/MS	140410	114010	283650	150530	287860	44173	134550	115990	276500	157760	278730	49476	3	3	3	2
A0A096LNM5;A0A087WSZ1;A0A087WT09;Q13046	A0A096LNM5;A0A087WSZ1;A0A087WT09;Q13046	6;6;6;6	1;1;1;1	1;1;1;1	Putative pregnancy-specific beta-1-glycoprotein 7	PSG7	;;;	4	6	1	1	5	3	6	1	0	1	1	0	1	21.9	3.4	3.4	33.401	297	297;419;426;419	1	2	0	2.5479	By MS/MS	By matching	By MS/MS	437740	21333	111890	26633	383090	33029	412870	40558	107070	29636	363770	41591	4	2	4	2
A0A087WTJ8;Q96NG3-2;Q96NG3	A0A087WTJ8;Q96NG3-2;Q96NG3	1;1;1	1;1;1	1;1;1	Tetratricopeptide repeat protein 25	TTC25	;;	3	1	1	1	0	1	0	0	1	0	0	1	0	2.4	2.4	2.4	43.538	382	382;292;672	1	1	1	-2		By MS/MS		0	0	0	0	0	0	0	0	0	0	0	0	0	0	0	0
E5RIM1;A0A087WTZ8;E5RFJ1;E5RHW9;Q96MF7	E5RIM1;A0A087WTZ8;E5RFJ1;E5RHW9;Q96MF7	1;1;1;1;1	1;1;1;1;1	1;1;1;1;1	E3 SUMO-protein ligase NSE2	NSMCE2	;;;;	5	1	1	1	0	0	1	0	0	1	0	0	1	7.2	7.2	7.2	15.485	139	139;157;187;193;247	1	1	1	-2			By MS/MS	0	0	0	0	0	0	0	0	0	0	0	0	0	0	0	0
A0A087WUK2;O14979-3;O14979-2;O14979	A0A087WUK2;O14979-3;O14979-2;O14979	1;1;1;1	1;1;1;1	1;1;1;1	Heterogeneous nuclear ribonucleoprotein D-like	HNRNPDL	;;;	4	1	1	1	1	1	1	1	1	1	1	1	1	3	3	3	40.04	363	363;244;301;420	1	3	1	-2	By matching	By MS/MS	By matching	35924	70929	30279	36364	55139	15910	35230	67691	33393	37364	53955	16492	1	1	1	1
A0A087WW43;Q06033-2;Q06033;E7ET33;CON__Q0V8M9	A0A087WW43;Q06033-2;Q06033;E7ET33	12;12;12;9;4	12;12;12;9;4	12;12;12;9;4	Inter-alpha-trypsin inhibitor heavy chain H3	ITIH3	;;;	5	12	12	12	12	12	11	12	12	11	12	12	11	20	20	20	75.077	670	670;886;890;698;891	1	44	0	41.488	By MS/MS	By MS/MS	By MS/MS	3213600	1674200	3980100	3070000	6078800	626830	3061200	1766400	3902500	3162600	5876800	748510	37	36	37	28
A0A087WWX5	A0A087WWX5	1	1	1		KLF16		1	1	1	1	1	0	1	1	0	1	1	0	1	24.3	24.3	24.3	12.256	115	115	1	2	1	-2	By matching		By MS/MS	163990	142310	266010	0	115070	40218	157310	143220	259110	0	109870	41021	1	1	1	0
A0A087WX71;Q9H501	A0A087WX71;Q9H501	1;1	1;1	1;1	ESF1 homolog	ESF1	;	2	1	1	1	0	0	1	0	0	1	0	0	1	5	5	5	52.371	456	456;851	1	1	1	-2			By MS/MS	125230	122930	158190	0	70403	30333	120410	122030	156380	0	67394	30490	1	1	1	0
H7BZV6;Q6PJH3;A0A087WX84;A0A0A0MRE9;A0A0A0MRF6;Q99996-4;Q99996-5;Q99996-3;Q99996-2;Q99996;Q99996-6	H7BZV6;Q6PJH3;A0A087WX84;A0A0A0MRE9;A0A0A0MRF6;Q99996-4;Q99996-5;Q99996-3;Q99996-2;Q99996;Q99996-6	1;1;1;1;1;1;1;1;1;1;1	1;1;1;1;1;1;1;1;1;1;1	1;1;1;1;1;1;1;1;1;1;1	A-kinase anchor protein 9	AKAP9	;;;;;;;;;;	11	1	1	1	1	0	1	1	0	1	1	0	1	6.5	6.5	6.5	26.514	232	232;314;1637;3126;3910;1643;3857;3899;3907;3911;3929	1	2	1	-2	By MS/MS		By matching	38527	5564.3	26177	41841	66125	2783.6	36420	7609.9	25716	42620	64147	4431.9	1	1	1	1
A0A087WXI2;Q9Y6R7;A0A087WUZ2	A0A087WXI2;Q9Y6R7	5;5;1	5;5;1	5;5;1	IgGFc-binding protein	FCGBP	;	3	5	5	5	4	3	4	4	3	4	4	3	4	1.5	1.5	1.5	445.21	4204	4204;5405;1642	1	11	0	2.1927	By MS/MS	By MS/MS	By MS/MS	449410	208650	857680	218150	829520	151590	427600	226850	824330	240470	796200	165460	7	7	7	4
A0A087WXU1;E9PKJ8;C9JBI8;O75030-10;O75030-9;O75030-12;O75030-4;O75030-3;O75030-8;O75030-7;O75030-6;O75030-2;O75030-5;O75030	A0A087WXU1;E9PKJ8;C9JBI8;O75030-10;O75030-9;O75030-12;O75030-4;O75030-3;O75030-8;O75030-7;O75030-6;O75030-2;O75030-5;O75030	1;1;1;1;1;1;1;1;1;1;1;1;1;1	1;1;1;1;1;1;1;1;1;1;1;1;1;1	1;1;1;1;1;1;1;1;1;1;1;1;1;1	Microphthalmia-associated transcription factor	MITF	;;;;;;;;;;;;;	14	1	1	1	1	1	0	1	1	0	1	1	0	15.4	15.4	15.4	10.376	91	91;105;361;413;419;468;495;501;504;510;519;520;525;526	1	2	1	-2	By MS/MS	By MS/MS		48900	63021	199620	187450	245490	2322.8	47307	62910	194980	193480	239130	8273.8	2	2	2	2
F5H6Y5;F5H4J1;A0A087WY61;Q14980-4;Q14980-3;Q14980-2;Q14980	F5H6Y5;F5H4J1;A0A087WY61;Q14980-4;Q14980-3;Q14980-2;Q14980	1;1;1;1;1;1;1	1;1;1;1;1;1;1	1;1;1;1;1;1;1	Nuclear mitotic apparatus protein 1	NUMA1	;;;;;;	7	1	1	1	1	0	0	1	0	0	1	0	0	1.7	1.7	1.7	78.289	691	691;851;2099;1763;1776;2101;2115	1	1	1	-2	By MS/MS			0	0	0	0	0	0	0	0	0	0	0	0	0	0	0	0
A0A0C4DFR0;A0A087WYC6;Q96DT5	A0A0C4DFR0;A0A087WYC6;Q96DT5	1;1;1	1;1;1	1;1;1	Dynein heavy chain 11, axonemal	DNAH11	;;	3	1	1	1	1	1	0	1	1	0	1	1	0	0.3	0.3	0.3	521.05	4523	4523;4523;4516	1	2	1	-2	By MS/MS	By MS/MS		0	0	0	0	0	0	0	0	0	0	0	0	0	0	0	0
A0A087WYK1;Q00887;H7C1I4;E7EW65;M0QZA7;G3XAA7;M0R0E4;M0R314	A0A087WYK1;Q00887;H7C1I4;E7EW65	10;10;7;7;4;4;4;2	10;10;7;7;4;4;4;2	1;1;1;1;0;0;0;0	Pregnancy-specific beta-1-glycoprotein 9	PSG9	;;;	8	10	10	1	9	10	9	9	10	9	1	1	1	28.6	28.6	3.8	47.684	419	419;426;326;333;157;240;309;81	1	31	0	26.905	By MS/MS	By MS/MS	By MS/MS	2898500	1944300	4638100	1070300	4506300	480750	2769400	2000500	4503600	1169600	4308300	574350	29	28	29	17
A0A087WZB5;J3KNQ4;Q9HBI1-3;Q9HBI1;Q9NVD7;Q9HBI1-2	A0A087WZB5;J3KNQ4;Q9HBI1-3;Q9HBI1;Q9NVD7;Q9HBI1-2	1;1;1;1;1;1	1;1;1;1;1;1	1;1;1;1;1;1	Beta-parvin;Alpha-parvin	PARVB;PARVA	;;;;;	6	1	1	1	1	1	1	1	1	1	1	1	1	4.5	4.5	4.5	33.257	289	289;412;327;364;372;397	1	3	0	1.5264	By MS/MS	By MS/MS	By MS/MS	99555	71150	220070	102680	241330	19666	95207	73519	213360	108660	232460	25077	4	4	4	3
A0A087X0Q4	A0A087X0Q4	2	1	1		IGKV2-40		1	2	1	1	1	1	2	0	0	1	0	0	1	36.5	24	24	11.434	104	104	1	1	0.0035587	1.0171	By matching	By matching	By MS/MS	46006	15865	155290	0	40145	11046	43668	18863	147210	0	38242	11501	1	1	1	0
A0A087X1B8;O95822-2;O95822	A0A087X1B8;O95822-2;O95822	1;1;1	1;1;1	1;1;1	Malonyl-CoA decarboxylase, mitochondrial	MLYCD	;;	3	1	1	1	0	1	0	0	1	0	0	1	0	3.4	3.4	3.4	19.156	175	175;454;493	1	1	1	-2		By MS/MS		25567	74644	115930	72253	81540	13544	25540	71404	114870	76118	80206	14986	1	1	1	1
A0A087X1J7;P22352;H0YBE4;E5RG32;H0YC19	A0A087X1J7;P22352	3;3;1;1;1	3;3;1;1;1	3;3;1;1;1	Glutathione peroxidase;Glutathione peroxidase 3	GPX3	;	5	3	3	3	3	3	3	3	3	3	3	3	3	14.7	14.7	14.7	25.402	225	225;226;79;138;174	1	11	0	9.3537	By MS/MS	By MS/MS	By MS/MS	612250	607270	1521400	672840	1266000	177780	588800	610140	1480300	708070	1225400	202070	10	10	10	8
F8W8P5;C9IYE1;A0A087X1P3;Q86UW7-3;Q86UW7-2;Q86UW7	F8W8P5;C9IYE1;A0A087X1P3;Q86UW7-3;Q86UW7-2;Q86UW7	1;1;1;1;1;1	1;1;1;1;1;1	1;1;1;1;1;1	Calcium-dependent secretion activator 2	CADPS2	;;;;;	6	1	1	1	0	0	1	0	0	1	0	0	1	0.6	0.6	0.6	136.58	1194	1194;1294;1301;1250;1255;1296	1	1	1	-2			By MS/MS	0	0	0	0	0	0	0	0	0	0	0	0	0	0	0	0
A0A087X232;P09871;F8WCZ6;H0Y5D1;F5H7T4;B5MCV4	A0A087X232;P09871;F8WCZ6	15;15;14;5;4;1	15;15;14;5;4;1	15;15;14;5;4;1	Complement C1s subcomponent;Complement C1s subcomponent heavy chain;Complement C1s subcomponent light chain	C1S	;;	6	15	15	15	15	12	13	15	12	13	15	12	13	32.1	32.1	32.1	75.905	682	682;688;521;355;157;168	1	49	0	61.587	By MS/MS	By MS/MS	By MS/MS	2393900	1508300	4209500	2234800	5318100	571590	2285400	1570100	4094200	2334900	5123800	673630	42	42	42	28
A0A088AWM3;Q8IV33	A0A088AWM3;Q8IV33	1;1	1;1	1;1	Uncharacterized protein KIAA0825	KIAA0825	;	2	1	1	1	0	0	1	0	0	1	0	0	1	2	2	2	147.73	1275	1275;1275	1	1	1	-2			By MS/MS	40346	14086	141810	0	41268	8210.6	38299	16759	134410	0	39216	8861.4	1	1	1	0
A0A096LNH6;Q14185	A0A096LNH6;Q14185	1;1	1;1	1;1	Dedicator of cytokinesis protein 1	DOCK1	;	2	1	1	1	1	1	1	1	1	1	1	1	1	0.9	0.9	0.9	217.75	1886	1886;1865	1	3	0.0093168	0.63115	By matching	By MS/MS	By matching	11320	25518	171210	22138	26160	0	11163	25922	163120	29863	25560	0	1	1	1	1
A0A096LPE2;P35542;E9PR14;G3V1D9;P0DJI9-2	A0A096LPE2;P35542	5;3;2;2;2	5;3;2;2;2	3;3;0;0;0	Serum amyloid A-4 protein	SAA2-SAA4;SAA4	;	5	5	5	3	5	4	5	5	4	5	3	3	3	24.5	24.5	13.5	23.353	208	208;130;80;113;83	1	14	0	10.647	By MS/MS	By MS/MS	By MS/MS	754420	486050	2005200	913990	1551400	125010	720440	511700	1933100	954770	1503400	156520	9	9	9	6
G3V5X4;A0A0A0MRE3;Q8WXH0;Q8WXH0-2	G3V5X4;A0A0A0MRE3;Q8WXH0;Q8WXH0-2	1;1;1;1	1;1;1;1	1;1;1;1	Nesprin-2	SYNE2	;;;	4	1	1	1	0	0	1	0	0	1	0	0	1	0.4	0.4	0.4	787.71	6818	6818;6824;6885;6907	1	1	1	-2			By MS/MS	31895	18461	47818	0	34321	7886.5	30419	19328	46164	0	32647	8365.9	1	1	1	0
A0A0A0MRJ7;P12259;CON__Q28107	A0A0A0MRJ7;P12259	6;6;1	6;6;1	6;6;1	Coagulation factor V;Coagulation factor V heavy chain;Coagulation factor V light chain	F5	;	3	6	6	6	4	3	3	4	3	3	4	3	3	2.5	2.5	2.5	252.23	2229	2229;2224;2211	1	10	0	2.7641	By MS/MS	By MS/MS	By MS/MS	371520	131280	467820	174350	682230	58124	352700	147090	451810	190980	652730	73413	6	6	6	4
A0A0A0MS08;P01857;A0A0A0MS07	A0A0A0MS08;P01857;A0A0A0MS07	16;16;14	9;9;8	7;7;6	Ig gamma-1 chain C region	IGHG1	;;	3	16	9	7	16	16	16	9	9	9	7	7	7	52.4	39.3	28.1	43.911	399	399;330;295	1	124	0	187.1	By MS/MS	By MS/MS	By MS/MS	47050000	26941000	112620000	45190000	88531000	11562000	44865000	28624000	108440000	47208000	85651000	12756000	141	138	141	89
A0A0A0MS09;P01880;P01880-2	A0A0A0MS09;P01880;P01880-2	6;6;6	6;6;6	6;6;6	Ig delta chain C region	IGHD	;;	3	6	6	6	6	5	4	6	5	4	6	5	4	16.7	16.7	16.7	47.428	430	430;384;430	1	17	0	7.1687	By MS/MS	By MS/MS	By MS/MS	327430	73198	774090	833900	635050	174240	310020	94244	747240	813170	637160	181460	8	8	8	6
A0A0A0MS15	A0A0A0MS15	2	2	1		IGHV3-49		1	2	2	1	2	1	2	2	1	2	1	1	1	16.8	16.8	7.6	13.056	119	119	1	5	0	3.4975	By MS/MS	By MS/MS	By MS/MS	483840	183890	720760	586830	908080	90806	459580	204610	699980	582820	882940	109520	5	5	5	3
H7BZR5;A0A0A0MSY6;Q86XH1-2;Q86XH1-5;Q86XH1	H7BZR5;A0A0A0MSY6;Q86XH1-2;Q86XH1-5;Q86XH1	1;1;1;1;1	1;1;1;1;1	1;1;1;1;1	IQ and AAA domain-containing protein 1	IQCA1	;;;;	5	1	1	1	0	1	0	0	1	0	0	1	0	2.2	2.2	2.2	63.482	536	536;830;679;781;822	1	1	1	-2		By MS/MS		0	0	0	0	0	0	0	0	0	0	0	0	0	0	0	0
A0A0A0MT36;A0A0C4DH26	A0A0A0MT36;A0A0C4DH26	2;1	1;1	1;1		IGKV6D-21;IGKV6D-41	;	2	2	1	1	1	2	2	0	1	1	0	1	1	15.8	10.5	10.5	12.34	114	114;115	1	2	0	2.5884	By matching	By MS/MS	By MS/MS	0	0	0	0	0	0	0	0	0	0	0	0	0	0	0	0
A0A0A0MTJ5;Q01973	A0A0A0MTJ5;Q01973	1;1	1;1	1;1	Tyrosine-protein kinase transmembrane receptor;Tyrosine-protein kinase transmembrane receptor ROR1	ROR1	;	2	1	1	1	0	1	0	0	1	0	0	1	0	2.2	2.2	2.2	98.363	882	882;937	1	1	1	-2		By MS/MS		9662	18271	261460	27759	23739	1908	9459.8	20088	247750	39447	23549	2446.6	1	1	1	1
A0A0B4J1U7	A0A0B4J1U7	3	3	3		IGHV6-1		1	3	3	3	3	2	3	3	2	3	3	2	3	21.5	21.5	21.5	13.481	121	121	1	12	0	3.7758	By MS/MS	By MS/MS	By MS/MS	1015400	1028000	2435000	1514900	1955700	584280	976930	1030200	2380000	1571700	1921700	603730	10	10	10	7
A0A0B4J1V0	A0A0B4J1V0	3	3	2		IGHV3-15		1	3	3	2	2	2	3	2	2	3	1	1	2	26.1	26.1	20.2	12.926	119	119	1	9	0	7.5485	By MS/MS	By MS/MS	By MS/MS	225250	214730	550180	485020	396900	70643	216450	216370	539080	489430	395710	77388	6	6	6	5
A0A0B4J1W3;Q9BXJ9	A0A0B4J1W3;Q9BXJ9	1;1	1;1	1;1	N-alpha-acetyltransferase 15, NatA auxiliary subunit	NAA15	;	2	1	1	1	1	1	1	1	1	1	1	1	1	2.4	2.4	2.4	101.2	865	865;866	1	3	1	-2	By MS/MS	By MS/MS	By MS/MS	61813	67458	160060	45052	111280	13167	59564	67328	155590	49210	107230	13862	3	3	3	2
A0A0B4J1X5;A0A075B7E8	A0A0B4J1X5;A0A075B7E8	4;2	3;1	2;1		IGHV3-74;IGHV3OR16-13	;	2	4	3	2	3	4	3	2	3	2	1	2	1	37.6	28.2	18.8	12.839	117	117;117	1	9	0	14.44	By MS/MS	By MS/MS	By MS/MS	566390	391900	1148700	751930	864270	212820	541400	405320	1117700	762750	850960	223020	5	5	5	3
A0A0B4J1X8	A0A0B4J1X8	2	1	1		IGHV3-43		1	2	1	1	2	2	2	1	1	1	1	1	1	18.6	9.3	9.3	13.077	118	118	1	6	0.0068966	0.92739	By MS/MS	By MS/MS	By MS/MS	411660	187130	776270	264400	907990	88455	391610	204020	747150	284610	870050	107640	6	6	6	3
A0A0B4J1Y8	A0A0B4J1Y8	1	1	1		IGLV9-49		1	1	1	1	0	0	1	0	0	1	0	0	1	8.1	8.1	8.1	13.024	123	123	1	1	0.0066667	0.80418			By MS/MS	117110	36392	296380	0	155670	90529	111080	43312	281280	11238	149420	89506	1	1	1	0
A0A0B4J1Y9;A0A075B7D8	A0A0B4J1Y9;A0A075B7D8	2;1	1;1	1;1		IGHV3-72;IGHV3OR15-7	;	2	2	1	1	1	1	2	0	0	1	0	0	1	16.8	10.9	10.9	13.203	119	119;119	1	1	0.0068259	0.9107	By matching	By matching	By MS/MS	0	0	0	0	0	0	0	0	0	0	0	0	0	0	0	0
A0A0B4J231;B9A064;P0CG04	A0A0B4J231;B9A064;P0CG04	9;9;8	9;9;8	4;4;3	Immunoglobulin lambda-like polypeptide 5;Ig lambda-1 chain C regions	IGLL5;IGLC1	;;	3	9	9	4	9	9	9	9	9	9	4	4	4	47.4	47.4	17.2	23.15	215	215;214;106	1	79	0	88.143	By MS/MS	By MS/MS	By MS/MS	8675500	4790100	21919000	9372800	16534000	2945200	8267600	5134700	21087000	9704100	16052000	3209100	87	86	88	58
A0A0B4J2B5;S4R460	A0A0B4J2B5;S4R460	3;2	2;1	1;1		IGHV3OR16-9	;	2	3	2	1	3	3	3	2	2	2	1	1	1	41.8	30.6	19.4	10.657	98	98;96	1	23	0	22.056	By MS/MS	By MS/MS	By MS/MS	978090	789730	2787200	1469000	2070200	291570	937130	811590	2697100	1501700	2019900	331150	29	28	29	20
A0A0C4DFX2;Q5TBA9	A0A0C4DFX2;Q5TBA9	1;1	1;1	1;1	Protein furry homolog	FRY	;	2	1	1	1	1	1	1	1	1	1	1	1	1	0.6	0.6	0.6	338.17	3012	3012;3013	1	3	1	-2	By MS/MS	By matching	By MS/MS	220750	26646	282370	44112	431710	29689	208570	40152	268600	50257	410260	34451	2	2	2	1
A0A0C4DG73;Q70CQ2-3;Q70CQ2-2;Q70CQ2	A0A0C4DG73;Q70CQ2-3;Q70CQ2-2;Q70CQ2	1;1;1;1	1;1;1;1	1;1;1;1	Ubiquitin carboxyl-terminal hydrolase;Ubiquitin carboxyl-terminal hydrolase 34	USP34	;;;	4	1	1	1	1	1	1	1	1	1	1	1	1	2.5	2.5	2.5	94.343	810	810;3312;3395;3546	1	3	1	-2	By matching	By MS/MS	By matching	21423	57736	61494	42370	52421	10057	21308	55033	62090	44455	51446	10906	1	1	1	1
E9PPC2;E9PJ11;E9PI48;E9PRH8;E9PLB9;E9PN31;E9PL66;E9PNN9;A0A0C4DG86;Q9NX95-4;Q9NX95-3;Q9NX95	E9PPC2;E9PJ11;E9PI48;E9PRH8;E9PLB9;E9PN31;E9PL66;E9PNN9;A0A0C4DG86;Q9NX95-4;Q9NX95-3;Q9NX95	1;1;1;1;1;1;1;1;1;1;1;1	1;1;1;1;1;1;1;1;1;1;1;1	1;1;1;1;1;1;1;1;1;1;1;1	Syntabulin	SYBU	;;;;;;;;;;;	12	1	1	1	1	1	1	1	1	1	1	1	1	12.3	12.3	12.3	8.3872	73	73;76;95;103;137;151;162;204;668;660;662;663	1	4	1	-2	By MS/MS	By MS/MS	By MS/MS	189840	95274	153340	174950	202190	38238	180770	100230	153070	176660	198790	41542	4	4	4	3
A0A0C4DG89;Q7L014;D6RJA6	A0A0C4DG89;Q7L014;D6RJA6	2;2;1	2;2;1	2;2;1	Probable ATP-dependent RNA helicase DDX46	DDX46	;;	3	2	2	2	2	2	1	2	2	1	2	2	1	4.2	4.2	4.2	117.46	1032	1032;1031;471	1	5	1	-2	By MS/MS	By MS/MS	By MS/MS	72252	92471	140380	168160	122610	79074	69886	90756	140540	169190	124680	76525	3	3	3	3
A0A0C4DH24	A0A0C4DH24	2	1	1		IGKV6-21		1	2	1	1	2	2	2	1	1	1	1	1	1	15.8	10.5	10.5	12.43	114	114	1	3	0	4.9558	By MS/MS	By MS/MS	By MS/MS	119710	122160	338030	186360	292370	30052	115190	122870	328880	186710	284200	34327	5	5	5	3
A0A0C4DH25	A0A0C4DH25	2	1	1		IGKV3D-20		1	2	1	1	2	2	2	1	1	1	1	1	1	21.6	7.8	7.8	12.515	116	116	1	3	0	1.2483	By MS/MS	By MS/MS	By MS/MS	983270	864360	2000000	1354800	1767300	352140	943450	873160	1957400	1364200	1729500	379980	3	3	3	2
A0A0C4DH29;A0A0B4J2H0	A0A0C4DH29;A0A0B4J2H0	2;1	1;0	1;0		IGHV1-3;IGHV1-69-2	;	2	2	1	1	2	2	2	1	1	1	1	1	1	22.2	12.8	12.8	13.008	117	117;117	1	4	0	8.9465	By MS/MS	By matching	By MS/MS	25763	6026.8	27640	36498	77946	2120.1	24399	7317	27048	37963	75082	4130.8	1	1	1	1
A0A0C4DH31	A0A0C4DH31	2	1	1		IGHV1-18		1	2	1	1	2	2	2	1	1	1	1	1	1	23.9	14.5	14.5	12.82	117	117	1	5	0	8.5052	By MS/MS	By MS/MS	By MS/MS	104630	52401	228130	123550	295940	13475	99629	56629	220220	133660	284640	20436	4	4	4	3
A0A0C4DH34	A0A0C4DH34	1	1	1		IGHV4-28		1	1	1	1	1	1	1	1	1	1	1	1	1	7.7	7.7	7.7	13.124	117	117	1	4	0	2.2993	By MS/MS	By MS/MS	By matching	557270	96633	393390	536580	1225500	27766	527100	125090	385990	559670	1178900	59706	1	1	1	1
A0A0C4DH35	A0A0C4DH35	2	2	2		IGHV3-35		1	2	2	2	2	2	2	2	2	2	2	2	2	16.2	16.2	16.2	12.81	117	117	1	6	0	5.0183	By matching	By MS/MS	By MS/MS	181360	194140	408650	177220	318080	75637	174680	193430	399460	179750	309260	78225	4	4	4	2
A0A0C4DH36	A0A0C4DH36	1	1	1		IGHV3-38		1	1	1	1	1	1	1	1	1	1	1	1	1	9.5	9.5	9.5	12.758	116	116	1	3	0	1.2401	By matching	By MS/MS	By matching	14499	53020	119580	75803	36693	7682	14691	50894	117020	78409	37818	8238.4	1	1	1	1
A0A0C4DH38	A0A0C4DH38	4	4	2		IGHV5-51		1	4	4	2	4	4	4	4	4	4	2	2	2	47	47	26.5	12.674	117	117	1	21	0	17.624	By MS/MS	By MS/MS	By MS/MS	735320	459900	2510500	618710	1294500	164110	701930	491760	2402500	660380	1250800	185820	15	15	15	9
P0DP08;P0DP06;A0A0C4DH41;P01825;P06331;P01824;P0DP07	P0DP08;P0DP06;A0A0C4DH41;P01825;P06331;P01824;P0DP07	2;2;2;2;2;2;1	1;1;1;1;1;1;0	0;0;0;0;0;0;0	Ig heavy chain V-II region NEWM;Ig heavy chain V-II region ARH-77;Ig heavy chain V-II region WAH	IGHV4-61	;;;;;;	7	2	1	0	2	2	2	1	1	1	0	0	0	21.4	7.7	0	13.016	117	117;118;118;116;123;125;118	1	6	0	2.2993	By MS/MS	By MS/MS	By MS/MS	1238100	645540	1857300	712400	1794000	399100	1179400	684840	1799800	759950	1731500	424920	4	4	4	2
A0A0C4DH67;A0A0C4DH69	A0A0C4DH67;A0A0C4DH69	3;3	2;2	1;1		IGKV1-8;IGKV1-9	;	2	3	2	1	3	2	3	2	1	2	1	0	1	32.2	27	13	12.537	115	115;117	1	6	0	13.749	By MS/MS	By MS/MS	By MS/MS	214980	160600	403090	146020	424390	56404	205720	164420	391910	161310	408110	64733	5	5	5	4
A0A0C4DH72;A0A0C4DH73;P01611	A0A0C4DH72	5;2;2	1;1;1	0;0;0		IGKV1-6		3	5	1	0	5	5	5	1	1	1	0	0	0	34.2	13.7	0	12.697	117	117;117;117	1	9	0	14.73	By MS/MS	By MS/MS	By MS/MS	114570	77977	251020	119080	253360	24820	109490	80988	243180	124830	244610	26660	6	6	6	4
A0A0D9SG88;Q5TFM2	A0A0D9SG88;Q5TFM2	29;21	1;1	1;1		CFH	;	2	29	1	1	27	27	27	1	1	1	1	1	1	80.4	3.6	3.6	51.007	449	449;385	1	3	0	16.001	By MS/MS	By MS/MS	By MS/MS	107460	69383	240960	55239	232860	24047	102620	72563	232160	62228	222750	29019	3	3	3	2
A0A0G2JMB2;P01877	A0A0G2JMB2;P01877	13;9	4;3	4;3	Ig alpha-2 chain C region	IGHA2	;	2	13	4	4	13	13	13	4	4	4	4	4	4	62.6	30.9	30.9	36.508	340	340;340	1	22	0	74.544	By MS/MS	By MS/MS	By MS/MS	1014500	687930	2854000	1285300	2505500	506020	968790	721340	2751600	1311700	2430900	534760	40	42	42	27
A0A0G2JMD5	A0A0G2JMD5	1	1	1				1	1	1	1	1	0	0	1	0	0	1	0	0	3.4	3.4	3.4	55.091	474	474	1	1	0.023529	0.45837	By MS/MS			0	0	0	0	0	0	0	0	0	0	0	0	0	0	0	0
A0A0G2JSC0;A0A0G2JS06;A0A075B6I7;A0A087WSX0	A0A0G2JSC0;A0A0G2JS06;A0A075B6I7;A0A087WSX0	2;2;1;1	2;2;1;1	2;2;1;1		IGLV5-48;IGLV5-45	;;;	4	2	2	2	1	1	2	1	1	2	1	1	2	13	13	13	13.215	123	123;123;105;123	1	4	0.0068729	0.92272	By MS/MS	By MS/MS	By MS/MS	131160	88350	330110	208920	323860	22893	125330	92314	319790	222230	314600	30425	2	2	2	2
A0A0J9YWU9	A0A0J9YWU9	2	1	1				1	2	1	1	1	2	1	0	1	0	0	1	0	19.8	12.1	12.1	12.943	116	116	1	1	0.0034843	0.96518	By matching	By MS/MS	By matching	0	0	0	0	0	0	0	0	0	0	0	0	0	0	0	0
A0A0J9YX35	A0A0J9YX35	2	1	1				1	2	1	1	2	2	2	1	1	1	1	1	1	18.8	9.4	9.4	12.822	117	117	1	3	0	1.8938	By matching	By matching	By MS/MS	199200	155540	530970	0	165050	55880	190760	160180	509440	0	157540	57137	1	1	1	0
E9PDT6;H0YLE8;A0A0J9YXZ5;E7EWC2;F5H7S7;Q13576-3;Q13576-2;Q13576;P46940	E9PDT6;H0YLE8;A0A0J9YXZ5;E7EWC2;F5H7S7;Q13576-3;Q13576-2;Q13576;P46940	1;1;1;1;1;1;1;1;1	1;1;1;1;1;1;1;1;1	1;1;1;1;1;1;1;1;1	Ras GTPase-activating-like protein IQGAP2;Ras GTPase-activating-like protein IQGAP1	IQGAP2;IQGAP1	;;;;;;;;	9	1	1	1	1	0	1	1	0	1	1	0	1	2.4	2.4	2.4	59.172	509	509;1085;1191;1402;1525;1071;1071;1575;1657	1	2	0.025937	0.44974	By MS/MS		By MS/MS	954640	278900	681080	1691400	1116800	808300	905150	318750	686240	1663500	1144500	791690	2	2	2	2
A0A0J9YY99;P0DP03;P01768	A0A0J9YY99;P0DP03;P01768	4;3;3	4;3;3	1;0;0	Ig heavy chain V-III region CAM		;;	3	4	4	1	3	4	4	3	4	4	0	1	1	32.5	32.5	7.7	12.965	117	117;117;117	1	17	0	68.727	By MS/MS	By MS/MS	By MS/MS	1471600	1250800	4284300	1962800	2388100	399950	1411200	1280700	4142500	1987200	2342400	442000	13	13	13	7
A0A0U1RQV3;Q12805-5;Q12805-2;Q12805-4;Q12805-3;Q12805	A0A0U1RQV3;Q12805-5;Q12805-2;Q12805-4;Q12805-3;Q12805	1;1;1;1;1;1	1;1;1;1;1;1	1;1;1;1;1;1	EGF-containing fibulin-like extracellular matrix protein 1	EFEMP1	;;;;;	6	1	1	1	1	1	1	1	1	1	1	1	1	3.2	3.2	3.2	31.646	280	280;355;485;492;492;493	1	3	0.0035088	0.96973	By MS/MS	By MS/MS	By MS/MS	189040	125990	467960	140000	356150	47964	180610	131730	450530	150490	342590	54917	3	3	3	2
A0A0U1RR20;Q92954-3;Q92954-6;Q92954;Q92954-4;Q92954-2;Q92954-5;J3KP74	A0A0U1RR20;Q92954-3;Q92954-6;Q92954;Q92954-4;Q92954-2;Q92954-5;J3KP74	8;8;8;8;7;7;6;4	8;8;8;8;7;7;6;4	8;8;8;8;7;7;6;4	Proteoglycan 4;Proteoglycan 4 C-terminal part	PRG4	;;;;;;;	8	8	8	8	5	7	7	5	7	7	5	7	7	6	6	6	146.45	1361	1361;1311;1361;1404;1270;1363;933;853	1	20	0	3.7299	By MS/MS	By MS/MS	By MS/MS	664750	201740	724820	403130	1077800	148570	630430	231490	701870	425820	1037400	168560	9	9	9	6
A0A1B0GTN1;Q6ZMV5-2;Q6ZMV5	A0A1B0GTN1;Q6ZMV5-2;Q6ZMV5	1;1;1	1;1;1	1;1;1	Putative SMEK homolog 3	SMEK3P	;;	3	1	1	1	1	1	1	1	1	1	1	1	1	3	3	3	95.803	832	832;756;832	1	3	1	-2	By matching	By matching	By MS/MS	161010	26649	607990	0	59663	15006	152270	40093	574150	0	56791	15764	1	1	1	0
A0A1B0GTZ1	A0A1B0GTZ1	1	1	1				1	1	1	1	1	1	1	1	1	1	1	1	1	1.3	1.3	1.3	96.629	864	864	1	3	1	-2	By matching	By MS/MS	By matching	14963	77210	58699	69547	76147	2187.7	15595	72564	61083	70643	74666	4145.3	1	1	1	1
A0A1B0GUT5;Q8IYJ2	A0A1B0GUT5;Q8IYJ2	1;1	1;1	1;1	Uncharacterized protein C10orf67	C10orf67	;	2	1	1	1	0	1	1	0	1	1	0	1	1	1.8	1.8	1.8	50.276	433	433;551	1	2	1	-2		By MS/MS	By matching	58877	213550	2243300	392260	452660	0	59621	223260	2131900	490860	442370	3713.9	1	1	1	1
A0A1B0GV03	A0A1B0GV03	1	1	1				1	1	1	1	1	1	1	1	1	1	1	1	1	5.8	5.8	5.8	75.583	622	622	1	3	1	-2	By MS/MS	By matching	By matching	28764	4804.6	30741	43246	120160	3988.7	27203	6396.3	30042	45650	115260	7046.2	1	1	1	1
A0A1B0GVL4;P78312-4;P78312-2;P78312-5;P78312	A0A1B0GVL4;P78312-4;P78312-2;P78312-5;P78312	1;1;1;1;1	1;1;1;1;1	1;1;1;1;1	Protein FAM193A	FAM193A	;;;;	5	1	1	1	1	1	1	1	1	1	1	1	1	0.7	0.7	0.7	166.37	1515	1515;1119;1224;1246;1265	1	3	0.038889	0.34792	By MS/MS	By matching	By matching	98874	10311	43364	128870	116850	27248	93389	15628	43630	127140	116150	28857	1	1	1	1
A0A1B0GX90	A0A1B0GX90	1	1	1				1	1	1	1	0	0	1	0	0	1	0	0	1	17.2	17.2	17.2	9.3936	87	87	1	1	1	-2			By MS/MS	0	0	0	0	0	0	0	0	0	0	0	0	0	0	0	0
A0A1B0GXL9;B1AKB4;B1AKB5;B0QYS6;B0QYS7;P19484-2;P19484	A0A1B0GXL9;B1AKB4;B1AKB5;B0QYS6;B0QYS7;P19484-2;P19484	1;1;1;1;1;1;1	1;1;1;1;1;1;1	1;1;1;1;1;1;1	Transcription factor EB	TFEB	;;;;;;	7	1	1	1	1	0	1	1	0	1	1	0	1	3.7	3.7	3.7	29.841	267	267;268;334;490;562;391;476	1	3	0.036517	0.36173	By MS/MS		By MS/MS	0	0	0	0	0	0	0	0	0	0	0	0	0	0	0	0
A0A1W2PPI7;O75382-4;O75382-3;O75382-2;O75382	A0A1W2PPI7;O75382-4;O75382-3;O75382-2;O75382	1;1;1;1;1	1;1;1;1;1	1;1;1;1;1	Tripartite motif-containing protein 3	TRIM3	;;;;	5	1	1	1	1	1	1	1	1	1	1	1	1	2	2	2	76.13	703	703;625;665;733;744	1	9	0	1.2525	By MS/MS	By MS/MS	By MS/MS	122850	78596	322140	76763	229240	47419	117300	82771	309450	83232	220770	50928	5	5	5	2
F8VVB9;A0A1W2PQM2;F5H5D3;Q71U36-2;Q13748-2;Q9BQE3;Q6PEY2;Q13748;Q71U36;P68363;F8VWV9;F8VRZ4;F8VS66;F8VQQ4;P68363-2;P68366-2;P68366;F8VX09;C9JDL2;C9JEV8;C9JQ00;C9JJQ8;F8VXZ7;C9K0S6;F8VRK0;C9JDS9;F8W0F6;C9J2C0;Q9NY65-2;Q9NY65	F8VVB9;A0A1W2PQM2;F5H5D3;Q71U36-2;Q13748-2;Q9BQE3;Q6PEY2;Q13748;Q71U36;P68363;F8VWV9;F8VRZ4;F8VS66;F8VQQ4;P68363-2;P68366-2;P68366;F8VX09;C9JDL2;C9JEV8;C9JQ00;C9JJQ8	4;4;4;4;4;4;4;4;4;4;3;3;3;3;3;3;3;2;2;2;2;2;1;1;1;1;1;1;1;1	4;4;4;4;4;4;4;4;4;4;3;3;3;3;3;3;3;2;2;2;2;2;1;1;1;1;1;1;1;1	4;4;4;4;4;4;4;4;4;4;3;3;3;3;3;3;3;2;2;2;2;2;1;1;1;1;1;1;1;1	Tubulin alpha-1A chain;Tubulin alpha-3C/D chain;Tubulin alpha-1C chain;Tubulin alpha-3E chain;Tubulin alpha-1B chain;Tubulin alpha-4A chain	TUBA1B;TUBA1C;TUBA1A;TUBA3C;TUBA3E;TUBA4A	;;;;;;;;;;;;;;;;;;;;;	30	4	4	4	2	4	4	2	4	4	2	4	4	22.4	22.4	22.4	27.465	246	246;325;519;416;418;449;450;450;451;451;81;112;130;219;335;433;448;75;119;153;180;198;26;47;49;156;231;467;383;449	1	10	0	9.7612	By matching	By MS/MS	By MS/MS	154260	185370	510840	228430	236040	59203	148980	184850	496000	226980	233530	62211	5	5	5	2
A0A1W2PQR9	A0A1W2PQR9	1	1	1				1	1	1	1	0	1	0	0	1	0	0	1	0	2.5	2.5	2.5	51.926	446	446	1	1	1	-2		By MS/MS		0	0	0	0	0	0	0	0	0	0	0	0	0	0	0	0
D6RFL5;D6R9M7;D6REZ6;D6RBS9;D6R9D6;B7Z8Z7;A0AV96-2;A0AV96	D6RFL5;D6R9M7;D6REZ6;D6RBS9;D6R9D6;B7Z8Z7;A0AV96-2;A0AV96	1;1;1;1;1;1;1;1	1;1;1;1;1;1;1;1	1;1;1;1;1;1;1;1	RNA-binding protein 47	RBM47	;;;;;;;	8	1	1	1	1	1	1	1	1	1	1	1	1	8.8	8.8	8.8	15.129	137	137;158;193;217;393;555;524;593	1	3	0.009375	0.63288	By MS/MS	By MS/MS	By MS/MS	904880	260200	531870	609360	1073200	423480	857880	296740	527110	628350	1049700	428150	3	2	3	2
A0M8Q6	A0M8Q6	6	3	3	Ig lambda-7 chain C region	IGLC7		1	6	3	3	5	5	6	2	2	3	2	2	3	57.5	18.9	18.9	11.253	106	106	1	7	0	3.1167	By MS/MS	By MS/MS	By MS/MS	640620	416700	594380	374850	1084900	150080	611760	422770	591420	400650	1043500	171030	7	6	7	6
A2A370;A2A369;Q8NF50-4;Q8NF50-3;Q8NF50-2;Q8NF50	A2A370;A2A369;Q8NF50-4;Q8NF50-3;Q8NF50-2;Q8NF50	1;1;1;1;1;1	1;1;1;1;1;1	1;1;1;1;1;1	Dedicator of cytokinesis protein 8	DOCK8	;;;;;	6	1	1	1	1	1	1	1	1	1	1	1	1	2.7	2.7	2.7	49.532	439	439;1566;1999;2031;2067;2099	1	7	1	-2	By MS/MS	By MS/MS	By MS/MS	598080	424180	983510	456930	925000	117760	571900	435160	959540	472370	894320	134920	6	6	6	4
A2IDC7;Q4TT37;A2IDC6;Q13084	A2IDC7;Q4TT37;A2IDC6;Q13084	1;1;1;1	1;1;1;1	1;1;1;1	39S ribosomal protein L28, mitochondrial	MRPL28	;;;	4	1	1	1	1	1	1	1	1	1	1	1	1	9.8	9.8	9.8	23.146	194	194;218;240;256	1	3	0.036723	0.38413	By matching	By MS/MS	By MS/MS	188270	253750	360310	160210	399260	48107	182350	248210	357410	164730	384670	56231	2	2	2	1
A2RTY3-5;A2RTY3-4	A2RTY3-5;A2RTY3-4	1;1	1;1	1;1			;	2	1	1	1	0	0	1	0	0	1	0	0	1	4.4	4.4	4.4	39.208	340	340;380	1	1	1	-2			By MS/MS	0	0	0	0	0	0	0	0	0	0	0	0	0	0	0	0
A4UGR9-2;A4UGR9-3;A4UGR9;A4UGR9-8	A4UGR9-2;A4UGR9-3;A4UGR9;A4UGR9-8	1;1;1;1	1;1;1;1	1;1;1;1	Xin actin-binding repeat-containing protein 2	XIRP2	;;;	4	1	1	1	0	1	0	0	1	0	0	1	0	0.4	0.4	0.4	377.34	3327	3327;3345;3374;3549	1	1	1	-2		By MS/MS		0	0	0	0	0	0	0	0	0	0	0	0	0	0	0	0
A6H8Y7;Q6ZRK6-2;Q6ZRK6	A6H8Y7;Q6ZRK6-2;Q6ZRK6	1;1;1	1;1;1	1;1;1	Coiled-coil domain-containing protein 73	CCDC73	;;	3	1	1	1	1	1	1	1	1	1	1	1	1	6.3	6.3	6.3	18.526	158	158;469;1079	1	3	1	-2	By MS/MS	By matching	By matching	309360	0	87719	269710	207870	4093.9	291510	15594	86927	264840	206870	9547.4	1	0	1	1
D6RCD3;D6RH02;A6NG13	D6RCD3;D6RH02;A6NG13	1;1;1	1;1;1	1;1;1	Alpha-1,3-mannosyl-glycoprotein 4-beta-N-acetylglucosaminyltransferase-like protein MGAT4D	MGAT4D	;;	3	1	1	1	1	0	0	1	0	0	1	0	0	4.2	4.2	4.2	20.041	166	166;375;374	1	1	1	-2	By MS/MS			0	0	0	0	0	0	0	0	0	0	0	0	0	0	0	0
A6PVI9;E9PHT2;E7ETF9;Q9BV73-2;Q9BV73	A6PVI9;E9PHT2;E7ETF9;Q9BV73-2;Q9BV73	1;1;1;1;1	1;1;1;1;1	1;1;1;1;1	Centrosome-associated protein CEP250	CEP250	;;;;	5	1	1	1	1	0	0	1	0	0	1	0	0	2.9	2.9	2.9	39.423	339	339;538;684;2386;2442	1	1	1	-2	By MS/MS			0	0	0	0	0	0	0	0	0	0	0	0	0	0	0	0
H0Y8D1;A6XGL3;CON__P07477;E7EQ64;P07477	H0Y8D1;A6XGL3;CON__P07477;E7EQ64;P07477	1;1;1;1;1	1;1;1;1;1	1;1;1;1;1	Trypsin-1;Alpha-trypsin chain 1;Alpha-trypsin chain 2	PRSS1	;;;;	5	1	1	1	1	1	1	1	1	1	1	1	1	7	7	7	15.421	142	142;237;247;261;247	1	21	0	3.3102	By MS/MS	By MS/MS	By MS/MS	1430300	774940	1465500	1452600	1201600	1625400	1363100	810990	1450800	1479300	1240000	1563400	15	15	15	15
H0Y485;H0Y5K2;B3KWK7;A6XND1;A6XND0;P17936;P17936-2;C9JMX4	H0Y485;H0Y5K2;B3KWK7;A6XND1;A6XND0;P17936;P17936-2;C9JMX4	3;3;3;3;3;3;3;2	3;3;3;3;3;3;3;2	3;3;3;3;3;3;3;2	Insulin-like growth factor-binding protein 3	IGFBP3	;;;;;;;	8	3	3	3	3	1	3	3	1	3	3	1	3	19.6	19.6	19.6	16.441	143	143;153;194;263;270;291;297;132	1	7	0	1.7465	By MS/MS	By matching	By MS/MS	409980	63031	359460	156250	652720	60257	387630	85334	345380	164340	624230	74613	5	5	5	3
B7Z2E6;H0YB80;B0AZS6;E7EX29;P63104-2;P63104;K7EM20;P31947-2;P62258-2;P31946-2;P27348;Q04917;P31946;P61981;P31947;P62258	B7Z2E6;H0YB80;B0AZS6;E7EX29;P63104-2;P63104;K7EM20;P31947-2;P62258-2;P31946-2;P27348;Q04917;P31946;P61981;P31947;P62258	2;2;2;2;2;2;1;1;1;1;1;1;1;1;1;1	2;2;2;2;2;2;1;1;1;1;1;1;1;1;1;1	2;2;2;2;2;2;1;1;1;1;1;1;1;1;1;1	14-3-3 protein zeta/delta;14-3-3 protein sigma;14-3-3 protein epsilon;14-3-3 protein beta/alpha;14-3-3 protein beta/alpha, N-terminally processed;14-3-3 protein theta;14-3-3 protein eta;14-3-3 protein gamma;14-3-3 protein gamma, N-terminally processed	YWHAZ;YWHAE;SFN;YWHAB;YWHAQ;YWHAH;YWHAG	;;;;;;;;;;;;;;;	16	2	2	2	2	2	1	2	2	1	2	2	1	23.2	23.2	23.2	13.985	125	125;130;168;246;170;245;115;216;233;244;245;246;246;247;248;255	1	5	0	1.7842	By matching	By MS/MS	By MS/MS	84085	57790	282050	57676	99232	22114	80368	60969	270060	57028	96605	23540	2	2	2	1
B0QY90;B0QY89;Q9Y262-2;Q9Y262	B0QY90;B0QY89;Q9Y262-2;Q9Y262	1;1;1;1	1;1;1;1	1;1;1;1	Eukaryotic translation initiation factor 3 subunit L	EIF3L	;;;	4	1	1	1	1	1	1	1	1	1	1	1	1	3.2	3.2	3.2	55.161	466	466;607;516;564	1	3	1	-2	By MS/MS	By MS/MS	By MS/MS	226890	123310	972030	110410	392120	47340	216230	136660	924800	115000	375980	55315	4	4	4	2
B0YIW2;P02656	B0YIW2;P02656	4;4	4;4	4;4	Apolipoprotein C-III	APOC3	;	2	4	4	4	3	3	4	3	3	4	3	3	4	47	47	47	12.815	117	117;99	1	19	0	57.844	By MS/MS	By MS/MS	By MS/MS	4200800	1634200	9031100	1873100	5730700	838320	3990000	1795100	8628500	2001100	5494900	934670	15	13	15	9
B1A4H2;P0DML3-3;P0DML3;P0DML2;A0A087WUG6;H0YM39;B1A4G9;A0A0B4J1R0;A0A087WXJ5;J3QT06;A6NFB4;Q14406-4;Q14406-3;P0DML3-2;P01241-4;P01241-5;P01241-3;Q14406-2;P01242-3;P01241-2;P01242;P01241;Q14406	B1A4H2;P0DML3-3;P0DML3;P0DML2;A0A087WUG6;H0YM39	3;3;3;3;2;2;1;1;1;1;1;1;1;1;1;1;1;1;1;1;1;1;1	3;3;3;3;2;2;1;1;1;1;1;1;1;1;1;1;1;1;1;1;1;1;1	3;3;3;3;2;2;1;1;1;1;1;1;1;1;1;1;1;1;1;1;1;1;1	Chorionic somatomammotropin hormone 2;Chorionic somatomammotropin hormone 1	CSH1;CSH2	;;;;;	23	3	3	3	2	3	3	2	3	3	2	3	3	27	27	27	13.94	122	122;122;217;217;128;160;122;160;177;217;256;128;139;167;171;177;179;199;202;202;217;217;222	1	8	0	8.9447	By MS/MS	By MS/MS	By MS/MS	453330	153260	710690	78057	603800	88573	430200	173310	679910	101610	575350	99936	7	6	7	5
B1AHL2;P23142-4;P23142-2;P23142-3;B1AHM6;B1AHM7;B1AHN3;B1AHM9	B1AHL2;P23142-4;P23142-2;P23142-3	10;10;6;6;2;2;2;2	4;4;0;0;0;0;0;0	4;4;0;0;0;0;0;0	Fibulin-1	FBLN1	;;;	8	10	4	4	9	8	10	4	3	4	4	3	4	15.4	7.5	7.5	78.329	721	721;683;566;601;65;139;172;189	1	11	0	2.8405	By MS/MS	By MS/MS	By MS/MS	966940	469280	1174500	347390	1290800	185810	920420	499880	1140400	393080	1237100	210310	9	9	9	7
B1AKG0;Q03591	B1AKG0;Q03591	10;10	4;4	1;1	Complement factor H-related protein 1	CFHR1	;	2	10	4	1	9	9	10	3	3	4	1	1	1	54.6	23.6	3.7	30.858	271	271;330	1	16	0	10.958	By MS/MS	By MS/MS	By MS/MS	656690	272440	985670	365220	1084000	202560	624210	298830	951060	392510	1043200	220420	11	11	11	6
B1AKI9	B1AKI9	1	1	1	Isthmin-1	ISM1		1	1	1	1	1	0	0	1	0	0	1	0	0	2.6	2.6	2.6	52.106	464	464	1	1	1	-2	By MS/MS			0	0	0	0	0	0	0	0	0	0	0	0	0	0	0	0
B1APP6;Q01813-2;Q01813	B1APP6;Q01813-2;Q01813	1;1;1	1;1;1	1;1;1	ATP-dependent 6-phosphofructokinase, platelet type	PFKP	;;	3	1	1	1	0	0	1	0	0	1	0	0	1	6.2	6.2	6.2	26.071	240	240;776;784	1	1	1	-2			By MS/MS	0	0	0	0	0	0	0	0	0	0	0	0	0	0	0	0
B1AQ74;Q6NSI4-3;Q6NSI4-2;Q6NSI4-4;Q6NSI4	B1AQ74;Q6NSI4-3;Q6NSI4-2;Q6NSI4-4;Q6NSI4	1;1;1;1;1	1;1;1;1;1	1;1;1;1;1	Uncharacterized protein CXorf57	CXorf57	;;;;	5	1	1	1	1	1	1	1	1	1	1	1	1	1.6	1.6	1.6	65.136	566	566;533;567;758;855	1	3	1	-2	By matching	By matching	By MS/MS	8928.8	6332	24249	0	11089	4340.3	8537.9	6595.1	23223	0	10602	4390.6	1	1	1	0
B1B047;H0Y322;Q5TKA1;Q5TKA1-2	B1B047;H0Y322;Q5TKA1;Q5TKA1-2	1;1;1;1	1;1;1;1	1;1;1;1	Protein lin-9 homolog	LIN9	;;;	4	1	1	1	1	0	1	1	0	1	1	0	1	15.5	15.5	15.5	8.4017	71	71;613;542;558	1	2	1	-2	By MS/MS		By matching	100490	6000.3	51092	143920	130430	29136	94826	11832	50904	142110	129620	31007	1	1	1	1
B4DPQ0;P00736;F5H2D0;F5H1V0;F5H6Y3;F5H3N3	B4DPQ0;P00736;F5H2D0	18;18;17;3;3;3	18;18;17;3;3;3	17;17;16;3;3;3	Complement C1r subcomponent;Complement C1r subcomponent heavy chain;Complement C1r subcomponent light chain	C1R	;;	6	18	18	17	16	15	18	16	15	18	16	14	17	34.2	34.2	33	81.889	719	719;705;671;144;156;156	1	56	0	158.64	By MS/MS	By MS/MS	By MS/MS	5116600	2944100	9176000	3429500	9745000	1428200	4879400	3100100	8879000	3625100	9373500	1593000	48	48	48	28
J3QS39;J3QTR3;F5H6Q2;F5GYU3;F5H2Z3;F5H265;B4DV12;F5H388;F5H747;F5GXK7;J3QKN0;Q5PY61;Q96C32;P62987;P62979;P0CG47;P0CG48;J3QSA3;F5GZ39;M0R1V7;Q49A90;M0R1M6;M0R2S1	J3QS39;J3QTR3;F5H6Q2;F5GYU3;F5H2Z3;F5H265;B4DV12;F5H388;F5H747;F5GXK7;J3QKN0;Q5PY61;Q96C32;P62987;P62979;P0CG47;P0CG48;J3QSA3;F5GZ39;M0R1V7;Q49A90;M0R1M6;M0R2S1	2;2;2;2;2;2;2;2;2;2;2;2;2;2;2;2;2;1;1;1;1;1;1	2;2;2;2;2;2;2;2;2;2;2;2;2;2;2;2;2;1;1;1;1;1;1	2;2;2;2;2;2;2;2;2;2;2;2;2;2;2;2;2;1;1;1;1;1;1	Ubiquitin-60S ribosomal protein L40;Ubiquitin;60S ribosomal protein L40;Ubiquitin-40S ribosomal protein S27a;Ubiquitin;40S ribosomal protein S27a;Polyubiquitin-B;Ubiquitin;Polyubiquitin-C;Ubiquitin	UBB;RPS27A;UBC;UBA52	;;;;;;;;;;;;;;;;;;;;;;	23	2	2	2	0	0	2	0	0	2	0	0	2	26.9	26.9	26.9	10.469	93	93;106;122;134;136;149;153;155;160;169;206;229;305;128;156;229;685;43;61;63;95;114;138	1	2	0	2.3371			By MS/MS	47272	17509	145680	0	48582	14288	44892	20349	138180	2722.1	46075	14785	1	1	1	0
E9PJS1;E9PNG9;B4DXL1	E9PJS1;E9PNG9;B4DXL1	1;1;1	1;1;1	1;1;1		C11orf80	;;	3	1	1	1	0	1	0	0	1	0	0	1	0	17	17	17	5.239	47	47;67;511	1	1	1	-2		By MS/MS		0	0	0	0	0	0	0	0	0	0	0	0	0	0	0	0
B4E1Z4;P00751;A0A0G2JH38;P00751-2;H7C5H1;C9JRT3;A0A0G2JHM4;A0A0G2JJ82;H7C526;F2Z3N2;F8WCJ9;A0A0G2JJM0;A0A0G2JI59;C9JYQ5;A2ABG0	B4E1Z4;P00751	49;35;21;19;18;4;3;3;2;2;1;1;1;1;1	49;35;21;19;18;4;3;3;2;2;1;1;1;1;1	4;4;3;4;0;4;0;0;0;0;0;0;0;0;0	Complement factor B;Complement factor B Ba fragment;Complement factor B Bb fragment	CFB	;	15	49	49	4	45	42	47	45	42	47	2	2	4	45	45	5.1	140.94	1266	1266;764;589;621;305;144;145;169;68;203;104;125;134;136;158	1	176	0	257.69	By MS/MS	By MS/MS	By MS/MS	34182000	16218000	36757000	26270000	53380000	9060900	32531000	17279000	36049000	26926000	51682000	9879100	150	150	150	101
B5MC15;Q13191-3;Q13191-2;Q13191	B5MC15;Q13191-3;Q13191-2;Q13191	1;1;1;1	1;1;1;1	1;1;1;1	E3 ubiquitin-protein ligase CBL-B	CBLB	;;;	4	1	1	1	1	0	1	1	0	1	1	0	1	2.8	2.8	2.8	90.753	810	810;770;810;982	1	2	1	-2	By MS/MS		By MS/MS	0	0	0	0	0	0	0	0	0	0	0	0	0	0	0	0
H0Y2Q8;H7C298;B6ZDN3;M0R2J8	H0Y2Q8;H7C298;B6ZDN3;M0R2J8	1;1;1;1	1;1;1;1	1;1;1;1		DCDC1	;;;	4	1	1	1	1	1	0	1	1	0	1	1	0	1.5	1.5	1.5	45.841	407	407;818;890;1783	1	5	1	-2	By MS/MS	By MS/MS		0	0	0	0	0	0	0	0	0	0	0	0	0	0	0	0
F8VPF3;F8W1R7;J3KND3;G8JLA2;G3V1V0;F8W1I5;B7Z6Z4;P60660-2;P60660;P14649	F8VPF3;F8W1R7;J3KND3;G8JLA2;G3V1V0;F8W1I5;B7Z6Z4;P60660-2;P60660;P14649	1;1;1;1;1;1;1;1;1;1	1;1;1;1;1;1;1;1;1;1	1;1;1;1;1;1;1;1;1;1	Myosin light polypeptide 6;Myosin light chain 6B	MYL6;MYL6B	;;;;;;;;;	10	1	1	1	0	0	1	0	0	1	0	0	1	10	10	10	14.436	130	130;145;152;152;161;175;238;151;151;208	1	1	0	2.0934			By MS/MS	32548	11114	107000	0	28734	8816.2	30891	13213	101440	0	27399	9088.4	1	1	1	0
B7Z863;B7Z964;H7C3M8;H7BZK0;Q14BN4-5;Q14BN4-4;Q14BN4-2;Q14BN4-3;Q14BN4	B7Z863;B7Z964;H7C3M8;H7BZK0;Q14BN4-5;Q14BN4-4;Q14BN4-2;Q14BN4-3;Q14BN4	1;1;1;1;1;1;1;1;1	1;1;1;1;1;1;1;1;1	1;1;1;1;1;1;1;1;1	Sarcolemmal membrane-associated protein	SLMAP	;;;;;;;;	9	1	1	1	1	1	1	1	1	1	1	1	1	2.5	2.5	2.5	37.131	318	318;362;409;433;359;452;790;811;828	1	3	0.020772	0.49899	By matching	By matching	By MS/MS	425600	43039	1236300	0	517410	23441	401970	76906	1167200	0	489290	36241	1	1	1	0
H7C566;C9JWE6;E7ENB6;B7ZAG0;Q9UPQ7-3;Q9UPQ7	H7C566;C9JWE6;E7ENB6;B7ZAG0;Q9UPQ7-3;Q9UPQ7	1;1;1;1;1;1	1;1;1;1;1;1	1;1;1;1;1;1	E3 ubiquitin-protein ligase PDZRN3	PDZRN3	;;;;;	6	1	1	1	1	0	0	1	0	0	1	0	0	4.2	4.2	4.2	44.02	382	382;492;723;783;729;1066	1	1	1	-2	By MS/MS			0	0	0	0	0	0	0	0	0	0	0	0	0	0	0	0
B7ZL91;Q16819	B7ZL91;Q16819	1;1	1;1	1;1	Metalloendopeptidase;Meprin A subunit alpha	MEP1A	;	2	1	1	1	1	1	1	1	1	1	1	1	1	2.1	2.1	2.1	87.896	774	774;746	1	3	0.0036101	1.0566	By matching	By MS/MS	By MS/MS	2854.6	11349	37944	26369	15735	1644.5	2909.9	11007	36847	27180	15930	1979.4	1	1	1	1
E6ZCI6;C0MHM2;D3DWC4;Q86VZ5	E6ZCI6;C0MHM2;D3DWC4;Q86VZ5	1;1;1;1	1;1;1;1	1;1;1;1	Phosphatidylcholine:ceramide cholinephosphotransferase 1	SGMS1;TMEM23	;;;	4	1	1	1	1	1	1	1	1	1	1	1	1	4.1	4.1	4.1	25.346	219	219;241;413;419	1	6	1	-2	By MS/MS	By MS/MS	By MS/MS	204700	205360	252200	59175	247020	104330	196900	203480	250860	69466	238470	105010	3	3	3	2
C9J494;Q9H000-2;Q9H000	C9J494;Q9H000-2;Q9H000	1;1;1	1;1;1	1;1;1	Probable E3 ubiquitin-protein ligase makorin-2	MKRN2	;;	3	1	1	1	0	0	1	0	0	1	0	0	1	2.2	2.2	2.2	46.68	414	414;373;416	1	1	0.02071	0.49019			By MS/MS	0	0	0	0	0	0	0	0	0	0	0	0	0	0	0	0
C9JF17;P05090;C9JX71;F8WBT9	C9JF17;P05090;C9JX71	6;6;3;1	6;6;3;1	6;6;3;1	Apolipoprotein D	APOD	;;	4	6	6	6	6	6	5	6	6	5	6	6	5	30.2	30.2	30.2	24.158	215	215;189;149;108	1	25	0	18.059	By MS/MS	By MS/MS	By MS/MS	1727400	1056400	3674900	1229300	3369200	517780	1648500	1110100	3545600	1319800	3242500	577710	23	23	23	16
C9JPQ9;C9JU00	C9JPQ9;C9JU00	12;12	1;1	1;1		FGG	;	2	12	1	1	11	12	11	1	1	1	1	1	1	89.9	6.7	6.7	13.546	119	119;123	1	8	0.0096463	0.71519	By MS/MS	By MS/MS	By MS/MS	1391500	958200	2036100	809240	2010700	484480	1330000	983410	1989500	918630	1944600	511260	3	3	3	3
C9JUV4;Q7Z6L1;Q7Z6L1-2;Q7Z6L1-4	C9JUV4;Q7Z6L1;Q7Z6L1-2;Q7Z6L1-4	1;1;1;1	1;1;1;1	1;1;1;1	Tectonin beta-propeller repeat-containing protein 1	TECPR1	;;;	4	1	1	1	1	1	0	1	1	0	1	1	0	18.8	18.8	18.8	11.687	101	101;1165;1166;1167	1	2	1	-2	By MS/MS	By matching		53433	0	27552	49130	99473	11517	50349	2806.5	26791	50506	96182	13569	1	0	1	1
C9JV77;P02765;CON__P12763;REV__R4GNA2;REV__Q9BXX3;REV__Q5W026	C9JV77;P02765	10;10;1;1;1;1	10;10;1;1;1;1	10;10;1;1;1;1	Alpha-2-HS-glycoprotein;Alpha-2-HS-glycoprotein chain A;Alpha-2-HS-glycoprotein chain B	AHSG	;	6	10	10	10	10	10	10	10	10	10	10	10	10	46.2	46.2	46.2	39.411	368	368;367;359;1341;1397;1460	1	67	0	129.26	By MS/MS	By MS/MS	By MS/MS	9469400	8321600	19505000	7196800	23478000	1237200	9070100	8408200	19002000	7676500	22483000	1574000	59	62	62	41
C9JVG0	C9JVG0	9	1	1		TF		1	9	1	1	8	8	9	1	1	1	1	1	1	88.1	7.5	7.5	14.691	134	134	1	3	0.009434	0.66501	By MS/MS	By matching	By MS/MS	224820	43875	642720	0	744980	2080.9	212620	54278	608110	18430	703420	8119.8	2	1	2	0
C9JXI5;Q66K66	C9JXI5;Q66K66	1;1	1;1	1;1	Transmembrane protein 198	TMEM198	;	2	1	1	1	1	1	1	1	1	1	1	1	1	4	4	4	24.329	227	227;360	1	5	0.0066445	0.80412	By MS/MS	By MS/MS	By MS/MS	772760	813700	512080	591820	927800	256060	744060	799000	541140	602450	906450	266510	4	4	4	3
M0QZQ3;C9JY79;Q9H254-4;Q9H254;Q9H254-3;Q9H254-2	M0QZQ3;C9JY79;Q9H254-4;Q9H254;Q9H254-3;Q9H254-2	2;2;2;2;1;1	2;2;2;2;1;1	1;1;1;1;1;0	Spectrin beta chain, non-erythrocytic 4	SPTBN4	;;;;;	6	2	2	1	0	1	1	0	1	1	0	1	1	0.9	0.9	0.3	225.49	2002	2002;2564;2154;2564;1307;1309	1	2	1	-2		By MS/MS	By matching	43655	143860	475820	90343	91139	27110	43927	139900	458190	110790	90380	28023	1	1	1	1
H7C4M9;C9JZY6;P62256-2;P62256	H7C4M9;C9JZY6;P62256-2;P62256	1;1;1;1	1;1;1;1	1;1;1;1	Ubiquitin-conjugating enzyme E2 H	UBE2H	;;;	4	1	1	1	0	1	0	0	1	0	0	1	0	14.5	14.5	14.5	7.0801	62	62;123;152;183	1	1	1	-2		By MS/MS		0	0	0	0	0	0	0	0	0	0	0	0	0	0	0	0
CON__ENSEMBL:ENSBTAP00000001528;A8CTZ0;F8W7U0;Q15811-13;Q15811-6;Q15811-5;Q15811-12;Q15811-11;Q15811-3;Q15811-10;Q15811-7;Q15811-2;Q15811-4;Q15811-9;Q15811-8;Q15811	CON__ENSEMBL:ENSBTAP00000001528;A8CTZ0;F8W7U0;Q15811-13;Q15811-6;Q15811-5;Q15811-12;Q15811-11;Q15811-3;Q15811-10;Q15811-7;Q15811-2;Q15811-4;Q15811-9;Q15811-8;Q15811	3;2;2;2;2;2;2;2;2;2;2;2;2;2;2;2	3;2;2;2;2;2;2;2;2;2;2;2;2;2;2;2	3;2;2;2;2;2;2;2;2;2;2;2;2;2;2;2	Intersectin-1	ITSN1	;;;;;;;;;;;;;;;	16	3	3	3	2	0	2	2	0	2	2	0	2	2.7	2.7	2.7	137.98	1222	1222;877;1149;914;1015;1020;1107;1112;1144;1178;1215;1220;1650;1660;1716;1721	1	4	1	-2	By MS/MS		By MS/MS	59374	8417.6	36960	72221	123860	7497.9	56123	11547	36583	73442	119990	10452	1	1	1	1
CON__ENSEMBL:ENSBTAP00000016285	CON__ENSEMBL:ENSBTAP00000016285	3	1	1				1	3	1	1	2	3	3	0	1	1	0	1	1	6.4	1.5	1.5	63.485	591	591	1	2	0.015152	0.55632	By matching	By matching	By MS/MS	93513	15233	238520	0	103990	24313	88432	21873	225410	2872.4	98461	25741	1	1	1	0
CON__ENSEMBL:ENSBTAP00000024146	CON__ENSEMBL:ENSBTAP00000024146	10	1	1				1	10	1	1	9	9	10	1	1	1	1	1	1	6.8	0.8	0.8	164.34	1477	1477	1	3	0.0094937	0.68312	By MS/MS	By MS/MS	By MS/MS	260320	196330	737230	174110	425360	61924	249150	203390	708960	185800	409840	69957	5	5	5	3
CON__ENSEMBL:ENSBTAP00000031900	CON__ENSEMBL:ENSBTAP00000031900	10	1	1				1	10	1	1	10	9	8	1	1	1	1	1	1	9.5	1.8	1.8	121.45	1064	1064	1	6	0	36.049	By MS/MS	By MS/MS	By MS/MS	714850	335420	1142500	466300	1277600	157050	680240	361790	1104500	486870	1229100	182860	9	9	9	5
CON__P00761	CON__P00761	4	4	4				1	4	4	4	4	4	4	4	4	4	4	4	4	25.1	25.1	25.1	24.409	231	231	1	22	0	34.823	By MS/MS	By MS/MS	By MS/MS	6692900	4715300	7222600	6468300	8061900	5681800	6399300	4801500	7194400	6673200	8033800	5570800	21	21	21	20
CON__P02533;P02533;CON__Q6IFX2	CON__P02533;P02533;CON__Q6IFX2	5;5;3	2;2;2	1;1;1	Keratin, type I cytoskeletal 14	KRT14	;;	3	5	2	1	5	5	4	2	2	2	1	1	1	8.7	3.8	1.9	51.621	472	472;472;452	1	6	0	1.2392	By MS/MS	By MS/MS	By MS/MS	218520	219750	437430	208200	410040	100750	210200	219440	428780	229210	398300	106100	4	4	4	4
CON__P48668;CON__P04259;CON__P02538;P48668;P04259;P02538;F8W0C6;CON__Q8VED5	CON__P48668;CON__P04259;CON__P02538;P48668;P04259;P02538;F8W0C6;CON__Q8VED5	10;10;10;10;10;10;6;6	2;2;2;2;2;2;0;1	0;0;0;0;0;0;0;0	Keratin, type II cytoskeletal 6C;Keratin, type II cytoskeletal 6B;Keratin, type II cytoskeletal 6A	KRT6C;KRT6B;KRT6A;KRT5	;;;;;;;	8	10	2	0	8	7	9	1	1	1	0	0	0	15.2	3.7	0	60.024	564	564;564;564;564;564;564;178;531	1	3	0	1.8549	By MS/MS	By MS/MS	By MS/MS	0	0	0	0	0	0	0	0	0	0	0	0	0	0	0	0
CON__P02676	CON__P02676	8	1	1				1	8	1	1	7	8	8	0	1	1	0	1	1	13.1	3	3	56.44	495	495	1	2	1	-2	By matching	By matching	By MS/MS	79950	28732	373170	0	78078	26607	75909	34918	353180	0	74529	27191	1	1	1	0
CON__P02754	CON__P02754	1	1	1				1	1	1	1	1	0	0	1	0	0	1	0	0	5.6	5.6	5.6	18.281	162	162	1	1	0.0095238	0.68765	By MS/MS			55948	32617	89989	55021	135480	57440	53362	34183	87700	60144	131790	57797	1	1	1	1
CON__P02768-1;P02768;A0A0C4DGB6;B7WNR0;H0YA55;D6RHD5;P02768-2;A0A087WWT3;C9JKR2;P02768-3;H7C013;E9PR03;E9PIA7;M9RSF4;Q92985-3;Q92985-2;Q92985;Q92985-4	CON__P02768-1;P02768;A0A0C4DGB6;B7WNR0;H0YA55;D6RHD5;P02768-2;A0A087WWT3;C9JKR2;P02768-3	72;72;66;56;55;53;46;45;45;45;21;1;1;1;1;1;1;1	72;72;66;56;55;53;46;45;45;45;21;1;1;1;1;1;1;1	64;64;58;50;47;47;40;40;39;40;19;1;1;1;1;1;1;1	Serum albumin	ALB	;;;;;;;;;	18	72	72	64	68	62	69	68	62	69	61	56	61	87	87	80.3	69.366	609	609;609;604;494;454;459;417;396;417;396;197;177;185;487;164;474;503;516	1	1117	0	323.31	By MS/MS	By MS/MS	By MS/MS	1878200000	1466500000	3992900000	1317400000	2998200000	358080000	1798000000	1499300000	3870800000	1365500000	2891100000	408530000	1397	1414	1446	910
CON__P02769	CON__P02769	13	5	3				1	13	5	3	11	10	11	4	4	3	3	3	3	14.2	7.2	4.6	69.293	607	607	1	17	0.0035461	1.0141	By MS/MS	By MS/MS	By MS/MS	555660	494800	1267600	541680	1133000	345900	533280	500700	1232900	589700	1101200	355850	9	9	9	7
CON__P13645;P13645;CON__P02535-1;CON__P08730-1;CON__Q7Z3Y7;Q7Z3Y7;K7EMD9;K7ERE3;CON__ENSEMBL:ENSP00000377550;CON__Q7Z3Y8;CON__Q148H6;CON__Q2M2I5;P13646-2;P13646-3;P13646;Q7Z3Y8;Q2M2I5;CON__Q7Z3Z0;CON__P13646-1;Q7Z3Z0	CON__P13645;P13645	23;23;7;4;4;4;3;3;3;3;3;3;3;3;3;3;3;2;2;2	23;23;7;4;4;4;3;3;3;3;3;3;3;3;3;3;3;2;2;2	19;19;5;1;1;1;1;1;1;1;1;1;1;1;1;1;1;1;1;1	Keratin, type I cytoskeletal 10	KRT10	;	20	23	23	19	21	20	20	21	20	20	17	16	17	46.4	46.4	41.3	59.51	593	593;584;570;437;486;464;165;415;420;459;464;525;355;420;458;459;525;450;458;450	1	71	0	237.04	By MS/MS	By MS/MS	By MS/MS	4570500	3384200	6753400	4838600	7170400	4430400	4373100	3448900	6646100	5084400	7091500	4368100	55	55	55	48
CON__P13647;P13647;H0YIN9;H0YI76;F8VV57	CON__P13647;P13647	13;13;4;4;2	8;8;2;2;2	2;2;0;1;1	Keratin, type II cytoskeletal 5	KRT5	;	5	13	8	2	9	9	13	5	5	8	1	1	2	19.5	13.9	4.2	62.378	590	590;590;196;201;132	1	22	0	8.7598	By MS/MS	By MS/MS	By MS/MS	437940	468670	811710	365170	706640	265140	421820	465140	798900	403980	689420	269020	8	8	8	8
CON__P20930;P20930	CON__P20930;P20930	2;2	2;2	1;1	Filaggrin	FLG	;	2	2	2	1	1	0	1	1	0	1	1	0	1	0.6	0.6	0.4	435.16	4061	4061;4061	1	2	1	-2	By MS/MS		By MS/MS	45087	11947	43688	14719	77108	9424.1	42725	14045	42162	15536	73666	10985	2	2	2	1
CON__P35908;P35908;H0YID6;CON__REFSEQ:XP_932229	CON__P35908;P35908	19;19;2;1	16;16;2;1	10;10;0;0	Keratin, type II cytoskeletal 2 epidermal	KRT2	;	4	19	16	10	19	18	18	16	16	16	10	10	10	30.9	27.8	17.8	65.865	645	645;639;119;345	1	60	0	51.419	By MS/MS	By MS/MS	By MS/MS	3932100	3628200	5134800	3447200	5320800	2753800	3776200	3620100	5112500	3655100	5240900	2738700	48	48	48	47
CON__Q0VCM5	CON__Q0VCM5	3	1	0				1	3	1	0	2	2	2	0	0	0	0	0	0	3.5	1.1	0	101.24	906	906	NaN		1	-2	By matching	By matching	By matching	0	0	0	0	0	0	0	0	0	0	0	0	0	0	0	0
CON__Q1RMN8	CON__Q1RMN8	1	1	1				1	1	1	1	0	0	1	0	0	1	0	0	1	6	6	6	24.536	234	234	1	1	0	3.4691			By MS/MS	0	0	0	0	0	0	0	0	0	0	0	0	0	0	0	0
CON__Q2KIT0	CON__Q2KIT0	1	1	1				1	1	1	1	1	1	1	1	1	1	1	1	1	13.6	13.6	13.6	20.646	191	191	1	3	1	-2	By MS/MS	By matching	By matching	18738	16990	33468	10605	42660	0	17989	17068	32742	12799	40694	0	1	1	1	1
CON__Q2UVX4	CON__Q2UVX4	10	1	1				1	10	1	1	10	10	10	1	1	1	1	1	1	5.3	0.4	0.4	187.37	1662	1662	1	3	1	-2	By MS/MS	By matching	By matching	224390	25754	113650	195670	393800	714.59	211990	37792	112080	201180	379460	11457	1	1	1	1
CON__Q9NSB4;Q9NSB4	CON__Q9NSB4;Q9NSB4	1;1	1;1	1;1	Keratin, type II cuticular Hb2	KRT82	;	2	1	1	1	0	1	1	0	1	1	0	1	1	1.4	1.4	1.4	56.682	513	513;513	1	2	0.0034965	0.9662		By matching	By MS/MS	488410	837480	844750	245350	538470	308650	476520	807990	850010	287790	527280	305380	1	1	1	1
D3DPN2;O75056	D3DPN2;O75056	1;1	1;1	1;1	Syndecan;Syndecan-3	SDC3	;	2	1	1	1	1	1	0	1	1	0	1	1	0	2.1	2.1	2.1	39.635	384	384;442	1	2	0.043836	0.32782	By MS/MS	By MS/MS		235340	96819	145790	243320	221620	96314	223680	104190	147190	243230	221610	96760	2	2	2	2
D6R934;P02746;A0A0A0MSV6;D6RGJ1	D6R934;P02746;A0A0A0MSV6;D6RGJ1	6;6;5;3	6;6;5;3	6;6;5;3	Complement C1q subcomponent subunit B	C1QB	;;;	4	6	6	6	5	4	6	5	4	6	5	4	6	27.1	27.1	27.1	26.459	251	251;253;228;153	1	20	0	20.53	By MS/MS	By MS/MS	By MS/MS	1246700	838500	2502800	1429800	2352000	242230	1191300	869700	2431300	1466300	2281500	284440	17	17	17	13
D6RB48	D6RB48	1	1	1		TXNDC15		1	1	1	1	0	1	0	0	1	0	0	1	0	8.9	8.9	8.9	19.432	179	179	1	1	1	-2		By MS/MS		0	0	0	0	0	0	0	0	0	0	0	0	0	0	0	0
D6RC25;D6RGX6;Q9C0F1;Q9C0F1-2	D6RC25;D6RGX6;Q9C0F1;Q9C0F1-2	1;1;1;1	1;1;1;1	1;1;1;1	Centrosomal protein of 44 kDa	CEP44	;;;	4	1	1	1	1	1	1	1	1	1	1	1	1	10.1	10.1	10.1	16.017	139	139;198;390;399	1	3	1	-2	By matching	By matching	By MS/MS	96129	142460	148400	10235	97126	62374	93357	138240	148510	19578	93991	61392	1	1	1	1
D6RD17;P01591;D6RHJ6;C9JA05	D6RD17;P01591;D6RHJ6;C9JA05	4;4;3;2	4;4;3;2	4;4;3;2	Immunoglobulin J chain	JCHAIN;IGJ	;;;	4	4	4	4	4	4	3	4	4	3	4	4	3	25.5	25.5	25.5	18.02	157	157;159;157;70	1	14	0	8.2768	By MS/MS	By MS/MS	By MS/MS	2240800	1830000	4745700	2994600	3772000	954030	2147300	1860600	4629200	3097800	3705500	1001600	13	12	13	9
D6RF35;D6RBJ7;D6RF20;CON__Q3MHN5;CON__ENSEMBL:ENSBTAP00000018229;H0YLM8;Q8TDJ6-2;Q8TDJ6;Q8TDJ6-3	D6RF35;D6RBJ7	28;18;7;5;5;1;1;1;1	1;0;0;0;0;0;0;0;0	1;0;0;0;0;0;0;0;0		GC	;	9	28	1	1	26	23	26	1	1	0	1	1	0	73.1	2.3	2.3	53.02	476	476;348;145;474;475;1183;2400;3036;3037	1	3	0	2.3375	By MS/MS	By MS/MS	By matching	25447	1033600	49530	78828	589830	12652	36384	953230	110320	93061	560400	28018	2	3	3	3
D6RI06;Q01804-5;Q01804-3;Q01804	D6RI06;Q01804-5;Q01804-3;Q01804	1;1;1;1	1;1;1;1	1;1;1;1	OTU domain-containing protein 4	OTUD4	;;;	4	1	1	1	1	1	0	1	1	0	1	1	0	6.2	6.2	6.2	42.133	372	372;1048;1049;1114	1	2	1	-2	By matching	By MS/MS		4236.9	44838	218540	47210	28157	0	4860.3	43795	209250	55888	28418	0	1	1	1	1
E5RJF6;E5RG81;E5RJI8;E5RH81;H0YBE2;E5RFE7;E5RHP7;P00915	E5RJF6;E5RG81;E5RJI8;E5RH81;H0YBE2;E5RFE7;E5RHP7;P00915	1;1;1;1;1;1;1;1	1;1;1;1;1;1;1;1	1;1;1;1;1;1;1;1	Carbonic anhydrase 1	CA1	;;;;;;;	8	1	1	1	0	1	1	0	1	1	0	1	1	13.8	13.8	13.8	9.4069	87	87;127;137;175;178;194;251;261	1	2	0	1.5827		By MS/MS	By MS/MS	30101	9505.4	61669	12666	41119	5974.2	28555	11122	58880	12910	39499	6751.4	2	2	2	1
E7END6;P04070;P04070-2;H7BYX9;E7ENR9	E7END6;P04070;P04070-2;H7BYX9	4;4;4;2;1	4;4;4;2;1	4;4;4;2;1	Vitamin K-dependent protein C;Vitamin K-dependent protein C light chain;Vitamin K-dependent protein C heavy chain;Activation peptide	PROC	;;;	5	4	4	4	3	3	4	3	3	4	3	3	4	9.1	9.1	9.1	55.389	495	495;461;516;236;175	1	10	0	3.0857	By MS/MS	By MS/MS	By MS/MS	385080	185970	865740	287780	785460	115800	366540	202350	831450	311000	755730	130270	9	9	9	5
E7EP35;Q9Y546	E7EP35;Q9Y546	1;1	1;1	1;1	Leucine-rich repeat-containing protein 42	LRRC42	;	2	1	1	1	0	0	1	0	0	1	0	0	1	2.9	2.9	2.9	27.156	239	239;428	1	1	1	-2			By MS/MS	135090	31369	614070	0	139900	49354	127930	43012	580230	0	133590	50304	1	1	1	0
E7EQI7;Q12768	E7EQI7;Q12768	1;1	1;1	1;1	WASH complex subunit strumpellin	KIAA0196	;	2	1	1	1	1	0	1	1	0	1	1	0	1	1.2	1.2	1.2	117.06	1011	1011;1159	1	2	1	-2	By MS/MS		By matching	39538	3531.4	24933	48269	129400	1160.3	37333	5783.2	24587	50366	124100	4636.1	1	1	1	1
G3XAM2;E7ETH0;P05156;A0A087X0I2;D6R9Z8;CON__Q32PI4	G3XAM2;E7ETH0;P05156;A0A087X0I2	16;16;16;12;7;3	16;16;16;12;7;3	16;16;16;12;7;3	Complement factor I;Complement factor I heavy chain;Complement factor I light chain	CFI	;;;	6	16	16	16	15	14	14	15	14	14	15	14	14	34.4	34.4	34.4	65.059	576	576;591;583;378;161;618	1	70	0	66.754	By MS/MS	By MS/MS	By MS/MS	5562900	3194700	9173900	5023000	10039000	2211400	5304800	3356500	8918400	5166200	9737700	2355400	65	65	65	41
E7ETN3;Q5ST52	E7ETN3	42;3	2;2	0;0				2	42	2	0	41	36	41	2	1	2	0	0	0	43	2	0	124.02	1115	1115;139	1	5	0	4.5891	By MS/MS	By MS/MS	By MS/MS	223150	319850	299160	437400	690580	23379	216510	310450	308520	442990	669760	40926	3	3	3	2
E7EUF1;Q13822;Q13822-3;E5RIA2;Q13822-2	E7EUF1;Q13822;Q13822-3;E5RIA2;Q13822-2	2;2;2;1;1	2;2;2;1;1	2;2;2;1;1	Ectonucleotide pyrophosphatase/phosphodiesterase family member 2	ENPP2	;;;;	5	2	2	2	2	1	1	2	1	1	2	1	1	2.6	2.6	2.6	101.55	884	884;863;888;498;915	1	4	0.015337	0.57659	By MS/MS	By matching	By MS/MS	69389	23920	114880	0	68078	18926	65862	27205	109580	2148.9	64639	19685	1	1	1	0
H0Y5B5;E7EVG2;Q86U86-5;Q86U86-4;Q86U86-7;Q86U86-3;Q86U86-9;Q86U86-2;Q86U86-8;Q86U86	H0Y5B5;E7EVG2;Q86U86-5;Q86U86-4;Q86U86-7;Q86U86-3;Q86U86-9;Q86U86-2;Q86U86-8;Q86U86	1;1;1;1;1;1;1;1;1;1	1;1;1;1;1;1;1;1;1;1	1;1;1;1;1;1;1;1;1;1	Protein polybromo-1	PBRM1	;;;;;;;;;	10	1	1	1	0	1	0	0	1	0	0	1	0	2	2	2	126.29	1085	1085;1460;1582;1582;1597;1602;1609;1634;1652;1689	1	1	1	-2		By MS/MS		2030.9	72439	60944	109460	43468	0	3314.8	67450	63521	107570	45288	0	1	1	1	1
F2Z3K0;E7EW84;Q8TAG9-2;Q8TAG9	F2Z3K0;E7EW84;Q8TAG9-2;Q8TAG9	1;1;1;1	1;1;1;1	1;1;1;1	Exocyst complex component 6	EXOC6	;;;	4	1	1	1	0	0	1	0	0	1	0	0	1	2.7	2.7	2.7	46.527	404	404;701;799;804	1	1	1	-2			By MS/MS	136560	19509	889260	0	203130	14345	129080	35026	838700	0	192250	19070	1	1	1	0
E9PAQ1;P27918;C9J7V5	E9PAQ1;P27918;C9J7V5	4;4;2	4;4;2	4;4;2	Properdin	CFP	;;	3	4	4	4	2	2	4	2	2	4	2	2	4	12.8	12.8	12.8	45.147	415	415;469;167	1	8	0	9.7264	By MS/MS	By MS/MS	By MS/MS	509520	230350	1072800	147850	746290	188200	484680	252510	1026800	158280	715650	197650	8	8	8	3
E9PCH4;Q8TEU7;Q8TEU7-4	E9PCH4;Q8TEU7;Q8TEU7-4	1;1;1	1;1;1	1;1;1	Rap guanine nucleotide exchange factor 6	RAPGEF6	;;	3	1	1	1	0	0	1	0	0	1	0	0	1	1	1	1	185.19	1651	1651;1601;1609	1	1	1	-2			By MS/MS	0	0	0	0	0	0	0	0	0	0	0	0	0	0	0	0
E9PCY5;P11388;P11388-2;P11388-3;P11388-4;Q02880-2;Q02880	E9PCY5;P11388;P11388-2;P11388-3;P11388-4;Q02880-2;Q02880	1;1;1;1;1;1;1	1;1;1;1;1;1;1	1;1;1;1;1;1;1	DNA topoisomerase 2;DNA topoisomerase 2-alpha;DNA topoisomerase 2-beta	TOP2B;TOP2A	;;;;;;	7	1	1	1	1	1	1	1	1	1	1	1	1	1.6	1.6	1.6	130.48	1150	1150;1531;1557;1567;1612;1621;1626	1	3	0.020958	0.52135	By MS/MS	By MS/MS	By matching	204620	240490	483110	306690	550130	3764.5	197510	238220	474740	328140	531390	15971	2	2	2	2
E9PDE8;O95757	E9PDE8;O95757	1;1	1;1	1;1	Heat shock 70 kDa protein 4L	HSPA4L	;	2	1	1	1	1	1	1	1	1	1	1	1	1	2.2	2.2	2.2	91.953	813	813;839	1	3	1	-2	By MS/MS	By MS/MS	By matching	80690	206170	373830	258760	502630	0	80037	198360	368980	276290	484660	0	2	2	2	2
E9PDW2;P55809	E9PDW2;P55809	1;1	1;1	1;1	Succinyl-CoA:3-ketoacid coenzyme A transferase 1, mitochondrial	OXCT1	;	2	1	1	1	0	0	1	0	0	1	0	0	1	3.3	3.3	3.3	36.69	334	334;520	1	1	1	-2			By MS/MS	0	0	0	0	0	0	0	0	0	0	0	0	0	0	0	0
E9PFD2;P11172-4;P11172-2;P11172-3;P11172	E9PFD2;P11172-4;P11172-2;P11172-3;P11172	1;1;1;1;1	1;1;1;1;1	1;1;1;1;1	Uridine 5-monophosphate synthase;Orotate phosphoribosyltransferase;Orotidine 5-phosphate decarboxylase	UMPS	;;;;	5	1	1	1	0	1	0	0	1	0	0	1	0	2.6	2.6	2.6	37.64	342	342;205;302;388;480	1	1	1	-2		By MS/MS		1472.6	148640	11294	16122	80113	936.95	4262.1	137070	19866	17976	76302	3076.1	1	1	1	1
E9PG32;Q6ZR08	E9PG32;Q6ZR08	1;1	1;1	1;1	Dynein heavy chain 12, axonemal	DNAH12	;	2	1	1	1	1	1	0	1	1	0	1	1	0	0.6	0.6	0.6	454.32	3960	3960;3092	1	2	1	-2	By MS/MS	By MS/MS		0	0	0	0	0	0	0	0	0	0	0	0	0	0	0	0
E9PH76;P41597-2;P41597	E9PH76;P41597-2;P41597	1;1;1	1;1;1	1;1;1	C-C chemokine receptor type 2	CCR2	;;	3	1	1	1	0	0	1	0	0	1	0	0	1	19	19	19	13.745	121	121;360;374	1	1	1	-2			By MS/MS	0	0	0	0	0	0	0	0	0	0	0	0	0	0	0	0
E9PHI8;Q8NG66-2;Q8NG66-3;Q8NG66-4;Q8NG66	E9PHI8;Q8NG66-2;Q8NG66-3;Q8NG66-4;Q8NG66	1;1;1;1;1	1;1;1;1;1	1;1;1;1;1	Serine/threonine-protein kinase Nek11	NEK11	;;;;	5	1	1	1	1	0	1	1	0	1	1	0	1	3.7	3.7	3.7	62.285	540	540;470;482;599;645	1	2	1	-2	By MS/MS		By MS/MS	879820	278130	336310	221190	286430	37178	834620	310170	337150	224660	280160	40698	3	3	3	2
E9PHK0;P05452;CON__Q2KIS7	E9PHK0;P05452	3;3;1	3;3;1	3;3;1	Tetranectin	CLEC3B	;	3	3	3	3	2	2	3	2	2	3	2	2	3	26.2	26.2	26.2	17.794	160	160;202;202	1	7	0	12.086	By MS/MS	By MS/MS	By MS/MS	177890	142220	315610	141120	308100	49422	170410	144450	308250	145080	297900	54974	4	4	4	3
E9PIE3;Q969G5	E9PIE3;Q969G5	1;1	1;1	1;1	Protein kinase C delta-binding protein	PRKCDBP	;	2	1	1	1	0	0	1	0	0	1	0	0	1	5.1	5.1	5.1	31.088	293	293;261	1	1	1	-2			By MS/MS	16087	7814.6	521220	0	18806	7436.9	15313	13519	491160	18328	17686	7517.7	1	1	1	0
E9PJX1;E9PJ47;E9PMQ3;E9PQA5;E9PQ47;E9PNY1;O95159	E9PJX1;E9PJ47;E9PMQ3;E9PQA5;E9PQ47;E9PNY1;O95159	1;1;1;1;1;1;1	1;1;1;1;1;1;1	1;1;1;1;1;1;1	Zinc finger protein-like 1	ZFPL1	;;;;;;	7	1	1	1	0	0	1	0	0	1	0	0	1	12.3	12.3	12.3	7.1163	65	65;80;109;172;188;207;310	1	1	1	-2			By MS/MS	0	0	0	0	0	0	0	0	0	0	0	0	0	0	0	0
G3V1A4;E9PK25;P23528;E9PLJ3;E9PQB7;E9PP50;E9PS23;Q9Y281-3;Q9Y281	G3V1A4;E9PK25;P23528;E9PLJ3;E9PQB7;E9PP50	3;3;3;2;2;2;1;1;1	3;3;3;2;2;2;1;1;1	3;3;3;2;2;2;1;1;1	Cofilin-1	CFL1	;;;;;	9	3	3	3	2	2	3	2	2	3	2	2	3	22.1	22.1	22.1	16.811	149	149;204;166;79;122;159;90;149;166	1	7	0	14.648	By MS/MS	By MS/MS	By MS/MS	382160	251070	781570	288690	566220	148220	365040	261250	755860	303380	549660	155080	5	5	5	2
E9PKR7;Q9NQW1-2;Q9NQW1-4;Q9NQW1-5;Q9NQW1	E9PKR7;Q9NQW1-2;Q9NQW1-4;Q9NQW1-5;Q9NQW1	1;1;1;1;1	1;1;1;1;1	1;1;1;1;1	Protein transport protein Sec31B	SEC31B	;;;;	5	1	1	1	1	1	1	1	1	1	1	1	1	4.9	4.9	4.9	38.577	349	349;348;480;1178;1179	1	3	0.026012	0.45038	By MS/MS	By MS/MS	By MS/MS	291820	204860	1044900	412940	663550	84384	279000	216240	1003400	418060	645130	97628	4	4	4	3
E9PN76;Q8ND24-2;Q8ND24	E9PN76;Q8ND24-2;Q8ND24	1;1;1	1;1;1	1;1;1	RING finger protein 214	RNF214	;;	3	1	1	1	0	1	0	0	1	0	0	1	0	2.5	2.5	2.5	57.571	513	513;548;703	1	1	1	-2		By MS/MS		7294.7	16004	184080	16110	18085	2561.8	7184.7	17063	174560	24566	17779	2907.5	1	1	1	1
E9PNA7;Q5XXA6-2;Q5XXA6	E9PNA7;Q5XXA6-2;Q5XXA6	1;1;1	1;1;1	1;1;1	Anoctamin;Anoctamin-1	ANO1	;;	3	1	1	1	1	1	1	1	1	1	1	1	1	1.4	1.4	1.4	80.445	695	695;840;986	1	3	1	-2	By matching	By MS/MS	By matching	94444	183340	66679	90068	137980	38612	92559	174940	75337	92184	134950	40136	1	1	1	1
E9PQI5;E9PQ80;E9PSI1;Q9BY43;Q9BY43-2	E9PQI5;E9PQ80;E9PSI1;Q9BY43;Q9BY43-2	1;1;1;1;1	1;1;1;1;1	1;1;1;1;1	Charged multivesicular body protein 4a	CHMP4A	;;;;	5	1	1	1	1	1	1	1	1	1	1	1	1	4.2	4.2	4.2	18.845	166	166;213;815;222;265	1	3	0.038781	0.34716	By MS/MS	By MS/MS	By MS/MS	820180	330520	810520	305640	1241500	138420	779410	359890	788380	321800	1186600	160530	4	4	4	2
F5GXC4;F5H2U0;Q96C90	F5GXC4;F5H2U0;Q96C90	1;1;1	1;1;1	1;1;1	Protein phosphatase 1 regulatory subunit 14B	PPP1R14B	;;	3	1	1	1	1	1	1	1	1	1	1	1	1	22.2	22.2	22.2	5.0819	45	45;72;147	1	3	1	-2	By MS/MS	By matching	By matching	63051	3596.8	107150	50104	242170	54042	59495	8046.8	102150	59237	232250	57519	1	1	1	1
F5GY80;F5H7G1;P07358	F5GY80;F5H7G1;P07358	9;9;9	9;9;9	9;9;9	Complement component C8 beta chain	C8B	;;	3	9	9	9	7	9	8	7	9	8	7	9	8	24.2	24.2	24.2	60.04	529	529;539;591	1	24	0	23.786	By MS/MS	By MS/MS	By MS/MS	603600	460650	1449400	656820	1130100	116050	577810	473890	1404000	667410	1096000	136680	17	17	17	9
F5H092	F5H092	1	1	1		MVK		1	1	1	1	1	1	0	1	1	0	1	1	0	3	3	3	21.803	200	200	1	2	1	-2	By matching	By MS/MS		9576	21484	38915	28554	20316	3361.7	9440.8	20736	38407	29420	20392	3721.8	1	1	1	1
H0YN48;F5H2B9;H0YNH8;Q9BZF9-2;Q9BZF9	H0YN48;F5H2B9;H0YNH8;Q9BZF9-2;Q9BZF9	1;1;1;1;1	1;1;1;1;1	1;1;1;1;1	Uveal autoantigen with coiled-coil domains and ankyrin repeats	UACA	;;;;	5	1	1	1	1	1	1	1	1	1	1	1	1	1.8	1.8	1.8	63.892	564	564;1307;1401;1403;1416	1	3	0.043956	0.32925	By matching	By matching	By MS/MS	69465	40030	94254	4069.3	85275	55078	66245	41830	91293	10811	82341	54198	1	1	1	1
F5H4Q7;F5H4P8;H0YFK8;F5H4N6;Q9Y3R0-3;Q9Y3R0-2;Q9Y3R0	F5H4Q7;F5H4P8;H0YFK8;F5H4N6;Q9Y3R0-3;Q9Y3R0-2;Q9Y3R0	1;1;1;1;1;1;1	1;1;1;1;1;1;1	1;1;1;1;1;1;1	Glutamate receptor-interacting protein 1	GRIP1	;;;;;;	7	1	1	1	1	1	1	1	1	1	1	1	1	1	1	1	84.154	787	787;876;928;1056;1076;1113;1128	1	3	0.041436	0.34589	By MS/MS	By MS/MS	By MS/MS	1113100	508670	1128800	1421500	1154500	818830	1058700	530160	1116300	1431000	1170000	802640	5	3	5	5
Q2HIZ1;F5H4Z8;P49746-2;P49746	Q2HIZ1;F5H4Z8;P49746-2;P49746	1;1;1;1	1;1;1;1	1;1;1;1	Thrombospondin-3	THBS3	;;;	4	1	1	1	1	1	1	1	1	1	1	1	1	1.6	1.6	1.6	53.306	485	485;947;836;956	1	4	0.003663	1.2153	By MS/MS	By MS/MS	By MS/MS	111030	142940	225250	303010	323030	34181	107410	140340	225830	306130	317800	41031	2	2	2	2
F5H658;Q14562	F5H658;Q14562	1;1	1;1	1;1	ATP-dependent RNA helicase DHX8	DHX8	;	2	1	1	1	1	1	1	1	1	1	1	1	1	1.8	1.8	1.8	134	1181	1181;1220	1	3	1	-2	By matching	By matching	By MS/MS	118960	72922	237680	0	70589	12162	113530	76449	228240	0	67023	13385	1	1	1	0
H0YLF3;F5H6I0;P61769	H0YLF3;F5H6I0;P61769	2;2;2	2;2;2	2;2;2	Beta-2-microglobulin;Beta-2-microglobulin form pI 5.3	B2M	;;	3	2	2	2	2	2	1	2	2	1	2	2	1	28.2	28.2	28.2	8.4984	71	71;101;119	1	5	0	2.5438	By MS/MS	By MS/MS	By MS/MS	222020	242650	542430	278860	510940	64829	213950	241810	530240	287960	495230	75036	4	4	4	3
F8VRI7;Q9H0E7	F8VRI7;Q9H0E7	1;1	1;1	1;1	Ubiquitinyl hydrolase 1;Ubiquitin carboxyl-terminal hydrolase 44	USP44	;	2	1	1	1	0	0	1	0	0	1	0	0	1	1.8	1.8	1.8	56.509	496	496;712	1	1	1	-2			By MS/MS	19419	18530	224260	0	22556	8741.3	18661	20502	212280	10338	21519	8848.6	1	1	1	0
F8VZN8;O14974-4	F8VZN8;O14974-4	1;1	1;1	1;1		PPP1R12A	;	2	1	1	1	1	1	0	1	1	0	1	1	0	1.9	1.9	1.9	76.532	692	692;971	1	2	0.020896	0.51367	By MS/MS	By MS/MS		1941800	138530	646350	1594500	1233200	269240	1832700	240230	643320	1572400	1234400	287300	2	1	2	2
H0Y8Y8;H0Y4F4;F8W6D9;Q9GZR1-2;Q9GZR1	H0Y8Y8;H0Y4F4;F8W6D9;Q9GZR1-2;Q9GZR1	1;1;1;1;1	1;1;1;1;1	1;1;1;1;1	Sentrin-specific protease 6	SENP6	;;;;	5	1	1	1	1	1	1	1	1	1	1	1	1	2.3	2.3	2.3	44.958	388	388;582;685;1105;1112	1	3	1	-2	By MS/MS	By matching	By MS/MS	262720	54955	439030	116810	394990	62283	248680	70255	418660	126230	378720	69464	2	2	2	1
F8W6M3	F8W6M3	1	1	1	Palmitoyltransferase	ZDHHC3		1	1	1	1	1	1	0	1	1	0	1	1	0	4.5	4.5	4.5	37.864	333	333	1	2	1	-2	By MS/MS	By MS/MS		0	0	0	0	0	0	0	0	0	0	0	0	0	0	0	0
F8W835;P41219;P41219-2	F8W835;P41219;P41219-2	1;1;1	1;1;1	1;1;1	Peripherin	PRPH	;;	3	1	1	1	1	0	0	1	0	0	1	0	0	5.8	5.8	5.8	24.519	207	207;470;471	1	1	1	-2	By MS/MS			0	0	0	0	0	0	0	0	0	0	0	0	0	0	0	0
H7C2M2;F8WEJ1;F8WDE4;Q6PIY2;Q9NP87-2;Q9NP87	H7C2M2;F8WEJ1;F8WDE4;Q6PIY2;Q9NP87-2;Q9NP87	1;1;1;1;1;1	1;1;1;1;1;1	1;1;1;1;1;1	DNA-directed DNA/RNA polymerase mu	POLM	;;;;;	6	1	1	1	1	1	0	1	1	0	1	1	0	5.9	5.9	5.9	14.603	135	135;155;233;270;457;494	1	2	1	-2	By MS/MS	By MS/MS		0	0	0	0	0	0	0	0	0	0	0	0	0	0	0	0
G3V126;Q9UI12-2;Q9UI12	G3V126;Q9UI12-2;Q9UI12	1;1;1	1;1;1	1;1;1	V-type proton ATPase subunit H	ATP6V1H	;;	3	1	1	1	1	0	0	1	0	0	1	0	0	2	2	2	51.57	443	443;465;483	1	1	1	-2	By MS/MS			0	0	0	0	0	0	0	0	0	0	0	0	0	0	0	0
G3V2B9	G3V2B9	7	1	0		SERPINA1		1	7	1	0	7	7	7	1	1	1	0	0	0	61.9	6.7	0	11.798	105	105	1	3	1	-2	By matching	By matching	By MS/MS	148860	53738	217530	0	159050	54444	141340	60294	208010	3664.2	151360	55621	1	1	1	0
G3V2W1;Q9UK55	G3V2W1;Q9UK55	2;2	2;2	2;2	Protein Z-dependent protease inhibitor	SERPINA10	;	2	2	2	2	2	2	2	2	2	2	2	2	2	5	5	5	55.113	484	484;444	1	6	0	1.8583	By MS/MS	By MS/MS	By MS/MS	248860	129970	468800	167530	356520	68853	237070	138840	452130	173910	344960	74597	4	4	4	2
G3V4T7;Q96NE9-2;Q96NE9	G3V4T7;Q96NE9-2;Q96NE9	1;1;1	1;1;1	1;1;1	FERM domain-containing protein 6	FRMD6	;;	3	1	1	1	1	1	1	1	1	1	1	1	1	4.6	4.6	4.6	62.852	545	545;614;622	1	3	1	-2	By matching	By matching	By MS/MS	203410	51852	631010	0	270190	19256	192720	65977	597530	0	255720	25531	1	1	1	0
G3V504;H7BYJ1;Q969K3;Q969K3-2	G3V504;H7BYJ1;Q969K3;Q969K3-2	1;1;1;1	1;1;1;1	1;1;1;1	E3 ubiquitin-protein ligase RNF34	RNF34	;;;	4	1	1	1	0	0	1	0	0	1	0	0	1	5.5	5.5	5.5	18.128	163	163;507;372;373	1	1	1	-2			By MS/MS	0	0	0	0	0	0	0	0	0	0	0	0	0	0	0	0
G3V5Q9;P05154;G3V482;G3V265;G3V264;G3V2M1	G3V5Q9;P05154;G3V482;G3V265;G3V264;G3V2M1	2;2;1;1;1;1	2;2;1;1;1;1	2;2;1;1;1;1	Plasma serine protease inhibitor	SERPINA5	;;;;;	6	2	2	2	2	0	2	2	0	2	2	0	2	8	8	8	34.121	301	301;406;144;157;172;231	1	4	0	2.9566	By MS/MS		By MS/MS	137360	51408	243370	31097	194380	40004	130460	57755	232790	38739	185640	42992	3	3	3	1
G3XAK1;P26927;Q2TV78-2;Q2TV78;H7C0F8	G3XAK1;P26927;Q2TV78-2;Q2TV78	3;3;2;2;1	3;3;2;2;1	3;3;2;2;1	Hepatocyte growth factor-like protein;Hepatocyte growth factor-like protein alpha chain;Hepatocyte growth factor-like protein beta chain;Putative macrophage stimulating 1-like protein	MST1;MST1L	;;;	5	3	3	3	2	2	3	2	2	3	2	2	3	4.8	4.8	4.8	81.998	725	725;711;689;715;195	1	7	0	1.4652	By MS/MS	By MS/MS	By MS/MS	123880	57140	184500	75128	234580	20130	117860	61648	178570	81821	225010	25379	5	5	5	3
H0Y4Z6;P11217-2;P11217;P11216	H0Y4Z6;P11217-2;P11217;P11216	1;1;1;1	1;1;1;1	1;1;1;1	Alpha-1,4 glucan phosphorylase;Glycogen phosphorylase, muscle form;Glycogen phosphorylase, brain form	PYGB;PYGM	;;;	4	1	1	1	1	1	1	1	1	1	1	1	1	5.3	5.3	5.3	27.445	245	245;754;842;843	1	9	0.0035842	1.0366	By MS/MS	By MS/MS	By MS/MS	252880	71773	332610	218680	321040	51593	239720	83606	321270	217310	313190	57372	6	5	6	3
H0Y612;Q9UPN9-2;Q9UPN9	H0Y612;Q9UPN9-2;Q9UPN9	1;1;1	1;1;1	1;1;1	E3 ubiquitin-protein ligase TRIM33	TRIM33	;;	3	1	1	1	0	0	1	0	0	1	0	0	1	1	1	1	98.891	888	888;1110;1127	1	2	0.0094637	0.66529			By MS/MS	224970	72782	483900	0	256350	81873	213440	84965	459910	10250	243710	84113	2	2	2	0
H0Y8L3;Q15582;S4R3C6	H0Y8L3;Q15582;S4R3C6	2;2;1	2;2;1	2;2;1	Transforming growth factor-beta-induced protein ig-h3	TGFBI	;;	3	2	2	2	1	2	1	1	2	1	1	2	1	5.7	5.7	5.7	39.793	366	366;683;219	1	4	0.0035971	1.0416	By MS/MS	By MS/MS	By MS/MS	232800	56634	288590	56280	370350	32079	220510	68523	276380	63262	352860	40348	2	2	2	1
H0YAC1;P03952;E9PBC5;C9J075;C9JCT1;A0A0C4DGJ9;P20718	H0YAC1;P03952;E9PBC5	24;24;14;4;3;1;1	24;24;14;4;3;1;1	24;24;14;4;3;1;1	Plasma kallikrein;Plasma kallikrein heavy chain;Plasma kallikrein light chain	KLKB1	;;	7	24	24	24	21	16	22	21	16	22	21	16	22	38.9	38.9	38.9	76.773	686	686;638;514;148;141;115;246	1	67	0	89.203	By MS/MS	By MS/MS	By MS/MS	4582600	2367500	8667700	3325900	7857100	1133700	4364900	2533200	8361500	3499500	7575700	1280100	51	51	51	30
H0YBM3	H0YBM3	1	1	1		MATN2		1	1	1	1	0	0	1	0	0	1	0	0	1	10.3	10.3	10.3	21.784	195	195	1	1	1	-2			By MS/MS	0	0	0	0	0	0	0	0	0	0	0	0	0	0	0	0
H0YIJ6;Q8TBX8-2;Q8TBX8-3;Q8TBX8	H0YIJ6;Q8TBX8-2;Q8TBX8-3;Q8TBX8	1;1;1;1	1;1;1;1	1;1;1;1	Phosphatidylinositol 5-phosphate 4-kinase type-2 gamma	PIP4K2C	;;;	4	1	1	1	1	0	1	1	0	1	1	0	1	13.4	13.4	13.4	15.436	134	134;373;403;421	1	3	1	-2	By MS/MS		By matching	137040	117500	262910	53647	293670	0	131440	118800	255730	71373	279390	0	1	1	1	1
H0YIV6;Q92994-7;Q92994-8;Q92994-5;Q92994	H0YIV6;Q92994-7;Q92994-8;Q92994-5;Q92994	1;1;1;1;1	1;1;1;1;1	1;1;1;1;1	Transcription factor IIIB 90 kDa subunit	BRF1	;;;;	5	1	1	1	1	1	0	1	1	0	1	1	0	5.4	5.4	5.4	20.881	185	185;562;584;650;677	1	2	0.0092879	0.6184	By MS/MS	By MS/MS		103790	0	28300	117330	42447	47558	97769	3643.6	28403	113510	46062	45944	1	0	1	1
H0YJ97;Q15643	H0YJ97;Q15643	1;1	1;1	1;1	Thyroid receptor-interacting protein 11	TRIP11	;	2	1	1	1	0	1	0	0	1	0	0	1	0	0.6	0.6	0.6	195.7	1695	1695;1979	1	1	0.03662	0.37192		By MS/MS		0	0	0	0	0	0	0	0	0	0	0	0	0	0	0	0
H0YJU3	H0YJU3	1	1	1		MLH3		1	1	1	1	0	0	1	0	0	1	0	0	1	15	15	15	11.816	107	107	1	1	1	-2			By MS/MS	120360	0	102410	0	162890	2961	113340	3234.2	96232	6602.3	153790	7248.7	1	0	1	0
H0YMV1;H0YN53;H3BQ40;H0YKA2;J3KPT0;Q6V1X1-6;Q6V1X1-4;Q6V1X1-2;Q6V1X1-5;Q6V1X1-3;Q6V1X1	H0YMV1;H0YN53;H3BQ40;H0YKA2;J3KPT0;Q6V1X1-6;Q6V1X1-4;Q6V1X1-2;Q6V1X1-5;Q6V1X1-3;Q6V1X1	1;1;1;1;1;1;1;1;1;1;1	1;1;1;1;1;1;1;1;1;1;1	1;1;1;1;1;1;1;1;1;1;1	Dipeptidyl peptidase 8	DPP8	;;;;;;;;;;	11	1	1	1	0	1	0	0	1	0	0	1	0	10.7	10.7	10.7	9.9181	84	84;120;162;219;729;725;782;847;849;882;898	1	1	1	-2		By MS/MS		0	0	0	0	0	0	0	0	0	0	0	0	0	0	0	0
H0YMN5;Q9ULG1	H0YMN5;Q9ULG1	1;1	1;1	1;1	DNA helicase INO80	INO80	;	2	1	1	1	0	1	0	0	1	0	0	1	0	0.8	0.8	0.8	127.96	1104	1104;1556	1	1	1	-2		By MS/MS		0	0	0	0	0	0	0	0	0	0	0	0	0	0	0	0
I3L4X8;H3BM21;P05106-2;P05106-3;P05106	I3L4X8;H3BM21;P05106-2;P05106-3;P05106	2;2;2;2;2	2;2;2;2;2	2;2;2;2;2	Integrin beta;Integrin beta-3	ITGB3	;;;;	5	2	2	2	1	2	2	1	2	2	1	2	2	5.6	5.6	5.6	48.659	443	443;787;780;784;788	1	5	0	1.9714	By matching	By MS/MS	By MS/MS	150630	238710	351100	196750	157020	76050	146580	232100	348040	197420	157780	75910	3	3	3	1
H3BPA9;H3BVG0;Q8N1F7-2;Q8N1F7	H3BPA9;H3BVG0;Q8N1F7-2;Q8N1F7	1;1;1;1	1;1;1;1	1;1;1;1	Nuclear pore complex protein Nup93	NUP93	;;;	4	1	1	1	1	0	1	1	0	1	1	0	1	8.3	8.3	8.3	26.302	229	229;880;696;819	1	2	1	-2	By MS/MS		By MS/MS	93858	41199	109520	43160	115020	47105	89259	44467	106400	43742	111700	47505	2	2	2	1
H3BRV5;Q96QU8-2;Q96QU8	H3BRV5;Q96QU8-2;Q96QU8	1;1;1	1;1;1	1;1;1	Exportin-6	XPO6	;;	3	1	1	1	1	1	1	1	1	1	1	1	1	15.9	15.9	15.9	15.401	132	132;1111;1125	1	3	1	-2	By matching	By MS/MS	By matching	81407	217000	94181	222690	240020	26712	80923	205470	105480	221630	236080	31725	1	1	1	1
H7BXN1;Q9UKN1-2;Q9UKN1	H7BXN1;Q9UKN1-2;Q9UKN1	1;1;1	1;1;1	1;1;1	Mucin-12	MUC12	;;	3	1	1	1	1	1	1	1	1	1	1	1	1	22.3	22.3	22.3	10.552	94	94;5335;5478	1	3	1	-2	By MS/MS	By MS/MS	By MS/MS	134450	73225	249280	117460	327180	0	128140	77738	241310	122830	313510	0	3	3	3	2
H7BY35;Q92736;Q92736-2	H7BY35;Q92736;Q92736-2	1;1;1	1;1;1	1;1;1	Ryanodine receptor 2	RYR2	;;	3	1	1	1	0	0	1	0	0	1	0	0	1	0.3	0.3	0.3	562.6	4950	4950;4967;4975	1	1	0.0035336	0.9956			By MS/MS	204780	77119	366260	0	257690	63032	194500	86578	349740	0	245240	66409	1	1	1	0
H7BYP4;U5Y3L1;Q9H930-3;Q9H930-1;Q9H930-2;Q9H930	H7BYP4;U5Y3L1;Q9H930-3;Q9H930-1;Q9H930-2;Q9H930	1;1;1;1;1;1	1;1;1;1;1;1	1;1;1;1;1;1	Nuclear body protein SP140-like protein	SP140L	;;;;;	6	1	1	1	1	1	1	1	1	1	1	1	1	1.7	1.7	1.7	60.522	520	520;555;129;438;545;580	1	3	1	-2	By matching	By MS/MS	By MS/MS	445300	180340	233910	232650	332580	463850	423180	194080	235100	241110	337040	445880	2	2	2	2
H7C1X3;Q13177	H7C1X3;Q13177	1;1	1;1	1;1	Serine/threonine-protein kinase PAK 2;PAK-2p27;PAK-2p34	PAK2	;	2	1	1	1	0	0	1	0	0	1	0	0	1	2.7	2.7	2.7	24.37	221	221;524	1	1	0.0064725	0.73654			By MS/MS	0	0	0	0	0	0	0	0	0	0	0	0	0	0	0	0
H7C269;Q8NDV7-2;Q8NDV7-6;Q8NDV7-5;Q8NDV7	H7C269;Q8NDV7-2;Q8NDV7-6;Q8NDV7-5;Q8NDV7	1;1;1;1;1	1;1;1;1;1	1;1;1;1;1	Trinucleotide repeat-containing gene 6A protein	TNRC6A	;;;;	5	1	1	1	1	1	1	1	1	1	1	1	1	2.4	2.4	2.4	98.629	906	906;1709;1913;1930;1962	1	8	1	-2	By MS/MS	By MS/MS	By MS/MS	2520900	1610500	2805000	2168400	3841900	1250900	2406300	1620900	2772400	2187600	3746100	1283100	6	4	6	3
H9KVC1;H9KVC6;Q96QD9-4;Q96QD9-3;Q96QD9-2;Q96QD9	H9KVC1;H9KVC6;Q96QD9-4;Q96QD9-3;Q96QD9-2;Q96QD9	1;1;1;1;1;1	1;1;1;1;1;1	1;1;1;1;1;1	UAP56-interacting factor	FYTTD1	;;;;;	6	1	1	1	0	1	1	0	1	1	0	1	1	19.7	19.7	19.7	7.9913	71	71;176;129;251;292;318	1	2	1	-2		By matching	By MS/MS	169010	3886.5	652170	0	168400	45219	159370	20051	614480	0	160380	47190	1	1	1	0
I3L145;P04278;I3L1J1;B4DYU0;A0A0C4DGN2;P04278-4;P04278-2;P04278-3;P04278-5;I3L2X4;I3L4B9;I3L2F1;B0FWH6;B0FWH5;I3L1C1;I3L1G4;B0FWH7;I3L0M1;CON__Q6T181	I3L145;P04278;I3L1J1;B4DYU0;A0A0C4DGN2;P04278-4;P04278-2;P04278-3;P04278-5;I3L2X4;I3L4B9;I3L2F1;B0FWH6;B0FWH5	10;10;9;9;9;9;9;9;8;6;5;5;5;5;4;3;3;2;1	10;10;9;9;9;9;9;9;8;6;5;5;5;5;4;3;3;2;1	10;10;9;9;9;9;9;9;8;6;5;5;5;5;4;3;3;2;1	Sex hormone-binding globulin	SHBG	;;;;;;;;;;;;;	19	10	10	10	10	10	10	10	10	10	10	10	10	43.6	43.6	43.6	37.487	344	344;402;229;235;260;287;288;293;384;290;175;181;206;212;93;82;113;181;401	1	38	0	86.172	By MS/MS	By MS/MS	By MS/MS	2157400	1649200	3313800	1322400	4404800	470470	2065300	1676900	3244200	1389900	4224100	560800	36	36	36	24
I3L182;REV__Q01954;I3L4D8;Q9UQ35-2;Q9UQ35	I3L182;REV__Q01954;I3L4D8;Q9UQ35-2;Q9UQ35	1;1;1;1;1	1;1;1;1;1	1;1;1;1;1	Serine/arginine repetitive matrix protein 2	SRRM2	;;;;	5	1	1	1	1	0	0	1	0	0	1	0	0	0.7	0.7	0.7	99.657	895	895;994;1018;2334;2752	1	1	1	-2	By MS/MS			0	0	0	0	0	0	0	0	0	0	0	0	0	0	0	0
I3L4H9;Q9P225-2;Q9P225	I3L4H9;Q9P225-2;Q9P225	1;1;1	1;1;1	1;1;1	Dynein heavy chain 2, axonemal	DNAH2	;;	3	1	1	1	1	1	1	1	1	1	1	1	1	6.5	6.5	6.5	30.068	261	261;4196;4427	1	3	1	-2	By matching	By matching	By MS/MS	46712	24648	121740	0	52579	20740	44503	26643	116160	0	50275	20969	1	1	1	0
J3KNB4;P49913	J3KNB4;P49913	1;1	1;1	1;1	Cathelicidin antimicrobial peptide;Antibacterial protein FALL-39;Antibacterial protein LL-37	CAMP	;	2	1	1	1	1	1	1	1	1	1	1	1	1	5.2	5.2	5.2	19.591	173	173;170	1	3	0	1.3268	By matching	By matching	By MS/MS	93985	15904	277900	0	84796	17290	88889	22927	262710	0	80593	18602	1	1	1	0
J3KPA1;P54108;P54108-2;P54108-3;I3L0A1	J3KPA1;P54108;P54108-2;P54108-3;I3L0A1	2;2;2;2;1	2;2;2;2;1	2;2;2;2;1	Cysteine-rich secretory protein 3	CRISP3	;;;;	5	2	2	2	2	2	2	2	2	2	2	2	2	6.2	6.2	6.2	30.975	276	276;245;258;268;191	1	8	0	1.963	By MS/MS	By MS/MS	By MS/MS	131140	130290	366360	138470	206150	56040	126120	131310	354940	139590	201120	58413	3	3	3	1
J3KSA8	J3KSA8	1	1	1		DHX38		1	1	1	1	0	0	1	0	0	1	0	0	1	5.9	5.9	5.9	21.516	187	187	1	1	1	-2			By MS/MS	183600	21369	99977	0	247980	42570	173460	31268	95653	0	235450	46876	1	1	1	0
J3KSJ8;Q9UD71-2;Q9UD71	J3KSJ8;Q9UD71-2;Q9UD71	1;1;1	1;1;1	1;1;1	Protein phosphatase 1 regulatory subunit 1B	PPP1R1B	;;	3	1	1	1	1	1	1	1	1	1	1	1	1	10.4	10.4	10.4	16.619	144	144;168;204	1	3	1	-2	By MS/MS	By matching	By matching	89935	4042.3	67835	71157	107060	12177	84842	9595.4	65361	73468	104220	14397	1	1	1	1
J3KTE3;Q13564-3;Q13564-2;Q13564;Q13564-4	J3KTE3;Q13564-3;Q13564-2;Q13564;Q13564-4	1;1;1;1;1	1;1;1;1;1	1;1;1;1;1	NEDD8-activating enzyme E1 regulatory subunit	NAE1	;;;;	5	1	1	1	1	1	1	1	1	1	1	1	1	10.1	10.1	10.1	14.752	129	129;445;528;534;537	1	3	1	-2	By MS/MS	By MS/MS	By matching	262660	220950	694050	543350	454480	55596	251830	225740	675920	559440	451890	64796	2	2	2	2
J3QKU1	J3QKU1	1	1	1				1	1	1	1	1	0	1	1	0	1	1	0	1	32.3	32.3	32.3	6.7355	62	62	1	2	1	-2	By MS/MS		By matching	89397	1212.3	54836	142710	84829	15043	84281	6824	54080	139870	86087	16488	1	1	1	1
J3QS41;P42694	J3QS41;P42694	1;1	1;1	1;1	Probable helicase with zinc finger domain	HELZ	;	2	1	1	1	1	1	1	1	1	1	1	1	1	0.4	0.4	0.4	219.05	1943	1943;1942	1	3	1	-2	By matching	By matching	By MS/MS	72561	31095	223930	0	103930	28367	68991	35124	212740	9284	98811	29557	1	1	1	0
K7ELT7;K7EMS9	K7ELT7;K7EMS9	1;1	1;1	1;1		C19orf66	;	2	1	1	1	0	0	1	0	0	1	0	0	1	20.8	20.8	20.8	8.4817	77	77;127	1	1	1	-2			By MS/MS	0	0	0	0	0	0	0	0	0	0	0	0	0	0	0	0
K7EMN8;K7EQV0;P59045-3;P59045-2;P59045	K7EMN8;K7EQV0;P59045-3;P59045-2;P59045	1;1;1;1;1	1;1;1;1;1	1;1;1;1;1	NACHT, LRR and PYD domains-containing protein 11	NLRP11	;;;;	5	1	1	1	0	1	0	0	1	0	0	1	0	2.6	2.6	2.6	75.403	654	654;751;934;979;1033	1	1	1	-2		By MS/MS		15095	60152	21296	95942	51325	7665.5	15390	56477	25243	93125	52414	8623.5	1	1	1	1
K7EPV9;K7EMU5;K7ENT6;P67936;P67936-2;K7EPB9;U3KQK2;K7ERG3;Q5TCU3;CON__Q3SX28;Q5TCU8;P06753-7;P06753-4;P07951-3;P06753-5;P07951-2;P07951;P06753	K7EPV9;K7EMU5;K7ENT6;P67936;P67936-2;K7EPB9;U3KQK2;K7ERG3;Q5TCU3;CON__Q3SX28;Q5TCU8;P06753-7;P06753-4;P07951-3;P06753-5;P07951-2;P07951;P06753	2;2;2;2;2;1;1;1;1;1;1;1;1;1;1;1;1;1	2;2;2;2;2;1;1;1;1;1;1;1;1;1;1;1;1;1	2;2;2;2;2;1;1;1;1;1;1;1;1;1;1;1;1;1	Tropomyosin alpha-4 chain;Tropomyosin alpha-3 chain;Tropomyosin beta chain	TPM4;TPM2;TPM3	;;;;;;;;;;;;;;;;;	18	2	2	2	2	2	2	2	2	2	2	2	2	17.7	17.7	17.7	11.291	96	96;102;179;248;284;110;111;170;284;284;322;158;247;248;248;284;284;285	1	6	0.0036364	1.1443	By matching	By matching	By MS/MS	127580	64346	455870	0	107780	56734	121490	71307	433020	2875.4	103040	56373	2	2	2	0
K7EN86;Q13432	K7EN86;Q13432	1;1	1;1	1;1	Protein unc-119 homolog A	UNC119	;	2	1	1	1	1	1	0	1	1	0	1	1	0	4.1	4.1	4.1	17.081	145	145;240	1	3	1	-2	By MS/MS	By MS/MS		367730	17269	119760	251240	427990	89350	346920	38284	118240	255110	416570	95854	2	2	2	2
K7ERG9;P00746	K7ERG9;P00746	1;1	1;1	1;1	Complement factor D	CFD	;	2	1	1	1	1	1	1	1	1	1	1	1	1	5.8	5.8	5.8	27.862	260	260;253	1	3	0.0036232	1.0748	By MS/MS	By MS/MS	By MS/MS	29010	37341	79880	42675	65843	9540.1	27923	36879	78199	45993	64116	10150	5	6	6	6
K7ERI9;P02654;K7EJI9;K7ELM9;K7EPF9;K7EKP1	K7ERI9;P02654;K7EJI9;K7ELM9;K7EPF9	6;6;4;4;4;2	6;6;4;4;4;2	6;6;4;4;4;2	Apolipoprotein C-I;Truncated apolipoprotein C-I	APOC1	;;;;	6	6	6	6	6	3	6	6	3	6	6	3	6	40.3	40.3	40.3	8.647	77	77;83;83;92;129;53	1	16	0	9.4089	By MS/MS	By MS/MS	By MS/MS	3026000	1752500	8268600	863620	4309900	435660	2885900	1873300	7906900	1014800	4111800	469560	14	14	14	8
M0QYC5;O75182-2;O75182	M0QYC5;O75182-2;O75182	1;1;1	1;1;1	1;1;1	Paired amphipathic helix protein Sin3b	SIN3B	;;	3	1	1	1	0	0	1	0	0	1	0	0	1	2.5	2.5	2.5	83.697	720	720;1130;1162	1	1	1	-2			By MS/MS	490530	418120	1151700	0	246310	98070	470410	425140	1109700	0	235550	99090	1	1	1	0
M0QZ57;Q96K62	M0QZ57;Q96K62	1;1	1;1	1;1	Zinc finger and BTB domain-containing protein 45	ZBTB45	;	2	1	1	1	1	0	0	1	0	0	1	0	0	7.4	7.4	7.4	13.237	121	121;511	1	1	0.039106	0.35294	By MS/MS			35839	1425.6	14227	22955	145630	8386.5	33807	3520.5	13989	26384	138660	11885	1	1	1	1
M0R0Q9	M0R0Q9	6	1	1		C3		1	6	1	1	6	5	5	1	1	1	1	1	1	74.3	14.9	14.9	11.155	101	101	1	3	0	5.561	By MS/MS	By MS/MS	By MS/MS	94609	61388	186370	88176	163230	34212	90357	63897	180730	89509	158580	36685	3	3	3	2
M0R0U8;Q00887-2;B5MCE1	M0R0U8;Q00887-2;B5MCE1	7;7;4	1;1;1	0;0;0	Pregnancy-specific beta-1-glycoprotein 9	PSG9;PSG6	;;	3	7	1	0	6	7	6	1	1	1	0	0	0	27	4.8	0	37.585	333	333;402;331	1	3	0	10.365	By MS/MS	By MS/MS	By MS/MS	86377	60915	230800	54409	214960	16473	82588	63448	222000	65457	205450	20865	3	3	3	2
M0R276	M0R276	3	1	0		PSG11		1	3	1	0	3	3	3	1	1	1	0	0	0	8.8	2.8	0	36.055	320	320	1	6	0.026087	0.45107	By MS/MS	By matching	By MS/MS	78499	16744	89018	33421	186130	12581	74310	20853	85536	37311	177430	16943	2	2	2	1
O00187-2;O00187	O00187-2;O00187	3;3	3;3	3;3	Mannan-binding lectin serine protease 2;Mannan-binding lectin serine protease 2 A chain;Mannan-binding lectin serine protease 2 B chain	MASP2	;	2	3	3	3	2	1	2	2	1	2	2	1	2	21.1	21.1	21.1	20.629	185	185;686	1	5	0.0067114	0.84308	By MS/MS	By matching	By MS/MS	97922	21201	202290	0	111410	33085	92702	27247	191680	2355	105770	34204	1	1	1	0
O00291-3;O00291-4;O00291	O00291-3;O00291-4;O00291	1;1;1	1;1;1	1;1;1	Huntingtin-interacting protein 1	HIP1	;;	3	1	1	1	1	1	1	1	1	1	1	1	1	2	2	2	110.66	986	986;1008;1037	1	3	1	-2	By MS/MS	By MS/MS	By MS/MS	304460	196300	384740	536300	654590	83683	290750	202240	383260	524550	641350	91131	3	3	3	2
O14791;O14791-2;O14791-3;B1AH96;B1AH94;B1AH95;F8WCH3;O95236-3;O95236-2;O95236	O14791;O14791-2;O14791-3	9;9;8;2;1;1;1;1;1;1	9;9;8;2;1;1;1;1;1;1	9;9;8;2;1;1;1;1;1;1	Apolipoprotein L1	APOL1	;;	10	9	9	9	8	7	9	8	7	9	8	7	9	25.1	25.1	25.1	43.974	398	398;414;380;159;118;141;142;202;331;402	1	28	0	19.219	By MS/MS	By MS/MS	By MS/MS	2569400	1080100	5880700	1244200	3057700	415570	2442500	1203200	5624900	1294400	2948000	473490	21	21	21	14
O15018-2;O15018	O15018-2;O15018	1;1	1;1	1;1	PDZ domain-containing protein 2;Processed PDZ domain-containing protein 2	PDZD2	;	2	1	1	1	1	0	1	1	0	1	1	0	1	0.3	0.3	0.3	280.09	2640	2640;2839	1	2	0.015106	0.55263	By MS/MS		By MS/MS	0	0	0	0	0	0	0	0	0	0	0	0	0	0	0	0
O15049	O15049	1	1	1	NEDD4-binding protein 3	N4BP3		1	1	1	1	1	0	1	1	0	1	1	0	1	2.8	2.8	2.8	60.469	544	544	1	2	0	2.938	By MS/MS		By MS/MS	68606	27416	200060	39634	183950	10989	65192	31261	190830	42665	175570	11970	2	2	2	1
O43164-2;O43164	O43164-2;O43164	1;1	1;1	1;1	E3 ubiquitin-protein ligase Praja-2	PJA2	;	2	1	1	1	0	0	1	0	0	1	0	0	1	2.6	2.6	2.6	76.09	688	688;708	1	1	1	-2			By MS/MS	0	0	0	0	0	0	0	0	0	0	0	0	0	0	0	0
Q5SZU1;O43175	Q5SZU1;O43175	1;1	1;1	1;1	D-3-phosphoglycerate dehydrogenase	PHGDH	;	2	1	1	1	1	1	1	1	1	1	1	1	1	2.2	2.2	2.2	53.085	499	499;533	1	4	0.0096154	0.71266	By MS/MS	By matching	By matching	280340	6778	116200	324970	214190	132190	264310	21249	115100	318850	218830	130340	2	1	2	2
O43184-3;O43184-4;O43184-2;O43184;Q5JRP2	O43184-3;O43184-4;O43184-2;O43184;Q5JRP2	2;2;2;2;1	2;2;2;2;1	2;2;2;2;1	Disintegrin and metalloproteinase domain-containing protein 12	ADAM12	;;;;	5	2	2	2	2	2	2	2	2	2	2	2	2	3.1	3.1	3.1	80.077	735	735;737;738;909;278	1	6	0.006734	0.8611	By MS/MS	By MS/MS	By MS/MS	247170	109150	337270	165940	519020	53995	235070	118210	327110	178080	497780	65056	4	4	4	3
O43505	O43505	1	1	1	Beta-1,4-glucuronyltransferase 1	B4GAT1		1	1	1	1	1	1	0	1	1	0	1	1	0	4.1	4.1	4.1	47.119	415	415	1	2	1	-2	By matching	By MS/MS		15375	43765	68859	77490	48830	8949.8	15338	41896	68750	77903	49382	9764.5	1	1	1	1
O43866;CON__ENSEMBL:ENSBTAP00000031360	O43866	14;1	14;1	14;1	CD5 antigen-like	CD5L		2	14	14	14	11	11	14	11	11	14	11	11	14	48.1	48.1	48.1	38.087	347	347;491	1	41	0	37.995	By MS/MS	By MS/MS	By MS/MS	3502800	4053700	7637200	3567400	5736400	1493900	3379800	4009700	7495400	3743300	5597500	1563800	34	33	34	21
O60341;O60341-2	O60341;O60341-2	1;1	1;1	1;1	Lysine-specific histone demethylase 1A	KDM1A	;	2	1	1	1	0	1	0	0	1	0	0	1	0	1.3	1.3	1.3	92.902	852	852;876	1	1	1	-2		By MS/MS		0	0	0	0	0	0	0	0	0	0	0	0	0	0	0	0
O60494	O60494	1	1	1	Cubilin	CUBN		1	1	1	1	1	1	1	1	1	1	1	1	1	0.6	0.6	0.6	398.73	3623	3623	1	5	1	-2	By MS/MS	By MS/MS	By MS/MS	240850	189070	237180	158110	297380	50174	230660	190400	237470	157760	288460	55388	4	4	4	2
O75132	O75132	1	1	1	Zinc finger BED domain-containing protein 4	ZBED4		1	1	1	1	1	1	1	1	1	1	1	1	1	1	1	1	130.32	1171	1171	1	3	1	-2	By MS/MS	By matching	By matching	188310	40670	159780	135290	392300	6807.2	178270	49931	155430	146300	375890	17153	1	1	1	1
O75636-2;O75636	O75636-2;O75636	6;6	6;6	6;6	Ficolin-3	FCN3	;	2	6	6	6	5	4	6	5	4	6	5	4	6	28.8	28.8	28.8	31.677	288	288;299	1	15	0	43.013	By MS/MS	By MS/MS	By MS/MS	749000	711270	1768500	712820	1285300	266800	719690	716320	1720100	754370	1248300	286420	10	10	10	6
O75795	O75795	1	1	1	UDP-glucuronosyltransferase 2B17	UGT2B17		1	1	1	1	1	0	1	1	0	1	1	0	1	3.8	3.8	3.8	61.095	530	530	1	2	1	-2	By matching		By MS/MS	231820	343590	153780	0	120690	123350	225140	331310	165480	0	117680	119450	1	1	1	0
O75882-3;O75882-2;O75882	O75882-3;O75882-2;O75882	14;14;14	14;14;14	14;14;14	Attractin	ATRN	;;	3	14	14	14	13	12	12	13	12	12	13	12	12	12.2	12.2	12.2	133.7	1198	1198;1272;1429	1	40	0	27.525	By MS/MS	By MS/MS	By MS/MS	2173000	1037800	3047600	1520800	4355200	570040	2068200	1112100	2958600	1601200	4187400	651910	31	31	30	20
O94808	O94808	1	1	1	Glutamine--fructose-6-phosphate aminotransferase [isomerizing] 2	GFPT2		1	1	1	1	1	1	1	1	1	1	1	1	1	2.1	2.1	2.1	76.93	682	682	1	3	1	-2	By matching	By MS/MS	By matching	13215	50409	105180	53631	50972	4622	13430	48266	102970	57146	50350	5748	1	1	1	1
O94992	O94992	1	1	1	Protein HEXIM1	HEXIM1		1	1	1	1	0	0	1	0	0	1	0	0	1	2.5	2.5	2.5	40.623	359	359	1	1	0.038997	0.34999			By MS/MS	0	0	0	0	0	0	0	0	0	0	0	0	0	0	0	0
O95445;Q5SRP5;O95445-2	O95445;Q5SRP5;O95445-2	6;5;5	6;5;5	6;5;5	Apolipoprotein M	APOM	;;	3	6	6	6	6	5	6	6	5	6	6	5	6	38.3	38.3	38.3	21.253	188	188;129;116	1	18	0	39.864	By MS/MS	By MS/MS	By MS/MS	1404200	754850	2082900	992630	2415800	268940	1338000	797380	2024300	1026700	2326900	317420	15	15	15	9
O95810	O95810	2	2	2	Serum deprivation-response protein	SDPR		1	2	2	2	1	2	2	1	2	2	1	2	2	5.4	5.4	5.4	47.173	425	425	1	5	0.0069444	0.95137	By MS/MS	By MS/MS	By MS/MS	226330	71805	502730	38062	298960	48718	214710	84339	478370	45063	284750	54060	3	3	3	1
O96006	O96006	1	1	1	Zinc finger BED domain-containing protein 1	ZBED1		1	1	1	1	1	1	1	1	1	1	1	1	1	1.4	1.4	1.4	78.155	694	694	1	3	0.0092593	0.60942	By MS/MS	By matching	By MS/MS	850720	170390	816730	298530	781420	496380	805100	214270	784780	343720	764410	488800	3	3	3	3
P00450;E9PFZ2;H7C5R1;D6RE86;H7C5N5	P00450;E9PFZ2;H7C5R1	45;41;38;4;4	45;41;38;4;4	36;33;33;2;3	Ceruloplasmin	CP	;;	5	45	45	36	43	42	43	43	42	43	34	34	36	56.7	56.7	50.8	122.2	1065	1065;946;852;178;225	1	244	0	323.31	By MS/MS	By MS/MS	By MS/MS	34782000	19084000	48634000	23145000	73673000	6940200	33143000	20052000	47364000	24318000	70644000	8290900	267	265	271	174
P00488;Q9NQP5;A6PVK5	P00488	8;2;2	8;2;2	8;2;2	Coagulation factor XIII A chain	F13A1		3	8	8	8	6	7	8	6	7	8	6	7	8	10.7	10.7	10.7	83.266	732	732;138;185	1	22	0	4.6297	By MS/MS	By MS/MS	By MS/MS	689150	527010	2118500	547580	1314900	298360	659720	546840	2035700	587260	1270100	316950	10	10	10	5
P00734;E9PIT3;C9JV37;CON__P00735	P00734;E9PIT3	25;23;11;5	25;23;11;5	25;23;11;5	Prothrombin;Activation peptide fragment 1;Activation peptide fragment 2;Thrombin light chain;Thrombin heavy chain	F2	;	4	25	25	25	25	25	20	25	25	20	25	25	20	54.2	54.2	54.2	70.036	622	622;583;324;625	1	110	0	211.72	By MS/MS	By MS/MS	By MS/MS	8491800	5795600	14520000	7265000	17936000	1955900	8115200	5975300	14150000	7544200	17270000	2289600	109	110	110	76
P00738;J3QR68;H0Y300;A0A0C4DGL8;P00738-2;J3QLC9;A0A087WU08;H3BS21;J3KRH2;J3KSV1;J3QQI8;H3BMJ7	P00738;J3QR68;H0Y300;A0A0C4DGL8;P00738-2;J3QLC9;A0A087WU08	27;25;25;24;23;20;16;11;6;2;2;2	27;25;25;24;23;20;16;11;6;2;2;2	13;11;11;10;12;13;10;8;3;2;2;2	Haptoglobin;Haptoglobin alpha chain;Haptoglobin beta chain	HP	;;;;;;	12	27	27	13	27	27	26	27	27	26	13	13	13	63.1	63.1	38.9	45.205	406	406;404;442;347;347;365;281;222;149;88;91;92	1	275	0	245.15	By MS/MS	By MS/MS	By MS/MS	35036000	27325000	87101000	45059000	75802000	20947000	33548000	28077000	84431000	46886000	73917000	21664000	284	287	288	193
P00739;P00739-2;J3KTC3;A0A0A0MRD9	P00739;P00739-2;J3KTC3	21;21;11;10	7;7;3;4	7;7;3;4	Haptoglobin-related protein	HPR	;;	4	21	7	7	20	20	20	6	6	7	6	6	7	54.3	26.1	26.1	39.029	348	348;385;117;281	1	27	0	48.943	By MS/MS	By MS/MS	By MS/MS	1192200	926820	3001000	931570	2289100	360560	1141500	953050	2897800	982360	2207200	398820	27	27	27	17
P00740-2;P00740	P00740-2;P00740	8;8	8;8	8;8	Coagulation factor IX;Coagulation factor IXa light chain;Coagulation factor IXa heavy chain	F9	;	2	8	8	8	7	7	8	7	7	8	7	7	8	21	21	21	47.617	423	423;461	1	23	0	24.733	By MS/MS	By MS/MS	By MS/MS	803330	509660	1570000	659110	1574500	190940	767000	531750	1520800	688040	1517700	222420	15	15	15	9
P00742;Q5JVE8;B7ZBK1	P00742	7;3;3	7;3;3	7;3;3	Coagulation factor X;Factor X light chain;Factor X heavy chain;Activated factor Xa heavy chain	F10		3	7	7	7	6	4	6	6	4	6	6	4	6	13.5	13.5	13.5	54.731	488	488;332;334	1	17	0	16.573	By MS/MS	By MS/MS	By MS/MS	1030400	524340	1378800	786460	1838500	273500	981330	556340	1343500	819070	1773600	307880	10	10	10	7
P00747;Q5TEH5;A6PVI2;CON__P06868;Q15195;Q02325	P00747	40;7;7;4;3;2	40;7;7;4;3;2	39;7;7;3;3;2	Plasminogen;Plasmin heavy chain A;Activation peptide;Angiostatin;Plasmin heavy chain A, short form;Plasmin light chain B	PLG		6	40	40	39	40	38	38	40	38	38	39	37	37	65.1	65.1	63.2	90.568	810	810;136;166;812;96;96	1	151	0	323.31	By MS/MS	By MS/MS	By MS/MS	16231000	8720900	20004000	14042000	29324000	3385200	15465000	9127200	19605000	14295000	28331000	3932500	132	134	132	97
P00748	P00748	16	16	16	Coagulation factor XII;Coagulation factor XIIa heavy chain;Beta-factor XIIa part 1;Coagulation factor XIIa light chain	F12		1	16	16	16	14	11	15	14	11	15	14	11	15	33.5	33.5	33.5	67.791	615	615	1	44	0	98.997	By MS/MS	By MS/MS	By MS/MS	3001600	1089600	3781100	1677900	4681700	446530	2850000	1208700	3656300	1724700	4498800	544260	35	33	35	20
P01008;Q8TCE1;CON__P41361	P01008;Q8TCE1	22;11;8	22;11;8	22;11;8	Antithrombin-III	SERPINC1	;	3	22	22	22	20	20	21	20	20	21	20	20	21	45.9	45.9	45.9	52.602	464	464;259;465	1	76	0	98.633	By MS/MS	By MS/MS	By MS/MS	12942000	7273100	27735000	6558500	23607000	3069800	12338000	7724000	26674000	7085400	22625000	3445900	76	75	76	47
P01009;P01009-2;P01009-3	P01009;P01009-2;P01009-3	27;22;18	27;22;18	1;1;1	Alpha-1-antitrypsin;Short peptide from AAT	SERPINA1	;;	3	27	27	1	27	27	27	27	27	27	1	1	1	66.3	66.3	3.8	46.736	418	418;359;306	1	315	0	217.74	By MS/MS	By MS/MS	By MS/MS	97620000	46914000	253030000	44061000	208630000	19398000	92914000	51224000	241940000	47102000	199210000	22351000	331	323	331	179
P01011;G3V3A0;G3V595;P01011-2;A0A087WY93	P01011;G3V3A0;G3V595	14;8;8;5;1	14;8;8;5;1	14;8;8;5;1	Alpha-1-antichymotrypsin;Alpha-1-antichymotrypsin His-Pro-less	SERPINA3	;;	5	14	14	14	14	12	14	14	12	14	14	12	14	40.2	40.2	40.2	47.65	423	423;205;305;216;46	1	70	0	88.044	By MS/MS	By MS/MS	By MS/MS	12736000	9193300	20831000	13071000	23964000	3950100	12181000	9413200	20393000	13360000	23242000	4365500	63	63	63	42
P01019	P01019	14	14	14	Angiotensinogen;Angiotensin-1;Angiotensin-2;Angiotensin-3;Angiotensin-4;Angiotensin 1-9;Angiotensin 1-7;Angiotensin 1-5;Angiotensin 1-4	AGT		1	14	14	14	13	13	14	13	13	14	13	13	14	32.6	32.6	32.6	53.154	485	485	1	69	0	223.53	By MS/MS	By MS/MS	By MS/MS	15192000	7194900	24451000	4833400	26791000	3265500	14455000	7649300	23541000	5364800	25561000	3705400	77	71	77	44
P01023;F8W7L3;H0YFH1	P01023	73;6;4	73;6;4	59;5;4	Alpha-2-macroglobulin	A2M		3	73	73	59	69	63	71	69	63	71	56	50	57	67.8	67.8	58.6	163.29	1474	1474;168;73	1	637	0	323.31	By MS/MS	By MS/MS	By MS/MS	56127000	45271000	150450000	49876000	127360000	12099000	53766000	46433000	145270000	52994000	122490000	14216000	585	581	593	375
P01024;M0QYC8;M0QXZ3;M0R1Q1;O95568	P01024	107;14;5;3;1	107;14;5;3;1	93;13;4;3;1	Complement C3;Complement C3 beta chain;C3-beta-c;Complement C3 alpha chain;C3a anaphylatoxin;Acylation stimulating protein;Complement C3b alpha chain;Complement C3c alpha chain fragment 1;Complement C3dg fragment;Complement C3g fragment;Complement C3d fragment;Complement C3f fragment;Complement C3c alpha chain fragment 2	C3		5	107	107	93	102	99	104	102	99	104	88	86	91	76.5	76.5	68.1	187.15	1663	1663;192;100;103;372	1	695	0	323.31	By MS/MS	By MS/MS	By MS/MS	123840000	70547000	206830000	108270000	229000000	28139000	118080000	74161000	200880000	110880000	221150000	32107000	671	661	674	443
P01031;CON__Q1A7A4	P01031	55;7	55;7	55;7	Complement C5;Complement C5 beta chain;Complement C5 alpha chain;C5a anaphylatoxin;Complement C5 alpha chain	C5		2	55	55	55	52	52	51	52	52	51	52	52	51	40	40	40	188.3	1676	1676;1677	1	171	0	177.88	By MS/MS	By MS/MS	By MS/MS	19581000	11209000	32319000	16840000	37540000	4130400	18672000	11782000	31400000	17415000	36211000	4814900	144	144	143	96
P01034	P01034	1	1	1	Cystatin-C	CST3		1	1	1	1	1	1	1	1	1	1	1	1	1	11.6	11.6	11.6	15.799	146	146	1	3	0	3.8459	By matching	By matching	By MS/MS	117380	44585	292150	0	136510	18773	111500	50829	277890	0	129470	21415	1	1	1	0
P01042;REV__Q96M15;CON__P01045-1;CON__Q2KJ62;CON__P01044-1	P01042	28;1;1;1;1	28;1;1;1;1	5;0;0;0;0	Kininogen-1;Kininogen-1 heavy chain;T-kinin;Bradykinin;Lysyl-bradykinin;Kininogen-1 light chain;Low molecular weight growth-promoting factor	KNG1		5	28	28	5	25	25	25	25	25	25	5	5	4	50.8	50.8	10.2	71.957	644	644;143;619;621;621	1	116	0	199.49	By MS/MS	By MS/MS	By MS/MS	17048000	10318000	31410000	9330100	28709000	5651200	16266000	10805000	30365000	10219000	27627000	6070400	113	113	115	73
P01042-2;P01042-3	P01042-2;P01042-3	25;22	2;2	2;2	Kininogen-1;Kininogen-1 heavy chain;T-kinin;Bradykinin;Lysyl-bradykinin;Kininogen-1 light chain;Low molecular weight growth-promoting factor	KNG1	;	2	25	2	2	22	22	23	2	2	2	2	2	2	64.2	3	3	47.883	427	427;391	1	7	0	7.7749	By MS/MS	By MS/MS	By MS/MS	72341	66769	418870	150410	311000	31903	69463	69497	401090	155260	300460	38557	5	4	5	4
P01594;P01593	P01594;P01593	3;3	3;3	3;3	Ig kappa chain V-I region AU;Ig kappa chain V-I region AG		;	2	3	3	3	2	2	3	2	2	3	2	2	3	34.2	34.2	34.2	12.848	117	117;117	1	12	0	27.793	By MS/MS	By MS/MS	By MS/MS	376430	229770	749100	383720	690480	106970	359230	240980	725850	393050	669880	119630	10	10	10	6
P04432;P01597	P04432;P01597	4;4	2;2	2;2	Ig kappa chain V-I region Daudi;Ig kappa chain V-I region DEE		;	2	4	2	2	3	3	4	1	1	2	1	1	2	34.2	15.4	15.4	12.737	117	117;117	1	4	0	5.8338	By MS/MS	By MS/MS	By MS/MS	160020	94396	261550	115690	256960	44114	152650	98830	254030	120510	248460	48575	3	3	3	2
P01599	P01599	5	5	1	Ig kappa chain V-I region Gal			1	5	5	1	5	5	5	5	5	5	1	1	1	33.3	33.3	12.8	12.778	117	117	1	19	0	10.02	By MS/MS	By MS/MS	By MS/MS	1567200	960360	3628200	1596900	3189000	489340	1495600	1012000	3501900	1691200	3086400	529630	15	15	15	10
P01602;P0DP09;A0A0G2JRQ6;A0A0B4J2D9;A0A075B6S9;A0A075B6S4;P01601	P01602;P0DP09;A0A0G2JRQ6;A0A0B4J2D9;A0A075B6S9;A0A075B6S4;P01601	2;1;1;1;1;1;1	1;0;0;0;0;0;0	1;0;0;0;0;0;0	Ig kappa chain V-I region HK102;Ig kappa chain V-I region HK101	IGKV1-5;IGKV1D-13;IGKV1D-37;IGKV1D-17	;;;;;;	7	2	1	1	2	2	2	1	1	1	1	1	1	14.5	9.4	9.4	12.781	117	117;117;117;117;117;117;117	1	3	0	3.3438	By MS/MS	By MS/MS	By MS/MS	407590	373280	965000	449160	647390	114120	391380	377150	938420	464490	631170	125190	4	4	4	3
P01619	P01619	4	3	2	Ig kappa chain V-III region B6			1	4	3	2	4	4	4	3	3	3	2	2	2	40.5	35.3	21.6	12.557	116	116	1	24	0	70.48	By MS/MS	By MS/MS	By MS/MS	2623800	1711800	5751500	3198000	4998200	882870	2506000	1786700	5572400	3264300	4865700	968200	27	27	27	15
P01624;A0A0C4DH90;A0A0C4DH55	P01624;A0A0C4DH90;A0A0C4DH55	5;3;3	3;1;1	0;0;0	Ig kappa chain V-III region POM	IGKV3OR2-268;IGKV3D-7	;;	3	5	3	0	4	4	5	2	2	3	0	0	0	37.4	26.1	0	12.496	115	115;116;119	1	8	0	42.014	By MS/MS	By MS/MS	By MS/MS	2623100	1174400	5172600	1872000	5154900	585870	2495000	1285800	4973500	1989200	4952300	676530	7	7	7	4
P01699	P01699	3	1	1	Ig lambda chain V-I region VOR			1	3	1	1	2	2	3	0	0	1	0	0	1	38.5	24.8	24.8	12.201	117	117	1	1	0	2.6818	By matching	By matching	By MS/MS	10482	0	46024	0	13916	2143.2	9879.8	0	43350	0	13206	2399.2	1	0	1	0
P01700	P01700	3	3	1	Ig lambda chain V-I region HA			1	3	3	1	3	3	3	3	3	3	1	1	1	24.8	24.8	11.1	12.283	117	117	1	16	0	12.164	By MS/MS	By MS/MS	By MS/MS	1133000	484090	1541000	730200	1797600	275410	1077200	526850	1493200	765960	1733600	308560	12	12	12	8
P01701	P01701	2	2	2	Ig lambda chain V-I region NEW			1	2	2	2	1	1	2	1	1	2	1	1	2	31.6	31.6	31.6	12.249	117	117	1	13	0	16.586	By MS/MS	By MS/MS	By MS/MS	797120	465230	2402900	1286100	2035000	328970	760290	499110	2312800	1371000	1980800	365490	11	11	11	8
P01703;A0A075B6I6	P01703;A0A075B6I6	2;1	2;1	2;1	Ig lambda chain V-I region NEWM	IGLV1-50	;	2	2	2	2	2	2	2	2	2	2	2	2	2	13.6	13.6	13.6	12.301	118	118;118	1	6	0	11.492	By MS/MS	By MS/MS	By MS/MS	228940	151310	529900	133580	340320	91149	218700	157980	510390	139720	329040	95147	3	3	3	1
P01704	P01704	2	2	1	Ig lambda chain V-II region TOG			1	2	2	1	2	2	2	2	2	2	1	1	1	13.3	13.3	13.3	12.597	120	120	1	6	0	17.28	By MS/MS	By MS/MS	By MS/MS	514100	230420	944590	407400	846120	156320	489000	251520	910520	418510	819330	170360	5	5	5	3
P01705	P01705	1	1	1	Ig lambda chain V-II region NEI			1	1	1	1	1	1	1	1	1	1	1	1	1	7.1	7.1	7.1	11.893	113	113	1	3	0.0067568	0.86396	By matching	By matching	By MS/MS	37441	16299	242400	1517.8	45096	20037	35604	19671	229290	14348	43246	20102	1	1	1	1
P01709	P01709	1	1	1	Ig lambda chain V-II region MGC			1	1	1	1	1	1	1	1	1	1	1	1	1	6.8	6.8	6.8	12.382	118	118	1	3	0.0036496	1.1953	By MS/MS	By MS/MS	By MS/MS	254860	171850	614410	285140	495750	73780	243530	179260	593650	299520	480860	83049	3	3	3	2
P01714	P01714	3	3	3	Ig lambda chain V-III region SH			1	3	3	3	3	3	2	3	3	2	3	3	2	25.9	25.9	25.9	12.042	112	112	1	8	0	3.2755	By MS/MS	By MS/MS	By MS/MS	240980	41452	235850	163980	455660	38352	227920	54467	227540	173710	437570	48591	3	3	3	2
P01715	P01715	2	1	1	Ig lambda chain V-IV region Bau			1	2	1	1	2	2	1	1	1	0	1	1	0	13.9	7	7	12.296	115	115	1	2	0	1.4589	By matching	By MS/MS	By matching	18090	137760	57125	165890	124130	10003	19714	128490	64819	162960	123950	12818	1	1	1	1
P01717	P01717	3	3	1	Ig lambda chain V-IV region Hil			1	3	3	1	2	2	3	2	2	3	1	1	1	26.8	26.8	8	12.011	112	112	1	7	0	5.7586	By MS/MS	By MS/MS	By MS/MS	312970	193160	540680	279780	517600	88695	298710	201460	525540	286270	501960	96919	6	6	6	4
P01718	P01718	2	1	1	Ig lambda chain V-IV region Kern			1	2	1	1	1	1	1	1	1	0	1	1	0	18.6	8.8	8.8	12.165	113	113	1	2	0.0095847	0.70244	By MS/MS	By matching	By matching	82086	9796.6	55440	149170	187320	18406	77556	14314	55364	148820	183220	22461	1	1	1	1
P01730	P01730	1	1	1	T-cell surface glycoprotein CD4	CD4		1	1	1	1	1	1	1	1	1	1	1	1	1	1.7	1.7	1.7	51.11	458	458	1	3	0.039216	0.35677	By MS/MS	By matching	By MS/MS	281010	57182	197540	132970	347850	161140	265960	70856	191900	144990	338480	161260	2	2	2	2
P01742	P01742	3	3	2	Ig heavy chain V-I region EU			1	3	3	2	3	3	3	3	3	3	2	2	2	26.5	26.5	17.1	12.659	117	117	1	9	0	8.5357	By MS/MS	By MS/MS	By MS/MS	1622500	421110	2711800	1094500	2529800	372590	1537300	507540	2598100	1193000	2441400	417330	9	8	9	6
P01743	P01743	2	1	1	Ig heavy chain V-I region HG3			1	2	1	1	2	2	2	1	1	1	1	1	1	22.2	12.8	12.8	12.933	117	117	1	3	0.0066007	0.79488	By MS/MS	By matching	By MS/MS	76724	24167	104860	39479	145780	22214	72780	27750	100960	41063	139850	24909	2	2	2	1
P01764	P01764	3	1	1	Ig heavy chain V-III region 23	IGHV3-23		1	3	1	1	3	3	3	1	1	1	1	1	1	37.6	18.8	18.8	12.582	117	117	1	3	0	3.5109	By MS/MS	By matching	By matching	35700	10349	36595	34332	109310	3723.5	33848	11961	35733	37208	104660	6499.4	1	1	1	1
P01766	P01766	2	1	1	Ig heavy chain V-III region BRO			1	2	1	1	1	1	2	0	0	1	0	0	1	19	9.5	9.5	12.506	116	116	1	1	0	1.6068	By matching	By matching	By MS/MS	49138	21836	200700	0	63494	12694	46736	25011	190350	0	60339	13692	1	1	1	0
P01780;A0A0B4J1V1;P01763;P01762	P01780;A0A0B4J1V1;P01763;P01762	4;2;2;2	3;1;1;1	2;0;0;0	Ig heavy chain V-III region JON;Ig heavy chain V-III region WEA;Ig heavy chain V-III region TRO	IGHV3-21	;;;	4	4	3	2	4	4	4	3	3	3	2	2	2	32.5	23.1	13.7	12.943	117	117;117;117;117	1	25	0	5.2775	By MS/MS	By MS/MS	By MS/MS	1617600	1188300	5021400	1164400	3034000	431710	1547500	1239200	4818700	1240000	2917600	483560	19	19	19	11
P0DP04;P01782;A0A075B7F0;A0A0C4DH32	P0DP04;P01782	3;3;1;1	2;2;0;0	2;2;0;0	Ig heavy chain V-III region DOB		;	4	3	2	2	3	3	3	2	2	2	2	2	2	34.7	25.4	25.4	13.017	118	118;118;116;117	1	12	0	25.301	By MS/MS	By MS/MS	By MS/MS	569940	319000	916720	684070	1072500	54381	543340	336010	894300	693250	1040900	71722	10	10	10	7
P01814;A0A0J9YVU5;A0A0C4DH43	P01814;A0A0J9YVU5;A0A0C4DH43	3;2;2	3;2;2	2;1;1	Ig heavy chain V-II region OU		;;	3	3	3	2	2	2	3	2	2	3	1	1	2	31.1	31.1	24.4	13.26	119	119;119;119	1	7	0	6.5842	By MS/MS	By MS/MS	By MS/MS	438780	275920	607340	203290	536130	150880	418890	285590	592170	231270	518680	156750	4	4	4	3
P01817	P01817	1	1	1	Ig heavy chain V-II region MCE			1	1	1	1	1	1	1	1	1	1	1	1	1	6.7	6.7	6.7	13.231	119	119	1	3	0.021021	0.5241	By MS/MS	By MS/MS	By MS/MS	268870	131450	286840	239370	456760	69175	255950	139470	282130	246340	442420	77645	3	3	3	2
P01833	P01833	4	4	4	Polymeric immunoglobulin receptor;Secretory component	PIGR		1	4	4	4	4	3	1	4	3	1	4	3	1	6.7	6.7	6.7	83.283	764	764	1	8	0	3.9314	By MS/MS	By MS/MS	By matching	382940	71580	196290	177500	1098400	15353	362310	89961	193010	207280	1044100	32080	5	5	5	5
P01834	P01834	8	8	8	Ig kappa chain C region	IGKC		1	8	8	8	8	7	8	8	7	8	8	7	8	86.9	86.9	86.9	11.765	107	107	1	209	0	323.31	By MS/MS	By MS/MS	By MS/MS	25857000	19996000	67965000	32730000	59989000	7034400	24757000	20602000	65770000	33419000	58072000	8101000	247	246	253	172
P01859	P01859	16	8	7	Ig gamma-2 chain C region	IGHG2		1	16	8	7	16	15	16	8	8	8	7	7	7	64.7	41.7	37.4	35.9	326	326	1	112	0	245.41	By MS/MS	By MS/MS	By MS/MS	32736000	25172000	92376000	46020000	79214000	8824600	31340000	26014000	89295000	46362000	76819000	9966400	135	129	137	74
P01860	P01860	17	17	7	Ig gamma-3 chain C region	IGHG3		1	17	17	7	17	15	17	17	15	17	7	6	7	54.1	54.1	30.2	41.287	377	377	1	136	0	233.89	By MS/MS	By MS/MS	By MS/MS	53242000	39661000	131930000	61567000	107460000	14001000	50939000	40948000	127660000	64085000	104200000	15459000	144	146	146	99
P01861	P01861	15	8	8	Ig gamma-4 chain C region	IGHG4		1	15	8	8	15	14	14	8	7	7	8	7	7	62.1	35.2	35.2	35.94	327	327	1	41	0	157.65	By MS/MS	By MS/MS	By MS/MS	3645900	2217100	11989000	5083300	7657800	1764900	3478200	2327700	11507000	5429200	7479300	1847500	44	39	44	31
P01871;A0A1B0GUU9;P01871-2;P04220	P01871;A0A1B0GUU9;P01871-2;P04220	25;24;24;17	25;24;24;17	25;24;24;17	Ig mu chain C region;Ig mu heavy chain disease protein	IGHM	;;;	4	25	25	25	23	23	23	23	23	23	23	23	23	69.1	69.1	69.1	49.439	453	453;474;474;391	1	195	0	226.3	By MS/MS	By MS/MS	By MS/MS	24391000	21875000	63806000	18870000	40564000	7489100	23411000	22176000	61720000	20680000	39237000	8087600	166	153	167	114
P01876	P01876	14	14	5	Ig alpha-1 chain C region	IGHA1		1	14	14	5	14	14	14	14	14	14	5	5	5	55.8	55.8	25.2	37.654	353	353	1	116	0	203.44	By MS/MS	By MS/MS	By MS/MS	26442000	12950000	55834000	39207000	53970000	8762700	25171000	14023000	54021000	38873000	52721000	9555500	132	134	134	80
P02042;E9PFT6;E9PEW8;C9JRG0;CON__Q3SX09;A8MUF7;E9PBW4;CON__P02070;P69892;P69891;P02100	P02042;E9PFT6;E9PEW8	8;7;6;2;2;1;1;1;1;1;1	3;3;3;1;0;0;0;0;0;0;0	3;3;3;1;0;0;0;0;0;0;0	Hemoglobin subunit delta	HBD	;;	11	8	3	3	6	6	8	1	1	3	1	1	3	65.3	27.9	27.9	16.055	147	147;141;104;85;201;87;137;145;147;147;147	1	5	0	8.4891	By matching	By matching	By MS/MS	372600	70200	777830	0	377980	94756	352540	94119	736980	0	359780	99575	3	3	3	0
P02647;F8W696;CON__P15497;REV__P12270-2;REV__P12270	P02647;F8W696	22;19;1;1;1	22;19;1;1;1	22;19;1;1;1	Apolipoprotein A-I;Proapolipoprotein A-I;Truncated apolipoprotein A-I	APOA1	;	5	22	22	22	21	18	21	21	18	21	21	18	21	70.8	70.8	70.8	30.777	267	267;245;265;726;2363	1	121	0	238.57	By MS/MS	By MS/MS	By MS/MS	68456000	38674000	215190000	38345000	89245000	13335000	65268000	41745000	205610000	40762000	86081000	14485000	124	122	124	70
P02649;H0Y7L5;E9PEV4;E7ERP7;CON__Q03247	P02649;H0Y7L5	14;8;6;6;3	14;8;6;6;3	14;8;6;6;3	Apolipoprotein E	APOE	;	5	14	14	14	13	9	13	13	9	13	13	9	13	47.3	47.3	47.3	36.154	317	317;269;216;219;316	1	43	0	123.91	By MS/MS	By MS/MS	By MS/MS	4527000	1448400	7827000	1139600	5924900	685430	4294700	1673200	7480000	1300500	5657700	781980	30	29	30	16
V9GYM3;P02652;V9GYE3;V9GYG9;V9GYC1;V9GYS1	V9GYM3;P02652;V9GYE3;V9GYG9;V9GYC1;V9GYS1	6;6;5;5;3;3	6;6;5;5;3;3	6;6;5;5;3;3	Apolipoprotein A-II;Proapolipoprotein A-II;Truncated apolipoprotein A-II	APOA2	;;;;;	6	6	6	6	5	6	5	5	6	5	5	6	5	47.4	47.4	47.4	14.914	133	133;100;52;95;66;82	1	27	0	40.34	By MS/MS	By MS/MS	By MS/MS	2139300	1584700	6708400	1563700	2844400	470000	2045900	1643100	6439200	1645600	2760100	516100	20	22	23	13
P02671;P02671-2;A0A087WUA0;CON__P02672;REV__Q9UKV0-10;REV__Q9UKV0-3;REV__Q9UKV0-4;REV__Q9UKV0-2;REV__Q9UKV0;REV__Q9UQL6-2;REV__Q9UKV0-5;REV__Q9UKV0-7;REV__Q9UQL6;REV__Q9UQL6-3	P02671;P02671-2	47;45;14;2;1;1;1;1;1;1;1;1;1;1	47;45;14;2;1;1;1;1;1;1;1;1;1;1	46;44;14;2;0;0;0;0;0;0;0;0;0;0	Fibrinogen alpha chain;Fibrinopeptide A;Fibrinogen alpha chain	FGA	;	14	47	47	46	46	47	47	46	47	47	45	46	46	58.7	58.7	58	94.972	866	866;644;289;615;562;590;879;923;1011;1037;1066;1069;1122;1123	1	336	0	323.31	By MS/MS	By MS/MS	By MS/MS	78814000	36265000	115830000	62770000	114480000	18714000	74983000	39080000	112310000	64684000	111010000	20698000	340	315	342	233
P02675;D6REL8	P02675;D6REL8	38;23	38;23	31;18	Fibrinogen beta chain;Fibrinopeptide B;Fibrinogen beta chain	FGB	;	2	38	38	31	38	37	38	38	37	38	31	30	31	73.1	73.1	64.4	55.928	491	491;272	1	398	0	323.31	By MS/MS	By MS/MS	By MS/MS	62406000	23696000	93955000	48539000	92038000	12145000	59274000	26322000	90731000	50039000	89107000	13853000	431	426	431	296
P02679-2;P02679;C9JEU5;C9JC84	P02679-2;P02679;C9JEU5;C9JC84	30;30;29;29	30;30;29;29	19;19;19;19	Fibrinogen gamma chain	FGG	;;;	4	30	30	19	28	29	29	28	29	29	18	18	19	78.5	78.5	55.8	49.496	437	437;453;445;461	1	273	0	298.46	By MS/MS	By MS/MS	By MS/MS	60900000	35363000	103310000	52423000	101110000	16666000	58083000	37119000	100310000	54207000	97961000	18165000	286	280	285	177
P02741;Q5VVP7;P02741-2;C9JRE9	P02741;Q5VVP7;P02741-2	5;3;3;2	5;3;3;2	5;3;3;2	C-reactive protein;C-reactive protein(1-205)	CRP	;;	4	5	5	5	5	2	3	5	2	3	5	2	3	16.5	16.5	16.5	25.038	224	224;102;91;46	1	10	0	7.0541	By MS/MS	By MS/MS	By matching	262240	338590	176970	396740	429850	55549	253710	328680	193690	395370	422950	64077	4	4	4	4
P02743	P02743	8	8	8	Serum amyloid P-component;Serum amyloid P-component(1-203)	APCS		1	8	8	8	8	8	8	8	8	8	8	8	8	36.3	36.3	36.3	25.387	223	223	1	37	0	30.814	By MS/MS	By MS/MS	By MS/MS	3284200	1183200	5291300	2363900	6175400	891120	3118300	1333100	5095300	2520700	5945600	1000200	31	31	31	23
P02745;X6RLJ0	P02745;X6RLJ0	3;2	3;2	3;2	Complement C1q subcomponent subunit A	C1QA	;	2	3	3	3	2	1	3	2	1	3	2	1	3	15.9	15.9	15.9	26.016	245	245;220	1	9	0	4.3133	By MS/MS	By MS/MS	By MS/MS	1027700	557410	1682900	810680	1406900	312290	979400	589780	1631400	817480	1367000	332580	9	9	9	4
P02747	P02747	4	4	4	Complement C1q subcomponent subunit C	C1QC		1	4	4	4	3	4	4	3	4	4	3	4	4	20	20	20	25.773	245	245	1	14	0	28.477	By MS/MS	By MS/MS	By MS/MS	680810	398160	1915300	437170	1382000	225590	649370	425610	1835000	467880	1327300	250270	12	12	12	7
P02748;CON__Q3MHN2	P02748	18;3	18;3	18;3	Complement component C9;Complement component C9a;Complement component C9b	C9		2	18	18	18	16	16	17	16	16	17	16	16	17	40.6	40.6	40.6	63.173	559	559;548	1	70	0	57.182	By MS/MS	By MS/MS	By MS/MS	8849600	4761500	11877000	5786100	15973000	2020800	8432900	5016200	11574000	5974500	15363000	2319900	75	75	75	49
P02749;J3QRN2;J3QLI0;J3KS17;CON__P17690	P02749	17;7;7;5;2	17;7;7;5;2	17;7;7;5;2	Beta-2-glycoprotein 1	APOH		5	17	17	17	16	14	17	16	14	17	16	14	17	62.9	62.9	62.9	38.298	345	345;181;200;104;345	1	77	0	119.13	By MS/MS	By MS/MS	By MS/MS	5022800	4859800	12031000	5403700	11850000	1739800	4828000	4888300	11714000	5596600	11442000	1909700	64	64	64	40
P02750	P02750	11	11	11	Leucine-rich alpha-2-glycoprotein	LRG1		1	11	11	11	9	9	11	9	9	11	9	9	11	38.6	38.6	38.6	38.177	347	347	1	32	0	55.958	By MS/MS	By MS/MS	By MS/MS	3186600	1791300	4475600	2131100	5114100	1073300	3038000	1879000	4359300	2258800	4941000	1150700	26	26	26	16
P02751-9;P02751-14;P02751-8;P02751-17;P02751-3;P02751;P02751-10;P02751-6;P02751-7;P02751-15;P02751-5;P02751-13;P02751-11;P02751-12;P02751-4;H0Y7Z1;P02751-16;P02751-2;H0Y4K8	P02751-9;P02751-14;P02751-8;P02751-17;P02751-3;P02751;P02751-10;P02751-6;P02751-7;P02751-15;P02751-5;P02751-13;P02751-11;P02751-12;P02751-4	69;69;69;69;69;69;68;67;67;67;66;66;65;60;60;30;18;16;4	69;69;69;69;69;69;68;67;67;67;66;66;65;60;60;30;18;16;4	69;69;69;69;69;69;68;67;67;67;66;66;65;60;60;30;18;16;4	Fibronectin;Anastellin;Ugl-Y1;Ugl-Y2;Ugl-Y3	FN1	;;;;;;;;;;;;;;	19	69	69	69	63	66	61	63	66	61	63	66	61	46.6	46.6	46.6	246.69	2240	2240;2265;2296;2330;2355;2386;2176;2184;2446;2477;2211;2267;2386;2008;2031;1103;657;642;241	1	270	0	323.31	By MS/MS	By MS/MS	By MS/MS	24044000	9018200	30249000	20408000	29952000	4413600	22830000	9794900	29364000	20643000	29199000	4870900	241	212	250	183
Q5VY30;P02753	Q5VY30;P02753	10;10	10;10	10;10	Retinol-binding protein 4;Plasma retinol-binding protein(1-182);Plasma retinol-binding protein(1-181);Plasma retinol-binding protein(1-179);Plasma retinol-binding protein(1-176)	RBP4	;	2	10	10	10	10	10	9	10	10	9	10	10	9	59.8	59.8	59.8	22.974	199	199;201	1	44	0	93.439	By MS/MS	By MS/MS	By MS/MS	3242700	1177900	8323900	1307400	7180100	466250	3079000	1357300	7936000	1412200	6844300	581620	32	32	32	20
P02760;S4R3Y4;S4R471	P02760;S4R3Y4	12;7;5	12;7;5	12;7;5	Protein AMBP;Alpha-1-microglobulin;Inter-alpha-trypsin inhibitor light chain;Trypstatin	AMBP	;	3	12	12	12	12	10	11	12	10	11	12	10	11	45.2	45.2	45.2	38.999	352	352;238;193	1	64	0	73.253	By MS/MS	By MS/MS	By MS/MS	4438500	3416700	9473200	4822700	11451000	1024700	4249300	3499400	9211900	4990600	11027000	1182400	54	54	54	35
P02763	P02763	8	8	6	Alpha-1-acid glycoprotein 1	ORM1		1	8	8	6	8	7	8	8	7	8	6	5	6	40.8	40.8	32.3	23.511	201	201	1	53	0	63.032	By MS/MS	By MS/MS	By MS/MS	12276000	10543000	22544000	11434000	23181000	4191800	11774000	10614000	22060000	12023000	22449000	4495100	59	57	59	41
P02766;A0A087WT59;A0A087WV45	P02766;A0A087WT59;A0A087WV45	8;7;6	8;7;6	8;7;6	Transthyretin	TTR	;;	3	8	8	8	6	5	7	6	5	7	6	5	7	64.6	64.6	64.6	15.887	147	147;185;139	1	33	0	85.444	By MS/MS	By MS/MS	By MS/MS	2300600	1394700	9644100	1124000	5318100	359060	2194900	1497400	9186000	1276000	5074600	430080	47	45	47	24
P02774;P02774-3;P02774-2	P02774;P02774-3;P02774-2	30;30;23	30;30;23	3;3;3	Vitamin D-binding protein	GC	;;	3	30	30	3	28	25	29	28	25	29	3	3	3	78.5	78.5	7.4	52.963	474	474;493;352	1	126	0	193.53	By MS/MS	By MS/MS	By MS/MS	19727000	15165000	37985000	15472000	40661000	2724300	18885000	15467000	36943000	16124000	39050000	3475200	130	127	128	84
P02775	P02775	3	3	3	Platelet basic protein;Connective tissue-activating peptide III;TC-2;Connective tissue-activating peptide III(1-81);Beta-thromboglobulin;Neutrophil-activating peptide 2(74);Neutrophil-activating peptide 2(73);Neutrophil-activating peptide 2;TC-1;Neutrophil-activating peptide 2(1-66);Neutrophil-activating peptide 2(1-63)	PPBP		1	3	3	3	3	3	3	3	3	3	3	3	3	25	25	25	13.894	128	128	1	9	0	7.0545	By MS/MS	By MS/MS	By MS/MS	648770	418250	1377700	1102500	1656400	193480	619560	436700	1341400	1126000	1612100	227540	10	10	10	8
P02776;P10720	P02776;P10720	2;2	2;2	2;2	Platelet factor 4;Platelet factor 4, short form;Platelet factor 4 variant;Platelet factor 4 variant(4-74);Platelet factor 4 variant(5-74);Platelet factor 4 variant(6-74)	PF4;PF4V1	;	2	2	2	2	2	1	2	2	1	2	2	1	2	16.8	16.8	16.8	10.845	101	101;104	1	5	0	2.1649	By MS/MS	By MS/MS	By MS/MS	149480	76991	528110	106610	237230	52132	142380	84958	503730	117800	229500	55585	4	4	4	2
P02787;H7C5E8;F8WCI6;C9JB55;F8WEK9;CON__Q2HJF0;CON__Q29443;CON__Q0IIK2;F8WC57	P02787	55;8;7;6;4;2;2;2;1	55;8;7;6;4;2;2;2;1	47;8;7;6;4;2;1;1;1	Serotransferrin	TF		9	55	55	47	50	51	53	50	51	53	43	44	45	82.7	82.7	68.2	77.063	698	698;143;120;75;115;622;685;704;102	1	506	0	323.31	By MS/MS	By MS/MS	By MS/MS	131710000	79375000	245310000	64743000	251360000	26712000	125670000	83075000	236950000	70138000	240550000	31038000	587	584	589	377
P02790;Q9BS19	P02790;Q9BS19	18;10	18;10	18;10	Hemopexin	HPX	;	2	18	18	18	18	16	18	18	16	18	18	16	18	51.9	51.9	51.9	51.676	462	462;254	1	142	0	316.35	By MS/MS	By MS/MS	By MS/MS	31601000	23219000	64547000	26518000	63683000	10059000	30232000	23848000	62639000	28220000	61428000	11135000	147	143	149	91
P03951;P03951-2;X6R3B1;D6RB32;H0Y596	P03951;P03951-2	3;2;1;1;1	3;2;1;1;1	3;2;1;1;1	Coagulation factor XI;Coagulation factor XIa heavy chain;Coagulation factor XIa light chain	F11	;	5	3	3	3	3	3	3	3	3	3	3	3	3	4	4	4	70.108	625	625;571;159;162;210	1	9	0	2.3229	By MS/MS	By MS/MS	By MS/MS	119020	101460	166330	180730	211270	33626	114140	101990	165770	183090	207450	37449	6	6	6	5
P04003;F2Z2V7;A6PVY5	P04003	24;1;1	24;1;1	23;1;1	C4b-binding protein alpha chain	C4BPA		3	24	24	23	23	22	19	23	22	19	22	21	18	50.4	50.4	49.1	67.033	597	597;118;152	1	90	0	105.02	By MS/MS	By MS/MS	By MS/MS	15038000	5752700	18257000	12987000	22624000	4747400	14285000	6349800	17762000	13372000	22003000	5067600	82	82	84	59
P04004;CON__Q3ZBS7;F5GX75;H0YJW9	P04004	18;3;2;2	18;3;2;2	18;3;2;2	Vitronectin;Vitronectin V65 subunit;Vitronectin V10 subunit;Somatomedin-B	VTN		4	18	18	18	17	17	18	17	17	18	17	17	18	47.9	47.9	47.9	54.305	478	478;484;118;148	1	82	0	160.99	By MS/MS	By MS/MS	By MS/MS	8604400	7390100	15252000	7001500	18988000	2011200	8252400	7445900	14919000	7359800	18257000	2373100	78	77	77	52
P04114;A8MUN2;CON__ENSEMBL:ENSBTAP00000032840;REV__H0YCZ2;E9PEW5;REV__Q8NG31-2;REV__Q8NG31	P04114	221;40;3;1;1;1;1	221;40;3;1;1;1;1	221;40;3;1;1;1;1	Apolipoprotein B-100;Apolipoprotein B-48	APOB		7	221	221	221	209	199	213	209	199	213	209	199	213	57.5	57.5	57.5	515.6	4563	4563;828;825;1361;1397;2316;2342	1	947	0	323.31	By MS/MS	By MS/MS	By MS/MS	147410000	59852000	169860000	68661000	290060000	15659000	140090000	65338000	164890000	73255000	276980000	20148000	880	875	880	563
P04180;J3QSE5;J3QKT0;I3L1Q6;I3L0J6	P04180;J3QSE5;J3QKT0	6;4;3;2;1	6;4;3;2;1	6;4;3;2;1	Phosphatidylcholine-sterol acyltransferase	LCAT	;;	5	6	6	6	5	4	5	5	4	5	5	4	5	19.3	19.3	19.3	49.577	440	440;255;138;107;80	1	14	0	10.175	By MS/MS	By MS/MS	By MS/MS	339870	160030	628300	148780	542740	101640	323420	173410	603750	165350	520480	109160	9	9	9	6
P04196	P04196	16	16	16	Histidine-rich glycoprotein	HRG		1	16	16	16	16	16	16	16	16	16	16	16	16	37.3	37.3	37.3	59.578	525	525	1	56	0	103.17	By MS/MS	By MS/MS	By MS/MS	6653200	3906000	7401600	7800900	11797000	3436200	6346300	4055200	7338400	7892600	11542000	3547900	52	51	52	40
P04217;M0R009;REV__E9PJW4;REV__E9PM62;CON__Q2KJF1	P04217;M0R009	19;11;1;1;1	19;11;1;1;1	5;5;0;0;0	Alpha-1B-glycoprotein	A1BG	;	5	19	19	5	18	18	18	18	18	18	5	5	5	59.8	59.8	13.7	54.253	495	495;305;134;222;503	1	85	0	250.4	By MS/MS	By MS/MS	By MS/MS	14125000	7975000	21446000	10296000	25748000	4765600	13467000	8374700	20855000	10843000	24841000	5164500	89	91	92	61
P04217-2	P04217-2	16	2	2	Alpha-1B-glycoprotein	A1BG		1	16	2	2	15	15	15	2	2	2	2	2	2	64.3	3.2	3.2	40.717	373	373	1	6	0	6.4309	By MS/MS	By MS/MS	By MS/MS	438010	269340	570570	322730	689840	151400	418040	279100	559120	345890	668240	161450	6	6	6	4
P04264;CON__P04264;CON__Q6IFZ6;CON__H-INV:HIT000016045;F8VP67;CON__Q9H552;CON__Q9R0H5;CON__Q6NXH9	P04264;CON__P04264	22;21;4;3;3;2;1;1	22;21;4;3;3;2;1;1	13;12;0;0;0;0;0;0	Keratin, type II cytoskeletal 1	KRT1	;	8	22	22	13	19	18	18	19	18	18	11	11	10	34.2	34.2	23.3	66.038	644	644;644;572;99;113;499;524;539	1	75	0	113.38	By MS/MS	By MS/MS	By MS/MS	7748800	8081100	14626000	6329000	10216000	6773600	7459600	8038100	14367000	6973700	10096000	6658000	58	58	58	56
P04275	P04275	15	15	15	von Willebrand factor;von Willebrand antigen 2	VWF		1	15	15	15	14	9	12	14	9	12	14	9	12	6.2	6.2	6.2	309.26	2813	2813	1	37	0	32.499	By MS/MS	By MS/MS	By MS/MS	866680	280190	1747300	427160	1145900	303230	822270	325930	1669800	476050	1107200	316910	15	15	15	10
P04430	P04430	3	2	2	Ig kappa chain V-I region BAN			1	3	2	2	3	3	3	2	2	2	2	2	2	31.6	26.5	26.5	12.618	117	117	1	6	0	9.2988	By matching	By matching	By MS/MS	285810	113310	534140	0	273940	68059	271570	126300	510000	0	260730	71587	2	2	2	0
P04433;A0A0A0MRZ8	P04433;A0A0A0MRZ8	6;5	6;5	4;3	Ig kappa chain V-III region VG	IGKV3D-11	;	2	6	6	4	5	5	6	5	5	6	3	3	4	63.5	63.5	52.2	12.575	115	115;115	1	18	0	55.723	By MS/MS	By MS/MS	By MS/MS	3299500	2188100	7189900	3200100	5683100	994180	3152100	2279000	6955600	3369400	5515100	1090600	19	19	19	10
P05109	P05109	3	3	3	Protein S100-A8;Protein S100-A8, N-terminally processed	S100A8		1	3	3	3	1	1	3	1	1	3	1	1	3	32.3	32.3	32.3	10.834	93	93	1	5	0	2.7629	By MS/MS	By matching	By MS/MS	141800	29801	496300	32009	159060	42321	134220	40734	469770	33003	152710	44205	3	3	3	1
P05155;P05155-3;H9KV48;E9PGN7;P05155-2;H0YCA1;C9JZJ9;A0A087WUD9;B5MCB9;CON__P50448	P05155;P05155-3;H9KV48;E9PGN7;P05155-2	13;13;12;12;12;2;1;1;1;1	13;13;12;12;12;2;1;1;1;1	13;13;12;12;12;2;1;1;1;1	Plasma protease C1 inhibitor	SERPING1	;;;;	10	13	13	13	13	12	12	13	12	12	13	12	12	27.8	27.8	27.8	55.154	500	500;505;463;543;448;86;122;133;160;468	1	46	0	63.283	By MS/MS	By MS/MS	By MS/MS	4464500	3549800	9180500	3778800	8262600	1382300	4276500	3620500	8923400	3986400	7985100	1514200	42	42	42	26
P05160	P05160	16	16	16	Coagulation factor XIII B chain	F13B		1	16	16	16	10	9	14	10	9	14	10	9	14	29.7	29.7	29.7	75.51	661	661	1	35	0	37.604	By MS/MS	By MS/MS	By MS/MS	1337000	723290	2866300	704840	2064600	394600	1274100	772570	2754600	743650	1986600	428100	23	23	23	12
P05543;CON__Q9TT36	P05543	14;4	14;4	14;4	Thyroxine-binding globulin	SERPINA7		2	14	14	14	14	14	14	14	14	14	14	14	14	41.7	41.7	41.7	46.324	415	415;411	1	61	0	65.701	By MS/MS	By MS/MS	By MS/MS	5919500	4337000	9284900	4739800	14360000	1382600	5663100	4430000	9091500	4985500	13784000	1683800	63	63	63	42
P05546;CON__ENSEMBL:ENSBTAP00000018574	P05546	17;2	17;2	17;2	Heparin cofactor 2	SERPIND1		2	17	17	17	15	14	17	15	14	17	15	14	17	44.1	44.1	44.1	57.07	499	499;496	1	68	0	71.368	By MS/MS	By MS/MS	By MS/MS	11312000	6103700	21336000	7515100	21050000	2341300	10779000	6490800	20590000	7880400	20223000	2761500	56	55	57	34
P06276;F8WF14;F8WEX7;H0Y885;H7C4Y0	P06276;F8WF14;F8WEX7	5;4;3;2;1	5;4;3;2;1	5;4;3;2;1	Cholinesterase;Carboxylic ester hydrolase	BCHE	;;	5	5	5	5	4	3	2	4	3	2	4	3	2	9.8	9.8	9.8	68.417	602	602;562;525;132;120	1	9	0	6.7509	By MS/MS	By MS/MS	By MS/MS	370970	115460	410350	239890	910340	89643	351880	131900	397810	259500	871120	106080	6	6	6	4
P06312	P06312	4	4	4	Ig kappa chain V-IV region	IGKV4-1		1	4	4	4	4	4	4	4	4	4	4	4	4	29.8	29.8	29.8	13.38	121	121	1	31	0	20.409	By MS/MS	By MS/MS	By MS/MS	1785100	1187400	3860000	1612600	3697300	560450	1705400	1235900	3734600	1718600	3569100	618900	26	26	26	17
P06396;A0A0A0MS51;A0A0A0MT01;P06396-4;P06396-3;CON__Q3SX14;A0A0U1RQL8;REV__H0YJM7;REV__Q6TDU7-4;REV__Q6TDU7-2	P06396;A0A0A0MS51;A0A0A0MT01;P06396-4;P06396-3;CON__Q3SX14	26;25;25;25;25;15;4;1;1;1	26;25;25;25;25;15;4;1;1;1	1;0;0;0;0;0;0;0;0;0	Gelsolin	GSN	;;;;;	10	26	26	1	25	25	25	25	25	25	1	1	1	51.8	51.8	1.4	85.696	782	782;748;767;739;742;781;232;548;657;676	1	89	0	172.13	By MS/MS	By MS/MS	By MS/MS	5512800	4540100	12248000	4817800	9988800	1971200	5283700	4624400	11889000	5148200	9671300	2111300	72	72	72	48
P06396-2;Q5T0I0	P06396-2	26;7	1;1	1;1	Gelsolin	GSN		2	26	1	1	25	24	25	1	0	1	1	0	1	55.1	1.2	1.2	80.64	731	731;260	1	2	1	-2	By matching	By matching	By MS/MS	130120	81251	238940	0	144450	74888	124210	84773	229840	6746.5	138300	74472	1	1	1	0
P06681;A0A0G2JL69;P06681-3;B4DQI1;E9PDZ0;A0A0G2JIE7;H0Y3H6;P06681-2;A0A0G2JK28;H0Y868;Q8N6L6	P06681;A0A0G2JL69;P06681-3;B4DQI1;E9PDZ0;A0A0G2JIE7;H0Y3H6;P06681-2;A0A0G2JK28	19;17;16;15;14;14;14;14;10;5;4	3;3;3;3;2;1;1;1;2;2;0	3;3;3;3;2;1;1;1;2;2;0	Complement C2;Complement C2b fragment;Complement C2a fragment	C2	;;;;;;;;	11	19	3	3	18	16	17	3	3	3	3	3	3	29.5	4.5	4.5	83.267	752	752;723;620;506;463;525;526;538;353;160;328	1	9	0	13.809	By MS/MS	By MS/MS	By MS/MS	753900	660740	1442400	554000	1244200	183860	723330	666700	1407600	581640	1201300	207200	8	8	8	5
P06702	P06702	2	2	2	Protein S100-A9	S100A9		1	2	2	2	0	0	2	0	0	2	0	0	2	20.2	20.2	20.2	13.242	114	114	1	2	0	5.8117			By MS/MS	170270	62279	570650	0	185790	73966	161680	73047	540930	3590.5	176910	74735	2	2	2	0
P06727	P06727	22	22	21	Apolipoprotein A-IV	APOA4		1	22	22	21	20	17	22	20	17	22	19	16	21	55.6	55.6	52.8	45.398	396	396	1	60	0	130.4	By MS/MS	By MS/MS	By MS/MS	4430100	2694500	14044000	2389600	5264400	1208100	4227500	2881300	13426000	2543800	5092500	1276800	44	44	44	22
P07225;G5E9F8;H7BXT0;C9K0R0	P07225;G5E9F8	12;11;3;2	12;11;3;2	12;11;3;2	Vitamin K-dependent protein S	PROS1	;	4	12	12	12	10	10	11	10	10	11	10	10	11	19.2	19.2	19.2	75.122	676	676;545;231;56	1	32	0	31.318	By MS/MS	By MS/MS	By MS/MS	2677200	1244200	4348200	1773300	3989400	745680	2547400	1344600	4200300	1827800	3856400	811390	29	29	29	16
P07357	P07357	11	11	11	Complement component C8 alpha chain	C8A		1	11	11	11	11	11	10	11	11	10	11	11	10	25.3	25.3	25.3	65.163	584	584	1	37	0	68.798	By MS/MS	By MS/MS	By MS/MS	3326400	1259600	4371600	1748000	5262600	910390	3159500	1396400	4223300	1827000	5060900	1000800	32	32	32	21
P07360;Q5SQ08	P07360;Q5SQ08	7;4	7;4	7;4	Complement component C8 gamma chain	C8G	;	2	7	7	7	7	7	7	7	7	7	7	7	7	48	48	48	22.277	202	202;164	1	26	0	61.822	By MS/MS	By MS/MS	By MS/MS	1554000	741380	2759600	856190	2367000	384490	1479000	800600	2658700	888930	2279600	424550	22	22	22	13
P07737;K7EJ44;I3L3D5;CON__P02584	P07737;K7EJ44;I3L3D5	5;3;3;1	5;3;3;1	5;3;3;1	Profilin-1	PFN1	;;	4	5	5	5	4	4	4	4	4	4	4	4	4	47.1	47.1	47.1	15.054	140	140;104;165;140	1	12	0	10.355	By MS/MS	By MS/MS	By MS/MS	475470	313540	1212400	404540	796130	165230	454200	328610	1167400	411690	771730	177390	8	8	8	4
P07996;P07996-2;CON__Q28194;A8MZG1;P35442	P07996;P07996-2;CON__Q28194	13;11;9;2;2	13;11;9;2;2	13;11;9;2;2	Thrombospondin-1	THBS1	;;	5	13	13	13	9	10	13	9	10	13	9	10	13	13.4	13.4	13.4	129.38	1170	1170;1085;1170;94;1172	1	33	0	23.088	By MS/MS	By MS/MS	By MS/MS	824820	609110	2603100	646310	1578800	289340	789170	635250	2499300	692420	1524300	315690	19	19	19	9
P08185;G3V350;G3V4V7	P08185	10;4;2	10;4;2	10;4;2	Corticosteroid-binding globulin	SERPINA6		3	10	10	10	9	9	10	9	9	10	9	9	10	34.1	34.1	34.1	45.14	405	405;278;136	1	38	0	92.696	By MS/MS	By MS/MS	By MS/MS	3965500	2253300	7231200	2230800	7805000	695510	3781100	2377700	6985700	2416900	7473700	839680	38	38	38	26
P08514-3;P08514-2;P08514	P08514-3;P08514-2;P08514	2;2;2	2;2;2	2;2;2	Integrin alpha-IIb;Integrin alpha-IIb heavy chain;Integrin alpha-IIb light chain, form 1;Integrin alpha-IIb light chain, form 2	ITGA2B	;;	3	2	2	2	1	2	1	1	2	1	1	2	1	1.9	1.9	1.9	103.22	953	953;1005;1039	1	4	0.0095541	0.70064	By matching	By MS/MS	By MS/MS	51771	71382	249940	61333	85265	15966	50175	71294	240610	67884	83190	17369	2	2	2	1
P08519;A0A087WWY0	P08519	3;1	2;1	2;1	Apolipoprotein(a)	LPA		2	3	2	2	3	2	2	2	1	1	2	1	1	7.6	7.2	7.2	501.31	4548	4548;571	1	5	0	2.7054	By MS/MS	By matching	By MS/MS	36019	8830.7	14711	0	45373	20043	34119	10355	14424	0	43449	20116	1	1	1	0
P08567	P08567	1	1	1	Pleckstrin	PLEK		1	1	1	1	1	1	1	1	1	1	1	1	1	4.3	4.3	4.3	40.124	350	350	1	3	0.034188	0.41466	By matching	By matching	By MS/MS	38054	12713	70615	0	37900	7031	36112	14625	67240	1566.5	35883	7658.4	1	1	1	0
P08571;D6RFL4	P08571;D6RFL4	2;1	2;1	2;1	Monocyte differentiation antigen CD14;Monocyte differentiation antigen CD14, urinary form;Monocyte differentiation antigen CD14, membrane-bound form	CD14	;	2	2	2	2	2	2	2	2	2	2	2	2	2	4.5	4.5	4.5	40.076	375	375;213	1	6	0.0064935	0.74527	By MS/MS	By matching	By MS/MS	303170	85547	346170	123180	354090	65027	287400	99788	333260	126980	340770	70927	4	4	4	2
P08603;P08603-2;A0A087WYK9;Q6NSD3;Q02985-2;Q02985	P08603	60;29;2;2;2;2	60;29;2;2;2;2	26;1;1;1;1;1	Complement factor H	CFH		6	60	60	26	57	56	57	57	56	57	25	24	25	61.4	61.4	26.6	139.09	1231	1231;449;195;232;269;330	1	280	0	323.31	By MS/MS	By MS/MS	By MS/MS	25402000	14551000	44073000	18914000	41893000	8141300	24220000	15297000	42704000	19622000	40518000	8770700	251	250	254	162
P08697;P08697-2;A0A0G2JPA8;C9JMH6;A0A0J9YY65;C9JPV4;A0A0J9YWQ3;CON__P28800	P08697;P08697-2;A0A0G2JPA8;C9JMH6;A0A0J9YY65	15;13;12;10;9;7;6;3	15;13;12;10;9;7;6;3	15;13;12;10;9;7;6;3	Alpha-2-antiplasmin	SERPINF2	;;;;	8	15	15	15	14	14	15	14	14	15	14	14	15	40.7	40.7	40.7	54.565	491	491;427;427;255;255;264;264;492	1	57	0	134.98	By MS/MS	By MS/MS	By MS/MS	5512300	2962600	10546000	2951300	9720100	1180500	5252700	3154100	10163000	3106600	9325500	1337900	44	44	44	27
P0C0L4;P0C0L4-2	P0C0L4;P0C0L4-2	67;65	3;3	1;1	Complement C4-A;Complement C4 beta chain;Complement C4-A alpha chain;C4a anaphylatoxin;C4b-A;C4d-A;Complement C4 gamma chain	C4A	;	2	67	3	1	65	63	63	3	2	2	1	1	0	48.3	2.8	0.7	192.78	1744	1744;1698	1	9	0	14.341	By MS/MS	By MS/MS	By MS/MS	2356700	609940	4563300	1664600	3064900	1299200	2233000	744390	4363000	1870300	2997800	1307000	8	8	8	6
P0C0L5;F5GXS0;A0A0G2JL54	P0C0L5;F5GXS0;A0A0G2JL54	67;65;65	67;65;65	0;0;0	Complement C4-B;Complement C4 beta chain;Complement C4-B alpha chain;C4a anaphylatoxin;C4b-B;C4d-B;Complement C4 gamma chain	C4B	;;	3	67	67	0	65	64	64	65	64	64	0	0	0	48.3	48.3	0	192.75	1744	1744;1698;1698	1	268	0	323.31	By MS/MS	By MS/MS	By MS/MS	35810000	15720000	72335000	24813000	46674000	7532700	34055000	17271000	69483000	25410000	45230000	8269900	249	246	250	153
P0C671	P0C671	1	1	1	Uncharacterized protein C6orf222	C6orf222		1	1	1	1	1	1	1	1	1	1	1	1	1	1.8	1.8	1.8	71.93	652	652	1	3	0.0094044	0.63898	By MS/MS	By MS/MS	By matching	110400	103840	199980	185290	338390	3150.4	106060	104030	197810	194010	326810	12233	2	2	2	2
P0DJI8;E9PQD6	P0DJI8;E9PQD6	4;3	2;1	2;1	Serum amyloid A-1 protein;Amyloid protein A;Serum amyloid protein A(2-104);Serum amyloid protein A(3-104);Serum amyloid protein A(2-103);Serum amyloid protein A(2-102);Serum amyloid protein A(4-101);Serum amyloid A protein	SAA1	;	2	4	2	2	4	2	3	2	1	1	2	1	1	47.5	28.7	28.7	13.532	122	122;122	1	4	0	13.624	By MS/MS	By MS/MS	By matching	40192	33911	86620	69245	115600	13957	38537	34434	84815	72801	112260	16308	2	2	2	2
P0DJI9	P0DJI9	3	1	1	Serum amyloid A-2 protein	SAA2		1	3	1	1	3	1	2	1	0	0	1	0	0	31.1	12.3	12.3	13.527	122	122	1	1	0.0065147	0.77804	By MS/MS	By matching	By matching	0	0	0	0	0	0	0	0	0	0	0	0	0	0	0	0
P0DOY3;P0DOY2;P0CF74	P0DOY3;P0DOY2	7;7;3	3;3;1	2;2;0			;	3	7	3	2	7	7	7	3	3	3	2	2	2	88.7	34	16	11.265	106	106;106;106	1	37	0	27.299	By MS/MS	By MS/MS	By MS/MS	11063000	7799200	23361000	16257000	20844000	4727800	10578000	8059600	22739000	16711000	20441000	5022600	53	53	53	36
P0DP01	P0DP01	2	1	1				1	2	1	1	2	2	2	1	1	1	1	1	1	22.2	12.8	12.8	12.992	117	117	1	3	1	-2	By MS/MS	By matching	By matching	21831	5046	15341	26966	50545	2326.8	20673	6060.4	15229	27613	48844	3575.2	1	1	1	1
P10070-4;P10070-3;P10070-2;P10070-1;P10070	P10070-4;P10070-3;P10070-2;P10070-1;P10070	1;1;1;1;1	1;1;1;1;1	1;1;1;1;1	Zinc finger protein GLI2	GLI2	;;;;	5	1	1	1	0	1	0	0	1	0	0	1	0	1.6	1.6	1.6	86.481	812	812;829;1241;1258;1586	1	1	1	-2		By MS/MS		0	0	0	0	0	0	0	0	0	0	0	0	0	0	0	0
P10643;CON__Q29RQ1;B4DLR2;A0A0D9SEN1;Q12884	P10643	23;5;1;1;1	23;5;1;1;1	23;5;1;1;1	Complement component C7	C7		5	23	23	23	19	20	22	19	20	22	19	20	22	33.9	33.9	33.9	93.517	843	843;843;735;759;760	1	65	0	93.005	By MS/MS	By MS/MS	By MS/MS	5787400	3086700	10214000	4461500	9229400	1534800	5514400	3280800	9880700	4582400	8929700	1698000	58	58	58	34
P10909-4;P10909;P10909-5;P10909-2;H0YLK8;P10909-3;E7ERK6;E7ETB4;H0YC35;E5RJZ5;E5RG36;E5RGB0;E5RH61;H0YAS8	P10909-4;P10909;P10909-5;P10909-2;H0YLK8;P10909-3;E7ERK6;E7ETB4;H0YC35	14;14;14;14;8;8;7;7;7;5;4;4;4;4	14;14;14;14;8;8;7;7;7;5;4;4;4;4	14;14;14;14;8;8;7;7;7;5;4;4;4;4	Clusterin;Clusterin beta chain;Clusterin alpha chain;Clusterin	CLU	;;;;;;;;	14	14	14	14	11	12	14	11	12	14	11	12	14	32.9	32.9	32.9	48.803	416	416;449;460;501;297;274;204;271;284;139;82;129;135;140	1	61	0	161.88	By MS/MS	By MS/MS	By MS/MS	7930600	6033100	13980000	6665700	16916000	3135900	7591300	6156100	13645000	7237000	16319000	3409100	54	54	54	40
P11021	P11021	2	2	1	78 kDa glucose-regulated protein	HSPA5		1	2	2	1	2	2	2	2	2	2	1	1	1	3.8	3.8	1.4	72.332	654	654	1	6	0	1.9524	By MS/MS	By MS/MS	By MS/MS	32994	33799	58085	36831	100920	8006.5	31751	33621	57404	39077	96962	10303	3	3	3	2
P11226	P11226	1	1	1	Mannose-binding protein C	MBL2		1	1	1	1	1	1	0	1	1	0	1	1	0	3.6	3.6	3.6	26.143	248	248	1	2	0	1.721	By MS/MS	By MS/MS		130400	160320	209590	106430	279680	25686	126000	157290	208930	118370	269000	31845	2	2	2	2
P11464-4;P11464-3;P11464-2;M0R235;M0QY44	P11464-4;P11464-3;P11464-2;M0R235	10;9;9;6;2	7;6;6;4;2	0;0;0;0;0	Pregnancy-specific beta-1-glycoprotein 1	PSG1	;;;	5	10	7	0	9	9	9	6	6	6	0	0	0	27.9	21.1	0	47.865	426	426;417;428;324;154	1	19	0	30.748	By MS/MS	By MS/MS	By MS/MS	1277500	1432500	1759900	515660	2440300	224760	1231800	1408500	1753000	582750	2330300	276240	14	13	14	8
P11465;A0A0A0MR77	P11465;A0A0A0MR77	4;3	1;1	1;1	Pregnancy-specific beta-1-glycoprotein 2	PSG2	;	2	4	1	1	3	4	4	0	1	1	0	1	1	15.8	4.8	4.8	37.216	335	335;117	1	2	0	2.6334	By matching	By matching	By MS/MS	56746	25087	119200	0	67010	17406	53969	27597	113800	0	63801	18225	1	1	1	0
P11597;H3BRJ9;P11597-2	P11597;H3BRJ9;P11597-2	4;3;2	4;3;2	4;3;2	Cholesteryl ester transfer protein	CETP	;;	3	4	4	4	4	2	1	4	2	1	4	2	1	6.5	6.5	6.5	54.756	493	493;428;433	1	7	0	1.2865	By MS/MS	By matching	By MS/MS	248430	63689	354090	201490	579620	60353	235380	76596	341010	223440	556950	72702	6	6	6	6
REV__Q8IUA7-4;REV__Q8IUA7-3;REV__H0Y4U7;REV__Q8IUA7;P11717	REV__Q8IUA7-4;REV__Q8IUA7-3;REV__H0Y4U7;REV__Q8IUA7;P11717	1;1;1;1;1	1;1;1;1;1	1;1;1;1;1	Cation-independent mannose-6-phosphate receptor	IGF2R	;;;;	5	1	1	1	1	1	1	1	1	1	1	1	1	0.2	0.2	0.2	162.53	1435	1435;1440;1586;1624;2491	1	3	1	-2	By MS/MS	By MS/MS	By MS/MS	1049700	682310	1371900	1142200	2184900	224510	1002500	702830	1352600	1179900	2113200	271240	3	3	3	2
P13521	P13521	1	1	1	Secretogranin-2;Secretoneurin;Manserin	SCG2		1	1	1	1	1	1	1	1	1	1	1	1	1	1.5	1.5	1.5	70.94	617	617	1	3	1	-2	By matching	By matching	By MS/MS	72050	31038	137250	0	49181	35680	68508	34144	131060	3348.8	47326	34944	1	1	1	0
P13671	P13671	24	24	24	Complement component C6	C6		1	24	24	24	21	21	23	21	21	23	21	21	23	30.8	30.8	30.8	104.79	934	934	1	77	0	143.28	By MS/MS	By MS/MS	By MS/MS	6997100	3947100	10606000	4738600	12260000	1823700	6671200	4146600	10308000	4947700	11808000	2033800	69	69	69	40
P13682	P13682	1	1	1	Zinc finger protein 35	ZNF35		1	1	1	1	1	1	0	1	1	0	1	1	0	1.7	1.7	1.7	59.089	527	527	1	2	1	-2	By MS/MS	By MS/MS		844880	270260	257750	591350	892860	205720	801380	292880	268750	596150	872230	218160	2	1	2	2
P13727-2;P13727;H0YCG3	P13727-2;P13727	5;5;1	5;5;1	5;5;1	Bone marrow proteoglycan;Eosinophil granule major basic protein	PRG2	;	3	5	5	5	4	3	4	4	3	4	4	3	4	28.9	28.9	28.9	23.901	211	211;222;227	1	11	0	14.093	By MS/MS	By MS/MS	By MS/MS	1077700	193630	1376100	200270	1119700	228030	1019100	238710	1310000	246330	1070300	245380	8	6	8	5
P13796-2;P13796	P13796-2;P13796	1;1	1;1	1;1	Plastin-2	LCP1	;	2	1	1	1	1	1	1	1	1	1	1	1	1	10.2	10.2	10.2	21.792	196	196;627	1	5	1	-2	By MS/MS	By MS/MS	By matching	633110	780720	1246400	1352900	1976700	240240	611810	768210	1243900	1393200	1926200	280350	4	4	4	4
P14151;P14151-2	P14151;P14151-2	1;1	1;1	1;1	L-selectin	SELL	;	2	1	1	1	0	1	1	0	1	1	0	1	1	2.2	2.2	2.2	42.187	372	372;385	1	2	0.006689	0.82408		By MS/MS	By matching	20451	69050	177150	87987	55918	15115	20611	66593	172400	93230	56668	15764	1	1	1	1
P15169;CON__Q2KJ83;B1AP58	P15169	9;3;2	9;3;2	9;3;2	Carboxypeptidase N catalytic chain	CPN1		3	9	9	9	7	8	8	7	8	8	7	8	8	26.2	26.2	26.2	52.286	458	458;462;204	1	24	0	49.921	By MS/MS	By MS/MS	By MS/MS	917250	350600	1529200	395320	1547700	177340	871290	391410	1468600	415940	1481700	205440	12	12	12	6
P15309-3;P15309;P15309-2	P15309-3;P15309;P15309-2	1;1;1	1;1;1	1;1;1	Prostatic acid phosphatase;PAPf39	ACPP	;;	3	1	1	1	0	1	0	0	1	0	0	1	0	4.2	4.2	4.2	40.443	353	353;386;418	1	1	1	-2		By MS/MS		0	0	0	0	0	0	0	0	0	0	0	0	0	0	0	0
P15814	P15814	1	1	1	Immunoglobulin lambda-like polypeptide 1	IGLL1		1	1	1	1	1	1	1	1	1	1	1	1	1	7	7	7	22.963	213	213	1	5	0	5.2708	By MS/MS	By MS/MS	By MS/MS	95752	64572	235510	64738	155930	24312	91495	67403	226810	68692	150480	27163	4	4	4	2
P18206-2;P18206;P18206-3	P18206-2;P18206	5;5;1	5;5;1	5;5;1	Vinculin	VCL	;	3	5	5	5	2	2	5	2	2	5	2	2	5	5.3	5.3	5.3	116.72	1066	1066;1134;222	1	9	0	3.3345	By MS/MS	By MS/MS	By MS/MS	198440	135250	530090	92912	224110	55218	189650	141440	508940	91571	216890	58132	5	5	5	2
P18428	P18428	5	5	5	Lipopolysaccharide-binding protein	LBP		1	5	5	5	4	4	5	4	4	5	4	4	5	10.8	10.8	10.8	53.383	481	481	1	13	0	5.1395	By MS/MS	By MS/MS	By MS/MS	522190	180570	1305900	249460	693470	111350	495660	209820	1244800	260090	667040	123840	9	9	9	5
P19438-5	P19438-5	1	1	1				1	1	1	1	1	1	1	1	1	1	1	1	1	6.9	6.9	6.9	24.194	218	218	1	3	0.0068027	0.9028	By MS/MS	By MS/MS	By MS/MS	122260	99523	304740	155160	267590	30067	117160	101830	295650	159250	259600	35639	3	3	3	2
P19652	P19652	8	6	6	Alpha-1-acid glycoprotein 2	ORM2		1	8	6	6	8	7	8	6	5	6	6	5	6	39.8	31.3	31.3	23.602	201	201	1	34	0	77.552	By MS/MS	By MS/MS	By MS/MS	4357100	2283700	8082000	1998500	8589200	1282300	4150400	2423300	7783700	2307700	8220900	1378500	28	27	28	19
P19823;Q5T985;Q5T987;CON__Q9TRI1	P19823;Q5T985	31;30;12;8	31;30;12;8	31;30;12;8	Inter-alpha-trypsin inhibitor heavy chain H2	ITIH2	;	4	31	31	31	31	28	31	31	28	31	31	28	31	47	47	47	106.46	946	946;935;237;946	1	128	0	225.79	By MS/MS	By MS/MS	By MS/MS	12435000	7364100	19875000	8877200	26691000	2945400	11862000	7701800	19317000	9450400	25620000	3406700	125	126	126	81
P19827;P19827-2;P19827-3;F8WAS2;H7C0N0;H7C5I0	P19827;P19827-2	23;17;10;8;5;1	23;17;10;8;5;1	21;16;9;7;4;1	Inter-alpha-trypsin inhibitor heavy chain H1	ITIH1	;	6	23	23	21	22	21	23	22	21	23	20	19	21	39.1	39.1	36.7	101.39	911	911;769;623;213;464;74	1	137	0	303.62	By MS/MS	By MS/MS	By MS/MS	9618200	6512200	18029000	7901000	19794000	2190100	9190700	6736000	17508000	8221500	19054000	2535000	140	140	141	97
P20061	P20061	1	1	1	Transcobalamin-1	TCN1		1	1	1	1	0	1	1	0	1	1	0	1	1	1.8	1.8	1.8	48.206	433	433	1	2	0.0068493	0.91595		By MS/MS	By MS/MS	0	0	0	0	0	0	0	0	0	0	0	0	0	0	0	0
P20742;P20742-2;F5GXY0	P20742;P20742-2	56;49;4	48;41;4	47;41;3	Pregnancy zone protein	PZP	;	3	56	48	47	50	51	56	42	43	48	41	42	47	49.8	43.6	42.8	163.86	1482	1482;1268;144	1	194	0	323.31	By MS/MS	By MS/MS	By MS/MS	18772000	22176000	49823000	15204000	32202000	3013700	18107000	21683000	48076000	15843000	31050000	3502600	172	148	163	104
P20851-2;P20851;Q5VVQ7	P20851-2;P20851	5;5;2	5;5;2	5;5;2	C4b-binding protein beta chain	C4BPB	;	3	5	5	5	4	5	5	4	5	5	4	5	5	23.5	23.5	23.5	28.286	251	251;252;181	1	14	0	18.499	By MS/MS	By MS/MS	By MS/MS	1472700	782170	2148400	1295200	2412500	592970	1403200	827160	2092700	1319400	2345700	624420	12	12	12	7
Q5HY54;Q60FE5;P21333-2;P21333;A0A087WWY3;F8WE98;Q14315-2;Q14315;H0Y5F3;O75369-5;O75369-4;O75369-6;O75369-3;O75369-2;O75369-9;O75369;O75369-8;H7C2E7;H0Y5C6	Q5HY54;Q60FE5;P21333-2;P21333;A0A087WWY3	19;19;19;19;17;3;3;3;2;2;2;2;2;2;2;2;2;1;1	19;19;19;19;17;3;3;3;2;2;2;2;2;2;2;2;2;1;1	19;19;19;19;17;3;3;3;2;2;2;2;2;2;2;2;2;1;1	Filamin-A	FLNA	;;;;	19	19	19	19	13	12	17	13	12	17	13	12	17	10.5	10.5	10.5	276.55	2607	2607;2620;2639;2647;2315;604;2692;2725;232;2146;2150;2537;2561;2578;2591;2602;2633;90;281	1	42	0	41.556	By MS/MS	By MS/MS	By MS/MS	1580200	1066700	3728700	1249700	2448800	475450	1510000	1111700	3595900	1302200	2372000	509360	31	31	31	18
P22792	P22792	11	11	11	Carboxypeptidase N subunit 2	CPN2		1	11	11	11	9	9	11	9	9	11	9	9	11	22.4	22.4	22.4	60.556	545	545	1	35	0	20.962	By MS/MS	By MS/MS	By MS/MS	3325700	1533600	6003200	1935100	5965400	737110	3164200	1665500	5780600	2050000	5728400	853130	30	30	30	18
P22891;P22891-2	P22891;P22891-2	4;4	4;4	4;4	Vitamin K-dependent protein Z	PROZ	;	2	4	4	4	4	3	4	4	3	4	4	3	4	8.2	8.2	8.2	44.743	400	400;422	1	11	0	2.0346	By MS/MS	By MS/MS	By MS/MS	485850	309930	605070	570170	794160	162830	463910	319580	598210	578750	776910	175070	6	6	6	5
P23083	P23083	2	2	1	Ig heavy chain V-I region V35			1	2	2	1	2	2	2	2	2	2	1	1	1	20.5	20.5	11.1	13.085	117	117	1	6	0	8.2681	By MS/MS	By matching	By MS/MS	251630	135840	295420	81547	588950	52120	239790	142610	288040	89564	560460	61871	3	3	3	1
P23142;CON__ENSEMBL:ENSBTAP00000016046;A0A0U1RRA4	P23142	11;4;1	11;4;1	5;3;1	Fibulin-1	FBLN1		3	11	11	5	10	10	11	10	10	11	5	5	5	17.4	17.4	9.2	77.213	703	703;706;60	1	37	0	38.652	By MS/MS	By MS/MS	By MS/MS	3024600	1333800	3802000	1321300	4367200	550300	2876500	1441500	3684900	1411300	4191000	637700	27	27	27	18
P25311;C9JEV0;H7BZJ8	P25311;C9JEV0	15;12;2	15;12;2	15;12;2	Zinc-alpha-2-glycoprotein	AZGP1	;	3	15	15	15	13	11	14	13	11	14	13	11	14	49.7	49.7	49.7	34.258	298	298;227;85	1	44	0	68.695	By MS/MS	By MS/MS	By MS/MS	5172900	2552900	10433000	2266300	9600400	1648800	4924800	2756200	10020000	2591000	9197400	1784600	42	42	42	25
P27169;F8WF42	P27169	13;2	13;2	13;2	Serum paraoxonase/arylesterase 1	PON1		2	13	13	13	13	13	12	13	13	12	13	13	12	56.9	56.9	56.9	39.731	355	355;77	1	56	0	125.95	By MS/MS	By MS/MS	By MS/MS	4803100	2430700	7284600	3784400	10805000	1224400	4574000	2589100	7074500	3981400	10383000	1428900	54	53	54	34
P29622	P29622	15	15	15	Kallistatin	SERPINA4		1	15	15	15	15	11	15	15	11	15	15	11	15	39.3	39.3	39.3	48.541	427	427	1	47	0	44.129	By MS/MS	By MS/MS	By MS/MS	3452500	1789300	6566500	1834700	5542900	670210	3288700	1914100	6323500	1959900	5321500	770750	35	35	35	21
P33151-2;P33151	P33151-2;P33151	1;1	1;1	1;1	Cadherin-5	CDH5	;	2	1	1	1	0	0	1	0	0	1	0	0	1	2.4	2.4	2.4	74.498	669	669;784	1	1	0	1.4166			By MS/MS	48592	18345	166990	0	46998	13712	46153	21416	158380	0	44793	14198	1	1	1	0
P35527;CON__P35527;K7EQQ3	P35527;CON__P35527	19;18;9	18;17;9	18;17;9	Keratin, type I cytoskeletal 9	KRT9	;	3	19	18	18	18	16	16	17	15	16	17	15	16	37.7	36.6	36.6	62.064	623	623;623;390	1	59	0	68.022	By MS/MS	By MS/MS	By MS/MS	3171400	2920200	5232900	1690000	4416400	2269600	3045600	2925500	5133400	1963300	4303800	2258000	44	44	44	39
P35579-2;P35579;P35580;P35580-5;P35580-2;P35580-3;P35580-4;M0QY43;Q7Z406-5;Q7Z406-4;Q7Z406;Q7Z406-6;Q7Z406-2	P35579-2;P35579	11;11;2;2;2;2;2;1;1;1;1;1;1	11;11;2;2;2;2;2;1;1;1;1;1;1	9;9;2;2;2;2;2;0;0;0;0;0;0	Myosin-9	MYH9	;	13	11	11	9	5	5	10	5	5	10	4	4	8	8.2	8.2	6.4	159.86	1382	1382;1960;1976;1985;1992;1997;2007;1002;1478;1779;1995;2003;2036	1	20	0	9.3106	By MS/MS	By MS/MS	By MS/MS	307700	170160	763840	78650	397450	97403	293300	182290	731060	85250	381260	101950	10	10	10	3
P35858;P35858-2	P35858;P35858-2	15;15	15;15	15;15	Insulin-like growth factor-binding protein complex acid labile subunit	IGFALS	;	2	15	15	15	15	14	14	15	14	14	15	14	14	33.1	33.1	33.1	66.034	605	605;643	1	45	0	112.65	By MS/MS	By MS/MS	By MS/MS	2252500	786760	3531500	817320	3746000	383310	2138200	890540	3388500	889070	3578600	447820	36	36	36	21
P36955;I3L4N7;CON__Q95121;I3L4F9;I3L107;I3L4Z0;I3L425;I3L3Z3;I3L1U4;I3L2R7	P36955	11;4;3;2;2;2;1;1;1;1	11;4;3;2;2;2;1;1;1;1	11;4;3;2;2;2;1;1;1;1	Pigment epithelium-derived factor	SERPINF1		10	11	11	11	11	11	11	11	11	11	11	11	11	28.9	28.9	28.9	46.312	418	418;138;416;90;99;128;87;111;114;132	1	45	0	23.007	By MS/MS	By MS/MS	By MS/MS	4050400	2395100	7190200	2742000	7046800	812440	3863900	2512800	6962800	2922000	6780900	950020	37	37	37	24
P36980;V9GYE7;P36980-2	P36980;V9GYE7;P36980-2	7;6;6	4;4;3	4;4;3	Complement factor H-related protein 2	CFHR2	;;	3	7	4	4	6	6	7	4	4	4	4	4	4	30.7	12.2	12.2	30.65	270	270;254;243	1	14	0	4.0158	By MS/MS	By MS/MS	By MS/MS	990230	558150	2449600	306360	1410300	310060	944090	596260	2345100	354250	1350200	330580	10	10	10	5
X6RJP6;P37802;P37802-2	X6RJP6;P37802;P37802-2	4;4;4	4;4;4	4;4;4	Transgelin-2	TAGLN2	;;	3	4	4	4	1	1	4	1	1	4	1	1	4	27.8	27.8	27.8	21.086	187	187;199;220	1	6	0	5.8076	By matching	By matching	By MS/MS	255810	88820	774750	0	272870	85212	242820	104520	734740	4762	259380	87710	4	4	4	0
P38935	P38935	1	1	1	DNA-binding protein SMUBP-2	IGHMBP2		1	1	1	1	1	1	1	1	1	1	1	1	1	1	1	1	109.15	993	993	1	3	1	-2	By MS/MS	By MS/MS	By MS/MS	202630	159690	352480	82244	389690	35105	194070	162350	343140	104500	372190	43727	3	3	3	2
P43251-4;P43251;P43251-3;P43251-2	P43251-4;P43251;P43251-3;P43251-2	1;1;1;1	1;1;1;1	1;1;1;1	Biotinidase	BTD	;;;	4	1	1	1	0	1	1	0	1	1	0	1	1	1.9	1.9	1.9	58.913	523	523;543;545;545	1	2	0.0066225	0.80106		By MS/MS	By MS/MS	178410	142920	332800	81959	182840	108020	170910	145310	323420	98659	179090	106720	2	2	2	2
P43652;CON__REFSEQ:XP_585019	P43652	27;3	27;3	27;3	Afamin	AFM		2	27	27	27	26	25	27	26	25	27	26	25	27	42.9	42.9	42.9	69.068	599	599;604	1	101	0	120.16	By MS/MS	By MS/MS	By MS/MS	12854000	6642000	22233000	7344400	25468000	3600000	12244000	7084200	21475000	7689000	24441000	4044400	94	93	94	60
P47914	P47914	1	1	1	60S ribosomal protein L29	RPL29		1	1	1	1	1	1	0	1	1	0	1	1	0	5.7	5.7	5.7	17.752	159	159	1	2	1	-2	By MS/MS	By matching		1847400	674200	2363600	835630	3109600	0	1754300	751500	2282300	988330	2966400	11213	1	1	1	1
P48740;F8W876;P48740-3;P48740-4;P48740-2	P48740	3;1;1;1;1	3;1;1;1;1	3;1;1;1;1	Mannan-binding lectin serine protease 1;Mannan-binding lectin serine protease 1 heavy chain;Mannan-binding lectin serine protease 1 light chain	MASP1		5	3	3	3	2	3	2	2	3	2	2	3	2	3.7	3.7	3.7	79.246	699	699;354;380;615;728	1	7	0.036932	0.38656	By MS/MS	By MS/MS	By MS/MS	242940	155170	369370	195790	391810	70074	231970	160670	360570	206820	379580	76713	6	6	6	4
P49454	P49454	1	1	1	Centromere protein F	CENPF		1	1	1	1	1	1	1	1	1	1	1	1	1	0.4	0.4	0.4	367.76	3210	3210	1	3	1	-2	By MS/MS	By matching	By MS/MS	182050	82035	116860	96706	232930	69226	173170	87216	116650	99436	225620	71563	2	2	2	1
P49908;A0A182DWH7;A0A182DWH8	P49908;A0A182DWH7	4;3;1	4;3;1	4;3;1	Selenoprotein P	SEPP1	;	3	4	4	4	4	4	4	4	4	4	4	4	4	9.2	9.2	9.2	43.173	381	381;310;209	1	12	0	2.4169	By MS/MS	By MS/MS	By MS/MS	698040	577780	1429200	803480	1389900	218250	669080	586960	1394500	841340	1350100	243570	9	9	9	7
P51587	P51587	1	1	1	Breast cancer type 2 susceptibility protein	BRCA2		1	1	1	1	1	0	0	1	0	0	1	0	0	0.4	0.4	0.4	384.2	3418	3418	1	1	1	-2	By MS/MS			0	0	0	0	0	0	0	0	0	0	0	0	0	0	0	0
P51884;CON__Q05443	P51884	6;1	6;1	6;1	Lumican	LUM		2	6	6	6	6	6	5	6	6	5	6	6	5	23.4	23.4	23.4	38.429	338	338;342	1	20	0	31.043	By MS/MS	By MS/MS	By MS/MS	761700	536520	1610800	476000	1514200	237210	728280	554510	1557700	522930	1455000	264830	14	14	14	9
P53708	P53708	1	1	1	Integrin alpha-8;Integrin alpha-8 heavy chain;Integrin alpha-8 light chain	ITGA8		1	1	1	1	1	1	1	1	1	1	1	1	1	0.8	0.8	0.8	117.47	1063	1063	1	3	0.018072	0.52669	By MS/MS	By MS/MS	By MS/MS	1788100	1008000	1872300	1275300	1893700	1822900	1704800	1050400	1845600	1350600	1892600	1768300	3	3	3	3
P55058-3;P55058-2;P55058;P55058-4	P55058-3;P55058-2;P55058;P55058-4	2;2;2;1	2;2;2;1	2;2;2;1	Phospholipid transfer protein	PLTP	;;;	4	2	2	2	2	2	2	2	2	2	2	2	2	6.3	6.3	6.3	44.135	398	398;441;493;405	1	6	0	4.7676	By MS/MS	By MS/MS	By MS/MS	79583	55432	134150	63875	127950	24043	76079	57008	130780	65589	124030	26143	6	6	6	4
P55291	P55291	1	1	1	Cadherin-15	CDH15		1	1	1	1	1	1	1	1	1	1	1	1	1	2.7	2.7	2.7	88.915	814	814	1	3	1	-2	By matching	By matching	By MS/MS	31714	14638	67056	0	41160	11946	30174	15996	64057	0	39227	12376	1	1	1	0
P63261;P60709;I3L3I0;I3L1U9;I3L4N8;P63267-2;G5E9R0;K7EM38;E7EVS6;I3L3R2;J3KT65;Q6S8J3;C9JUM1;C9JZR7;A5A3E0;C9JTX5;Q562R1;P0CG38;F8WCH0;Q9BYX7;P0CG39	P63261;P60709;I3L3I0;I3L1U9;I3L4N8	17;17;11;11;10;8;7;7;7;7;7;7;6;6;6;5;5;5;3;3;3	17;17;11;11;10;8;7;7;7;7;7;7;6;6;6;5;5;5;3;3;3	6;6;3;3;4;0;1;1;1;1;1;1;0;0;0;0;0;0;0;0;0	Actin, cytoplasmic 2;Actin, cytoplasmic 2, N-terminally processed;Actin, cytoplasmic 1;Actin, cytoplasmic 1, N-terminally processed	ACTG1;ACTB	;;;;	21	17	17	6	14	12	17	14	12	17	5	4	6	54.7	54.7	27.5	41.792	375	375;375;214;214;241;333;125;133;163;164;198;1075;99;102;1075;80;376;1075;52;375;1038	1	61	0	103.53	By MS/MS	By MS/MS	By MS/MS	3387900	2472500	9049600	3362000	5908800	1261900	3240800	2564700	8726800	3529400	5742900	1348900	47	47	48	27
P62937;H0YEL5;F8WE65;C9J5S7;C9JQD4;P0DN37;P0DN26;A0A0H2UH34;A0A0B4J2A2;A0A075B767;A0A075B759;REV__A0A0J9YXV3;P62937-2;O43447-2;Q9Y536;F5H284;O43447;P45877;P23284	P62937;H0YEL5;F8WE65;C9J5S7;C9JQD4;P0DN37;P0DN26;A0A0H2UH34;A0A0B4J2A2;A0A075B767;A0A075B759;REV__A0A0J9YXV3;P62937-2;O43447-2;Q9Y536;F5H284;O43447;P45877;P23284	2;1;1;1;1;1;1;1;1;1;1;1;1;1;1;1;1;1;1	2;1;1;1;1;1;1;1;1;1;1;1;1;1;1;1;1;1;1	2;1;1;1;1;1;1;1;1;1;1;1;1;1;1;1;1;1;1	Peptidyl-prolyl cis-trans isomerase A;Peptidyl-prolyl cis-trans isomerase A, N-terminally processed;Peptidyl-prolyl cis-trans isomerase;Peptidyl-prolyl cis-trans isomerase H;Peptidyl-prolyl cis-trans isomerase A-like 4A/B/C;Peptidyl-prolyl cis-trans isomerase A-like 4D;Peptidyl-prolyl cis-trans isomerase C;Peptidyl-prolyl cis-trans isomerase B	PPIA;PPIH;PPIAL4C;PPIAL4E;PPIAL4A;PPIAL4D;PPIC;PPIB	;;;;;;;;;;;;;;;;;;	19	2	2	2	1	1	1	1	1	1	1	1	1	7.9	7.9	7.9	18.012	165	165;96;120;121;144;164;164;164;164;164;164;536;105;134;164;164;177;212;216	1	3	0.020649	0.48251	By matching	By MS/MS	By MS/MS	87341	17200	229650	0	67541	19757	82652	23238	217150	1860.8	63920	20453	1	1	1	0
P68133;P68032;P63267;P62736;A6NL76;F8WB63;B8ZZJ2;C9JFL5;F6UVQ4;F6QUT6	P68133;P68032;P63267;P62736;A6NL76;F8WB63;B8ZZJ2;C9JFL5;F6UVQ4;F6QUT6	12;12;11;11;9;6;6;6;6;6	1;1;1;1;1;1;1;1;1;1	1;1;1;1;1;1;1;1;1;1	Actin, alpha skeletal muscle;Actin, alpha cardiac muscle 1;Actin, gamma-enteric smooth muscle;Actin, aortic smooth muscle	ACTA1;ACTC1;ACTG2;ACTA2	;;;;;;;;;	10	12	1	1	10	9	12	1	1	1	1	1	1	31.3	4.2	4.2	42.051	377	377;377;376;377;254;105;119;144;151;151	1	3	0	2.838	By MS/MS	By MS/MS	By MS/MS	208350	193430	685630	315780	458930	54475	200110	197190	662320	322660	446370	63862	3	3	3	2
P68871;F8W6P5;A0A0J9YWK4	P68871;F8W6P5	10;6;2	10;6;2	5;3;1	Hemoglobin subunit beta;LVV-hemorphin-7;Spinorphin	HBB	;	3	10	10	5	9	10	10	9	10	10	4	5	5	82.3	82.3	44.9	15.998	147	147;90;55	1	49	0	126.59	By MS/MS	By MS/MS	By MS/MS	6069000	3441000	17396000	2274100	9991000	608410	5785900	3663700	16630000	2650300	9540100	816670	43	38	43	25
P69905;G3V1N2;CON__P01966;P02008	P69905;G3V1N2	7;5;3;1	7;5;3;1	7;5;3;1	Hemoglobin subunit alpha	HBA1;HBA2	;	4	7	7	7	7	7	7	7	7	7	7	7	7	66.9	66.9	66.9	15.257	142	142;110;142;142	1	32	0	78.159	By MS/MS	By MS/MS	By MS/MS	3202100	1638000	9137300	985300	4622100	254810	3049100	1757100	8719100	1257900	4407700	363890	23	18	23	12
P78545-2;P78545	P78545-2;P78545	1;1	1;1	1;1	ETS-related transcription factor Elf-3	ELF3	;	2	1	1	1	0	0	1	0	0	1	0	0	1	4	4	4	39.357	348	348;371	1	1	0.02346	0.45731			By MS/MS	0	0	0	0	0	0	0	0	0	0	0	0	0	0	0	0
P78563-6;P78563-2;P78563-3;P78563-4;P78563;P78563-5	P78563-6;P78563-2;P78563-3;P78563-4;P78563;P78563-5	1;1;1;1;1;1	1;1;1;1;1;1	1;1;1;1;1;1	Double-stranded RNA-specific editase 1	ADARB1	;;;;;	6	1	1	1	1	1	1	1	1	1	1	1	1	1.3	1.3	1.3	73.664	674	674;701;714;729;741;790	1	3	0.0035714	1.0195	By MS/MS	By MS/MS	By MS/MS	225740	156230	515490	331690	471380	87473	215780	162170	500440	346920	460420	95275	3	3	3	2
P80108	P80108	10	10	10	Phosphatidylinositol-glycan-specific phospholipase D	GPLD1		1	10	10	10	9	8	10	9	8	10	9	8	10	12.6	12.6	12.6	92.335	840	840	1	34	0	16.217	By MS/MS	By MS/MS	By MS/MS	1888800	609750	2683800	777850	3013400	464770	1792000	697410	2578100	872430	2887800	519810	23	22	23	15
P80748	P80748	4	4	2	Ig lambda chain V-III region LOI			1	4	4	2	4	4	4	4	4	4	2	2	2	48.7	48.7	25.6	12.446	117	117	1	21	0	28.871	By MS/MS	By MS/MS	By MS/MS	2146100	1426300	3623300	2291700	3101700	750950	2050200	1474200	3536100	2355800	3038500	792050	21	21	21	14
Q00888;M0R0B3;M0R2A2;Q00888-3;Q00888-2;M0R2Y7;M0QY31;C9JWP2;M0QYU2;M0R2U8	Q00888;M0R0B3;M0R2A2;Q00888-3;Q00888-2;M0R2Y7	8;7;6;6;6;4;2;2;1;1	6;5;5;6;5;3;2;1;1;0	3;2;2;3;3;2;1;1;1;0	Pregnancy-specific beta-1-glycoprotein 4	PSG4	;;;;;	10	8	6	3	7	5	8	5	3	6	3	2	3	20.8	15.5	8.6	47.112	419	419;292;258;326;326;180;244;252;78;96	1	18	0	15.994	By MS/MS	By MS/MS	By MS/MS	832150	306130	1076900	535550	1691900	157790	790230	340880	1042000	566200	1621900	194910	8	8	8	4
Q01970-2;Q01970	Q01970-2;Q01970	1;1	1;1	1;1	1-phosphatidylinositol 4,5-bisphosphate phosphodiesterase beta-3	PLCB3	;	2	1	1	1	1	1	0	1	1	0	1	1	0	1	1	1	131.2	1167	1167;1234	1	2	0.020833	0.5012	By MS/MS	By matching		229330	3703.1	111180	166880	390100	0	216210	17746	107960	173750	374780	8993.4	1	1	1	1
Q03701	Q03701	1	1	1	CCAAT/enhancer-binding protein zeta	CEBPZ		1	1	1	1	1	1	1	1	1	1	1	1	1	2	2	2	120.97	1054	1054	1	3	1	-2	By matching	By matching	By MS/MS	49670	14305	82079	0	48543	9546.4	47091	16878	78189	0	46127	10318	1	1	1	0
Q08117-2	Q08117-2	1	1	1				1	1	1	1	1	1	1	1	1	1	1	1	1	7.2	7.2	7.2	29.091	264	264	1	3	1	-2	By MS/MS	By matching	By MS/MS	61342	25640	178180	22552	242930	12430	58311	28982	169900	27985	230640	13134	2	2	2	1
Q08380;K7EP36;K7ESM3;K7EKQ5;K7ERZ6;K7EJD3;K7ES75;K7EN99;K7EJY8;K7EQT9	Q08380	13;6;5;5;3;3;2;2;2;1	13;6;5;5;3;3;2;2;2;1	13;6;5;5;3;3;2;2;2;1	Galectin-3-binding protein	LGALS3BP		10	13	13	13	12	10	13	12	10	13	12	10	13	30.3	30.3	30.3	65.33	585	585;259;209;210;131;205;88;113;144;48	1	37	0	54.487	By MS/MS	By MS/MS	By MS/MS	1779500	733260	2319400	924420	2715600	508320	1691400	801520	2244800	983830	2614100	551930	23	23	23	15
Q08554-2;Q08554	Q08554-2;Q08554	1;1	1;1	1;1	Desmocollin-1	DSC1	;	2	1	1	1	0	0	1	0	0	1	0	0	1	1.8	1.8	1.8	93.834	840	840;894	1	1	1	-2			By MS/MS	55907	13587	472360	0	56034	13528	52955	20618	445650	0	53320	14272	1	1	1	0
Q13103	Q13103	1	1	1	Secreted phosphoprotein 24	SPP2		1	1	1	1	1	1	1	1	1	1	1	1	1	4.3	4.3	4.3	24.337	211	211	1	3	0.0067797	0.87994	By MS/MS	By MS/MS	By MS/MS	219550	123990	398880	181450	435160	83931	209320	130920	386200	194740	420150	90948	3	3	3	2
Q13219	Q13219	21	21	21	Pappalysin-1	PAPPA		1	21	21	21	21	16	11	21	16	11	21	16	11	15.3	15.3	15.3	180.97	1627	1627	1	52	0	52.263	By MS/MS	By MS/MS	By MS/MS	3876300	1052400	2580600	1504200	4583400	471150	3672700	1162400	2517900	1641600	4399900	569150	43	29	43	37
Q13393-4;Q13393	Q13393-4;Q13393	1;1	1;1	1;1	Phospholipase D1	PLD1	;	2	1	1	1	0	0	1	0	0	1	0	0	1	1.4	1.4	1.4	112.18	971	971;1074	1	1	1	-2			By MS/MS	0	0	0	0	0	0	0	0	0	0	0	0	0	0	0	0
Q13790	Q13790	1	1	1	Apolipoprotein F	APOF		1	1	1	1	1	1	1	1	1	1	1	1	1	4.3	4.3	4.3	35.399	326	326	1	4	0	4.2162	By MS/MS	By MS/MS	By MS/MS	136880	98672	399330	94245	296050	22032	130920	102860	383720	101700	283850	27976	3	3	3	2
Q14520-2;Q14520	Q14520-2;Q14520	14;14	14;14	14;14	Hyaluronan-binding protein 2;Hyaluronan-binding protein 2 50 kDa heavy chain;Hyaluronan-binding protein 2 50 kDa heavy chain alternate form;Hyaluronan-binding protein 2 27 kDa light chain;Hyaluronan-binding protein 2 27 kDa light chain alternate form	HABP2	;	2	14	14	14	12	13	14	12	13	14	12	13	14	28.3	28.3	28.3	59.864	534	534;560	1	40	0	43.729	By MS/MS	By MS/MS	By MS/MS	1885400	891310	3244500	867600	3120100	419970	1794200	962650	3124500	936670	2990700	480850	25	25	26	13
Q14624;B7ZKJ8;CON__Q3T052;H0Y7J9;H0Y493;H0Y7R3;F8W9F9;H0Y7T5;Q9Y3S1-2;Q9Y3S1-4;Q9Y3S1	Q14624;B7ZKJ8	43;42;2;1;1;1;1;1;1;1;1	43;42;2;1;1;1;1;1;1;1;1	3;2;0;0;0;0;0;0;0;0;0	Inter-alpha-trypsin inhibitor heavy chain H4;70 kDa inter-alpha-trypsin inhibitor heavy chain H4;35 kDa inter-alpha-trypsin inhibitor heavy chain H4	ITIH4	;	11	43	43	3	41	42	42	41	42	42	3	3	3	61.2	61.2	3	103.36	930	930;935;916;646;1014;1773;2217;2220;2224;2254;2297	1	214	0	323.31	By MS/MS	By MS/MS	By MS/MS	33060000	14616000	49280000	18304000	60424000	7525600	31441000	15869000	47625000	19088000	57983000	8640100	177	179	180	126
Q14624-3;Q14624-2;Q14624-4;H7C0L5	Q14624-3;Q14624-2;Q14624-4;H7C0L5	41;41;37;33	1;1;1;1	1;1;1;1	Inter-alpha-trypsin inhibitor heavy chain H4;70 kDa inter-alpha-trypsin inhibitor heavy chain H4;35 kDa inter-alpha-trypsin inhibitor heavy chain H4	ITIH4	;;;	4	41	1	1	39	40	40	1	1	1	1	1	1	61.3	1.2	1.2	99.856	900	900;914;845;719	1	3	0.031429	0.4161	By matching	By matching	By MS/MS	17643	5222.6	28491	0	22846	6663.6	16730	6118.5	27162	0	21774	6900.2	1	1	1	0
Q15056-2;Q15056	Q15056-2;Q15056	1;1	1;1	1;1	Eukaryotic translation initiation factor 4H	EIF4H	;	2	1	1	1	0	1	0	0	1	0	0	1	0	3.5	3.5	3.5	25.2	228	228;248	1	1	0.043716	0.32454		By MS/MS		0	0	0	0	0	0	0	0	0	0	0	0	0	0	0	0
Q15075	Q15075	1	1	1	Early endosome antigen 1	EEA1		1	1	1	1	0	1	1	0	1	1	0	1	1	1.1	1.1	1.1	162.46	1411	1411	1	2	1	-2		By matching	By MS/MS	476020	333610	523250	0	341920	98039	455100	339970	512480	4384.5	324580	101680	1	1	1	0
Q15147;Q15147-5;Q15147-4	Q15147;Q15147-5;Q15147-4	1;1;1	1;1;1	1;1;1	1-phosphatidylinositol 4,5-bisphosphate phosphodiesterase beta-4	PLCB4	;;	3	1	1	1	1	0	0	1	0	0	1	0	0	1.2	1.2	1.2	134.46	1175	1175;1187;1194	1	1	1	-2	By MS/MS			190790	8099.8	102690	293250	161840	42707	179980	19491	102050	286620	165470	44646	1	1	1	1
Q15485-2;Q15485	Q15485-2;Q15485	2;2	2;2	2;2	Ficolin-2	FCN2	;	2	2	2	2	1	0	2	1	0	2	1	0	2	10.9	10.9	10.9	30.227	275	275;313	1	3	0.0035211	0.9902	By matching		By MS/MS	211580	64167	473550	0	248060	75932	200650	76155	449710	5907.3	235890	78292	2	2	2	0
Q15848	Q15848	1	1	1	Adiponectin	ADIPOQ		1	1	1	1	1	1	1	1	1	1	1	1	1	6.1	6.1	6.1	26.413	244	244	1	3	0	10.459	By MS/MS	By MS/MS	By MS/MS	391130	438610	866680	238600	868770	131940	377130	435340	846990	257230	833440	143400	4	4	4	2
Q16204	Q16204	1	1	1	Coiled-coil domain-containing protein 6	CCDC6		1	1	1	1	0	0	1	0	0	1	0	0	1	1.9	1.9	1.9	53.29	474	474	1	1	1	-2			By MS/MS	0	0	0	0	0	0	0	0	0	0	0	0	0	0	0	0
Q16557;M0QX68	Q16557;M0QX68	7;6	2;1	2;1	Pregnancy-specific beta-1-glycoprotein 3	PSG3	;	2	7	2	2	6	5	7	2	1	2	2	1	2	18	6.1	6.1	47.944	428	428;475	1	5	0	1.5733	By MS/MS	By matching	By MS/MS	103560	4586.7	75765	17098	195340	10775	97690	5780.6	72071	21686	185430	15495	3	1	3	1
Q16610;Q16610-4;Q16610-2;Q16610-3	Q16610;Q16610-4;Q16610-2	5;5;4;2	5;5;4;2	5;5;4;2	Extracellular matrix protein 1	ECM1	;;	4	5	5	5	5	5	4	5	5	4	5	5	4	9.3	9.3	9.3	60.673	540	540;567;415;170	1	14	0	4.9341	By MS/MS	By MS/MS	By MS/MS	489450	407750	1204000	475370	830440	191680	469200	416070	1166200	499290	807530	203230	9	9	9	6
Q2M243	Q2M243	1	1	1	Coiled-coil domain-containing protein 27	CCDC27		1	1	1	1	1	1	1	1	1	1	1	1	1	1.5	1.5	1.5	75.354	656	656	1	3	0.031609	0.41986	By matching	By MS/MS	By MS/MS	103670	69589	1259800	194.65	74605	13445	99060	83087	1190500	34812	70861	14703	2	2	2	1
Q4G0X9-3;Q4G0X9-2;Q4G0X9	Q4G0X9-3;Q4G0X9-2;Q4G0X9	2;2;2	2;2;2	1;1;1	Coiled-coil domain-containing protein 40	CCDC40	;;	3	2	2	1	1	0	0	1	0	0	1	0	0	3.4	3.4	1.3	107.15	925	925;1030;1142	1	1	1	-2	By MS/MS			0	0	0	0	0	0	0	0	0	0	0	0	0	0	0	0
Q5JPT2;Q96B97-3;Q96B97-2;Q96B97	Q5JPT2;Q96B97-3;Q96B97-2;Q96B97	1;1;1;1	1;1;1;1	1;1;1;1	SH3 domain-containing kinase-binding protein 1	SH3KBP1	;;;	4	1	1	1	1	1	1	1	1	1	1	1	1	1.7	1.7	1.7	70.443	645	645;427;628;665	1	3	1	-2	By matching	By matching	By MS/MS	393540	119640	927980	0	404480	73762	373230	142400	881350	0	384170	80532	1	1	1	0
Q5JY65;Q9BZJ0-2;Q9BZJ0-3;Q9BZJ0	Q5JY65;Q9BZJ0-2;Q9BZJ0-3;Q9BZJ0	1;1;1;1	1;1;1;1	1;1;1;1	Crooked neck-like protein 1	CRNKL1	;;;	4	1	1	1	1	1	1	1	1	1	1	1	1	1.3	1.3	1.3	99.172	836	836;687;836;848	1	3	1	-2	By matching	By MS/MS	By matching	147110	537330	530450	335330	329180	31503	149040	508730	537340	351490	324780	38678	1	1	1	1
Q5SVQ8-2;Q5SVQ8	Q5SVQ8-2;Q5SVQ8	1;1	1;1	1;1	Zinc finger and BTB domain-containing protein 41	ZBTB41	;	2	1	1	1	0	0	1	0	0	1	0	0	1	1.3	1.3	1.3	72.944	627	627;909	1	1	1	-2			By MS/MS	0	0	0	0	0	0	0	0	0	0	0	0	0	0	0	0
Q5T123;Q9H299	Q5T123;Q9H299	1;1	1;1	1;1	SH3 domain-binding glutamic acid-rich-like protein 3	SH3BGRL3	;	2	1	1	1	0	0	1	0	0	1	0	0	1	11.4	11.4	11.4	9.3804	88	88;93	1	1	0.0092308	0.59646			By MS/MS	35764	13522	97536	0	43719	15666	33969	15518	92656	3744.3	41667	15948	1	1	1	0
Q5T1N2;Q5T1N1-3;Q5T1N1-4;Q5T1N1	Q5T1N2;Q5T1N1-3;Q5T1N1-4;Q5T1N1	1;1;1;1	1;1;1;1	1;1;1;1	Protein AKNAD1	AKNAD1	;;;	4	1	1	1	1	1	1	1	1	1	1	1	1	1.1	1.1	1.1	80.211	722	722;652;761;836	1	3	0.031519	0.41686	By MS/MS	By MS/MS	By MS/MS	12534000	9872900	4466000	4290900	8342100	8348000	12004000	9851400	4870900	4415900	8291100	8089100	3	2	3	2
Q5T2D3	Q5T2D3	1	1	1	OTU domain-containing protein 3	OTUD3		1	1	1	1	1	1	1	1	1	1	1	1	1	2	2	2	45.124	398	398	1	3	1	-2	By MS/MS	By matching	By MS/MS	173480	42376	145110	179380	150970	197080	164320	50497	142200	181020	155450	189710	2	2	2	2
Q5T5Y3-2;Q5T5Y3;Q5T5Y3-3	Q5T5Y3-2;Q5T5Y3;Q5T5Y3-3	1;1;1	1;1;1	1;1;1	Calmodulin-regulated spectrin-associated protein 1	CAMSAP1	;;	3	1	1	1	0	0	1	0	0	1	0	0	1	0.8	0.8	0.8	146.54	1324	1324;1602;1613	1	1	1	-2			By MS/MS	0	0	0	0	0	0	0	0	0	0	0	0	0	0	0	0
Q5TD97	Q5TD97	1	1	1	Four and a half LIM domains protein 5	FHL5		1	1	1	1	0	1	1	0	1	1	0	1	1	9.9	9.9	9.9	32.719	284	284	1	2	1	-2		By matching	By MS/MS	45923	18502	118610	0	70728	11781	43641	20905	112860	0	67142	13030	1	1	1	0
Q5W0Z5;Q9NQL9	Q5W0Z5;Q9NQL9	1;1	1;1	1;1	Doublesex- and mab-3-related transcription factor 3	DMRT3	;	2	1	1	1	1	1	1	1	1	1	1	1	1	21.4	21.4	21.4	12.248	112	112;472	1	3	1	-2	By matching	By MS/MS	By matching	8451.5	51515	123000	42191	37887	2465.3	8961.7	49196	119620	46827	37486	3358.9	1	1	1	1
Q63ZY3-3;Q63ZY3;Q63ZY3-2	Q63ZY3-3;Q63ZY3;Q63ZY3-2	1;1;1	1;1;1	1;1;1	KN motif and ankyrin repeat domain-containing protein 2	KANK2	;;	3	1	1	1	1	1	0	1	1	0	1	1	0	1.2	1.2	1.2	90.043	841	841;851;859	1	4	0.015291	0.56524	By matching	By MS/MS		9944.7	61495	102680	110040	48686	2897.9	10562	58260	102180	110280	50325	4061.9	1	1	1	1
Q6AHZ1	Q6AHZ1	1	1	1	Zinc finger protein 518A	ZNF518A		1	1	1	1	1	1	1	1	1	1	1	1	1	0.5	0.5	0.5	166.78	1483	1483	1	3	1	-2	By MS/MS	By matching	By MS/MS	145140	30197	391550	28698	342510	13826	137380	40206	371290	36874	324940	21965	2	2	2	1
Q6NUN7-2;Q6NUN7	Q6NUN7-2;Q6NUN7	1;1	1;1	1;1	Uncharacterized protein C11orf63	C11orf63	;	2	1	1	1	1	1	1	1	1	1	1	1	1	6.8	6.8	6.8	34.771	307	307;778	1	5	1	-2	By MS/MS	By MS/MS	By MS/MS	0	0	0	0	0	0	0	0	0	0	0	0	0	0	0	0
Q6P4F7-3;Q6P4F7	Q6P4F7-3;Q6P4F7	1;1	1;1	1;1	Rho GTPase-activating protein 11A	ARHGAP11A	;	2	1	1	1	0	1	1	0	1	1	0	1	1	2.4	2.4	2.4	92.696	834	834;1023	1	3	1	-2		By MS/MS	By MS/MS	135310	192500	136230	65732	184030	202250	131250	186450	141030	74091	182420	195480	2	2	2	2
Q6P9F7	Q6P9F7	1	1	1	Volume-regulated anion channel subunit LRRC8B	LRRC8B		1	1	1	1	0	1	1	0	1	1	0	1	1	2.1	2.1	2.1	92.389	803	803	1	2	0.0065574	0.78333		By matching	By MS/MS	139680	0	244900	0	147770	13441	131640	10346	230730	0	139940	16703	1	0	1	0
Q6UXB8-2;Q6UXB8	Q6UXB8-2;Q6UXB8	1;1	1;1	1;1	Peptidase inhibitor 16	PI16	;	2	1	1	1	0	0	1	0	0	1	0	0	1	3.7	3.7	3.7	29.674	270	270;463	1	1	0.041322	0.34478			By MS/MS	34095	18161	113490	0	38148	15764	32486	19858	107910	1608.6	36297	15889	1	1	1	0
Q6UXR4	Q6UXR4	1	1	1	Putative serpin A13	SERPINA13P		1	1	1	1	0	0	1	0	0	1	0	0	1	2.9	2.9	2.9	34.864	307	307	1	1	1	-2			By MS/MS	0	0	0	0	0	0	0	0	0	0	0	0	0	0	0	0
Q6UXS9-2;Q6UXS9	Q6UXS9-2;Q6UXS9	1;1	1;1	1;1	Inactive caspase-12	CASP12	;	2	1	1	1	1	0	0	1	0	0	1	0	0	15.5	15.5	15.5	19.124	168	168;341	1	1	1	-2	By MS/MS			30794	15782	74876	31887	238960	0	29329	17078	72187	40278	226880	0	1	1	1	1
Q6ZS81-4	Q6ZS81-4	1	1	1				1	1	1	1	0	0	1	0	0	1	0	0	1	0.3	0.3	0.3	352.66	3176	3176	1	1	1	-2			By MS/MS	0	0	0	0	0	0	0	0	0	0	0	0	0	0	0	0
Q7L2Z9	Q7L2Z9	1	1	1	Centromere protein Q	CENPQ		1	1	1	1	1	1	1	1	1	1	1	1	1	2.6	2.6	2.6	30.595	268	268	1	3	0.0069204	0.93824	By matching	By matching	By MS/MS	185090	55152	790070	0	72488	32053	175510	69610	747310	0	69415	32166	1	1	1	0
Q7Z353	Q7Z353	1	1	1	Highly divergent homeobox	HDX		1	1	1	1	1	1	1	1	1	1	1	1	1	2.5	2.5	2.5	77.205	690	690	1	3	1	-2	By matching	By matching	By MS/MS	45878	18105	44625	1913.6	95953	45423	43591	19771	43224	6664.8	92050	45399	1	1	1	1
Q7Z4T9;Q7Z4T9-6;Q7Z4T9-3;Q7Z4T9-8;Q7Z4T9-7	Q7Z4T9;Q7Z4T9-6;Q7Z4T9-3;Q7Z4T9-8;Q7Z4T9-7	1;1;1;1;1	1;1;1;1;1	1;1;1;1;1	Protein MAATS1	MAATS1	;;;;	5	1	1	1	0	0	1	0	0	1	0	0	1	1.5	1.5	1.5	70.998	603	603;641;705;747;767	1	1	1	-2			By MS/MS	0	0	0	0	0	0	0	0	0	0	0	0	0	0	0	0
Q7Z591-7;Q7Z591-2;Q7Z591;Q7Z591-4;Q7Z591-6;Q7Z591-5;Q7Z591-3;Q7Z591-8	Q7Z591-7;Q7Z591-2;Q7Z591;Q7Z591-4;Q7Z591-6;Q7Z591-5;Q7Z591-3;Q7Z591-8	2;2;2;1;1;1;1;1	2;2;2;1;1;1;1;1	2;2;2;1;1;1;1;1	AT-hook-containing transcription factor	AKNA	;;;;;;;	8	2	2	2	2	2	2	2	2	2	2	2	2	2.2	2.2	2.2	141.62	1320	1320;1358;1439;384;572;686;831;899	1	6	1	-2	By MS/MS	By MS/MS	By MS/MS	128620	68714	98438	69180	278870	84105	122550	71687	98179	77910	268550	81733	3	3	3	3
Q7Z628-2;Q7Z628	Q7Z628-2;Q7Z628	1;1	1;1	1;1	Neuroepithelial cell-transforming gene 1 protein	NET1	;	2	1	1	1	1	1	1	1	1	1	1	1	1	2.2	2.2	2.2	61.884	542	542;596	1	3	1	-2	By matching	By MS/MS	By matching	5291.9	439750	1024200	1674900	248370	0	13491	415840	1017900	1639100	299430	6599.5	1	1	1	1
Q7Z7G2	Q7Z7G2	1	1	1	Complexin-4	CPLX4		1	1	1	1	0	0	1	0	0	1	0	0	1	18.8	18.8	18.8	18.336	160	160	1	1	1	-2			By MS/MS	46644	34613	137910	0	31483	5038.5	44632	35982	131960	0	29881	5606.5	1	1	1	0
Q7Z7G8-3;Q7Z7G8-2;Q7Z7G8-6;Q7Z7G8	Q7Z7G8-3;Q7Z7G8-2;Q7Z7G8-6;Q7Z7G8	1;1;1;1	1;1;1;1	1;1;1;1	Vacuolar protein sorting-associated protein 13B	VPS13B	;;;	4	1	1	1	1	1	1	1	1	1	1	1	1	1.3	1.3	1.3	159.61	1427	1427;3997;4021;4022	1	3	1	-2	By MS/MS	By matching	By matching	44396	18116	62507	46944	134610	0	42194	19881	60823	51057	128910	3092	1	1	1	1
Q86UK0-2;Q86UK0	Q86UK0-2;Q86UK0	1;1	1;1	1;1	ATP-binding cassette sub-family A member 12	ABCA12	;	2	1	1	1	1	1	0	1	1	0	1	1	0	0.4	0.4	0.4	256.96	2277	2277;2595	1	2	1	-2	By MS/MS	By matching		548110	47155	215950	168960	3233400	0	517510	77170	211940	258590	3059600	79834	1	1	1	1
Q86UR5-2;Q86UR5-8;Q86UR5-7;Q86UR5-6;Q86UR5-5;Q86UR5-3;Q86UR5-4;Q86UR5	Q86UR5-2;Q86UR5-8;Q86UR5-7;Q86UR5-6;Q86UR5-5;Q86UR5-3;Q86UR5-4;Q86UR5	1;1;1;1;1;1;1;1	1;1;1;1;1;1;1;1	1;1;1;1;1;1;1;1	Regulating synaptic membrane exocytosis protein 1	RIMS1	;;;;;;;	8	1	1	1	0	0	1	0	0	1	0	0	1	1.1	1.1	1.1	116.7	1039	1039;1291;1342;1371;1475;1481;1541;1692	1	1	1	-2			By MS/MS	88058	32538	257970	0	70836	23665	83625	37696	244730	3133.2	67142	24223	1	1	1	0
Q86UX7-2;Q86UX7;F5H1C6	Q86UX7-2;Q86UX7;F5H1C6	3;3;2	3;3;2	3;3;2	Fermitin family homolog 3	FERMT3	;;	3	3	3	3	2	2	3	2	2	3	2	2	3	6	6	6	75.429	663	663;667;286	1	7	0	2.573	By MS/MS	By MS/MS	By MS/MS	143820	58141	279310	94167	247790	42135	136680	64698	268110	102490	238630	46461	5	5	5	3
Q86XQ3	Q86XQ3	1	1	1	Cation channel sperm-associated protein 3	CATSPER3		1	1	1	1	0	0	1	0	0	1	0	0	1	3.5	3.5	3.5	46.422	398	398	1	1	1	-2			By MS/MS	0	0	0	0	0	0	0	0	0	0	0	0	0	0	0	0
Q86XS5	Q86XS5	1	1	1	Angiopoietin-related protein 5	ANGPTL5		1	1	1	1	0	1	0	0	1	0	0	1	0	2.8	2.8	2.8	44.144	388	388	1	1	0.026316	0.45556		By MS/MS		0	0	0	0	0	0	0	0	0	0	0	0	0	0	0	0
Q86YP4-2;Q86YP4;Q86YP4-3	Q86YP4-2;Q86YP4;Q86YP4-3	1;1;1	1;1;1	1;1;1	Transcriptional repressor p66-alpha	GATAD2A	;;	3	1	1	1	1	0	1	1	0	1	1	0	1	3.6	3.6	3.6	65.225	608	608;633;634	1	3	1	-2	By MS/MS		By MS/MS	0	0	0	0	0	0	0	0	0	0	0	0	0	0	0	0
Q8IXS2;Q8IXS2-2	Q8IXS2;Q8IXS2-2	1;1	1;1	1;1	Coiled-coil domain-containing protein 65	CCDC65	;	2	1	1	1	1	1	1	1	1	1	1	1	1	3.7	3.7	3.7	57.296	484	484;497	1	3	1	-2	By matching	By MS/MS	By MS/MS	531450	951080	393800	566130	1220600	175040	518980	910380	437990	549770	1179900	186230	1	2	2	1
Q8IY33-3;Q8IY33-5;Q8IY33	Q8IY33-3;Q8IY33-5;Q8IY33	1;1;1	1;1;1	1;1;1	MICAL-like protein 2	MICALL2	;;	3	1	1	1	0	1	0	0	1	0	0	1	0	2.6	2.6	2.6	55.297	493	493;692;904	1	1	1	-2		By MS/MS		0	0	0	0	0	0	0	0	0	0	0	0	0	0	0	0
Q8N3C0-4;Q8N3C0	Q8N3C0-4;Q8N3C0	2;2	2;2	2;2	Activating signal cointegrator 1 complex subunit 3	ASCC3	;	2	2	2	2	2	1	2	2	1	2	2	1	2	2.9	2.9	2.9	83.675	731	731;2202	1	5	1	-2	By MS/MS	By MS/MS	By MS/MS	304840	172970	641620	228980	488730	77162	290660	183440	618500	236720	472310	86041	4	4	4	2
Q8N5G2-2;Q8N5G2-3;Q8N5G2	Q8N5G2-2;Q8N5G2-3;Q8N5G2	1;1;1	1;1;1	1;1;1	Macoilin	TMEM57	;;	3	1	1	1	1	1	1	1	1	1	1	1	1	3.6	3.6	3.6	35.026	306	306;437;664	1	3	1	-2	By MS/MS	By MS/MS	By MS/MS	465580	347940	949400	259740	698920	86265	445540	356990	919630	275370	672610	99280	3	3	3	2
Q8N9V7	Q8N9V7	1	1	1	Testis- and ovary-specific PAZ domain-containing protein 1	TOPAZ1		1	1	1	1	1	1	1	1	1	1	1	1	1	0.4	0.4	0.4	190.92	1692	1692	1	3	1	-2	By matching	By MS/MS	By matching	50310	292570	142120	197660	213080	18379	53075	273770	154710	199520	209420	23141	1	1	1	1
Q8NA58;Q8NA58-2	Q8NA58;Q8NA58-2	1;1	1;1	1;1	Poly(A)-specific ribonuclease PARN-like domain-containing protein 1	PNLDC1	;	2	1	1	1	1	1	1	1	1	1	1	1	1	3.8	3.8	3.8	60.123	520	520;531	1	6	1	-2	By matching	By MS/MS	By MS/MS	145340	189570	1119200	54248	143940	48536	140650	194500	1066200	85690	139490	48583	4	4	4	3
Q8NDB2-4;Q8NDB2-3;Q8NDB2-2;Q8NDB2	Q8NDB2-4;Q8NDB2-3;Q8NDB2-2;Q8NDB2	1;1;1;1	1;1;1;1	1;1;1;1	B-cell scaffold protein with ankyrin repeats	BANK1	;;;	4	1	1	1	1	0	0	1	0	0	1	0	0	2.6	2.6	2.6	73.673	652	652;755;770;785	1	1	1	-2	By MS/MS			0	0	0	0	0	0	0	0	0	0	0	0	0	0	0	0
Q8NH00	Q8NH00	1	1	1	Olfactory receptor 2T4	OR2T4		1	1	1	1	0	0	1	0	0	1	0	0	1	3.7	3.7	3.7	39.414	348	348	1	1	1	-2			By MS/MS	68879	27865	169250	0	46692	0	65458	31371	161080	0	44091	0	1	1	1	0
Q8TDY2-2;Q8TDY2	Q8TDY2-2;Q8TDY2	1;1	1;1	1;1	RB1-inducible coiled-coil protein 1	RB1CC1	;	2	1	1	1	1	0	0	1	0	0	1	0	0	0.6	0.6	0.6	182.85	1591	1591;1594	1	1	1	-2	By MS/MS			0	0	0	0	0	0	0	0	0	0	0	0	0	0	0	0
Q8WVY7	Q8WVY7	1	1	1	Ubiquitin-like domain-containing CTD phosphatase 1	UBLCP1		1	1	1	1	0	0	1	0	0	1	0	0	1	3.5	3.5	3.5	36.804	318	318	1	1	1	-2			By MS/MS	0	0	0	0	0	0	0	0	0	0	0	0	0	0	0	0
Q8WWH5	Q8WWH5	1	1	1	Probable tRNA pseudouridine synthase 1	TRUB1		1	1	1	1	1	1	1	1	1	1	1	1	1	3.4	3.4	3.4	37.252	349	349	1	3	0.036827	0.38448	By matching	By MS/MS	By matching	16133	38618	221350	24704	30205	5984.9	15952	38780	211160	34818	29660	6462.6	1	1	1	1
Q96A56-2;Q96A56	Q96A56-2;Q96A56	1;1	1;1	1;1	Tumor protein p53-inducible nuclear protein 1	TP53INP1	;	2	1	1	1	0	0	1	0	0	1	0	0	1	13.4	13.4	13.4	18.244	164	164;240	1	1	1	-2			By MS/MS	0	0	0	0	0	0	0	0	0	0	0	0	0	0	0	0
Q96JM2;Q96JM2-3	Q96JM2;Q96JM2-3	1;1	1;1	1;1	Zinc finger protein 462	ZNF462	;	2	1	1	1	1	1	1	1	1	1	1	1	1	0.7	0.7	0.7	284.68	2506	2506;2566	1	3	1	-2	By MS/MS	By MS/MS	By MS/MS	215190	185030	295440	224260	319690	144080	206400	185810	293180	235180	314910	144420	3	3	3	3
Q96JM4-2;Q96JM4	Q96JM4-2;Q96JM4	1;1	1;1	1;1	Leucine-rich repeat and IQ domain-containing protein 1	LRRIQ1	;	2	1	1	1	0	0	1	0	0	1	0	0	1	0.4	0.4	0.4	196.03	1697	1697;1722	1	1	1	-2			By MS/MS	0	0	0	0	0	0	0	0	0	0	0	0	0	0	0	0
Q96KN2;J3KRP0	Q96KN2;J3KRP0	11;10	11;10	11;10	Beta-Ala-His dipeptidase	CNDP1	;	2	11	11	11	10	9	10	10	9	10	10	9	10	27.4	27.4	27.4	56.705	507	507;464	1	29	0	35.001	By MS/MS	By MS/MS	By MS/MS	1745900	655410	2768500	702070	3191700	478270	1658200	732560	2659900	789710	3054300	536920	22	22	22	14
Q96MR9	Q96MR9	1	1	1	Zinc finger protein 560	ZNF560		1	1	1	1	1	1	1	1	1	1	1	1	1	1.4	1.4	1.4	91.12	790	790	1	3	1	-2	By MS/MS	By matching	By matching	25521	9133.2	20448	25884	96015	1539.7	24230	10089	20308	28080	91716	4079.1	1	1	1	1
Q96PD5;Q96PD5-2;M0R2W8	Q96PD5;Q96PD5-2	4;4;1	4;4;1	2;2;1	N-acetylmuramoyl-L-alanine amidase	PGLYRP2	;	3	4	4	2	4	4	3	4	4	3	2	2	1	12.3	12.3	7.3	62.216	576	576;634;181	1	11	0	19.549	By MS/MS	By MS/MS	By MS/MS	576980	547490	1057600	667310	1151600	172040	554390	548260	1040300	680630	1118300	191680	11	11	11	7
V9GYL6;Q99457	V9GYL6;Q99457	1;1	1;1	1;1	Nucleosome assembly protein 1-like 3	NAP1L3	;	2	1	1	1	1	0	0	1	0	0	1	0	0	1.4	1.4	1.4	56.799	499	499;506	1	1	1	-2	By MS/MS			0	0	0	0	0	0	0	0	0	0	0	0	0	0	0	0
Q99592;Q99592-2	Q99592;Q99592-2	1;1	1;1	1;1	Zinc finger and BTB domain-containing protein 18	ZBTB18	;	2	1	1	1	1	1	0	1	1	0	1	1	0	2.3	2.3	2.3	58.354	522	522;531	1	2	0.026163	0.4511	By matching	By MS/MS		62593	48281	30348	59757	81303	37170	59928	48371	32503	60235	80209	37227	1	1	1	1
Q9BXR6	Q9BXR6	2	1	1	Complement factor H-related protein 5	CFHR5		1	2	1	1	2	2	2	1	1	1	1	1	1	3.7	1.4	1.4	64.419	569	569	1	3	0.015198	0.55915	By matching	By matching	By MS/MS	60744	19747	135270	0	65796	26683	57633	23076	128520	2495.5	62694	26927	1	1	1	0
Q9C091-3;Q9C091	Q9C091-3;Q9C091	1;1	1;1	1;1	GREB1-like protein	GREB1L	;	2	1	1	1	1	1	0	1	1	0	1	1	0	0.3	0.3	0.3	202.11	1814	1814;1923	1	2	1	-2	By matching	By MS/MS		104370	110350	149180	57039	102760	59160	100510	109160	148090	64002	101030	58520	1	1	1	1
Q9C0I9-2;Q9C0I9	Q9C0I9-2;Q9C0I9	1;1	1;1	1;1	Leucine-rich repeat-containing protein 27	LRRC27	;	2	1	1	1	1	1	0	1	1	0	1	1	0	1.5	1.5	1.5	53.767	468	468;530	1	2	1	-2	By MS/MS	By matching		3405600	0	26231	26745	146150	94987	3209800	0	25267	30719	141910	93444	1	0	1	1
Q9GZT6-3;Q9GZT6-2;Q9GZT6	Q9GZT6-3;Q9GZT6-2;Q9GZT6	1;1;1	1;1;1	1;1;1	Coiled-coil domain-containing protein 90B, mitochondrial	CCDC90B	;;	3	1	1	1	0	0	1	0	0	1	0	0	1	5.9	5.9	5.9	17.811	153	153;245;254	1	1	0.026239	0.45239			By MS/MS	189090	109340	337500	3296.9	183090	51575	180330	115050	324560	24435	174570	53578	1	1	1	1
Q9H1Y3-2	Q9H1Y3-2	1	1	1				1	1	1	1	1	1	1	1	1	1	1	1	1	5	5	5	35.73	323	323	1	3	1	-2	By matching	By MS/MS	By matching	58500	330860	41732	246910	187210	0	61535	308460	63243	240500	186250	1961.5	1	1	1	1
Q9H497-3;Q9H497	Q9H497-3;Q9H497	1;1	1;1	1;1	Torsin-3A	TOR3A	;	2	1	1	1	1	1	1	1	1	1	1	1	1	8.8	8.8	8.8	21.18	181	181;397	1	3	0.0096774	0.72098	By MS/MS	By MS/MS	By matching	37809	83601	129520	223540	194320	1527.7	37252	80496	130740	222830	192200	6521.4	2	2	2	2
Q9H4B7	Q9H4B7	1	1	1	Tubulin beta-1 chain	TUBB1		1	1	1	1	1	1	1	1	1	1	1	1	1	4	4	4	50.326	451	451	1	3	0	1.2502	By matching	By MS/MS	By MS/MS	47651	33803	145670	36166	63950	14995	45565	35375	139800	41154	62166	15871	2	2	2	1
Q9H7C4-2;Q9H7C4	Q9H7C4-2;Q9H7C4	1;1	1;1	1;1	Syncoilin	SYNC	;	2	1	1	1	1	1	1	1	1	1	1	1	1	1.9	1.9	1.9	54.946	476	476;482	1	3	1	-2	By matching	By MS/MS	By matching	24823	66553	267190	169770	77716	20015	24683	65478	258380	175460	80568	20975	1	1	1	1
Q9NP80-3;Q9NP80-2;Q9NP80	Q9NP80-3;Q9NP80-2;Q9NP80	1;1;1	1;1;1	1;1;1	Calcium-independent phospholipase A2-gamma	PNPLA8	;;	3	1	1	1	0	0	1	0	0	1	0	0	1	1.3	1.3	1.3	77.031	682	682;720;782	1	1	1	-2			By MS/MS	0	0	0	0	0	0	0	0	0	0	0	0	0	0	0	0
Q9NRR6-2;Q9NRR6	Q9NRR6-2;Q9NRR6	1;1	1;1	1;1	72 kDa inositol polyphosphate 5-phosphatase	INPP5E	;	2	1	1	1	0	0	1	0	0	1	0	0	1	1.3	1.3	1.3	66.192	610	610;644	1	1	1	-2			By MS/MS	0	0	0	0	0	0	0	0	0	0	0	0	0	0	0	0
Q9NV96-2;Q9NV96	Q9NV96-2;Q9NV96	1;1	1;1	1;1	Cell cycle control protein 50A	TMEM30A	;	2	1	1	1	0	1	0	0	1	0	0	1	0	2.5	2.5	2.5	36.713	325	325;361	1	1	1	-2		By MS/MS		0	0	0	0	0	0	0	0	0	0	0	0	0	0	0	0
Q9NZP8;H0YFL7;F5H7C8;F5H6S5;F5GWF3	Q9NZP8	5;2;1;1;1	4;1;1;1;1	4;1;1;1;1	Complement C1r subcomponent-like protein	C1RL		5	5	4	4	4	4	4	4	3	3	4	3	3	11.1	9.2	9.2	53.498	487	487;194;187;191;314	1	10	0	2.2642	By MS/MS	By MS/MS	By MS/MS	529120	123260	693110	145730	650660	126740	501090	151100	662670	166540	623120	137160	7	7	7	4
Q9P258	Q9P258	1	1	1	Protein RCC2	RCC2		1	1	1	1	1	1	0	1	1	0	1	1	0	2.5	2.5	2.5	56.084	522	522	1	2	1	-2	By matching	By MS/MS		15296	20320	94402	42227	36207	0	14809	20568	90819	45437	35826	0	1	1	1	1
Q9UGM5;E9PG08;Q9UGM5-2;F8WEP7;C9JC68	Q9UGM5;E9PG08;Q9UGM5-2	7;4;4;2;1	7;4;4;2;1	7;4;4;2;1	Fetuin-B	FETUB	;;	5	7	7	7	6	6	6	6	6	6	6	6	6	29.3	29.3	29.3	42.054	382	382;317;345;119;103	1	24	0	19.662	By MS/MS	By MS/MS	By MS/MS	1404200	826970	2252000	723750	2348000	349790	1339500	865540	2183200	808270	2254100	392920	19	19	19	12
Q9UHG3-2;Q9UHG3;C9JGT6;C9JM55;C9K055;F8W8W4	Q9UHG3-2;Q9UHG3	5;5;1;1;1;1	5;5;1;1;1;1	5;5;1;1;1;1	Prenylcysteine oxidase 1	PCYOX1	;	6	5	5	5	4	3	4	4	3	4	4	3	4	12.9	12.9	12.9	48.506	428	428;505;129;154;209;293	1	11	0	2.6044	By MS/MS	By MS/MS	By MS/MS	462840	332550	1138100	318770	774800	130980	442660	344620	1097300	337030	747630	144560	8	8	8	4
Q9Y264-2;Q9Y264	Q9Y264-2;Q9Y264	1;1	1;1	1;1	Angiopoietin-4	ANGPT4	;	2	1	1	1	0	1	1	0	1	1	0	1	1	3.2	3.2	3.2	46.415	410	410;503	1	2	1	-2		By MS/MS	By matching	16916	81175	46542	55278	58129	6243	17513	76201	49627	56087	57221	7470.4	1	1	1	1
Q9Y2K1	Q9Y2K1	1	1	1	Zinc finger and BTB domain-containing protein 1	ZBTB1		1	1	1	1	1	1	1	1	1	1	1	1	1	1.5	1.5	1.5	82.015	713	713	1	3	1	-2	By MS/MS	By matching	By matching	92087	6807.3	52094	64312	167540	5957.3	86924	12102	50652	67887	160880	10197	1	1	1	1
Q9Y490;A0A1B0GVU7;Q9Y4G6;H0YMT1	Q9Y490	14;3;3;2	14;3;3;2	14;3;3;2	Talin-1	TLN1		4	14	14	14	6	7	14	6	7	14	6	7	14	7.2	7.2	7.2	269.76	2541	2541;1567;2542;1471	1	27	0	16.656	By matching	By MS/MS	By MS/MS	806740	282000	2315300	0	881300	307220	765810	330030	2197200	16164	839820	313420	12	12	12	0
Q9Y6V0;Q9Y6V0-5	Q9Y6V0;Q9Y6V0-5	1;1	1;1	1;1	Protein piccolo	PCLO	;	2	1	1	1	0	0	1	0	0	1	0	0	1	0.3	0.3	0.3	553.27	5065	5065;5142	1	1	1	-2			By MS/MS	0	0	0	0	0	0	0	0	0	0	0	0	0	0	0	0
REV__A0A087WZA9;REV__Q9BXJ8-2;REV__A0A024R4K9;REV__Q9BXJ8;REV__A0A087X266	REV__A0A087WZA9;REV__Q9BXJ8-2;REV__A0A024R4K9;REV__Q9BXJ8;REV__A0A087X266	1;1;1;1;1	1;1;1;1;1	1;1;1;1;1			;;;;	5	1	1	1	1	1	1	1	1	1	1	1	1	0	0	0	20.459	174	174;322;322;343;369	1	4	1	-2	By MS/MS	By matching	By matching	139310	9946.3	55511	137080	124750	18802	131490	17743	55186	135680	123680	21120	1	1	1	1
REV__A0A087WU37;REV__Q5RIB3;REV__H0Y857;REV__Q5RIA9-3;REV__A0A087X140;REV__A0A087WWG3;REV__Q9BRT8-2;REV__A0A0B4J2F1;REV__Q5JTY5-2;REV__A0A0A6YYH9;REV__Q9BRT8-3;REV__Q5RIB0;REV__H0Y5V3;REV__C9J3G2;REV__A0A0A0MRU4;REV__Q9BRT8;REV__Q8IUF1;REV__Q5RIA9;REV__Q5JTY5;REV__Q4V339	REV__A0A087WU37;REV__Q5RIB3;REV__H0Y857;REV__Q5RIA9-3;REV__A0A087X140;REV__A0A087WWG3;REV__Q9BRT8-2;REV__A0A0B4J2F1;REV__Q5JTY5-2;REV__A0A0A6YYH9;REV__Q9BRT8-3;REV__Q5RIB0;REV__H0Y5V3;REV__C9J3G2;REV__A0A0A0MRU4;REV__Q9BRT8;REV__Q8IUF1;REV__Q5RIA9;REV__Q5JTY5;REV__Q4V339	2;2;2;2;2;2;2;2;2;2;2;2;2;2;2;2;2;2;2;2	2;2;2;2;2;2;2;2;2;2;2;2;2;2;2;2;2;2;2;2	2;2;2;2;2;2;2;2;2;2;2;2;2;2;2;2;2;2;2;2			;;;;;;;;;;;;;;;;;;;	20	2	2	2	2	2	2	2	2	2	2	2	2	0	0	0	10.686	93	93;176;177;347;347;347;359;359;375;375;376;376;376;376;376;395;395;395;395;395	1	11	1	-2	By matching	By matching	By MS/MS	258100	153220	541840	0	261870	50577	246220	161540	519620	0	248810	54795	3	3	3	0
REV__J3KNQ3;REV__Q9UNM6;REV__A0A087WUL9;REV__Q9UNM6-2	REV__J3KNQ3;REV__Q9UNM6;REV__A0A087WUL9;REV__Q9UNM6-2	1;1;1;1	1;1;1;1	1;1;1;1			;;;	4	1	1	1	1	1	1	1	1	1	1	1	1	0	0	0	39.829	349	349;376;377;378	1	4	1	-2	By matching	By matching	By MS/MS	31873	21247	56893	0	33111	12589	30451	21986	54840	1671.3	31564	12760	1	1	1	0
REV__A0A087WUN8	REV__A0A087WUN8	1	1	1				1	1	1	1	0	0	1	0	0	1	0	0	1	0	0	0	42.844	395	395	1	1	1	-2			By MS/MS	0	0	0	0	0	0	0	0	0	0	0	0	0	0	0	0
REV__A0A087WUR6;REV__Q8IU85-2;REV__Q8IU85	REV__A0A087WUR6;REV__Q8IU85-2;REV__Q8IU85	1;1;1	1;1;1	1;1;1			;;	3	1	1	1	0	0	1	0	0	1	0	0	1	0	0	0	32.472	291	291;357;385	1	1	1	-2			By MS/MS	303140	153500	376030	0	285930	128720	288680	162670	363540	0	273880	129030	1	1	1	0
REV__A0A087WVA2;REV__Q5TYW1-2;REV__Q4V348;REV__Q5TYW1	REV__A0A087WVA2;REV__Q5TYW1-2;REV__Q4V348;REV__Q5TYW1	1;1;1;1	1;1;1;1	1;1;1;1			;;;	4	1	1	1	0	0	1	0	0	1	0	0	1	0	0	0	69.283	597	597;617;819;1059	1	1	1	-2			By MS/MS	50930	25040	120420	0	56579	20908	48486	27233	114940	0	54057	21237	1	1	1	0
REV__H7C0L8;REV__Q9NZM3-2;REV__A0A087WVF7;REV__Q9NZM3	REV__H7C0L8;REV__Q9NZM3-2;REV__A0A087WVF7;REV__Q9NZM3	1;1;1;1	1;1;1;1	1;1;1;1			;;;	4	1	1	1	1	1	1	1	1	1	1	1	1	0	0	0	6.0818	55	55;1670;1680;1697	1	4	1	-2	By MS/MS	By matching	By matching	114390	0	36985	143820	125100	34395	107820	6943.4	37254	141200	124740	35813	1	0	1	1
REV__H7BZR6;REV__C9J9M4;REV__Q99460-2;REV__Q99460;REV__A0A087WW66	REV__H7BZR6;REV__C9J9M4;REV__Q99460-2;REV__Q99460;REV__A0A087WW66	1;1;1;1;1	1;1;1;1;1	1;1;1;1;1			;;;;	5	1	1	1	1	0	0	1	0	0	1	0	0	0	0	0	18.315	164	164;203;922;953;953	1	1	0.0097087	0.73061	By MS/MS			447570	11535	100450	514790	443740	134500	422060	37394	103970	503800	443020	138800	1	1	1	1
REV__A0A087WWK4	REV__A0A087WWK4	1	1	1				1	1	1	1	0	0	1	0	0	1	0	0	1	0	0	0	9.4313	82	82	1	1	1	-2			By MS/MS	0	0	0	0	0	0	0	0	0	0	0	0	0	0	0	0
REV__A0A087WXE2	REV__A0A087WXE2	1	1	1				1	1	1	1	1	1	1	1	1	1	1	1	1	0	0	0	18.837	172	172	1	4	1	-2	By matching	By MS/MS	By matching	79504	442380	128560	241760	230660	18540	83488	413250	151640	241030	227730	23774	1	1	1	1
REV__Q9H4H8-2;REV__Q9H4H8;REV__A0A087WXK8	REV__Q9H4H8-2;REV__Q9H4H8;REV__A0A087WXK8	1;1;1	1;1;1	1;1;1			;;	3	1	1	1	0	0	1	0	0	1	0	0	1	0	0	0	62.596	569	569;585;615	1	1	1	-2			By MS/MS	184130	35647	322800	0	179780	47498	174230	46754	306250	0	171190	49649	1	1	1	0
REV__A0A087WZG6;REV__A0A087WYL6;REV__A0A087X1S9;REV__Q8TEW8-5;REV__Q8TEW8-6;REV__Q8TEW8-3;REV__Q8TEW8-2;REV__Q8TEW8	REV__A0A087WZG6;REV__A0A087WYL6;REV__A0A087X1S9;REV__Q8TEW8-5;REV__Q8TEW8-6;REV__Q8TEW8-3;REV__Q8TEW8-2;REV__Q8TEW8	1;1;1;1;1;1;1;1	1;1;1;1;1;1;1;1	1;1;1;1;1;1;1;1			;;;;;;;	8	1	1	1	1	0	0	1	0	0	1	0	0	0	0	0	112.83	1030	1030;1062;1069;1104;1136;1136;1143;1205	1	1	1	-2	By MS/MS			0	0	0	0	0	0	0	0	0	0	0	0	0	0	0	0
REV__A0A087WYM5;REV__Q9BVV6-2;REV__Q9BVV6-4;REV__Q9BVV6;REV__Q9BVV6-3	REV__A0A087WYM5;REV__Q9BVV6-2;REV__Q9BVV6-4;REV__Q9BVV6;REV__Q9BVV6-3	1;1;1;1;1	1;1;1;1;1	1;1;1;1;1			;;;;	5	1	1	1	1	1	1	1	1	1	1	1	1	0	0	0	161.77	1463	1463;1472;1504;1533;1644	1	4	1	-2	By matching	By matching	By MS/MS	59415	23944	109310	0	60966	23802	56462	26596	104340	2200.9	58091	24082	1	1	1	0
REV__A0A087X0J2	REV__A0A087X0J2	1	1	1				1	1	1	1	1	1	0	1	1	0	1	1	0	0	0	0	27.643	248	248	1	3	1	-2	By MS/MS	By MS/MS		0	0	0	0	0	0	0	0	0	0	0	0	0	0	0	0
REV__A7E2Y1;REV__A0A087X0T3	REV__A7E2Y1;REV__A0A087X0T3	1;1	1;1	1;1			;	2	1	1	1	0	1	0	0	1	0	0	1	0	0	0	0	221.39	1941	1941;1982	1	1	1	-2		By MS/MS		3122.8	12895	157490	10016	12350	0	3192.6	13685	149240	17368	12050	0	1	1	1	1
REV__C9JFE4;REV__A0A096LP07;REV__Q13098-5;REV__A0A096LPJ3;REV__Q13098;REV__A8K070;REV__Q13098-7;REV__Q13098-6	REV__C9JFE4;REV__A0A096LP07;REV__Q13098-5;REV__A0A096LPJ3;REV__Q13098;REV__A8K070;REV__Q13098-7;REV__Q13098-6	1;1;1;1;1;1;1;1	1;1;1;1;1;1;1;1	1;1;1;1;1;1;1;1			;;;;;;;	8	1	1	1	0	0	1	0	0	1	0	0	1	0	0	0	53.371	471	471;486;487;490;491;526;527;549	1	1	1	-2			By MS/MS	95155	53387	124240	0	111740	34600	90717	55917	120190	3107	106310	35640	1	1	1	0
REV__P98175-2;REV__P98175;REV__A0A0A0MR66	REV__P98175-2;REV__P98175;REV__A0A0A0MR66	1;1;1	1;1;1	1;1;1			;;	3	1	1	1	1	0	0	1	0	0	1	0	0	0	0	0	103.43	929	929;930;995	1	1	1	-2	By MS/MS			0	0	0	0	0	0	0	0	0	0	0	0	0	0	0	0
REV__Q9UM54-5;REV__A0A0A0MRM8;REV__Q9UM54-2;REV__Q9UM54-6;REV__Q9UM54-4;REV__Q9UM54-1;REV__Q9UM54;REV__A0A0D9SGC1;REV__E7EW20	REV__Q9UM54-5;REV__A0A0A0MRM8;REV__Q9UM54-2;REV__Q9UM54-6;REV__Q9UM54-4;REV__Q9UM54-1;REV__Q9UM54;REV__A0A0D9SGC1;REV__E7EW20	1;1;1;1;1;1;1;1;1	1;1;1;1;1;1;1;1;1	1;1;1;1;1;1;1;1;1			;;;;;;;;	9	1	1	1	1	1	1	1	1	1	1	1	1	0	0	0	145.04	1253	1253;1253;1262;1285;1285;1285;1294;1294;1295	1	8	1	-2	By MS/MS	By MS/MS	By matching	64563	69268	122130	113300	193880	8772	62190	68759	121150	118280	187730	13569	2	2	2	2
REV__A0A0A0MS99;REV__P33527-8;REV__P33527-6;REV__P33527-7;REV__P33527-5;REV__I3L4X2;REV__P33527-4;REV__P33527-2;REV__P33527-3;REV__P33527;REV__P33527-9	REV__A0A0A0MS99;REV__P33527-8;REV__P33527-6;REV__P33527-7;REV__P33527-5;REV__I3L4X2;REV__P33527-4;REV__P33527-2;REV__P33527-3;REV__P33527;REV__P33527-9	1;1;1;1;1;1;1;1;1;1;1	1;1;1;1;1;1;1;1;1;1;1	1;1;1;1;1;1;1;1;1;1;1			;;;;;;;;;;	11	1	1	1	1	1	1	1	1	1	1	1	1	0	0	0	134.99	1215	1215;1351;1407;1410;1416;1440;1466;1472;1475;1531;1541	1	4	1	-2	By matching	By MS/MS	By matching	8915.6	22785	53893	104440	24259	7129.2	8843.6	22052	53811	101990	27170	7377.3	1	1	1	1
REV__P59780;REV__H0YLI7;REV__Q7Z6K5-2;REV__A0A0A6YYH1	REV__P59780;REV__H0YLI7;REV__Q7Z6K5-2;REV__A0A0A6YYH1	1;1;1;1	1;1;1;1	1;1;1;1			;;;	4	1	1	1	1	1	1	1	1	1	1	1	1	0	0	0	22.017	193	193;205;394;394	1	6	0.00369	1.2278	By MS/MS	By MS/MS	By MS/MS	458490	329490	715900	1031400	2873500	101920	438390	331980	711420	1008500	2751900	134070	3	2	3	1
REV__H9KV28;REV__O60610-2;REV__O60610-3;REV__A0A140T8Z0;REV__O60610;REV__A0A0G2JH68	REV__H9KV28;REV__O60610-2;REV__O60610-3;REV__A0A140T8Z0;REV__O60610;REV__A0A0G2JH68	2;2;2;2;2;2	2;2;2;2;2;2	2;2;2;2;2;2			;;;;;	6	2	2	2	1	1	1	1	1	1	1	1	1	0	0	0	136.85	1228	1228;1248;1263;1263;1272;1272	1	3	0.012308	0.59587	By MS/MS	By MS/MS	By MS/MS	342120	160070	535950	0	304180	72426	325540	172610	514520	0	289420	76528	1	1	1	0
REV__Q9UL63-2;REV__C9J7E8;REV__Q9UL63	REV__Q9UL63-2;REV__C9J7E8;REV__Q9UL63	1;1;1	1;1;1	1;1;1			;;	3	1	1	1	0	1	1	0	1	1	0	1	1	0	0	0	60.739	528	528;643;735	1	4	0.026393	0.45566		By MS/MS	By MS/MS	548020	590530	434090	289010	761540	464690	527930	579770	449450	315740	744320	458420	2	2	2	2
REV__C9J858;REV__O76064-3;REV__O76064	REV__C9J858;REV__O76064-3;REV__O76064	1;1;1	1;1;1	1;1;1			;;	3	1	1	1	0	0	1	0	0	1	0	0	1	0	0	0	23.112	205	205;448;485	1	1	0.018127	0.55005			By MS/MS	134800	268640	487200	0	163240	56460	132250	260160	474590	4453.6	154880	57634	1	1	1	0
REV__C9JFT7	REV__C9JFT7	1	1	1				1	1	1	1	1	1	1	1	1	1	1	1	1	0	0	0	6.9428	61	61	1	4	1	-2	By MS/MS	By matching	By matching	542900	21871	166030	479350	450390	127260	512110	53072	165780	473620	447710	132160	1	1	1	1
REV__E9PRT1;REV__E9PJJ5;REV__Q4G0X4	REV__E9PRT1;REV__E9PJJ5;REV__Q4G0X4	1;1;1	1;1;1	1;1;1			;;	3	1	1	1	1	1	1	1	1	1	1	1	1	0	0	0	15.871	140	140;165;260	1	7	0.023599	0.47371	By MS/MS	By MS/MS	By MS/MS	1219700	743700	1445700	540790	1849200	239330	1164000	769900	1416200	553530	1774400	276000	3	3	3	2
REV__H0YI42;REV__Q8IXF0-4;REV__Q8IXF0-2;REV__F8VS42;REV__Q8IXF0-3;REV__Q8IXF0;REV__F8VR32	REV__H0YI42;REV__Q8IXF0-4;REV__Q8IXF0-2;REV__F8VS42;REV__Q8IXF0-3;REV__Q8IXF0;REV__F8VR32	1;1;1;1;1;1;1	1;1;1;1;1;1;1	1;1;1;1;1;1;1			;;;;;;	7	1	1	1	1	1	1	1	1	1	1	1	1	0	0	0	15.009	132	132;901;903;906;920;933;938	1	6	0.046448	0.32056	By MS/MS	By MS/MS	By MS/MS	97242	84155	301050	138020	303380	9465.3	93279	86200	291020	142850	292030	14746	3	3	3	2
REV__H0YBJ8	REV__H0YBJ8	1	1	1				1	1	1	1	1	1	1	1	1	1	1	1	1	0	0	0	20.571	188	188	1	5	0.0317	0.42165	By MS/MS	By MS/MS	By matching	83658	94185	389930	220070	139970	105790	80669	89474	376470	230760	143890	103450	2	1	2	2
REV__J3KTG8;REV__J3QKW5;REV__J3QLE6;REV__J3KRI5;REV__X6R3Y6;REV__P55286	REV__J3KTG8;REV__J3QKW5;REV__J3QLE6;REV__J3KRI5;REV__X6R3Y6;REV__P55286	1;1;1;1;1;1	1;1;1;1;1;1	1;1;1;1;1;1			;;;;;	6	1	1	1	1	1	1	1	1	1	1	1	1	0	0	0	46.687	425	425;476;532;744;745;799	1	6	0.028818	0.44268	By MS/MS	By MS/MS	By MS/MS	5412800	2975600	2559700	5622400	5813000	1115900	5159200	3077600	2684100	5594000	5740400	1210000	5	5	5	4
REV__J3KRK0;REV__J3QLK5;REV__Q86UE8-3;REV__Q86UE8-2;REV__Q86UE8	REV__J3KRK0;REV__J3QLK5;REV__Q86UE8-3;REV__Q86UE8-2;REV__Q86UE8	1;1;1;1;1	1;1;1;1;1	1;1;1;1;1			;;;;	5	1	1	1	1	1	1	1	1	1	1	1	1	0	0	0	68.832	593	593;601;718;750;772	1	5	0.04918	0.31543	By MS/MS	By MS/MS	By matching	241740	183970	247350	353110	557610	26890	231400	185860	250120	360950	541040	40590	2	2	2	2
REV__M0R099	REV__M0R099	1	1	1				1	1	1	1	1	0	1	1	0	1	1	0	1	0	0	0	6.2601	53	53	1	2	0.044077	0.33353	By MS/MS		By MS/MS	54570	14495	48591	34604	57412	31504	51712	16988	47232	36672	56504	31237	2	2	2	2
REV__Q15776	REV__Q15776	1	1	1				1	1	1	1	1	1	1	1	1	1	1	1	1	0	0	0	65.815	578	578	1	4	0.039326	0.35865	By matching	By matching	By MS/MS	2780300	1292700	6387700	0	3732500	1146000	2645500	1416400	6095600	0	3559100	1181400	1	1	1	0
REV__Q16352	REV__Q16352	1	1	1				1	1	1	1	1	0	1	1	0	1	1	0	1	0	0	0	55.39	499	499	1	3	0.037037	0.39877	By matching		By MS/MS	179300	113160	240720	0	148050	58960	171180	117000	233580	0	141580	59573	1	1	1	0
REV__Q5T4D3-2;REV__Q5T4D3-4;REV__Q5T4D3;REV__Q5T4D3-3	REV__Q5T4D3-2;REV__Q5T4D3-4;REV__Q5T4D3;REV__Q5T4D3-3	1;1;1;1	1;1;1;1	1;1;1;1			;;;	4	1	1	1	1	1	1	1	1	1	1	1	1	0	0	0	68.351	612	612;630;741;760	1	6	0.034286	0.41524	By MS/MS	By MS/MS	By MS/MS	1145800	377700	518850	320030	1654700	133450	1087200	419040	517870	326510	1578800	166700	3	3	3	2
REV__Q8N4N8	REV__Q8N4N8	1	1	1				1	1	1	1	0	0	1	0	0	1	0	0	1	0	0	0	76.253	673	673	1	1	1	-2			By MS/MS	263300	13276	208330	0	287740	22451	248420	29521	197230	0	272380	29020	1	1	1	0
REV__Q96KQ4	REV__Q96KQ4	1	1	1				1	1	1	1	1	1	1	1	1	1	1	1	1	0	0	0	119.56	1090	1090	1	6	0.015385	0.59458	By MS/MS	By MS/MS	By MS/MS	8099100	4464800	6819600	7667700	12394000	1323600	7719800	4647500	6820900	7756000	12034000	1585700	3	3	3	2
REV__Q9BQK8;REV__Q9BQK8-2	REV__Q9BQK8;REV__Q9BQK8-2	1;1	1;1	1;1			;	2	1	1	1	1	1	1	1	1	1	1	1	1	0	0	0	93.613	851	851;852	1	5	0.0069686	0.96318	By MS/MS	By MS/MS	By matching	944200	502290	526600	940930	1126600	472100	899630	522260	542100	946380	1114500	475390	2	2	2	2
REV__Q9H461	REV__Q9H461	1	1	1				1	1	1	1	1	0	0	1	0	0	1	0	0	0	0	0	73.299	694	694	1	1	1	-2	By MS/MS			0	0	0	0	0	0	0	0	0	0	0	0	0	0	0	0
REV__Q9HAV4	REV__Q9HAV4	1	1	1				1	1	1	1	1	1	1	1	1	1	1	1	1	0	0	0	136.31	1204	1204	1	9	0.041551	0.34713	By MS/MS	By MS/MS	By MS/MS	2015000	2044800	4562500	2262100	4205600	432920	1938700	2046000	4457800	2411500	4069500	522820	4	4	4	2
REV__Q9NYU1	REV__Q9NYU1	2	2	1				1	2	2	1	2	2	2	2	2	2	1	1	1	0	0	0	174.73	1516	1516	1	7	1	-2	By MS/MS	By matching	By matching	29504	6105.1	23438	22347	77848	2364	27926	7560.7	22867	24384	74448	4357.8	1	1	1	1
REV__Q9Y5T5-4;REV__Q9Y5T5-3;REV__Q9Y5T5-2;REV__Q9Y5T5	REV__Q9Y5T5-4;REV__Q9Y5T5-3;REV__Q9Y5T5-2;REV__Q9Y5T5	1;1;1;1	1;1;1;1	1;1;1;1			;;;	4	1	1	1	0	1	0	0	1	0	0	1	0	0	0	0	58.396	513	513;808;822;823	1	1	0.021084	0.5245		By MS/MS		133040	1190900	1730900	940860	479010	115140	148420	1122200	1716700	985740	492250	121530	1	1	1	1
[truncated: 78 more columns]
