# Supplementary material for: Proteomics and Metabolomics Profiling of Platelets and Plasma Mediators of Thrombo-Inflammation in Gestational Hypertension and Preeclampsia
Source: Cells. 2022 Apr 7;11(8):1256. doi: 10.3390/cells11081256 (PMC9027992; doi:10.3390/cells11081256)
Supplement: Supplementary file 1 [file cells-11-01256-s001.zip › Table S7 (platelets - MSstats).xlsx]

## Sheet: Normalized proteins
Supplementary Table 7 | Normalized proteins from platelet shotgun proteomics of non-pregnant, healthy pregnancy, gestational hypertension, and preeclampsia. Data obtained after processing of evidence.txt and proteinGroups.txt by the MSstatsTMT (v1.8.2) package using R (v4.0.3). Default settings in MSstatsTMT were used for the analysis. For input conversion, "Gene.names" was used for protein ID, a…
Protein	Protein.Name	NonPreg1	NonPreg2	NonPreg3	HealthyPreg1	HealthyPreg2	HealthyPreg3	HealthyPreg4	GestHyper1	GestHyper2	GestHyper3	GestHyper4	Preecla1	Preecla2	Preecla3	Preecla4
A1BG	Alpha-1B-glycoprotein	16.5133	16.1819	16.0277	16.1204	16.4389	16.0917	16.0803	16.5048	16.4774	NA	16.2229	16.3384	16.2844	16.42	15.9295
A2M	Alpha-2-macroglobulin	15.6716	16.8913	16.173	16.5603	16.6707	15.9512	16.037	15.7374	15.9692	14.0187	16.5016	16.0225	16.7145	16.622	16.2655
ABCA12	ATP-binding cassette sub-family A member 12	17.603	NA	NA	17.8744	NA	NA	NA	NA	NA	NA	17.6172	18.9101	NA	20.1458	NA
ACTA1;ACTC1;ACTG2;ACTA2	Actin, alpha skeletal muscle;Actin, alpha cardiac muscle 1;Actin, gamma-enteric smooth muscle;Actin, aortic smooth muscle	16.8406	17.0472	16.8902	15.979	16.4793	16.3627	16.2951	16.1384	16.1241	NA	17.0159	15.6616	17.0894	16.3556	17.026
ACTG1;ACTB	Actin, cytoplasmic 2;Actin, cytoplasmic 2, N-terminally processed;Actin, cytoplasmic 1;Actin, cytoplasmic 1, N-terminally processed	17.4456	15.8306	15.7438	16.3692	15.4073	15.0199	14.8542	15.2908	14.9871	NA	17.0586	16.287	15.7038	16.5163	15.4602
ADAM12	Disintegrin and metalloproteinase domain-containing protein 12	15.6103	15.4807	14.9222	15.4007	15.9234	16.0636	16.0897	16.3549	16.0571	NA	15.2625	15.6906	15.57	15.7929	15.8497
ADARB1	Double-stranded RNA-specific editase 1	17.3248	17.6397	16.8411	16.4957	16.294	15.9378	15.9607	17.7049	16.4028	NA	15.2799	15.9622	16.921	16.4993	15.5289
ADIPOQ	Adiponectin	17.2513	17.4013	19.689	16.8419	16.3667	17.2237	17.3858	15.0842	16.077	NA	13.6794	16.972	16.0639	17.4079	17.2721
AFM	Afamin	17.0915	15.4523	16.255	16.7211	15.9715	16.4529	16.7491	15.9807	16.6247	15.1446	16.9428	16.9829	16.0399	17.1314	16.4515
AGT	Angiotensinogen;Angiotensin-1;Angiotensin-2;Angiotensin-3;Angiotensin-4;Angiotensin 1-9;Angiotensin 1-7;Angiotensin 1-5;Angiotensin 1-4	15.5103	15.4782	15.693	17.2703	16.7135	17.5493	17.645	17.0215	16.4372	NA	17.9535	16.7397	16.0724	16.7582	17.207
AHSG	Alpha-2-HS-glycoprotein;Alpha-2-HS-glycoprotein chain A;Alpha-2-HS-glycoprotein chain B	15.3175	15.9118	16.1473	16.2511	16.6486	16.4989	16.6446	15.3843	16.2066	NA	16.5689	15.3813	16.3762	15.4987	16.4336
AKAP9	A-kinase anchor protein 9	15.5893	NA	NA	14.83	NA	NA	NA	NA	NA	NA	14.534	15.0796	NA	14.534	NA
AKNA	AT-hook-containing transcription factor	14.4993	14.5056	16.244	15.5643	13.9326	14.6245	14.4526	17.8551	15.4851	17.8573	16.2907	14.5251	14.2412	16.0274	12.7883
AKNAD1	Protein AKNAD1	21.8903	15.4577	24.235	20.0539	20.7262	22.2553	21.7725	21.5746	19.8389	NA	NA	21.7379	19.287	18.2913	19.9698
AMBP	Protein AMBP;Alpha-1-microglobulin;Inter-alpha-trypsin inhibitor light chain;Trypstatin	15.8945	15.7999	15.9867	15.6923	15.8301	15.6731	15.7556	15.9987	16.4105	NA	16.1329	15.5251	16.2682	15.8635	16.171
APCS	Serum amyloid P-component;Serum amyloid P-component(1-203)	16.802	16.8216	15.5489	16.3947	15.8272	16.268	16.3344	16.9474	16.5419	NA	15.5305	16.7895	16.1131	16.4774	16.0036
APOA1	Apolipoprotein A-I;Proapolipoprotein A-I;Truncated apolipoprotein A-I	16.0982	18.0218	16.5823	18.9293	18.2752	18.069	16.7817	17.0519	17.4759	NA	19.4612	17.5691	18.7136	17.8851	18.4718
APOA2	Apolipoprotein A-II;Proapolipoprotein A-II;Truncated apolipoprotein A-II	14.6855	16.4945	15.3965	17.4863	16.5882	16.1932	14.8621	15.6891	16.0013	NA	17.8068	16.0255	17.1202	15.9608	16.6756
APOA4	Apolipoprotein A-IV	15.7794	16.8181	16.7359	17.4762	16.3468	16.2011	15.2301	15.3665	15.7913	NA	17.2441	16.2809	16.8751	16.075	16.8714
APOB	Apolipoprotein B-100;Apolipoprotein B-48	16.3418	15.9568	15.8607	16.2708	16.4923	16.6774	16.6969	16.272	16.3368	12.3464	15.8538	16.4695	15.9004	16.6779	15.9259
APOC1	Apolipoprotein C-I;Truncated apolipoprotein C-I	15.681	17.0023	17.1618	17.948	16.5885	16.6995	15.4332	16.449	16.0213	NA	18.5313	17.573	17.6941	17.1042	17.9617
APOC2;APOC4-APOC2	Apolipoprotein C-II;Proapolipoprotein C-II	14.4745	16.0775	15.5667	16.4287	15.3733	17.0614	16.1221	14.4673	15.5304	NA	17.5984	16.0587	15.5483	16.9027	17.1932
APOC3	Apolipoprotein C-III	15.1145	17.4193	15.1542	15.8964	17.8715	15.9056	14.9594	17.4115	17.7708	NA	17.2144	15.1289	18.244	16.0226	15.9737
APOD	Apolipoprotein D	15.9146	16.5571	17.3318	16.0351	15.7972	16.5095	16.3496	16.328	15.589	NA	15.4376	15.7147	16.0446	16.1126	16.602
APOE	Apolipoprotein E	14.5788	17.4956	16.1514	15.8443	16.2434	16.0618	15.3458	16.6166	16.2124	NA	16.8879	16.1668	17.5869	15.9556	16.3457
APOF	Apolipoprotein F	14.8359	16.2965	15.7126	15.8009	15.3346	15.9368	15.982	15.1464	14.5958	NA	16.7431	14.6872	15.4507	15.7395	16.1325
APOH	Beta-2-glycoprotein 1	16.4676	15.8516	16.0816	16.2174	16.6637	15.4545	15.4777	16.7455	16.919	13.2211	16.7856	15.572	16.5382	16.0418	15.8628
APOL1	Apolipoprotein L1	15.3394	16.3449	15.9688	16.4827	16.0963	17.1865	16.5369	15.6132	15.9266	NA	16.8266	16.2356	16.1907	15.6913	17.5067
APOL1;APOL3	Apolipoprotein L1;Apolipoprotein L3	14.9373	15.1375	14.5393	16.4023	15.6289	16.6791	15.7864	15.7672	15.8719	NA	16.4051	16.3917	15.6783	15.2588	16.7573
APOM	Apolipoprotein M	16.615	16.3097	15.6991	16.0892	16.2775	15.8	15.7238	16.137	15.8948	NA	16.0724	16.6149	16.4361	16.4165	15.5005
ASCC3	Activating signal cointegrator 1 complex subunit 3	17.0568	16.3786	17.0665	16.0405	16.362	16.442	16.533	16.7211	16.6046	NA	15.8077	16.9119	16.1571	16.1689	17.0925
ATRN	Attractin	16.0919	15.5287	15.7383	15.8976	16.1994	15.8333	15.8425	16.5603	16.331	NA	15.849	16.0481	15.8402	16.2249	15.6502
AZGP1	Zinc-alpha-2-glycoprotein	16.1699	16.2546	17.242	16.3084	16.3911	16.9935	16.9865	16.7649	16.1777	15.9202	16.7137	15.919	15.9441	16.5923	16.8944
B2M	Beta-2-microglobulin;Beta-2-microglobulin form pI 5.3	16.3874	16.2187	16.8469	16.2786	16.1222	15.9496	15.947	16.3479	16.2696	NA	16.1406	16.0604	15.9575	16.2459	16.2654
BCHE	Cholinesterase;Carboxylic ester hydrolase	16.0354	NA	16.4025	15.2758	NA	15.8645	15.9189	NA	NA	NA	15.4453	15.3145	NA	15.8165	15.2357
BRF1	Transcription factor IIIB 90 kDa subunit	17.0769	NA	NA	14.9425	NA	NA	NA	NA	NA	NA	NA	16.5093	NA	13.8945	NA
C1QA	Complement C1q subcomponent subunit A	17.8157	15.3857	16.8337	16.8585	16.837	16.1063	16.1637	17.2362	16.4398	NA	15.4763	17.1056	16.7489	16.4019	16.3142
C1QB	Complement C1q subcomponent subunit B	16.3496	16.4732	15.18	15.6299	15.8476	14.6047	14.6911	16.1658	15.6377	NA	14.8071	15.6181	15.5775	15.5167	14.7933
C1QC	Complement C1q subcomponent subunit C	16.4377	16.1111	16.6057	16.6224	15.6689	16.1307	16.2294	15.5838	15.2613	NA	16.0251	15.7983	15.4937	16.0587	16.1369
C1R	Complement C1r subcomponent;Complement C1r subcomponent heavy chain;Complement C1r subcomponent light chain	16.1888	16.569	16.7989	16.061	16.4205	16.2806	16.3489	16.3876	16.4008	NA	16.1778	15.8786	16.444	16.0268	16.2765
C1RL	Complement C1r subcomponent-like protein	15.7672	14.348	16.3041	15.2251	14.45	16.3168	15.9292	15.7964	14.5287	NA	14.343	15.6364	14.2533	15.1338	15.9169
C1S	Complement C1s subcomponent;Complement C1s subcomponent heavy chain;Complement C1s subcomponent light chain	15.6957	15.5983	15.781	15.2892	15.4581	15.216	15.3877	15.6717	15.5718	NA	15.4654	15.2553	15.3165	15.5202	15.3136
C2	Complement C2;Complement C2b fragment;Complement C2a fragment	17.0138	17.1985	17.212	16.7359	16.7833	16.6584	16.7595	16.7302	16.5271	NA	17.1332	17.0673	16.5702	16.7945	16.1925
C3	Complement C3;Complement C3 beta chain;C3-beta-c;Complement C3 alpha chain;C3a anaphylatoxin;Acylation stimulating protein;Complement C3b alpha chain;Complement C3c alpha chain fragment 1;Complement C3dg fragment;Complement C3g fragment;Complement C3d fragment;Complement C3f fragment;Complement C3c alpha chain fragment 2	16.715	16.1864	15.8606	16.3804	16.1979	16.2627	16.3387	16.0633	16.3613	12.4684	16.7871	16.5252	16.1957	16.3195	16.1377
C3;METTL18	Complement C3;Complement C3 beta chain;C3-beta-c;Complement C3 alpha chain;C3a anaphylatoxin;Acylation stimulating protein;Complement C3b alpha chain;Complement C3c alpha chain fragment 1;Complement C3dg fragment;Complement C3g fragment;Complement C3d fragment;Complement C3f fragment;Complement C3c alpha chain fragment 2;Histidine protein methyltransferase 1 homolog	23.4064	22.5119	21.9381	23.1077	23.0464	22.7043	22.8325	23.1321	23.174	NA	23.0628	23.0885	23.2605	22.9071	22.6093
C4A	Complement C4-A;Complement C4 beta chain;Complement C4-A alpha chain;C4a anaphylatoxin;C4b-A;C4d-A;Complement C4 gamma chain	16.09	14.5242	15.1784	15.2747	15.2127	14.6577	14.4676	15.1085	15.0886	14.0735	14.9917	15.5177	15.2109	15.2663	14.6621
C4B	Complement C4-B;Complement C4 beta chain;Complement C4-B alpha chain;C4a anaphylatoxin;C4b-B;C4d-B;Complement C4 gamma chain	16.4287	15.6686	15.2038	15.92	15.607	15.4747	15.3524	15.5611	15.3094	14.9646	15.9628	15.6336	15.4991	15.8599	15.7767
C4BPA	C4b-binding protein alpha chain	17.358	16.1544	16.785	16.0904	15.5872	16.6158	16.7077	16.7669	16.2638	15.5011	16.2802	16.6679	15.8946	15.9049	16.1428
C4BPB	C4b-binding protein beta chain	18.0175	17.107	16.8008	16.4888	16.5759	16.4739	16.7167	17.947	17.2389	NA	16.8088	16.9252	16.7274	16.3198	16.052
C5	Complement C5;Complement C5 beta chain;Complement C5 alpha chain;C5a anaphylatoxin;Complement C5 alpha chain	17.0002	16.6579	16.865	16.5819	16.7052	16.745	16.7916	16.7156	16.7127	14.8212	16.8266	16.7558	16.8042	16.7293	16.6434
C6	Complement component C6	16.5311	16.4696	16.2221	15.8598	16.5578	16.1891	16.2376	16.568	16.7973	15.165	16.0209	16.2237	16.035	15.8841	15.9559
C6orf222	Uncharacterized protein C6orf222	16.9316	16.7966	NA	15.6708	15.9537	NA	NA	15.9689	15.7412	NA	16.6379	16.3566	15.6407	16.5917	NA
C7	Complement component C7	16.8346	16.2548	16.8546	16.4772	16.0301	16.6178	16.8263	16.7357	16.435	NA	16.4826	16.6944	16.233	16.1317	16.449
C7;FAP	Complement component C7;Prolyl endopeptidase FAP;Antiplasmin-cleaving enzyme FAP, soluble form	18.7577	18.8295	17.0852	18.3311	18.6259	17.0692	17.1999	19.7975	19.0224	NA	17.3974	18.4096	18.7078	17.7413	16.933
C8A	Complement component C8 alpha chain	16.6564	15.7804	16.4703	15.6727	15.4052	16.4031	16.4008	15.5908	15.3649	NA	15.5563	16.3057	15.2617	16.0846	16.0197
C8B	Complement component C8 beta chain	15.6923	15.4801	13.9368	14.8269	15.2868	14.3686	14.4911	15.1627	15.1527	NA	14.899	15.2563	15.5095	15.0546	14.5625
C8G	Complement component C8 gamma chain	15.6352	16.1257	15.6331	14.9663	15.5404	15.3033	15.4185	15.8817	15.6591	NA	15.6434	15.5061	15.6539	15.2098	15.3436
C9	Complement component C9;Complement component C9a;Complement component C9b	16.5879	16.1548	16.4207	16.2156	16.5613	16.6135	16.6973	16.5076	16.3711	15.2793	16.5259	16.4937	16.3054	16.3928	16.1767
CASP12	Inactive caspase-12	15.1973	NA	NA	16.3462	NA	NA	NA	NA	NA	NA	16.038	14.7563	NA	16.3875	NA
CCDC73	Coiled-coil domain-containing protein 73	18.2777	NA	NA	16.5746	NA	NA	NA	NA	NA	NA	NA	18.0849	NA	16.1865	NA
CD14	Monocyte differentiation antigen CD14;Monocyte differentiation antigen CD14, urinary form;Monocyte differentiation antigen CD14, membrane-bound form	17.1471	NA	16.4033	16.2295	NA	15.5715	15.447	NA	NA	NA	16.2186	17.0482	NA	16.0899	15.3155
CD4	T-cell surface glycoprotein CD4	17.2554	NA	16.9633	15.6088	NA	16.5371	16.6207	NA	NA	11.1193	14.9502	16.8627	NA	15.8856	15.4808
CD5L	CD5 antigen-like	17.4935	16.625	16.2117	16.8946	16.8369	15.722	15.7433	16.4909	16.0302	NA	14.6507	16.7886	16.2764	16.2042	16.1141
CENPF	Centromere protein F	16.798	NA	17.4378	15.8361	NA	15.7376	16.0618	NA	NA	NA	15.7471	16.4085	NA	15.2859	14.2332
CETP	Cholesteryl ester transfer protein	15.6412	NA	16.1072	15.4495	NA	15.7219	15.908	NA	NA	15.5456	15.0205	15.1133	NA	15.134	15.733
CFB	Complement factor B;Complement factor B Ba fragment;Complement factor B Bb fragment	17.4193	14.0417	16.631	16.7211	16.0556	16.6883	16.7228	16.231	16.2212	NA	17.5356	17.3083	16.1907	16.4775	16.2795
CFD	Complement factor D	14.1654	15.3087	13.7569	13.3929	14.3847	12.6018	11.9503	14.553	14.3639	14.0012	14.3835	13.5039	14.019	13.5962	12.1933
CFH	Complement factor H	16.4498	15.2973	16.0708	16.0558	16.2124	16.1675	16.3151	16.3807	16.3702	13.7952	15.7635	16.4278	16.0556	15.7718	16.2741
CFH;CFHR3	Complement factor H;Complement factor H-related protein 3	15.5608	11.6001	15.4281	14.2259	14.2275	15.2538	15.3419	NA	14.4899	NA	14.2287	14.8738	14.9756	14.5297	15.2869
CFHR1	Complement factor H-related protein 1	16.0327	15.4008	NA	15.5748	15.184	NA	NA	16.174	15.1321	NA	15.5763	15.4591	14.6297	15.4064	NA
CFHR2	Complement factor H-related protein 2	14.8814	16.4587	16.9978	16.1742	16.4666	16.1641	16.2444	17.4922	16.3437	NA	16.0694	16.1397	16.0742	15.5506	16.5708
CFI	Complement factor I;Complement factor I heavy chain;Complement factor I light chain	16.7656	16.2647	16.2489	16.0808	15.896	15.9732	16.1437	16.5303	16.0702	NA	16.3372	16.2558	16.0432	16.1465	15.8591
CFL1	Cofilin-1	17.2942	17.0634	16.8699	15.565	16.6933	15.9846	15.8798	17.6131	16.1981	NA	15.375	16.0866	16.5839	16.1691	16.0018
CFP	Properdin	15.8746	13.4264	15.9666	15.0359	15.3796	16.0134	16.1265	15.3334	15.4641	NA	14.0888	15.2316	14.8194	14.6406	16.1651
CHMP4A	Charged multivesicular body protein 4a	17.4104	16.4557	17.8619	16.9162	17.4347	18.4637	18.4327	17.5594	17.0673	NA	15.9313	17.4889	16.6352	17.3146	17.4031
CLEC3B	Tetranectin	15.4631	15.6961	17.3407	14.7016	15.4006	16.1188	15.7317	15.2532	14.9872	NA	15.5821	14.5702	15.2755	14.9242	15.8197
CLU	Clusterin;Clusterin beta chain;Clusterin alpha chain;Clusterin	17.0174	17.0744	17.1122	16.6891	16.9966	17.1289	17.0862	17.5274	17.0182	16.0788	16.9776	16.3649	16.6927	16.9032	16.6573
CNDP1	Beta-Ala-His dipeptidase	16.2267	16.0115	16.2545	16.3121	15.0828	16.296	16.3565	15.5029	15.5972	15.6743	16.5596	15.7177	14.9134	15.9991	15.8808
CP	Ceruloplasmin	15.6337	15.6749	15.859	16.2786	16.1158	16.4845	16.6018	15.6777	16.2501	11.7321	16.611	15.9409	16.2483	16.3844	16.4209
CPN1	Carboxypeptidase N catalytic chain	15.3386	15.8707	15.325	15.1141	15.128	15.7822	15.8611	15.5917	15.5734	NA	15.3905	15.2554	15.1973	15.7554	15.3799
CPN2	Carboxypeptidase N subunit 2	16.0649	15.8873	15.8992	16.024	15.6882	16.4814	16.4561	15.8433	15.8919	NA	16.3556	15.9897	15.7383	16.3522	16.2588
CRP	C-reactive protein;C-reactive protein(1-205)	16.5841	14.6341	NA	15.935	16.8873	NA	NA	17.098	16.0506	NA	17.9831	16.1355	16.6656	15.5784	NA
CSH1;CSH2	Chorionic somatomammotropin hormone 2;Chorionic somatomammotropin hormone 1	14.6784	NA	NA	15.4713	NA	14.5291	14.1526	NA	NA	13.3996	16.6814	15.7662	NA	15.1309	14.9177
CSH1;CSH2;CSHL1	Chorionic somatomammotropin hormone 2;Chorionic somatomammotropin hormone 1;Chorionic somatomammotropin hormone-like 1	14.4829	14.1012	12.9516	15.616	16.2011	15.5093	15.1687	15.7669	14.9077	NA	15.4697	16.7077	14.4824	16.3507	15.7636
CUBN	Cubilin	16.2362	13.318	16.1484	16.2131	16.4338	15.2363	15.0794	15.5966	15.9679	NA	15.8965	16.4382	15.8663	14.9096	14.4077
DDX46	Probable ATP-dependent RNA helicase DDX46	14.435	15.3178	15.3794	16.0715	15.8733	14.7605	14.3525	12.8306	15.3198	13.0889	10.2489	14.5667	16.5491	13.7465	12.7853
DOCK8	Dedicator of cytokinesis protein 8	16.571	15.1944	17.8401	16.6963	16.4259	16.8641	16.6298	16.1305	16.0531	NA	16.3275	16.6944	16.4214	16.2166	16.8079
ECM1	Extracellular matrix protein 1	15.884	16.5793	16.9191	14.8565	15.4222	16.1507	16.0679	15.7492	15.7777	NA	14.7644	15.1603	15.7393	14.8281	15.9793
EFEMP1	EGF-containing fibulin-like extracellular matrix protein 1	15.9868	16.6884	16.7121	15.3741	15.9285	16.2184	16.1852	16.1173	15.6274	NA	14.5553	15.489	15.7408	15.8566	16.3956
EIF3L	Eukaryotic translation initiation factor 3 subunit L	15.2459	15.648	17.3559	15.574	15.0594	16.8832	16.7923	13.9528	15.6223	NA	15.9643	14.9003	15.6083	15.5343	17.9736
F10	Coagulation factor X;Factor X light chain;Factor X heavy chain;Activated factor Xa heavy chain	16.516	15.634	16.0572	16.1894	16.4408	16.4026	16.514	16.9618	16.788	NA	16.4618	16.6217	16.3828	16.4378	16.5131
F11	Coagulation factor XI;Coagulation factor XIa heavy chain;Coagulation factor XIa light chain	15.4574	13.0177	14.6238	14.4136	14.3449	14.388	14.4065	15.234	14.134	NA	14.13	14.5113	14.2918	14.0723	14.3178
F12	Coagulation factor XII;Coagulation factor XIIa heavy chain;Beta-factor XIIa part 1;Coagulation factor XIIa light chain	14.8998	14.3203	14.7822	15.0774	14.8698	15.3213	15.3958	15.0034	15.0535	12.6951	14.8662	15.2424	14.9869	14.9423	15.1829
F13A1	Coagulation factor XIII A chain	16.5056	16.96	17.0447	15.465	16.0543	15.5978	15.5829	16.2033	16.2142	NA	14.8665	15.8413	16.1696	15.65	16.214
F13B	Coagulation factor XIII B chain	15.5475	15.2403	15.4575	14.9528	15.5942	14.6969	14.7636	16.109	15.7258	NA	14.6861	15.2532	15.2417	14.8911	14.9265
F2	Prothrombin;Activation peptide fragment 1;Activation peptide fragment 2;Thrombin light chain;Thrombin heavy chain	15.6952	16.0241	16.1414	15.6385	15.6892	16.2461	16.3833	15.6259	15.7798	NA	16.1046	15.5777	15.7933	15.8559	15.9105
F5	Coagulation factor V;Coagulation factor V heavy chain;Coagulation factor V light chain	15.54	16.3017	15.4912	15.5512	15.3706	15.5026	15.4523	15.3788	15.5142	NA	15.4999	15.8647	14.7626	15.5961	14.8289
F9	Coagulation factor IX;Coagulation factor IXa light chain;Coagulation factor IXa heavy chain	16.5306	15.3564	15.4044	16.1693	15.604	15.4527	15.5131	15.9749	15.3864	NA	16.6166	15.8968	15.0422	16.2188	15.8869
FAM193A	Protein FAM193A	17.2122	NA	NA	15.5582	NA	NA	NA	NA	NA	NA	15.4239	16.4393	NA	15.3554	NA
FBLN1	Fibulin-1	15.3647	16.1245	16.3149	15.2459	15.92	15.9451	15.8175	16.3279	15.965	14.7786	14.5868	16.0433	15.3896	15.584	15.8925
FCGBP	IgGFc-binding protein	15.8985	16.1906	15.9616	15.7399	16.0371	15.8759	15.8972	16.183	16.1549	NA	16.079	15.5804	15.6604	15.5487	15.8713
FCN3	Ficolin-3	17.2624	16.8309	16.0044	15.939	16.627	16.084	16.1533	16.7398	16.327	14.0499	15.5601	16.1491	15.6135	15.7253	16.0382
FERMT3	Fermitin family homolog 3	15.2695	14.6687	15.0105	14.5149	13.9536	14.6178	14.4981	14.7981	14.2819	NA	14.6886	14.6325	14.0145	14.5758	14.8206
FETUB	Fetuin-B	15.8911	15.2219	14.7273	15.9788	15.4295	15.2323	15.4189	15.4134	15.1278	NA	16.0261	15.967	14.7773	15.703	14.8224
FGA	Fibrinogen alpha chain;Fibrinopeptide A;Fibrinogen alpha chain	16.1079	15.8337	16.1043	15.5768	15.9956	15.8298	15.8724	16.4783	16.234	14.3229	14.9351	16.366	16.0144	15.4878	16.23
FGB	Fibrinogen beta chain;Fibrinopeptide B;Fibrinogen beta chain	16.4137	15.9325	15.991	16.048	15.9379	15.7602	15.8019	15.9843	16.1379	13.2794	15.5711	16.4534	16.043	15.8568	16.0195
FGG	Fibrinogen gamma chain	16.1848	16.2958	15.9487	16.0379	16.1986	15.9686	16.0975	16.0962	16.5696	13.2639	15.5832	16.2335	16.5044	15.7191	16.3936
FLNA	Filamin-A	15.7147	16.1403	16.1118	14.9155	15.2174	15.3208	15.1411	15.5094	14.9073	14.6737	15.3058	15.0187	15.4536	15.3041	15.4079
FN1	Fibronectin;Anastellin;Ugl-Y1;Ugl-Y2;Ugl-Y3	15.7831	15.8351	15.9941	15.0572	15.1923	15.4054	15.1858	15.4688	16.1075	13.8133	14.1486	16.7178	16.0709	15.2322	15.7966
FRY	Protein furry homolog	15.6655	NA	14.3607	16.1946	NA	16.6883	17.026	NA	NA	NA	16.2637	15.6173	NA	16.0905	15.9748
GC	Vitamin D-binding protein	14.5806	14.8152	15.6806	16.6267	16.2638	16.4626	16.47	14.4375	16.015	NA	17.8362	15.0059	15.7805	15.2204	16.779
GPLD1	Phosphatidylinositol-glycan-specific phospholipase D	15.7748	16.0274	15.969	15.8235	15.4816	15.9424	15.8732	16.6817	16.1528	14.5217	15.3953	16.1348	15.5744	15.8087	15.7648
GPX3	Glutathione peroxidase;Glutathione peroxidase 3	16.0688	16.4969	17.1977	15.5619	16.1802	16.7193	16.787	16.5341	15.8224	NA	16.0786	15.3025	16.0028	15.6751	16.8284
GRIP1	Glutamate receptor-interacting protein 1	20.0596	18.8693	18.4423	17.6702	18.1644	17.0761	16.855	20.2005	18.4145	19.1059	NA	18.9854	18.1397	17.5672	16.4427
HABP2	Hyaluronan-binding protein 2;Hyaluronan-binding protein 2 50 kDa heavy chain;Hyaluronan-binding protein 2 50 kDa heavy chain alternate form;Hyaluronan-binding protein 2 27 kDa light chain;Hyaluronan-binding protein 2 27 kDa light chain alternate form	15.8217	15.3343	14.9947	15.7125	16.0918	15.8235	15.8529	16.0868	16.0437	14.2742	15.7155	15.7859	15.4461	15.5241	15.5414
HBA1	Hemoglobin subunit alpha	15.4584	17.8647	14.1914	16.5816	16.5432	16.7819	16.3004	15.8715	16.3551	NA	17.1089	16.5924	15.8452	15.9942	16.6429
HBA1;HBA2	Hemoglobin subunit alpha	15.8824	17.5406	14.1965	16.4614	15.6331	16.19	15.8067	14.6667	15.6107	NA	17.5199	16.4174	14.7502	16.4027	16.0453
HBA1;HBA2;HBZ	Hemoglobin subunit alpha;Hemoglobin subunit zeta	15.9471	19.1949	NA	17.5119	17.4545	NA	NA	15.859	17.1661	NA	18.26	17.4884	16.1896	17.0814	NA
HBB	Hemoglobin subunit beta;LVV-hemorphin-7;Spinorphin	16.2813	17.9371	15.6485	16.9701	16.7804	16.934	16.8469	16.4003	17.0506	NA	17.9135	16.5723	16.0914	16.6249	16.8817
HIP1	Huntingtin-interacting protein 1	17.7257	16.1284	17.8264	15.9861	16.0903	17.0441	17.2702	16.5636	17.8008	NA	16.2222	15.8954	17.7942	15.2756	16.0728
HP	Haptoglobin;Haptoglobin alpha chain;Haptoglobin beta chain	17.2527	16.1726	16.551	16.2755	15.9377	16.0056	16.0366	16.5535	16.4589	14.5374	16.587	16.0281	15.8355	16.1671	16.2024
HPR	Haptoglobin-related protein	15.5366	15.5631	15.4491	16.0248	15.7357	15.5474	15.7812	16.0213	16.0029	NA	16.5151	15.3956	15.4512	14.9334	15.9438
HPX	Hemopexin	17.0562	16.2948	16.0889	16.7537	16.7185	16.1153	16.2129	16.9308	16.6388	12.9897	17.3047	16.014	16.2755	16.6958	16.173
HRG	Histidine-rich glycoprotein	17.6179	16.435	17.6449	15.7307	15.7745	16.6198	16.8097	17.099	16.1211	14.2437	16.6296	16.6455	16.4815	16.2176	15.3833
HSPA4L	Heat shock 70 kDa protein 4L	14.0563	17.7807	NA	16.27	17.1337	NA	NA	16.0683	16.5587	NA	16.7069	15.7762	17.2659	17.0995	NA
HSPA5	78 kDa glucose-regulated protein	14.6775	13.0256	13.6951	14.8121	14.1214	12.2893	12.5185	14.1554	13.4297	NA	14.6879	14.1578	13.2006	14.7682	12.6204
IGF2R	Cation-independent mannose-6-phosphate receptor	19.0962	18.2737	17.7267	18.3548	18.6961	17.7333	17.8615	19.0093	18.9889	NA	18.0358	18.9652	18.7139	18.6696	17.5588
IGFALS	Insulin-like growth factor-binding protein complex acid labile subunit	14.7483	14.5188	15.2684	14.8978	14.27	15.564	15.4692	14.6013	14.4056	NA	15.3256	15.0615	14.3143	14.9504	15.3844
IGFBP3	Insulin-like growth factor-binding protein 3	15.8924	NA	15.762	15.3318	NA	15.7409	15.9536	NA	NA	NA	14.3729	16.1944	NA	15.7812	15.2188
IGHA1	Ig alpha-1 chain C region	18.7808	16.6591	18.0389	16.7796	15.7622	17.3184	17.5235	17.3946	17.307	NA	16.4394	17.1523	17.3537	16.6702	17.2551
IGHA2	Ig alpha-2 chain C region	16.9485	15.7038	16.3412	14.8523	15.1483	16.0072	16.2004	15.6688	16.2958	NA	15.3494	14.7397	15.4313	15.2302	16.2406
IGHD	Ig delta chain C region	17.0316	NA	15.2578	15.233	NA	15.0814	15.2661	NA	NA	NA	15.3887	15.3812	NA	15.4548	16.1184
IGHG1	Ig gamma-1 chain C region	17.4757	17.6295	18.1976	17.2647	16.5375	17.4277	17.5799	16.5454	16.1257	NA	16.2842	17.0671	17.0436	16.8418	17.3238
IGHG2	Ig gamma-2 chain C region	17.24	17.6544	17.7285	16.4509	16.6591	16.8944	17.1726	16.3585	17.2627	11.8666	16.5631	15.702	17.3564	16.344	17.3139
IGHG3	Ig gamma-3 chain C region	16.5739	15.4939	17.5492	15.6889	16.2423	16.0928	16.1344	17.1125	16.2163	15.3215	15.8308	16.402	16.9695	14.9239	15.6577
IGHG4	Ig gamma-4 chain C region	15.2658	16.3294	16.5469	18.038	15.7193	15.9575	16.2822	15.4971	13.5423	NA	14.4772	15.368	16.5623	15.863	14.8749
IGHM	Ig mu chain C region;Ig mu heavy chain disease protein	16.5969	16.6604	16.2126	16.2749	16.7511	15.9257	16.0505	15.8371	15.7203	14.5168	14.3918	16.3766	15.763	15.8743	16.3764
IGHMBP2	DNA-binding protein SMUBP-2	15.1844	16.8243	16.4471	15.3298	16.5016	15.5247	15.243	16.4254	15.1483	NA	15.0687	16.5353	14.9956	16.6107	15.5435
IGHV1-18	Ig heavy chain V-I region V35	16.5387	16.6523	14.285	15.9475	14.7719	13.4863	13.6381	15.1924	14.6119	NA	15.2902	16.0744	14.7512	16.4203	13.2634
IGHV1-3		15.3922	NA	NA	14.9085	NA	NA	NA	NA	NA	NA	14.6492	14.499	NA	14.7713	NA
IGHV1OR15-1		15.9029	16.9229	16.6639	14.5304	14.7323	16.6713	16.5415	14.9001	15.5904	NA	14.8432	15.5928	16.0261	16.644	15.4291
IGHV3-15		16.1234	15.4866	14.1684	14.7355	15.0288	13.7517	13.9339	16.0547	14.9586	NA	13.4102	15.7588	15.116	14.893	15.1034
IGHV3-23	Ig heavy chain V-III region CAM;Ig heavy chain V-III region 23	15.3039	NA	NA	15.3134	NA	NA	NA	NA	NA	NA	15.4292	14.9696	NA	15.2592	NA
IGHV3-43		16.6155	17.4837	17.0039	15.1895	15.6643	16.2574	16.2297	15.9964	15.3871	NA	14.9237	15.7266	15.8853	16.626	15.8132
IGHV3-49		17.6967	17.1104	15.7854	15.4746	16.0868	16.148	16.1853	15.6673	17.0687	NA	15.3358	15.6499	16.7552	15.6488	15.4328
IGHV3-74;IGHV3OR16-13		18.9677	17.8779	18.3657	16.7029	17.0043	17.2872	17.2474	17.7184	16.8123	NA	16.4199	17.3011	17.2165	16.8268	17.3498
IGHV3OR16-12		16.4663	14.1001	16.9725	16.0316	15.8008	15.6964	15.8513	14.8848	15.3634	NA	15.3004	15.5064	16.0668	15.83	15.7626
IGHV3OR16-9		16.9045	16.5506	17.1194	15.2424	15.1573	16.0258	15.9365	15.8716	15.761	NA	15.1164	15.6875	15.7771	15.8019	16.4278
IGHV4-28		19.2701	NA	NA	18.7396	NA	NA	NA	NA	NA	NA	18.6523	18.934	NA	18.7461	NA
IGHV5-51		16.0178	16.8943	15.9134	15.7656	15.4979	15.6796	15.885	15.7256	15.8765	NA	15.9318	15.4288	15.932	15.3146	16.5032
IGHV6-1		18.2249	18.3099	19.0155	16.0082	17.3389	17.1322	17.2184	17.105	17.0423	NA	16.3874	16.1651	17.0154	15.9885	16.9315
IGKC	Ig kappa chain C region	17.1852	16.8044	17.0274	16.6575	16.4512	16.1541	16.3562	16.4977	16.5475	NA	16.0724	15.8951	17.0116	16.1974	16.1819
IGKV A18;IGKV2D-29		16.8385	14.9975	16.9398	16.2803	16.4736	15.9151	16.0185	15.7198	15.8889	NA	14.2249	16.0022	14.9732	16.0086	15.9725
IGKV1-27		14.571	13.7831	NA	15.0296	13.5373	NA	NA	13.4463	14.0685	NA	15.4953	13.9463	14.6037	13.809	NA
IGKV1-5	Ig kappa chain V-I region HK102	18.0223	17.417	18.9129	17.8201	16.6014	17.0459	16.9524	16.7452	16.2566	NA	17.8619	17.1976	17.1356	16.861	17.2539
IGKV1-8;IGKV1-9		15.1849	NA	15.9659	15.1711	NA	15.1209	14.9894	NA	NA	NA	15.3053	14.7474	NA	15.4225	15.2343
IGKV2-24;IGKV2D-24		17.5138	17.433	18.639	16.4405	16.3313	17.1946	17.1851	17.0622	16.3971	NA	15.9709	16.7714	16.3064	17.0076	17.0782
IGKV3D-11	Ig kappa chain V-III region VG	17.7197	18.7358	15.7792	17.2034	17.5208	15.4654	15.7491	17.5666	17.6677	NA	16.9989	16.8341	17.494	17.1113	15.4995
IGKV3D-15	Ig kappa chain V-III region POM	16.1838	16.1866	16.5392	15.6869	15.5634	15.8772	16.062	15.3571	15.4984	NA	16.0528	14.9547	15.7821	15.3061	15.3137
IGKV3D-20	Ig kappa chain V-III region B6	19.3377	18.5354	20.3989	18.6093	17.8348	18.5886	18.6753	18.1834	18.0751	NA	17.0397	17.9866	18.9635	17.9486	18.3686
IGKV3OR2-268;IGKV3D-7	Ig kappa chain V-III region POM	20.6768	19.1012	20.5483	20.0121	16.7516	19.7123	19.812	17.0331	17.0556	NA	19.7462	19.527	16.7441	19.6537	19.4653
IGKV4-1	Ig kappa chain V-IV region	17.1592	15.9634	16.544	16.2044	15.2397	15.8083	15.9955	15.6452	15.4385	14.3626	16.0803	15.8522	15.1983	16.2719	15.9011
IGKV6-21		16.6121	15.4284	17.7855	15.6899	14.2937	15.4255	15.6956	14.0417	14.8861	NA	15.2105	15.3523	15.9966	15.837	16.08
IGLC7	Ig lambda-7 chain C region	16.9127	16.3553	17.7454	16.0365	15.9225	16.167	16.1733	17.1759	16.104	16.5345	14.4366	16.6859	15.3078	16.318	14.2083
IGLL1	Immunoglobulin lambda-like polypeptide 1	14.7764	16.0082	14.768	14.4264	14.7391	14.3793	14.2646	14.6059	14.6037	NA	15.0884	14.2214	14.688	14.2651	14.1785
IGLL5	Immunoglobulin lambda-like polypeptide 5	17.8097	18.2115	16.7845	16.4574	17.2359	16.4034	16.2982	18.6234	17.7128	NA	15.7381	16.75	17.5641	16.4808	16.5783
IGLL5;IGLC1	Immunoglobulin lambda-like polypeptide 5;Ig lambda-1 chain C regions	17.3166	16.9128	16.6345	16.5026	15.8036	16.5846	16.6747	16.8864	16.015	16.2718	16.1365	16.2792	16.0954	16.2448	16.9954
IGLV3-12		16.4178	16.2641	15.5209	17.485	14.7754	15.8255	15.8225	15.1489	14.8591	NA	14.632	16.1225	15.0923	15.7999	14.8395
IGLV3-9	Ig lambda chain V-III region LOI	16.8174	16.3355	17.0082	15.5261	16.0696	16.3153	16.1853	16.6837	16.0236	13.657	16.0653	15.8319	15.5262	15.3016	15.3372
IGLV5-48;IGLV5-45		17.0445	17.6824	NA	15.6818	15.7053	NA	NA	17.3102	15.8861	NA	16.4548	16.2713	15.8909	16.4761	NA
IGLV7-46	Ig lambda chain V region 4A	19.4083	18.1835	18.7502	17.9106	17.6652	18.0915	18.209	19.1054	18.5747	NA	16.2756	17.9647	18.3312	17.4526	18.3112
IGLV8-61		19.4281	17.7216	17.0912	17.7155	17.0456	16.0558	16.1095	18.5898	17.9302	NA	17.7522	17.8285	17.2123	18.1085	17.3159
IQGAP2;IQGAP1	Ras GTPase-activating-like protein IQGAP2;Ras GTPase-activating-like protein IQGAP1	20.8966	NA	19.3445	17.7433	NA	18.2742	18.7698	NA	NA	18.6831	16.3565	18.6569	NA	16.8194	17.1454
ITGA8	Integrin alpha-8;Integrin alpha-8 heavy chain;Integrin alpha-8 light chain	19.1825	17.3473	20.2016	16.8658	18.6215	19.408	19.3908	20.6931	18.2294	22.7305	16.9931	17.7902	16.9679	16.7993	18.8163
ITIH1	Inter-alpha-trypsin inhibitor heavy chain H1	15.7607	15.9833	16.1757	15.9746	16.2902	16.3289	16.3466	16.1372	16.4126	NA	16.3561	15.9189	16.3488	16.0587	16.174
ITIH2	Inter-alpha-trypsin inhibitor heavy chain H2	15.9882	16.1762	16.2833	16.0183	16.4261	16.2964	16.2871	16.4364	16.6365	NA	16.3118	16.2388	16.4779	16.4361	16.0889
ITIH3	Inter-alpha-trypsin inhibitor heavy chain H3	15.7004	15.3698	16.5626	15.6946	15.4274	16.0192	16.1375	15.4698	15.5788	NA	15.7239	16.3679	15.9736	16.0169	16.0432
ITIH4	Inter-alpha-trypsin inhibitor heavy chain H4;70 kDa inter-alpha-trypsin inhibitor heavy chain H4;35 kDa inter-alpha-trypsin inhibitor heavy chain H4	17.2808	16.9266	15.5699	16.2022	16.8177	14.8482	15.0183	17.109	16.0574	NA	16.4168	16.5326	16.9583	17.2635	14.8363
JCHAIN;IGJ	Immunoglobulin J chain	18.4545	16.2159	17.3013	16.8626	17.1314	16.3342	16.3824	16.4585	16.9476	NA	15.1554	16.8959	16.9518	16.6735	16.7285
KIAA0196	WASH complex subunit strumpellin	15.7955	NA	NA	14.7598	NA	NA	NA	NA	NA	NA	13.8781	15.1169	NA	15.5026	NA
KLKB1	Plasma kallikrein;Plasma kallikrein heavy chain;Plasma kallikrein light chain	16.2266	16.5362	15.4897	15.7494	16.5487	15.9189	15.9664	16.7393	16.8818	14.0774	15.4063	15.5853	16.1752	15.2686	15.8065
KLKB1;GZMH	Plasma kallikrein;Plasma kallikrein heavy chain;Plasma kallikrein light chain;Granzyme H	16.7847	14.5386	15.3442	15.8205	16.5032	16.2717	16.2434	16.9431	16.9466	NA	15.4659	15.9118	16.0183	15.3621	15.7015
KNG1	Kininogen-1;Kininogen-1 heavy chain;T-kinin;Bradykinin;Lysyl-bradykinin;Kininogen-1 light chain;Low molecular weight growth-promoting factor	15.5247	15	15.7793	14.4216	14.5233	14.9581	15.1527	14.649	13.8602	NA	14.8338	14.4525	14.1976	14.9394	15.2196
LBP	Lipopolysaccharide-binding protein	15.4871	15.1405	15.7948	15.2864	15.1005	15.7762	15.6806	15.1109	15.4097	NA	14.9247	15.5589	15.1301	14.8655	15.9002
LCAT	Phosphatidylcholine-sterol acyltransferase	15.1753	15.1626	16.0742	14.6878	14.933	15.8425	15.7876	15.0178	14.9331	NA	14.8084	15.132	14.6448	15.2077	15.825
LCP1	Plastin-2	16.92	18.1161	NA	18.7346	18.6857	NA	NA	19.2237	19.262	NA	18.8481	17.5417	19.4701	17.6699	NA
LGALS3BP	Galectin-3-binding protein	16.4484	13.8618	15.9097	16.2987	14.8721	16.0887	16.0583	14.7186	15.2279	14.6458	15.4846	16.9356	14.8969	16.4011	15.9816
LIN9	Protein lin-9 homolog	17.3716	NA	NA	15.7948	NA	NA	NA	NA	NA	NA	14.6429	16.4627	NA	15.5141	NA
LRG1	Leucine-rich alpha-2-glycoprotein	16.6139	16.7035	16.5917	16.5918	16.8179	16.7061	16.5508	17.8853	16.9183	NA	17.1717	16.505	16.7827	16.379	16.1579
LRRC27	Leucine-rich repeat-containing protein 27	14.9436	NA	NA	14.833	NA	NA	NA	NA	NA	NA	NA	21.5455	NA	15.6782	NA
LUM	Lumican	15.8	16.0941	16.5443	15.9191	15.7341	15.8643	15.7696	15.6543	15.767	NA	16.0766	15.3924	15.6031	15.8035	15.8181
MASP1	Mannan-binding lectin serine protease 1;Mannan-binding lectin serine protease 1 heavy chain;Mannan-binding lectin serine protease 1 light chain	15.4441	15.2554	15.2466	14.919	15.2053	15.0215	15.0787	15.5127	15.1225	NA	15.1659	15.1623	14.9611	14.8498	14.7485
MBL2	Mannose-binding protein C	15.5659	16.3812	NA	16.6866	16.7236	NA	NA	15.3494	16.3611	NA	16.6448	16.7103	15.3615	16.0003	NA
MITF	Microphthalmia-associated transcription factor	15.5743	16.3789	NA	16.5295	15.1768	NA	NA	14.9185	15.5476	NA	16.0915	15.1579	16.5236	16.0591	NA
MST1;MST1L	Hepatocyte growth factor-like protein;Hepatocyte growth factor-like protein alpha chain;Hepatocyte growth factor-like protein beta chain;Putative macrophage stimulating 1-like protein	14.7863	14.3031	14.5688	14.7642	14.502	14.3519	14.3419	14.7565	14.1429	NA	14.4417	14.7369	14.0796	14.7368	14.2743
MUC12	Mucin-12	14.8316	15.6909	14.9621	15.7494	15.2167	15.5873	15.8833	14.614	15.3778	NA	15.7407	15.4831	15.868	15.9022	15.2341
MYH9;MYH10	Myosin-9;Myosin-10	15.2118	NA	15.5524	15.2356	NA	14.5849	14.449	NA	NA	NA	15.3135	14.8667	NA	14.9472	14.8705
N4BP3	NEDD4-binding protein 3	15.5111	NA	15.8156	15.339	NA	14.8315	15.025	NA	NA	NA	14.3679	14.3418	NA	15.4491	15.574
NAA15	N-alpha-acetyltransferase 15, NatA auxiliary subunit	14.4632	15.7137	16.4128	14.5291	14.4722	14.652	14.1966	14.1701	14.0894	NA	14.3394	13.8769	14.0272	14.3406	14.2832
NAE1	NEDD8-activating enzyme E1 regulatory subunit	17.7279	18.739	NA	16.8432	17.3588	NA	NA	17.6205	16.4661	NA	15.2731	17.5201	17.8216	16.9389	NA
NEK11	Serine/threonine-protein kinase Nek11	17.9916	NA	18.8299	17.988	NA	19.0232	16.1211	NA	NA	NA	18.6531	15.4061	NA	15.8065	14.9086
NUP93	Nuclear pore complex protein Nup93	15.6341	NA	16.1575	14.781	NA	14.8135	14.8519	NA	NA	NA	15.7288	15.4242	NA	14.4516	14.623
ORM1	Alpha-1-acid glycoprotein 1	17.0742	16.8077	16.7072	16.4178	16.8393	16.4947	16.3334	16.897	16.6168	12.7744	17.2714	16.5023	16.7961	16.4194	16.3991
ORM2	Alpha-1-acid glycoprotein 2	16.5065	15.6197	15.97	16.1404	15.9059	16.2052	15.9629	16.7322	16.5609	14.1994	16.7176	16.2341	14.943	16.0186	16.2348
OTUD3	OTU domain-containing protein 3	17.0669	NA	16.5452	15.1567	NA	15.6186	15.3002	NA	NA	19.5455	14.4186	16.381	NA	14.7954	15.0379
PAPPA	Pappalysin-1	15.423	15.4669	15.9901	15.7213	15.9464	15.1212	15.1914	16.131	15.9999	NA	13.2481	16.8695	15.1797	15.5101	15.3072
PARVB;PARVA	Beta-parvin;Alpha-parvin	16.2839	15.7868	16.0043	15.805	14.5164	14.5228	14.4904	14.1342	14.2474	NA	16.0616	15.6708	14.461	15.9627	14.7597
PCYOX1	Prenylcysteine oxidase 1	15.4974	16.6214	15.4694	15.4141	16.1601	16.1416	16.2107	16.4899	16.2742	NA	15.3848	15.6284	16.0345	15.551	15.913
PF4;PF4V1	Platelet factor 4;Platelet factor 4, short form;Platelet factor 4 variant;Platelet factor 4 variant(4-74);Platelet factor 4 variant(5-74);Platelet factor 4 variant(6-74)	15.5839	15.5906	14.9239	15.0514	14.8973	14.95	14.7132	15.0546	14.376	NA	15.3991	14.7081	15.354	15.2093	15.9599
PFN1	Profilin-1	16.7526	15.9753	15.9129	15.8105	15.8768	15.2376	15.346	15.7549	15.3695	NA	16.5245	15.7935	15.9601	15.8415	15.8313
PGLYRP2	N-acetylmuramoyl-L-alanine amidase	16.2309	16.1319	17.4588	15.9974	17.0788	16.1727	16.3505	17.0673	16.6749	NA	17.0862	15.8168	17.4247	15.7522	15.8051
PHGDH	D-3-phosphoglycerate dehydrogenase	17.4641	NA	NA	15.9787	NA	NA	NA	NA	NA	NA	15.0102	16.8742	NA	15.2273	NA
PIGR	Polymeric immunoglobulin receptor;Secretory component	14.977	14.949	NA	15.2325	15.1158	NA	NA	14.5404	15.0313	NA	14.4454	16.205	15.3715	15.1597	NA
PIP4K2C	Phosphatidylinositol 5-phosphate 4-kinase type-2 gamma	15.9479	NA	NA	18.1582	NA	NA	NA	NA	NA	NA	18.9343	16.9102	NA	16.685	NA
PLCB3	1-phosphatidylinositol 4,5-bisphosphate phosphodiesterase beta-3	17.5851	NA	NA	16.9166	NA	NA	NA	NA	NA	NA	13.9466	17.6531	NA	17.0946	NA
PLCB4	1-phosphatidylinositol 4,5-bisphosphate phosphodiesterase beta-4	18.3984	NA	NA	16.802	NA	NA	NA	NA	NA	NA	15.0757	17.3876	NA	15.8253	NA
PLG	Plasminogen;Plasmin heavy chain A;Activation peptide;Angiostatin;Plasmin heavy chain A, short form;Plasmin light chain B	16.3957	15.0787	15.4476	16.2023	15.9248	16.2718	16.3944	16.0643	15.7656	13.8258	15.9104	16.262	16.0002	15.9887	15.653
PLG;PLGLA	Plasminogen;Plasmin heavy chain A;Activation peptide;Angiostatin;Plasmin heavy chain A, short form;Plasmin light chain B;Plasminogen-like protein A	19.1576	18.6334	16.9437	18.4641	19.2262	17.1299	17.1787	19.5122	18.874	NA	17.0454	18.8876	19.1313	18.577	17.0955
PLG;PLGLA;PLGLB1	Plasminogen;Plasmin heavy chain A;Activation peptide;Angiostatin;Plasmin heavy chain A, short form;Plasmin light chain B;Plasminogen-like protein A;Plasminogen-like protein B	15.4076	16.0965	15.5202	17.0558	15.2851	16.6733	16.8428	15.8342	15.108	NA	17.2534	15.9976	16.3105	17.2524	17.5267
PLG;PLGLB1	Plasminogen;Plasmin heavy chain A;Activation peptide;Angiostatin;Plasmin heavy chain A, short form;Plasmin light chain B;Plasminogen-like protein B	13.975	NA	NA	13.3358	NA	NA	NA	NA	NA	NA	12.6152	13.488	NA	12.9174	NA
PLTP	Phospholipid transfer protein	14.0612	13.6346	14.5537	13.5568	13.2046	13.4759	13.4884	13.9022	13.3789	NA	13.8048	13.8555	13.3386	13.3541	13.332
PON1	Serum paraoxonase/arylesterase 1	15.9476	15.9218	16.6021	15.9678	15.554	16.7387	16.7126	15.4153	15.9812	NA	16.1696	15.847	15.9406	16.1313	16.0603
PPBP	Platelet basic protein;Connective tissue-activating peptide III;TC-2;Connective tissue-activating peptide III(1-81);Beta-thromboglobulin;Neutrophil-activating peptide 2(74);Neutrophil-activating peptide 2(73);Neutrophil-activating peptide 2;TC-1;Neutrophil-activating peptide 2(1-66);Neutrophil-activating peptide 2(1-63)	17.2412	16.7557	16.7971	16.9005	15.959	15.7517	15.4078	16.3466	15.429	NA	17.0904	16.5945	16.9082	16.9693	16.3471
PPP1R12A		20.7236	16.7764	NA	19.0722	16.7472	NA	NA	17.0523	16.7867	NA	NA	20.7079	16.2972	18.5941	NA
PPP1R14B	Protein phosphatase 1 regulatory subunit 14B	15.8493	NA	NA	16.8633	NA	NA	NA	NA	NA	NA	13.9045	15.7902	NA	16.4068	NA
PPP1R1B	Protein phosphatase 1 regulatory subunit 1B	16.3554	NA	NA	16.2038	NA	NA	NA	NA	NA	NA	14.073	16.3026	NA	15.2292	NA
PRG2	Bone marrow proteoglycan;Eosinophil granule major basic protein	15.2516	15.4183	14.3433	16.6816	15.857	16.6252	16.7844	16.0869	15.6388	NA	14.9278	17.364	15.0743	15.5861	16.4141
PRG4	Proteoglycan 4;Proteoglycan 4 C-terminal part	16.284	14.5086	16.2529	15.1891	14.9081	16.304	15.8925	14.6468	14.7151	NA	14.9297	15.6306	15.2565	15.5599	15.9565
PROC	Vitamin K-dependent protein C;Vitamin K-dependent protein C light chain;Vitamin K-dependent protein C heavy chain;Activation peptide	16.3275	16.5617	15.5836	15.8825	14.8299	15.2143	15.0838	15.5316	15.0942	NA	15.9961	15.4502	15.0219	16.0009	15.2712
PROS1	Vitamin K-dependent protein S	16.7728	16.7714	16.5597	15.7291	16.2365	16.1403	16.1997	16.7781	16.4715	NA	16.0538	16.2407	16.1026	15.644	15.9018
PROZ	Vitamin K-dependent protein Z	16.1154	15.189	15.9349	15.4569	15.9269	15.365	15.3316	17.0054	16.2857	17.8557	15.3013	16.0761	15.7221	15.3117	15.5402
PSG1	Pregnancy-specific beta-1-glycoprotein 1	15.6063	16.8877	13.8127	16.994	19.8303	14.0734	13.9726	18.4096	18.5852	NA	15.0369	16.7477	17.3421	17.1812	15.3038
PSG11		15.2651	NA	13.7246	15.2724	NA	14.2115	14.4495	NA	NA	NA	15.578	15.4233	NA	15.6803	13.967
PSG3	Pregnancy-specific beta-1-glycoprotein 3	14.003	NA	NA	14.0551	NA	14.1178	14.4087	NA	NA	NA	13.9689	14.9461	NA	14.7778	13.7002
PSG4	Pregnancy-specific beta-1-glycoprotein 4	16.5718	16.9799	16.3225	16.134	16.3155	16.7289	16.863	17.4494	16.9598	NA	15.398	16.7321	16.4988	17.1795	16.4626
PSG7	Putative pregnancy-specific beta-1-glycoprotein 7	14.9376	NA	15.7415	14.821	NA	17.0531	17.1924	NA	NA	NA	NA	17.6287	NA	15.3556	14.651
PSG9	Pregnancy-specific beta-1-glycoprotein 9	15.0237	14.5189	14.8599	14.878	14.8483	15.1521	15.3008	14.3142	14.3408	NA	15.8201	15.0963	14.3763	14.8179	14.789
PYGB;PYGM	Alpha-1,4 glucan phosphorylase;Glycogen phosphorylase, muscle form;Glycogen phosphorylase, brain form	16.3919	15.2753	15.2451	14.8325	14.0247	14.5143	14.5309	13.821	14.723	NA	14.9537	15.2681	14.1401	14.6861	14.4471
PZP	Pregnancy zone protein	14.9339	14.3891	14.8516	16.0768	17.1385	15.5463	15.5673	15.8353	15.6237	12.9288	15.0437	16.5628	16.2437	16.4524	16.8613
RBM47	RNA-binding protein 47	18.8631	16.8481	17.1046	17.1588	17.3149	17.7799	17.73	18.839	17.9648	NA	NA	18.557	17.0106	17.1019	16.144
RBP4	Retinol-binding protein 4;Plasma retinol-binding protein(1-182);Plasma retinol-binding protein(1-181);Plasma retinol-binding protein(1-179);Plasma retinol-binding protein(1-176)	15.1409	15.6117	15.6732	15.7504	15.5013	16.0904	16.3283	14.6701	15.7521	NA	16.4822	14.7982	15.6802	15.8457	16.3581
RPL29	60S ribosomal protein L29	19.9092	NA	NA	21.3266	NA	NA	NA	NA	NA	NA	21.4549	20.663	NA	20.0894	NA
S100A8	Protein S100-A8;Protein S100-A8, N-terminally processed	15.2028	NA	15.1035	14.6632	NA	14.8498	14.7794	NA	NA	NA	13.305	15.4437	NA	14.3654	16.1124
SAA1	Serum amyloid A-1 protein;Amyloid protein A;Serum amyloid protein A(2-104);Serum amyloid protein A(3-104);Serum amyloid protein A(2-103);Serum amyloid protein A(2-102);Serum amyloid protein A(4-101);Serum amyloid A protein	15.0799	15.6112	NA	14.3907	14.3718	NA	NA	14.9826	14.6431	NA	14.9087	14.7934	14.6499	14.9152	NA
SAA2-SAA4;SAA4	Serum amyloid A-4 protein	16.3975	17.947	16.7068	16.8424	16.4616	15.8588	15.4741	16.1704	16.0777	NA	16.9326	16.9335	17.2533	16.8148	16.8621
SDC3	Syndecan;Syndecan-3	17.5777	16.2477	NA	15.4827	16.1714	NA	NA	18.606	16.4245	NA	14.0126	16.8274	15.6055	15.3973	NA
SDPR	Serum deprivation-response protein	15.4527	NA	15.9956	15.9409	NA	15.7977	15.5567	NA	NA	NA	15.4638	15.4075	NA	15.457	15.9964
SEC31B	Protein transport protein Sec31B	15.1801	17.23	16.5271	17.091	16.584	16.9469	17.0242	17.674	16.5812	NA	17.5297	15.1015	17.9086	16.7801	17.704
SENP6	Sentrin-specific protease 6	17.0705	NA	16.7851	16.2483	NA	16.2561	16.3737	NA	NA	NA	15.5148	16.947	NA	16.418	16.7547
SEPP1	Selenoprotein P	17.5787	16.663	16.2993	16.7212	16.2385	15.7741	15.7408	16.68	16.236	NA	16.3665	17.0672	15.7251	16.7974	15.6377
SERPINA1	Alpha-1-antitrypsin;Short peptide from AAT	16.0878	16.9731	16.8983	15.6088	16.8982	16.4743	16.3822	16.6054	16.5686	NA	18.1168	16.3377	16.5432	16.2967	16.4555
SERPINA10	Protein Z-dependent protease inhibitor	16.5942	15.9435	15.8768	15.4328	15.855	15.4033	15.3671	16.7731	15.8485	NA	15.0915	16.1989	15.718	15.5937	15.6542
SERPINA3	Alpha-1-antichymotrypsin;Alpha-1-antichymotrypsin His-Pro-less	17.1006	16.7279	17.3175	16.4877	17.0189	16.9503	16.9836	17.5833	16.9202	NA	17.2434	16.7414	17.1756	16.8044	16.9479
SERPINA4	Kallistatin	15.4362	16.049	16.3096	15.7912	15.4171	15.9189	15.8513	15.5552	15.2953	NA	16.0421	15.7784	15.5939	15.7459	15.8563
SERPINA5	Plasma serine protease inhibitor	15.1611	NA	15.7639	14.4093	NA	15.1031	15.2426	NA	NA	NA	14.8507	14.5893	NA	14.307	15.0249
SERPINA6	Corticosteroid-binding globulin	15.33	15.9458	15.4797	16.6071	16.1606	16.4182	16.3443	15.9031	16.0351	NA	16.9397	16.298	16.1415	16.4842	16.1987
SERPINA7	Thyroxine-binding globulin	15.4386	15.3142	16.3303	15.8679	15.8834	16.4087	16.4741	15.9261	15.8165	NA	16.4637	15.6699	15.7672	16.1102	16.3362
SERPINC1	Antithrombin-III	16.7725	16.959	17.2646	16.5821	16.5687	16.9222	16.8909	16.7185	16.223	NA	16.995	16.5617	16.1894	16.9294	16.6332
SERPIND1	Heparin cofactor 2	16.5661	15.9314	16.1459	16.6586	16.217	16.0147	16.0655	16.0322	16.2387	NA	16.5841	16.3724	15.8434	16.4436	16.074
SERPINF1	Pigment epithelium-derived factor	16.2607	16.458	16.0434	16.1202	16.2071	15.7812	15.6913	16.3029	16.3913	13.4212	16.1972	16.0141	15.9504	15.8547	15.6972
SERPINF2	Alpha-2-antiplasmin	16.4678	16.6229	16.7678	16.2155	16.5516	16.6095	16.5118	16.6733	16.3654	11.862	16.9349	15.8366	16.4068	16.278	16.4567
SERPING1	Plasma protease C1 inhibitor	16.4932	17.3789	16.5466	15.8513	17.0367	16.047	15.934	17.2369	16.9071	NA	16.5774	16.1465	16.6367	15.9413	16.093
SHBG	Sex hormone-binding globulin	14.3772	15.1979	15.4939	15.4662	16.7029	15.8212	15.9214	16.2742	15.9618	NA	15.3518	15.4598	16.1862	15.5585	15.6336
SPP2	Secreted phosphoprotein 24	16.6512	16.7002	16.3647	15.7507	16.0311	15.8005	15.8082	17.0062	16.3905	NA	14.8235	16.3895	15.8894	16.3585	15.9144
SYBU	Syntabulin	16.7716	14.8109	16.2208	15.7834	15.3015	14.7813	13.9785	16.3476	14.9991	NA	15.9337	16.7631	15.6551	15.5719	14.2269
TECPR1	Tectonin beta-propeller repeat-containing protein 1	15.821	NA	NA	14.9039	NA	NA	NA	NA	NA	NA	NA	15.5514	NA	15.1232	NA
TF	Serotransferrin	16.6463	16.5615	16.5726	16.9262	17.278	16.855	16.9488	17.3228	17.3022	13.9168	17.0017	16.714	16.6513	16.6701	16.6605
TGFBI	Transforming growth factor-beta-induced protein ig-h3	16.017	NA	16.2811	16.5452	NA	16.2963	16.399	NA	NA	NA	16.7373	16.5559	NA	16.2468	15.8897
THBS3	Thrombospondin-3	17.4153	16.9015	NA	16.0415	16.5849	NA	NA	16.6512	16.0495	NA	16.3176	16.1989	16.6063	16.4229	NA
TMEM198	Transmembrane protein 198	18.2389	15.6003	19.6049	17.3335	16.8356	17.3771	17.6569	17.1444	16.284	NA	15.6446	18.4881	15.993	16.5603	15.6826
TMEM57	Macoilin	16.7798	17.3533	18.7602	17.2643	16.742	17.448	17.1089	16.4325	16.4791	NA	17.2679	17.1609	16.693	16.9066	17.4136
TNRC6A	Trinucleotide repeat-containing gene 6A protein	19.3392	18.3185	19.5259	18.0461	18.1676	17.6759	17.907	18.9355	18.2617	NA	NA	18.4051	18.4127	17.7659	16.724
TOP2B;TOP2A	DNA topoisomerase 2;DNA topoisomerase 2-alpha;DNA topoisomerase 2-beta	16.9512	17.6362	NA	17.8282	16.9502	NA	NA	16.2376	16.6885	NA	18.3983	17.3361	16.9711	17.2299	NA
TOR3A	Torsin-3A	15.2604	15.9922	NA	15.5073	15.6838	NA	NA	14.1614	15.6169	NA	16.1717	14.8537	16.905	15.5789	NA
TRIM3	Tripartite motif-containing protein 3	15.3319	16.1292	15.2633	14.4453	14.2681	13.7076	13.7207	15.3554	14.3057	NA	15.2548	14.5564	14.7174	15.1765	14.1414
TTR	Transthyretin	15.5643	16.5804	16.2734	16.3371	15.4411	16.2967	16.134	15.504	15.5469	NA	17.2124	15.4813	15.578	16.4979	16.7381
UNC119	Protein unc-119 homolog A	18.1754	NA	NA	17.0238	NA	NA	NA	NA	NA	NA	16.1679	18.3343	NA	17.2284	NA
VCL	Vinculin	14.6474	13.801	15.3949	14.252	15.387	14.8446	14.5486	14.5422	13.5546	NA	14.8886	14.5933	15.4857	14.354	15.2937
VPS13B	Vacuolar protein sorting-associated protein 13B	15.7553	NA	NA	16.0857	NA	NA	NA	NA	NA	NA	16.237	15.2841	NA	15.5596	NA
VTN	Vitronectin;Vitronectin V65 subunit;Vitronectin V10 subunit;Somatomedin-B	16.1748	16.2942	15.4641	16.2948	16.8264	16.5302	16.6689	16.9172	16.8774	13.5149	16.5687	16.1666	16.4887	16.3895	16.311
VWF	von Willebrand factor;von Willebrand antigen 2	15.4137	15.0139	15.7773	14.9163	15.3633	15.4611	15.234	16.6503	16.255	8.63987	13.9691	15.2578	15.7282	14.6827	15.9195
ZBED1	Zinc finger BED domain-containing protein 1	18.1492	NA	18.0296	18.4213	NA	17.9773	16.4613	NA	NA	19.2668	18.1068	18.619	NA	17.7655	17.1962
ZBED4	Zinc finger BED domain-containing protein 4	17.2823	NA	NA	17.4397	NA	NA	NA	NA	NA	NA	17.4037	17.3687	NA	17.1027	NA
ZBTB1	Zinc finger and BTB domain-containing protein 1	16.2095	NA	NA	15.8228	NA	NA	NA	NA	NA	NA	14.8249	16.3367	NA	15.8753	NA
ZBTB45	Zinc finger and BTB domain-containing protein 45	14.7232	NA	NA	13.9504	NA	NA	NA	NA	NA	NA	12.5694	14.9752	NA	15.6731	NA
ZNF35	Zinc finger protein 35	18.9052	16.0098	NA	17.5208	17.7114	NA	NA	18.7986	17.6129	NA	NA	19.3112	16.7819	17.8574	NA
ZNF462	Zinc finger protein 462	17.29	16.6376	17.2758	15.6321	16.3771	16.0816	16.0574	17.3648	16.0871	15.568	16.063	15.7692	15.73	15.3729	15.0431
ZNF518A	Zinc finger protein 518A	15.0453	NA	15.1294	16.1788	NA	15.9575	15.8278	NA	NA	NA	16.0793	15.33	NA	16.3886	16.5707
ZNF560	Zinc finger protein 560	14.8964	NA	NA	14.4737	NA	NA	NA	NA	NA	NA	15.2489	14.4854	NA	15.0721	NA
ACTG1;ACTB;POTEE	Actin, cytoplasmic 2;Actin, cytoplasmic 2, N-terminally processed;Actin, cytoplasmic 1;Actin, cytoplasmic 1, N-terminally processed;POTE ankyrin domain family member E	NA	14.1974	15.6294	NA	15.0426	15.2047	15.1729	13.1364	14.8809	NA	NA	NA	15.6855	NA	16.1559
ANGPT4	Angiopoietin-4	NA	15.0789	NA	NA	15.9761	NA	NA	15.9591	15.6227	NA	NA	NA	15.122	NA	NA
ANO1	Anoctamin;Anoctamin-1	NA	15.5976	NA	NA	17.1515	NA	NA	18.4401	16.8699	NA	NA	NA	15.8263	NA	NA
ARHGAP11A	Rho GTPase-activating protein 11A	NA	15.0613	18.4727	NA	15.3014	16.1559	16.3639	16.2956	14.8543	17.7629	NA	NA	14.9021	NA	14.7227
B4GAT1	Beta-1,4-glucuronyltransferase 1	NA	15.644	NA	NA	15.0849	NA	NA	15.8213	15.3712	NA	NA	NA	15.6093	NA	NA
BTD	Biotinidase	NA	16.0869	17.2807	NA	15.9716	16.2288	16.2518	17.7504	15.2257	16.6739	NA	NA	15.5305	NA	16.129
C10orf67	Uncharacterized protein C10orf67	NA	20.6698	NA	NA	17.3716	NA	NA	17.7584	18.5838	NA	NA	NA	17.949	NA	NA
CA1	Carbonic anhydrase 1	NA	13.363	12.4751	NA	12.4988	14.1344	14.1284	12.9024	12.9766	NA	NA	NA	12.9962	NA	13.7968
CCDC27	Coiled-coil domain-containing protein 27	NA	19.0025	17.2276	NA	12.9299	15.9471	14.7423	14.2215	14.4557	NA	NA	NA	6.9723	NA	17.3394
CCDC65	Coiled-coil domain-containing protein 65	NA	15.3278	19.8141	NA	18.843	18.3774	18.7468	NA	18.5389	NA	NA	NA	18.4783	NA	16.6299
CPB2	Carboxypeptidase B2	NA	16.656	15.9333	NA	15.8643	15.956	15.8299	16.1537	15.9515	NA	NA	NA	15.9203	NA	15.9812
CRISP3	Cysteine-rich secretory protein 3	NA	14.5462	16.7472	NA	16.0837	16.1818	16.2751	15.7974	15.7881	NA	NA	NA	16.4468	NA	16.6114
CRNKL1	Crooked neck-like protein 1	NA	18.5895	NA	NA	18.7028	NA	NA	19.0795	18.1243	NA	NA	NA	17.7228	NA	NA
DMRT3	Doublesex- and mab-3-related transcription factor 3	NA	16.4809	NA	NA	15.3201	NA	NA	14.9579	15.0052	NA	NA	NA	14.7322	NA	NA
DOCK1	Dedicator of cytokinesis protein 1	NA	16.958	NA	NA	14.3066	NA	NA	15.3795	14.4708	NA	NA	NA	13.8018	NA	NA
FLNA;FLNC	Filamin-A;Filamin-C	NA	15.2945	NA	NA	15.5318	NA	NA	15.9835	15.1236	NA	NA	NA	16.1474	NA	NA
FLNA;FLNC;FLNB	Filamin-A;Filamin-C;Filamin-B	NA	16.8176	17.2045	NA	15.5966	16.3134	16.1465	15.8956	15.4695	NA	NA	NA	15.788	NA	16.4267
GFPT2	Glutamine--fructose-6-phosphate aminotransferase [isomerizing] 2	NA	16.2551	NA	NA	15.2888	NA	NA	15.6028	15.4332	NA	NA	NA	15.0783	NA	NA
GREB1L	GREB1-like protein	NA	16.7593	NA	NA	16.4191	NA	NA	18.5843	16.4447	NA	NA	NA	15.1672	NA	NA
HNRNPDL	Heterogeneous nuclear ribonucleoprotein D-like	NA	14.4586	NA	NA	15.7815	NA	NA	17.0456	15.5465	NA	NA	NA	14.5178	NA	NA
IGHV3-35		NA	15.237	16.6364	NA	16.391	15.6689	15.5868	15.355	16.8205	NA	NA	NA	16.8027	NA	15.7055
IGHV3-38		NA	16.4402	NA	NA	15.3616	NA	NA	15.7366	14.959	NA	NA	NA	15.5775	NA	NA
IGHV4-4		NA	16.4498	15.6948	NA	15.3687	16.4302	16.3289	15.1495	15.2662	NA	NA	NA	15.3949	NA	16.6319
IGKV2D-28	Ig kappa chain V-II region FR	NA	15.9091	17.3684	NA	14.8307	15.85	16.0555	14.3801	14.6606	NA	NA	NA	15.1127	NA	15.3016
ITGA2B	Integrin alpha-IIb;Integrin alpha-IIb heavy chain;Integrin alpha-IIb light chain, form 1;Integrin alpha-IIb light chain, form 2	NA	16.7394	15.2633	NA	15.4423	14.6821	14.5497	15.3042	15.1755	NA	NA	NA	15.2719	NA	14.9106
ITGB3	Integrin beta;Integrin beta-3	NA	16.0536	16.093	NA	17.1588	15.0439	15.0826	17.3425	14.7507	NA	NA	NA	16.9536	NA	15.2465
KANK2	KN motif and ankyrin repeat domain-containing protein 2	NA	16.2204	NA	NA	15.5756	NA	NA	15.1927	15.367	NA	NA	NA	16.1152	NA	NA
LILRA4;LILRA6;LILRB3	Leukocyte immunoglobulin-like receptor subfamily A member 4;Leukocyte immunoglobulin-like receptor subfamily A member 6;Leukocyte immunoglobulin-like receptor subfamily B member 3	NA	14.792	NA	NA	13.9505	NA	NA	14.2775	13.3958	NA	NA	NA	15.6264	NA	NA
MEP1A	Metalloendopeptidase;Meprin A subunit alpha	NA	14.7842	NA	NA	13.1377	NA	NA	13.392	13.7374	NA	NA	NA	14.0541	NA	NA
MLYCD	Malonyl-CoA decarboxylase, mitochondrial	NA	16.3955	NA	NA	15.8551	NA	NA	16.555	16.111	NA	NA	NA	15.5083	NA	NA
MRPL28	39S ribosomal protein L28, mitochondrial	NA	16.7615	16.0191	NA	17.4654	16.4192	16.5972	17.5651	17.5626	NA	NA	NA	16.6572	NA	15.9473
MVK		NA	14.8206	NA	NA	14.0584	NA	NA	15.1382	14.1061	NA	NA	NA	14.169	NA	NA
MYH9	Myosin-9	NA	14.2141	15.358	NA	13.8028	14.3688	14.198	13.4862	13.9339	NA	NA	NA	13.8706	NA	14.6408
NET1	Neuroepithelial cell-transforming gene 1 protein	NA	19.5387	NA	NA	18.4137	NA	NA	14.2825	17.7179	NA	NA	NA	20.0432	NA	NA
NLRP11	NACHT, LRR and PYD domains-containing protein 11	NA	13.9509	NA	NA	15.5437	NA	NA	15.7947	15.4431	NA	NA	NA	15.9174	NA	NA
OTUD4	OTU domain-containing protein 4	NA	17.3101	NA	NA	15.1198	NA	NA	13.9617	14.577	NA	NA	NA	14.8944	NA	NA
PBRM1	Protein polybromo-1	NA	15.4678	NA	NA	15.8119	NA	NA	12.9009	15.2034	NA	NA	NA	16.1076	NA	NA
PNLDC1	Poly(A)-specific ribonuclease PARN-like domain-containing protein 1	NA	17.1559	18.3664	NA	13.8041	16.3889	15.5372	13.4563	14.1319	NA	NA	NA	14.0751	NA	16.9967
RCC2	Protein RCC2	NA	16.0991	NA	NA	13.978	NA	NA	15.8138	14.9397	NA	NA	NA	14.7334	NA	NA
RNF214	RING finger protein 214	NA	17.0626	NA	NA	13.6335	NA	NA	14.7456	13.9383	NA	NA	NA	13.3432	NA	NA
ROR1	Tyrosine-protein kinase transmembrane receptor;Tyrosine-protein kinase transmembrane receptor ROR1	NA	17.5688	NA	NA	13.8247	NA	NA	15.1511	14.3307	NA	NA	NA	14.1282	NA	NA
SELL	L-selectin	NA	17.0072	NA	NA	15.7427	NA	NA	16.2328	15.5668	NA	NA	NA	15.7926	NA	NA
SGMS1;TMEM23	Phosphatidylcholine:ceramide cholinephosphotransferase 1	NA	15.3817	16.7216	NA	15.628	15.3684	15.0363	16.2085	15.3731	9.29634	NA	NA	15.219	NA	14.6446
SP140L	Nuclear body protein SP140-like protein	NA	15.5918	17.6123	NA	16.3101	17.1177	16.8951	19.6819	16.6189	21.2433	NA	NA	14.1797	NA	15.6149
SPTBN4	Spectrin beta chain, non-erythrocytic 4	NA	18.4327	NA	NA	16.8017	NA	NA	17.3268	16.2715	NA	NA	NA	15.8307	NA	NA
SYNC	Syncoilin	NA	17.6001	NA	NA	15.6896	NA	NA	16.5123	16.0417	NA	NA	NA	16.7408	NA	NA
TOPAZ1	Testis- and ovary-specific PAZ domain-containing protein 1	NA	16.6894	NA	NA	17.8258	NA	NA	17.5315	17.4968	NA	NA	NA	16.9602	NA	NA
TRUB1	Probable tRNA pseudouridine synthase 1	NA	17.3286	NA	NA	14.9044	NA	NA	15.8907	14.6783	NA	NA	NA	13.96	NA	NA
TUBA1B;TUBA1C;TUBA1A;TUBA3C;TUBA3E;TUBA4A	Tubulin alpha-1A chain;Tubulin alpha-3C/D chain;Tubulin alpha-1C chain;Tubulin alpha-3E chain;Tubulin alpha-1B chain;Tubulin alpha-4A chain	NA	15.3756	15.2358	NA	15.1422	14.7463	14.6819	15.3569	14.9742	NA	NA	NA	15.7293	NA	15.3328
TUBA1B;TUBA1C;TUBA1A;TUBA3C;TUBA3E;TUBA4A;TUBA8	Tubulin alpha-1A chain;Tubulin alpha-3C/D chain;Tubulin alpha-1C chain;Tubulin alpha-3E chain;Tubulin alpha-1B chain;Tubulin alpha-4A chain;Tubulin alpha-8 chain	NA	16.3211	NA	NA	16.0267	NA	NA	16.7098	15.9426	NA	NA	NA	16.5054	NA	NA
TUBB1	Tubulin beta-1 chain	NA	15.6355	15.1982	NA	13.8935	14.6807	14.5469	14.6149	14.1813	NA	NA	NA	14.5099	NA	14.4978
UMPS	Uridine 5-monophosphate synthase;Orotate phosphoribosyltransferase;Orotidine 5-phosphate decarboxylase	NA	13.0359	NA	NA	16.8489	NA	NA	12.4371	16.0855	NA	NA	NA	13.3443	NA	NA
USP34	Ubiquitin carboxyl-terminal hydrolase;Ubiquitin carboxyl-terminal hydrolase 34	NA	15.4808	NA	NA	15.4846	NA	NA	16.2998	15.4736	NA	NA	NA	14.7383	NA	NA
XPO6	Exportin-6	NA	16.0958	NA	NA	17.3947	NA	NA	18.2258	17.6686	NA	NA	NA	17.1322	NA	NA
YWHAZ	14-3-3 protein zeta/delta	NA	14.9161	NA	NA	14.5831	NA	NA	14.2998	13.9877	NA	NA	NA	15.1832	NA	NA
ZBTB18	Zinc finger and BTB domain-containing protein 18	NA	14.4619	NA	NA	15.2266	NA	NA	17.8467	16.1068	NA	NA	NA	15.2344	NA	NA
CAMP	Cathelicidin antimicrobial peptide;Antibacterial protein FALL-39;Antibacterial protein LL-37	NA	NA	15.3178	NA	NA	15.878	15.5419	NA	NA	NA	NA	NA	NA	NA	16.3453
CCDC90B	Coiled-coil domain-containing protein 90B, mitochondrial	NA	NA	18.0992	NA	NA	16.8865	16.6524	NA	NA	15.2927	NA	NA	NA	NA	16.6257
CDH15	Cadherin-15	NA	NA	15.1981	NA	NA	14.3106	14.4991	NA	NA	NA	NA	NA	NA	NA	14.2942
CDH5	Cadherin-5	NA	NA	15.5238	NA	NA	14.9262	14.6905	NA	NA	NA	NA	NA	NA	NA	15.6105
CEBPZ	CCAAT/enhancer-binding protein zeta	NA	NA	15.1649	NA	NA	14.9579	14.7372	NA	NA	NA	NA	NA	NA	NA	14.5858
CENPQ	Centromere protein Q	NA	NA	17.1118	NA	NA	16.8557	15.3156	NA	NA	NA	NA	NA	NA	NA	17.8527
CEP44	Centrosomal protein of 44 kDa	NA	NA	18.4809	NA	NA	15.9105	15.7377	NA	NA	16.9271	NA	NA	NA	NA	15.4403
CFHR5	Complement factor H-related protein 5	NA	NA	15.63	NA	NA	15.2483	15.1759	NA	NA	NA	NA	NA	NA	NA	15.3066
CPLX4	Complexin-4	NA	NA	16.4397	NA	NA	14.8672	14.1125	NA	NA	NA	NA	NA	NA	NA	15.3345
CSH1;CSH2;GH1;GH2	Chorionic somatomammotropin hormone 2;Chorionic somatomammotropin hormone 1;Somatotropin;Growth hormone variant	NA	NA	15.649	NA	NA	16.5304	16.2402	NA	NA	NA	NA	NA	NA	NA	16.5128
CST3	Cystatin-C	NA	NA	16.805	NA	NA	16.1986	16.2288	NA	NA	NA	NA	NA	NA	NA	16.4175
CXorf57	Uncharacterized protein CXorf57	NA	NA	13.9891	NA	NA	12.4821	12.607	NA	NA	NA	NA	NA	NA	NA	12.8268
DHX38		NA	NA	15.7439	NA	NA	16.844	17.09	NA	NA	NA	NA	NA	NA	NA	14.8704
DHX8	ATP-dependent RNA helicase DHX8	NA	NA	17.5148	NA	NA	16.2179	15.2773	NA	NA	NA	NA	NA	NA	NA	16.1198
DNAH2	Dynein heavy chain 2, axonemal	NA	NA	15.9499	NA	NA	14.8693	14.8524	NA	NA	NA	NA	NA	NA	NA	15.1546
DSC1	Desmocollin-1	NA	NA	15.0906	NA	NA	15.1286	14.9442	NA	NA	NA	NA	NA	NA	NA	17.1106
EEA1	Early endosome antigen 1	NA	NA	19.7085	NA	NA	18.2185	17.5535	NA	NA	NA	NA	NA	NA	NA	17.2583
ENPP2	Ectonucleotide pyrophosphatase/phosphodiesterase family member 2	NA	NA	15.9066	NA	NA	15.4402	15.2251	NA	NA	NA	NA	NA	NA	NA	15.0709
ESF1	ESF1 homolog	NA	NA	18.2682	NA	NA	16.292	15.2735	NA	NA	NA	NA	NA	NA	NA	15.5324
EXOC6	Exocyst complex component 6	NA	NA	15.6125	NA	NA	16.417	16.8022	NA	NA	NA	NA	NA	NA	NA	18.0234
FCN2	Ficolin-2	NA	NA	16.1282	NA	NA	15.8288	15.8479	NA	NA	NA	NA	NA	NA	NA	15.9662
FHL5	Four and a half LIM domains protein 5	NA	NA	15.5361	NA	NA	14.8447	15.2802	NA	NA	NA	NA	NA	NA	NA	15.117
FNBP1L	Formin-binding protein 1-like	NA	NA	18.9902	NA	NA	18.8879	18.9862	NA	NA	NA	NA	NA	NA	NA	19.1602
FRMD6	FERM domain-containing protein 6	NA	NA	17.0228	NA	NA	16.9918	17.2138	NA	NA	NA	NA	NA	NA	NA	17.5284
FYTTD1	UAP56-interacting factor	NA	NA	13.2849	NA	NA	16.7246	16.5317	NA	NA	NA	NA	NA	NA	NA	17.576
GSN	Gelsolin	NA	NA	17.6708	NA	NA	16.3473	16.3104	NA	NA	NA	NA	NA	NA	NA	16.1274
HBD	Hemoglobin subunit delta	NA	NA	16.1904	NA	NA	16.2677	16.1798	NA	NA	NA	NA	NA	NA	NA	16.1241
HDX	Highly divergent homeobox	NA	NA	15.5048	NA	NA	14.8433	15.7202	NA	NA	14.5079	NA	NA	NA	NA	13.7067
HELZ	Probable helicase with zinc finger domain	NA	NA	16.2851	NA	NA	15.5047	15.8354	NA	NA	NA	NA	NA	NA	NA	16.0338
IGHV3-64		NA	NA	18.2619	NA	NA	15.8571	15.6509	NA	NA	NA	NA	NA	NA	NA	15.7737
IGHV4-4;IGHV4OR15-8		NA	NA	17.7735	NA	NA	19.9641	19.9872	NA	NA	NA	NA	NA	NA	NA	19.9278
IGKV1OR2-108		NA	NA	16.0623	NA	NA	16.3151	16.455	NA	NA	NA	NA	NA	NA	NA	15.4017
IGKV2-40		NA	NA	15.3143	NA	NA	14.8473	14.4631	NA	NA	NA	NA	NA	NA	NA	15.5057
IGKV2D-30	Ig kappa chain V-II region RPMI 6410	NA	NA	15.4888	NA	NA	15.0086	14.9801	NA	NA	NA	NA	NA	NA	NA	15.1257
IGLV1-50	Ig lambda chain V-I region NEWM	NA	NA	16.9041	NA	NA	16.096	16.2141	NA	NA	NA	NA	NA	NA	NA	15.564
IGLV3-16		NA	NA	17.12	NA	NA	15.9739	15.3614	NA	NA	NA	NA	NA	NA	NA	16.6546
IGLV9-49		NA	NA	16.512	NA	NA	16.1953	16.4183	NA	NA	NA	NA	NA	NA	NA	16.4382
KIAA0825	Uncharacterized protein KIAA0825	NA	NA	15.1427	NA	NA	14.6579	14.5029	NA	NA	NA	NA	NA	NA	NA	15.3747
KLF16		NA	NA	18.4794	NA	NA	16.6811	15.9823	NA	NA	NA	NA	NA	NA	NA	16.2822
LPA	Apolipoprotein(a)	NA	NA	14.469	NA	NA	14.4943	14.6397	NA	NA	NA	NA	NA	NA	NA	12.1057
LRRC42	Leucine-rich repeat-containing protein 42	NA	NA	16.2977	NA	NA	16.4014	16.2642	NA	NA	NA	NA	NA	NA	NA	17.4892
LRRC8B	Volume-regulated anion channel subunit LRRC8B	NA	NA	NA	NA	NA	16.4496	16.3432	NA	NA	NA	NA	NA	NA	NA	16.163
MASP2	Mannan-binding lectin serine protease 2;Mannan-binding lectin serine protease 2 A chain;Mannan-binding lectin serine protease 2 B chain	NA	NA	15.7325	NA	NA	15.9372	15.9357	NA	NA	NA	NA	NA	NA	NA	15.8872
MLH3		NA	NA	NA	NA	NA	16.2348	16.4837	NA	NA	NA	NA	NA	NA	NA	14.9051
MST1	Hepatocyte growth factor-like protein;Hepatocyte growth factor-like protein alpha chain;Hepatocyte growth factor-like protein beta chain	NA	NA	14.2693	NA	NA	13.8534	13.6014	NA	NA	NA	NA	NA	NA	NA	13.5831
MYH9;MYH14	Myosin-9;Myosin-14	NA	NA	15.7926	NA	NA	15.0092	15.0827	NA	NA	NA	NA	NA	NA	NA	15.3317
MYL6;MYL6B	Myosin light polypeptide 6;Myosin light chain 6B	NA	NA	14.8008	NA	NA	14.3481	13.9806	NA	NA	NA	NA	NA	NA	NA	14.9684
OR2T4	Olfactory receptor 2T4	NA	NA	16.1269	NA	NA	15.4296	14.6811	NA	NA	NA	NA	NA	NA	NA	15.6299
PI16	Peptidase inhibitor 16	NA	NA	15.5092	NA	NA	14.4151	14.3895	NA	NA	NA	NA	NA	NA	NA	15.0533
PLEK	Pleckstrin	NA	NA	14.9947	NA	NA	14.5736	14.3801	NA	NA	NA	NA	NA	NA	NA	14.3688
PPIA;PPIH;PPIC;PPIB	Peptidyl-prolyl cis-trans isomerase A;Peptidyl-prolyl cis-trans isomerase A, N-terminally processed;Peptidyl-prolyl cis-trans isomerase;Peptidyl-prolyl cis-trans isomerase H;Peptidyl-prolyl cis-trans isomerase C;Peptidyl-prolyl cis-trans isomerase B	NA	NA	15.4308	NA	NA	15.7722	15.2137	NA	NA	NA	NA	NA	NA	NA	16.0702
PRKCDBP	Protein kinase C delta-binding protein	NA	NA	14.2926	NA	NA	13.3314	13.3691	NA	NA	NA	NA	NA	NA	NA	17.2527
PSG2	Pregnancy-specific beta-1-glycoprotein 2	NA	NA	15.9753	NA	NA	15.15	15.2023	NA	NA	NA	NA	NA	NA	NA	15.1241
RAP1B;RAP1A	Ras-related protein Rap-1b;Ras-related protein Rap-1A	NA	NA	17.2928	NA	NA	16.2127	16.2019	NA	NA	NA	NA	NA	NA	NA	16.2164
RIMS1	Regulating synaptic membrane exocytosis protein 1	NA	NA	16.3505	NA	NA	15.784	15.2824	NA	NA	NA	NA	NA	NA	NA	16.238
RYR2	Ryanodine receptor 2	NA	NA	17.5955	NA	NA	17.0015	17.1455	NA	NA	NA	NA	NA	NA	NA	16.7436
S100A9	Protein S100-A9	NA	NA	15.8335	NA	NA	15.4791	15.4191	NA	NA	NA	NA	NA	NA	NA	16.3135
SCG2	Secretogranin-2;Secretoneurin;Manserin	NA	NA	16.2824	NA	NA	15.4945	14.756	NA	NA	NA	NA	NA	NA	NA	15.3276
SH3BGRL3	SH3 domain-binding glutamic acid-rich-like protein 3	NA	NA	15.0837	NA	NA	14.484	14.5861	NA	NA	NA	NA	NA	NA	NA	14.8348
SH3KBP1	SH3 domain-containing kinase-binding protein 1	NA	NA	18.229	NA	NA	17.944	17.7959	NA	NA	NA	NA	NA	NA	NA	18.0849
SIN3B	Paired amphipathic helix protein Sin3b	NA	NA	20.0343	NA	NA	18.2618	17.0803	NA	NA	NA	NA	NA	NA	NA	18.3965
SLMAP	Sarcolemmal membrane-associated protein	NA	NA	16.7541	NA	NA	18.0569	18.1511	NA	NA	NA	NA	NA	NA	NA	18.4987
SMEK3P	Putative SMEK homolog 3	NA	NA	16.0625	NA	NA	16.6546	15.0347	NA	NA	NA	NA	NA	NA	NA	17.4748
SYNE2	Nesprin-2	NA	NA	15.5329	NA	NA	14.3189	14.237	NA	NA	NA	NA	NA	NA	NA	13.8064
TAGLN2	Transgelin-2	NA	NA	15.4565	NA	NA	15.0877	14.8957	NA	NA	NA	NA	NA	NA	NA	15.519
TLN1	Talin-1	NA	NA	15.692	NA	NA	15.1836	15.0835	NA	NA	NA	NA	NA	NA	NA	15.4791
TLN1;TLN2	Talin-1;Talin-2	NA	NA	15.9236	NA	NA	15.3136	15.3244	NA	NA	NA	NA	NA	NA	NA	16.1167
TRIM33	E3 ubiquitin-protein ligase TRIM33	NA	NA	16.4062	NA	NA	16.093	16.0892	NA	NA	NA	NA	NA	NA	NA	15.9598
TUBA1B;TUBA1C;TUBA1A;TUBA3C;TUBA3E	Tubulin alpha-1A chain;Tubulin alpha-3C/D chain;Tubulin alpha-1C chain;Tubulin alpha-3E chain;Tubulin alpha-1B chain	NA	NA	16.6746	NA	NA	15.4887	15.4521	NA	NA	NA	NA	NA	NA	NA	15.9121
UACA	Uveal autoantigen with coiled-coil domains and ankyrin repeats	NA	NA	16.6495	NA	NA	15.4418	15.55	NA	NA	15.5964	NA	NA	NA	NA	14.7854
UBB;RPS27A;UBC;UBA52	Ubiquitin-60S ribosomal protein L40;Ubiquitin;60S ribosomal protein L40;Ubiquitin-40S ribosomal protein S27a;Ubiquitin;40S ribosomal protein S27a;Polyubiquitin-B;Ubiquitin;Polyubiquitin-C;Ubiquitin	NA	NA	15.4565	NA	NA	14.8865	14.7383	NA	NA	NA	NA	NA	NA	NA	15.4136
UGT2B17	UDP-glucuronosyltransferase 2B17	NA	NA	19.751	NA	NA	17.1805	16.0511	NA	NA	NA	NA	NA	NA	NA	15.4916
USP44	Ubiquitinyl hydrolase 1;Ubiquitin carboxyl-terminal hydrolase 44	NA	NA	15.5383	NA	NA	13.603	13.6314	NA	NA	NA	NA	NA	NA	NA	16.0359
YWHAZ;YWHAE;SFN;YWHAB;YWHAQ;YWHAH;YWHAG	14-3-3 protein zeta/delta;14-3-3 protein sigma;14-3-3 protein epsilon;14-3-3 protein beta/alpha;14-3-3 protein beta/alpha, N-terminally processed;14-3-3 protein theta;14-3-3 protein eta;14-3-3 protein gamma;14-3-3 protein gamma, N-terminally processed	NA	NA	16.0749	NA	NA	15.6224	15.4672	NA	NA	NA	NA	NA	NA	NA	16.1366
