# Supplementary material for: Proteomics and Metabolomics Profiling of Platelets and Plasma Mediators of Thrombo-Inflammation in Gestational Hypertension and Preeclampsia
Source: Cells. 2022 Apr 7;11(8):1256. doi: 10.3390/cells11081256 (PMC9027992; doi:10.3390/cells11081256)
Supplement: Supplementary file 1 [file cells-11-01256-s001.zip › Table S8 (metabolomics).xlsx]

## Sheet: Metabolomics
Supplementary Table 8 | Plasma metabolomics of non-pregnant, healthy pregnancy, gestational hypertension, and preeclampsia. Data obtained after processing by El Maven (v.0.12.0). Metabolites were identified by matching observed m/z signals (±10 p.p.m.) and chromatographic retention times to those observed from the reference Mass Spectrometry Metabolite Library.
	TAURINE	L-ALANINE	L-SERINE	FUMARATE	ALLANTOIN	ACETOACETATE	SUCCINATE	CREATININE	N-ACETYLGLYCINE	L-ASPARTATE	L-ASPARAGINE	3-HYDROXYBUTANOIC ACID	CREATINE	L-THREONINE	HYPOXANTHINE	URATE	5-OXO-D-PROLINE	L-GLUTAMIC ACID	L-GLUTAMINE	L-VALINE	L-METHIONINE	L-ORNITHINE	L-HISTIDINE	4-METHYL-2-OXO-PENTANOIC ACID	ADIPIC ACID	3-HYDROXY-3-METHYLGLUTARATE	CITRULLINE	L-LYSINE	L-ARGININE	PARAXANTHINE	4-METHYLCATECHOL	6-CARBOXYHEXANOATE	PHENYLACETALDEHYDE	3-HYDROXYPHENYLACETATE	HIPPURATE	3-[2-HYDROXYPHENYL]PROPANOATE	L-PHENYLALANINE	L-TYROSINE	URIDINE	AZELAIC ACID	INDOLE-3-ACETIC ACID	INOSINE	10-HYDROXYDECANOATE	L-TRYPTOPHAN	PALMITATE	OLEATE	CORTISONE	CORTICOSTERONE	CORTISOL
NonPregnant	1.43818e+06	61395.9	120855	6003.49	315694	34230.4	295824	44345.3	28989.9	5506.98	36919.2	1.0483e+06	20423.5	143044	1.06837e+06	26285736	2.07779e+06	192374	762193	13813.7	53086.4	180804	363445	1.01866e+06	25322	5.40653e+06	193994	15152.2	519555	77437.1	19125.7	439239	3295.88	42450.6	955081	13925.7	149017	473284	735954	412350	84810.5	240272	163201	117346	18278.5	272053	3548.18	3792.76	5324.38
NonPregnant	1.1868e+06	41331.5	136841	8382.41	253054	36849.6	158653	34420.8	146919	9532.73	38869.6	1.2863e+06	11839.1	131096	704650	27398298	1.28275e+06	87456.8	1.11881e+06	8261.79	43900.2	220854	409335	645183	28155.6	4.70625e+06	168166	11293.1	677147	121302	9613.46	390920	14921.1	16843.5	1.44792e+06	11112.1	94537.4	260679	743668	199183	202009	662006	197916	92240.3	44456.9	582252	9411.03	3257.16	5211.2
NonPregnant	1.24772e+06	8682.56	100319	7134.14	276395	21174	221105	43570.6	48176.4	8241.53	35905	359131	1903.04	67860.2	877348	28577374	1.7328e+06	115510	863391	9654.94	37655.9	109488	380764	775499	20640.2	4.41679e+06	158783	5512.24	348753	2.03778e+06	82886.1	294744	54520.4	23433.1	4.21312e+06	198324	127985	236340	1.08119e+06	667450	104134	577518	212380	134026	16586.1	164956	4735.09	9378.71	7241
NonPregnant	1.50909e+06	57198.7	130032	7234.09	188711	47882.3	207495	36466.8	116299	8463.56	40828.5	1.27201e+06	18637	82204.7	577520	22467272	1.18699e+06	142087	875310	11052.2	47808.4	207900	460620	686901	22633.6	4123688	138255	9378.22	614222	1.19678e+06	29453.8	301361	20409.3	507990	1.10958e+06	240806	119441	296738	485784	535097	187626	1.04174e+06	236117	95789.4	30857.2	423478	7454.34	3464.52	5351.13
HealthyPregnant	750032	21875.6	51654.8	6195.56	189404	34049.5	155575	26092.5	9658.86	11987.1	25355.1	667445	7939.77	139256	845700	26237728	1.45089e+06	114603	463865	7235.94	30027.1	78961.9	421948	605532	20099.8	3.56442e+06	85941.9	8744.28	276734	476206	16759	197168	24543	21447.9	565337	146814	102699	178853	539850	135219	163456	569872	84885.5	94862.9	12368	227681	18222.8	5238.99	16640.3
HealthyPregnant	754120	39432.8	97140.9	6097.96	152198	38378.6	132761	32108.9	16150.5	9047.44	36026.3	863408	11788	250957	932009	25695366	1.75225e+06	106154	644393	6454.52	51643.9	57860.8	430584	567206	20203.8	3616546	86075.1	9479.07	167775	309807	8658.83	208606	11992	126433	1.47621e+06	157637	103576	205115	835435	162108	106978	844568	95897.4	118530	18708	288463	16929.7	4918.16	5273.82
HealthyPregnant	725184	19284.4	71870.5	3222.78	248771	34413.8	128048	25312	11252.3	10095.9	30592.9	660203	6758.25	131898	1.07297e+06	25110048	801959	89508.4	436374	6101.04	45982.7	64736.5	365945	341802	20483.8	4.63572e+06	68648.5	6176.19	203939	292490	26423.5	208568	1518.03	34230.3	357631	6949.46	114097	229636	429696	186829	149662	593776	107536	98641.3	23304.4	204955	20057.9	44287.9	15071.3
HealthyPregnant	708852	39800.5	61430.7	4020	175969	16991.1	137881	22162	50592.6	8157.57	28683	392210	15257.8	142190	769479	21688274	1.67469e+06	112480	515137	5078.83	34355.7	119495	395115	685949	19757.5	3279180	78613.6	8642.36	364653	120207	8778.89	221875	10454.9	16327.5	388561	2742.27	105221	129395	726752	111469	309246	547897	79158.4	112136	29315.2	226611	20705.9	35925.5	8205.77
GestationalHypertension	544733	44742	57052.5	29169.6	284099	36815.5	434312	20327.1	27960.9	16048.4	31480.7	1116842	13361.9	177689	874700	31809550	2.2309e+06	117227	580121	8054.68	48046	64055.8	561199	1.02769e+06	20689.4	3.46008e+06	59812.9	8534.07	241779	101988	6943.29	169591	93224	23900.7	612990	23912.3	126012	218375	598713	151236	232376	1059503	87789.4	97773	23061.3	277487	3571.11	2124.67	5871.12
GestationalHypertension	536137	31751.1	74947.6	4558.73	177642	30515.3	204917	22540.5	16418.6	10575.2	25248.9	539064	9143.39	192105	643039	22861670	1967883	87557.6	654911	5372.72	42478.6	74295.3	482821	458538	16466.8	3.41888e+06	64277.2	8739.63	249586	447701	8392.39	189822	9525.86	13163.8	1.69936e+06	24749.7	95036.2	186916	624952	179785	110129	631949	103921	89227.7	19610.9	232464	16547.2	13682.9	17749.3
GestationalHypertension	432352	45717.9	78091.6	4821.14	326513	23056.7	129927	30902.7	15844.2	10633.5	31700	721003	14136.3	323531	820722	34737524	2.00792e+06	135364	743834	6504.86	50626.3	113306	565976	701121	23520.2	5.04125e+06	147088	9596.14	329761	466173	17687.8	253621	9764.13	35084.6	585232	112439	180978	296074	554665	171931	297945	294587	74139.3	131841	24328	130624	19799.8	1533.61	6582.94
GestationalHypertension	1284013	35878.6	86898.2	4475.42	289599	27402.8	124884	31629.1	18347.9	11710.3	47879.7	529460	15637.2	189346	1.23779e+06	27296824	1520707	132279	678130	8230.03	58113.3	202876	535338	693896	20276.4	4794854	110412	13607.9	643846	477699	23300.7	205415	5475.36	60881.9	817747	51879.4	178393	333208	624069	181207	197063	1.89812e+06	94842.8	138412	11579.5	109977	13232.2	3812.64	4717.7
Preeclampsia	616173	43021.3	96672.9	5033.64	303115	16662	126166	31998.3	22614.5	8167.62	40397	704425	10941.6	243402	749712	29729690	1.60703e+06	79384.5	991086	6990.22	72751.6	59565.5	545201	797511	64057.1	4.13677e+06	64884.5	5891.68	190055	157280	14487.4	207998	5193.02	50583.7	957940	74014.1	132798	250363	411905	154631	210683	626710	94307.8	92098.5	29024.3	136069	3983.94	30140.2	11276.3
Preeclampsia	1.07397e+06	17968.1	77172.6	4596.96	330118	18845.8	156423	17828	25277.9	10267.2	29264.3	1.03517e+06	4897.25	272165	887596	29038306	1.48866e+06	93258.7	690226	4674.8	40740.9	39388.7	515721	265171	25070.7	3.45178e+06	53788.8	6454.53	143288	677016	13982.5	190277	3994.51	14504.8	881741	25129.3	98872.1	214403	688993	118386	45799.1	1.65128e+06	142246	73136.3	36337.7	445848	18122.4	15776.6	8230.43
Preeclampsia	571150	21606	74556.8	4646.06	432546	31808.4	199496	40688.9	14919.6	11800	18963.5	780676	6117.62	196792	637245	35141068	1.60161e+06	145837	895127	5223.99	36363.5	63079.4	713894	364797	15949.8	3.1282e+06	117036	6735.43	243241	558891	29808.7	186301	11492.5	31299.9	1.04516e+06	10837	115367	220311	580535	125145	219990	148206	145769	96405	47302.6	547674	26825.1	31749.4	11681.3
Preeclampsia	1.00408e+06	21548	85004.7	5533.08	550333	13114.3	164998	39303.4	9048.47	8576.87	36445.9	281173	6479.38	240112	1.00131e+06	33964376	1185827	128815	1.03091e+06	5482.09	49292.8	77439.1	745620	272066	12216.2	3.72941e+06	132502	5102.76	297850	81418.3	24400.2	202450	0	126510	297656	11742.7	124895	264091	645937	141261	335542	641286	106216	112226	13199.3	130603	12915.3	5790.29	2922.38
[truncated: 3 more columns]
